# Supplementary material for: A broad analysis of splicing regulation in yeast using a large library of synthetic introns
Source: PLoS Genet. 2021 Sep 27;17(9):e1009805. doi: 10.1371/journal.pgen.1009805 (PMC8496845; doi:10.1371/journal.pgen.1009805)
Supplement: S1 Data — (XLSX) [file pgen.1009805.s009.xlsx]

## Sheet: Index
Variable	Description
type	describes the library subset and type of manipulation
BC	Barcode sequence
splicing_eff	Splicing efficiency value of designed intron
cryptic_splicing_eff	Total splicing efficiency of all cryptic introns observed for this variant
seq	Full oligo sequence including 5' & 3' homology sequence (30 nt) and barcode sequence (12 nt)
BC_num	The number of barcodes used for this design {1,4}
SS_5	5' splice site sequence
branch_seq	Branch site sequence
SS_3	3' splice site sequence
intron_len	Intron length in nt
branch_pos_from_3	Distance from branch site to 3' splice site in nt
polyU_design_len	Lengh of synthetic U rich sequence at the 3' end
folded_sites	List of sites that were mutated to form an hairpin structure at the splice site. [5'SS, BS, 3'SS]
background	Background sequence name
mutated_sites	List of sites that were randomly mutated. [5'SS, BS, 3'SS]
mutations_per_site	If a site was mutated, indicates the number of mutations per site
SS5_inds	Start ind of the 5' splice site. Starting after the BC sequence, hence add 42 to get in correct index in "seq"
branch_inds	Start ind of the branch splice site. Starting after the BC sequence, hence add 42 to get in correct index in "seq"
SS3_inds	Start ind of the 3' splice site. Starting after the BC sequence, hence add 42 to get in correct index in "seq"
ss3_dG	Free energy of the RNA secondary structure in a window of 30 nt centered at the 3'SS as computed by Vienna RNAfold.
ss3_stem_len	If the 3'SS resides within a an hairpin or stemloop structure, indicates the length of the stem in base pairs.
branch_dG	Free energy of the RNA secondary structure in a window of 30 nt centered at the BS as computed by Vienna RNAfold.
branch_stem_len	If the BS resides within a an hairpin or stemloop structure, indicates the length of the stem in base pairs.
ss5_dG	Free energy of the RNA secondary structure in a window of 30 nt centered at the 5'SS as computed by Vienna RNAfold.
ss5_stem_len	If the 5'SS resides within a an hairpin or stemloop structure, indicates the length of the stem in base pairs.
source_gene_cerevisiae	For endogenous varaints indicates the S. Cerevisiae source intron-containing gene. For orthologous variants, indicates the S. Cerevisiae gene that is the ortholog of the source gene.
orth_organism	Ortholog yeast species that contributed this intron sequence
dG	Free eneregy of the entire oligo sequence as computed by Vienna RNAfold
cryptic_start_inds	a list of indices of 5'SS of cryptic introns that were observed for this variant
cryptic_end_inds	a list of indices of 3'SS of cryptic introns that were observed for this variant
cryptic_inds_abundance	The number of reads per cryptic spliced isoform observed in this variant
total_abundance	Total number of RNA reads for this variant
unspliced_ratio	The proportion of unspliced isoforms observed for this variant
expression	RNA expression score, computed as the log ratio between relative count of RNA, and relative count of DNA
intron_seq	Sequence of the designed intron
polyU_enrichment	Proportion of U in a 20 nt window just upstream to the 3'SS
intronic_GC	%GC in the intron sequence

## Sheet: Data
type	BC	splicing_eff	cryptic_splicing_eff	seq	BC_num	SS_5	branch_seq	SS_3	intron_len	branch_pos_from_3	polyU_design_len	folded_sites	background	mutated_sites	mutations_per_site	SS5_inds	branch_inds	SS3_inds	ss3_dG	ss3_stem_len	branch_dG	branch_stem_len	ss5_dG	ss5_stem_len	source_gene_cerevisiae	orth_organism	dG	cryptic_start_inds	cryptic_end_inds	cryptic_inds_abundance	total_abundance	unspliced_ratio	expression	intron_seq	polyU_enrichment	intronic_GC
endogenous	TGACGAGGACAT	1	0	TACGTTAAACAATACGAGGCACTTACTCCGTGACGAGGACATAAAACGTATGCATTAACAATAACTTCGGCCTCATACTCAAAGAACACGTTTACTAACATAACTTATTTACATAGTGCCAGACCAATAAAAACGGACTGTACTTTCAAAATTTACCCAGTAGGCCAGCAAATAAAGAAAATTATACCAGATTACTTCTGCCTGGAGTTCGCTATTCCTATTGTAGTTTT	1	GTATGC	TACTAAC	TAG	69	28		[0 0 0]		[0 0 0]		6	46	72							YBL059W		-11.81	[]	[]	[]	761	0	-0.122918	GTATGCATTAACAATAACTTCGGCCTCATACTCAAAGAACACGTTTACTAACATAACTTATTTACATAG	0.35	0.318841
endogenous	GCCCCGTTTGCA	0.269907	0.694028	TACGTTAAACAATACGAGGCACTTACTCCGGCCCCGTTTGCAAAAACGTATGTAAACGAATAGCTCCTTCGTTGTTGCCACCGTACAGACACTTTACTAACTTTTAAGTTACTACATATTCGAAACTTAGTCGACGACTGTACTTTCAAAATTTACCCAGTAGGCCAGCAAATAAAGAAAATTATACCAGATTACTTCTGCCTGGAGTTCGCTATTCCTATTGTAGTTTT	1	GTATGT	TACTAAC	TAG	83	40		[0 0 0]		[0 0 0]		6	48	86							YML094W		-14.88	[0;0;0;0;0;0;0;0;0;-1;0;0;0;-2;-2;-2;0;0;0;0;0;0]	[32;67;35;33;65;70;63;74;90;32;88;2;69;0;30;67;-11;57;60;61;66;86]	[2823;223;131;73;19;12;5;5;5;4;3;2;2;1;1;1;1;1;1;1;1;1]	4317	0.0360643	1.04051	GTATGTAAACGAATAGCTCCTTCGTTGTTGCCACCGTACAGACACTTTACTAACTTTTAAGTTACTACATATTCGAAACTTAG	0.3	0.361446
endogenous	GCACTCTACCTA	0.499029	0.0333215	TACGTTAAACAATACGAGGCACTTACTCCGGCACTCTACCTAAAAACGTATGTAGCTATTTTTTCCAGTCGGCAAAAATCGGTATAACAAACAAAAAATATTTAGTTTCTGTTATTAACAGAACTTGTCAAAGTGAAGTGTACTTTCAAAATTTACCCAGTAGGCCAGCAAATAAAGAAAATTATACCAGATTACTTCTGCCTGGAGTTCGCTATTCCTATTGTAGTTTT	4	GTATGT	TATTAAC	AAG	86	25		[0 0 0]		[0 0 0]		6	66	89							YHR079C-A		-8.78	[0;0]	[50;7]	[4;2]	208	0.46765	0.521741	GTATGTAGCTATTTTTTCCAGTCGGCAAAAATCGGTATAACAAACAAAAAATATTTAGTTTCTGTTATTAACAGAACTTGTCAAAG	0.25	0.290698
endogenous	AAGAACGCACGT	0.825	0	TACGTTAAACAATACGAGGCACTTACTCCGAAGAACGCACGTAAAACGTATGTAGCTATTTTTTCCAGTCGGCAAAAATCGGTATAACAAACAAAAAATATTTAGTTTCTGTTATTAACAGAACTTGTCAAAGTGAAGTGTACTTTCAAAATTTACCCAGTAGGCCAGCAAATAAAGAAAATTATACCAGATTACTTCTGCCTGGAGTTCGCTATTCCTATTGTAGTTTT	4	GTATGT	TATTAAC	AAG	86	25		[0 0 0]		[0 0 0]		6	66	89							YHR079C-A		-11.42	[]	[]	[]	49	0.175	65535	GTATGTAGCTATTTTTTCCAGTCGGCAAAAATCGGTATAACAAACAAAAAATATTTAGTTTCTGTTATTAACAGAACTTGTCAAAG	0.25	0.290698
endogenous	TTTGTTAGAGGT	0	1	TACGTTAAACAATACGAGGCACTTACTCCGTTTGTTAGAGGTAAAACGTATGTAGCTATTTTTTCCAGTCGGCAAAAATCGGTATAACAAACAAAAAATATTTAGTTTCTGTTATTAACAGAACTTGTCAAAGTGACGTGTACTTTCAAAATTTACCCAGTAGGCCAGCAAATAAAGAAAATTATACCAGATTACTTCTGCCTGGAGTTCGCTATTCCTATTGTAGTTTT	4	GTATGT	TATTAAC	AAG	86	25		[0 0 0]		[0 0 0]		6	66	89							YHR079C-A		-12.13	0	29	26	54	0	-0.881588	GTATGTAGCTATTTTTTCCAGTCGGCAAAAATCGGTATAACAAACAAAAAATATTTAGTTTCTGTTATTAACAGAACTTGTCAAAG	0.25	0.290698
endogenous	CAAACGATATCC	0	0.259589	TACGTTAAACAATACGAGGCACTTACTCCGCAAACGATATCCAAAACGTATGTAGCTATTTTTTCCAGTCGGCAAAAATCGGTATAACAAACAAAAAATATTTAGTTTCTGTTATTAACAGAACTTGTCAAAGTGGTGTGTACTTTCAAAATTTACCCAGTAGGCCAGCAAATAAAGAAAATTATACCAGATTACTTCTGCCTGGAGTTCGCTATTCCTATTGTAGTTTT	4	GTATGT	TATTAAC	AAG	86	25		[0 0 0]		[0 0 0]		6	66	89							YHR079C-A		-6.46	[0;0;3;68]	[30;29;28;37]	[69;2;1;1]	302	0.532936	0.18636	GTATGTAGCTATTTTTTCCAGTCGGCAAAAATCGGTATAACAAACAAAAAATATTTAGTTTCTGTTATTAACAGAACTTGTCAAAG	0.25	0.290698
endogenous	TCGAAAGGCCGC	0.755238	0.198166	TACGTTAAACAATACGAGGCACTTACTCCGTCGAAAGGCCGCAAAACGTATGTTCTAACTTTATTTTCAATTATCCGCCCTTCGTTAGGGGTGTTTTAGATCATTTTGATTAACAATTCTATTTATCATAGCAATTACTGTACTTTCAAAATTTACCCAGTAGGCCAGCAAATAAAGAAAATTATACCAGATTACTTCTGCCTGGAGTTCGCTATTCCTATTGTAGTTTT	1	GTATGT	GATTAAC	TAG	84	28		[0 0 0]		[0 0 0]		6	61	87							YBR215W		-13.15	[2;0]	[48;62]	[295;29]	706	0.0465961	0.165187	GTATGTTCTAACTTTATTTTCAATTATCCGCCCTTCGTTAGGGGTGTTTTAGATCATTTTGATTAACAATTCTATTTATCATAG	0.4	0.297619
endogenous	GGTACGCTTACC	0.0861878	0.265193	TACGTTAAACAATACGAGGCACTTACTCCGGGTACGCTTACCAAAACGTATGTTGTAAGGTATTTGGATCAGTTATTTTAGTGAACATACTAACGTTAATTATTTGAGTTTTTAGAATCAGGACCAATAAAAACGGACTGTACTTTCAAAATTTACCCAGTAGGCCAGCAAATAAAGAAAATTATACCAGATTACTTCTGCCTGGAGTTCGCTATTCCTATTGTAGTTTT	1	GTATGT	TACTAAC	TAG	68	32		[0 0 0]		[0 0 0]		6	41	71							YKL002W		-18.77	[0;0;0;2;0;0;0]	[47;8;72;11;103;78;89]	[34;33;5;2;1;1;1]	458	0.648619	0.505521	GTATGTTGTAAGGTATTTGGATCAGTTATTTTAGTGAACATACTAACGTTAATTATTTGAGTTTTTAG	0.6	0.264706
endogenous	ACAGCGCAGCTT	0.975621	0.0243787	TACGTTAAACAATACGAGGCACTTACTCCGACAGCGCAGCTTAAAACGTATGTTTTAATCCATTGGACGGTTGTCTTCCGATCAAAATTTTATCTCCTATACAATTTCTTCCTATTTACTAACGAAAACCTGCGAACCTGTAAACTACATAATTTTTAATATTAGTGAACAATAAAGAAAATTATACCAGATTACTTCTGCCTGGAGTTCGCTATTCCTATTGTAGTTTT	1	GTATGT	TACTAAC	TAG	118	53		[0 0 0]		[0 0 0]		6	70	121							YJL041W		-10.12	[-7;0;4]	[28;3;7]	[1;1;1]	383	0	-0.819812	GTATGTTTTAATCCATTGGACGGTTGTCTTCCGATCAAAATTTTATCTCCTATACAATTTCTTCCTATTTACTAACGAAAACCTGCGAACCTGTAAACTACATAATTTTTAATATTAG	0.5	0.305085
endogenous	TCAGCATTGTCG	0	0	TACGTTAAACAATACGAGGCACTTACTCCGTCAGCATTGTCGAAAATATATGTATTAAGTCCTAGTTCAGTGGCCAAAACTAATAATAGGATATAGTTACTAACACCGTCTACTGAAAGCAGACGTCTAAAAACGGACTGTACTTTCAAAATTTACCCAGTAGGCCAGCAAATAAAGAAAATTATACCAGATTACTTCTGCCTGGAGTTCGCTATTCCTATTGTAGTTTT	1	GTATGT	TACTAAC	CAG	75	29		[0 0 0]		[0 0 0]		6	51	78							YER093C-A		-8.3	[]	[]	[]	73	1	-0.201845	ATATGTATTAAGTCCTAGTTCAGTGGCCAAAACTAATAATAGGATATAGTTACTAACACCGTCTACTGAAAGCAG	0.15	0.346667
endogenous	ATTTAACATCCA	0.0877193	0.859649	TACGTTAAACAATACGAGGCACTTACTCCGATTTAACATCCAAAACCGTATGTTGTAATACGCAAAGCAATTCAGGATCTACTGATCCAATCAAGCTTGTGATTTTTTATTAACAAATTCTCTATAATAGTTGCCGACTGTACTTTCAAAATTTACCCAGTAGGCCAGCAAATAAAGAAAATTATACCAGATTACTTCTGCCTGGAGTTCGCTATTCCTATTGTAGTTTT	1	GTATGT	TATTAAC	TAG	83	27		[0 0 0]		[0 0 0]		6	61	86							YGR029W		-9.96	0	62	50	79	0.0526316	0.645373	GTATGTTGTAATACGCAAAGCAATTCAGGATCTACTGATCCAATCAAGCTTGTGATTTTTTATTAACAAATTCTCTATAATAG	0.35	0.301205
endogenous	TGAATAAGTAGT	0.556291	0.443709	TACGTTAAACAATACGAGGCACTTACTCCGTGAATAAGTAGTAAACTGTATGTAGAACAAGAAACATTAATCTTTAGTAACTTTCATTTTTCTTACTAACTAGATCTTATACACATATTTGTACTTTTGGATAGAACTCGTACTTTCAAAATTTACCCAGTAGGCCAGCAAATAAAGAAAATTATACCAGATTACTTCTGCCTGGAGTTCGCTATTCCTATTGTAGTTTT	1	GTATGT	TACTAAC	TAG	87	45		[0 0 0]		[0 0 0]		6	47	90							YHR101C		-10.38	[0;0;0]	[31;61;65]	[65;1;1]	92	0	0.711534	GTATGTAGAACAAGAAACATTAATCTTTAGTAACTTTCATTTTTCTTACTAACTAGATCTTATACACATATTTGTACTTTTGGATAG	0.5	0.252874
endogenous	TGGCTGGACTCG	0.215745	0.776799	TACGTTAAACAATACGAGGCACTTACTCCGTGGCTGGACTCGAAAGCGCATGTATTAAAAACACTGATTTTTGTTTTGAGTTTTAAAAGATATCCATTTACTAACATTCGAGGTGTACAAGCACAAGTTTTGCAGTGTTGTACTTTCAAAATTTACCCAGTAGGCCAGCAAATAAAGAAAATTATACCAGATTACTTCTGCCTGGAGTTCGCTATTCCTATTGTAGTTTT	1	GCATGT	TACTAAC	CAG	88	41		[0 0 0]		[0 0 0]		6	52	91							YIL111W		-11.7	[0;0;0;0;-2;0;5;11;5;0;11;0;5;0;-1;0;0;-2;-3;0;0;0;0;0;0;0;0;0;11;11;11;2;3]	[27;60;62;30;27;65;36;64;83;44;10;51;37;58;26;69;85;60;51;3;4;52;57;63;64;78;81;86;41;44;58;35;33]	[1717;172;165;79;51;49;37;36;36;30;12;4;4;3;2;2;2;1;1;1;1;1;1;1;1;1;1;1;1;1;1;1;1]	3253	0.00745638	0.907847	GCATGTATTAAAAACACTGATTTTTGTTTTGAGTTTTAAAAGATATCCATTTACTAACATTCGAGGTGTACAAGCACAAGTTTTGCAG	0.25	0.306818
endogenous	GCTCAGAAACGG	0.970952	0.00264069	TACGTTAAACAATACGAGGCACTTACTCCGGCTCAGAAACGGAAAGCGTACGTTAATTTTACAAGTTTTGCCTTTAGAAGATCACATCGTACTAACGAGCCCTTGTATTTTCATTACATCACTTTCGATTCAGTATTCTGTACTTTCAAAATTTACCCAGTAGGCCAGCAAATAAAGAAAATTATACCAGATTACTTCTGCCTGGAGTTCGCTATTCCTATTGTAGTTTT	1	GTACGT	TACTAAC	CAG	86	48		[0 0 0]		[0 0 0]		6	43	89							YDL012C		-11.64	0	2	1	296	0.0264069	0.264795	GTACGTTAATTTTACAAGTTTTGCCTTTAGAAGATCACATCGTACTAACGAGCCCTTGTATTTTCATTACATCACTTTCGATTCAG	0.4	0.348837
endogenous	TGCGTCCACTTA	0.741034	0.00443627	TACGTTAAACAATACGAGGCACTTACTCCGTGCGTCCACTTAAAAGCGTATGTAGTAGGGAAATATATCAAAGGAACAAATTGAAAGCTAAGTGATTCCGTAATTTACGAAGGCAAATTACTAACATTGAAATACGGGAATTGATATTTCCCGTTGTGTTAAGGCTGACAAATAAAGAAAATTATACCAGATTACTTCTGCCTGGAGTTCGCTATTCCTATTGTAGTTTT	1	GTATGT	TACTAAC	AAG	116	49		[0 0 0]		[0 0 0]		6	72	119							YBL050W		-17.46	[0;0;-1;2]	[2;37;1;4]	[11;2;1;1]	3599	0.25453	1.30393	GTATGTAGTAGGGAAATATATCAAAGGAACAAATTGAAAGCTAAGTGATTCCGTAATTTACGAAGGCAAATTACTAACATTGAAATACGGGAATTGATATTTCCCGTTGTGTTAAG	0.45	0.327586
endogenous	AATCATACGCTG	0.401424	0.154085	TACGTTAAACAATACGAGGCACTTACTCCGAATCATACGCTGAAAGCGTATGTGGTAATTATATATTGTCGTCTTTCTTTTAACATTCAATATTGATACTAACGTTGATTAATTTTGATTCATCGCAGAAAAGCGGACTGTACTTTCAAAATTTACCCAGTAGGCCAGCAAATAAAGAAAATTATACCAGATTACTTCTGCCTGGAGTTCGCTATTCCTATTGTAGTTTT	1	GTATGT	TACTAAC	CAG	81	36		[0 0 0]		[0 0 0]		6	50	84							YDL108W		-15.42	[0;0;0]	[37;67;34]	[86;32;8]	1041	0.444492	0.890135	GTATGTGGTAATTATATATTGTCGTCTTTCTTTTAACATTCAATATTGATACTAACGTTGATTAATTTTGATTCATCGCAG	0.45	0.271605
endogenous	CAGCCTATCATC	1	0	TACGTTAAACAATACGAGGCACTTACTCCGCAGCCTATCATCAAAGCGTATGTTATAAATTCTTCAATTTTACTTACTTTACAATTACGCGTTATAATTTACTAACATTTCCTTTCCATAATTTATTCAGCGCTTGACTGTACTTTCAAAATTTACCCAGTAGGCCAGCAAATAAAGAAAATTATACCAGATTACTTCTGCCTGGAGTTCGCTATTCCTATTGTAGTTTT	1	GTATGT	TACTAAC	CAG	83	35		[0 0 0]		[0 0 0]		6	53	86							YCR028C-A		-9.27	0	2	1	1719	0	1.17011	GTATGTTATAAATTCTTCAATTTTACTTACTTTACAATTACGCGTTATAATTTACTAACATTTCCTTTCCATAATTTATTCAG	0.45	0.228916
endogenous	GGACCCTGTAAA	0.184578	0	TACGTTAAACAATACGAGGCACTTACTCCGGGACCCTGTAAAAAAGCGTATGTTGTAACTCATCTGCTTTCATTTTGCGTCCAACTAATTAACATTGCATATTTTCGTATACTATTTTTTTGTGTAGAGCTCACGGACTGTACTTTCAAAATTTACCCAGTAGGCCAGCAAATAAAGAAAATTATACCAGATTACTTCTGCCTGGAGTTCGCTATTCCTATTGTAGTTTT	1	GTATGT	AATTAAC	TAG	80	45		[0 0 0]		[0 0 0]		6	40	83							YPL241C		-13.8	[]	[]	[]	1077	0.815422	0.437539	GTATGTTGTAACTCATCTGCTTTCATTTTGCGTCCAACTAATTAACATTGCATATTTTCGTATACTATTTTTTTGTGTAG	0.6	0.3
endogenous	GCATTAACATAG	1	0	TACGTTAAACAATACGAGGCACTTACTCCGGCATTAACATAGAAAGTGTATGTATTAAATAAACATATCCCTACTCATTTTTTAATCTTTTTTCCAGTATCTTTTCATCTTACTAACTGTTATTCATTGATATAAAATAGCCTCTTCAAAATTTACCCAGTAGGCCAGCAAATAAAGAAAATTATACCAGATTACTTCTGCCTGGAGTTCGCTATTCCTATTGTAGTTTT	1	GTATGT	TACTAAC	TAG	93	34		[0 0 0]		[0 0 0]		6	64	96							YGR001C		-12.13	[]	[]	[]	269	0	65535	GTATGTATTAAATAAACATATCCCTACTCATTTTTTAATCTTTTTTCCAGTATCTTTTCATCTTACTAACTGTTATTCATTGATATAAAATAG	0.4	0.225806
endogenous	CACTTTCAGCGG	0.986047	0.00619115	TACGTTAAACAATACGAGGCACTTACTCCGCACTTTCAGCGGAAAGTGTATGTTATAATAAGTTTTGAAAGGGATTTCAACATATACTAACAAATTCTTGAACTGTACCCTCACTGTCCTATTGTAAATCAGACCAACTGTACTTTCAAAATTTACCCAGTAGGCCAGCAAATAAAGAAAATTATACCAGATTACTTCTGCCTGGAGTTCGCTATTCCTATTGTAGTTTT	1	GTATGT	TACTAAC	CAG	85	52		[0 0 0]		[0 0 0]		6	38	88							YGL087C		-17.28	[0;0;0;0;0;1;2]	[33;60;2;46;65;4;20]	[26;3;1;1;1;1;1]	2639	0.00776141	0.868155	GTATGTTATAATAAGTTTTGAAAGGGATTTCAACATATACTAACAAATTCTTGAACTGTACCCTCACTGTCCTATTGTAAATCAG	0.35	0.305882
endogenous	TCCATTGGATAA	0.827887	0.062392	TACGTTAAACAATACGAGGCACTTACTCCGTCCATTGGATAAAAATCGTATGTTATAATCTATTGCGCTTTAGTTTGAATTGAAATCATCTTTACCCTGGTACTAACTACGCTTGCGATTAATCGTGCAAGTCCGTGCGGCTTATACGTAACGCTAATACTCAAAACAGGCGGAAAGAAAATTATACCAGATTACTTCTGCCTGGAGTTCGCTATTCCTATTGTAGTTTT	1	GTATGT	TACTAAC	CAG	122	73		[0 0 0]		[0 0 0]		6	54	125							YNL138W-A		-12.13	[-3;2;0;-2;-1;-1;-3;-3;-4;-5]	[2;4;2;3;1;4;26;30;2;0]	[588;4;3;2;1;1;1;1;1;1]	1707	0.109722	0.510157	GTATGTTATAATCTATTGCGCTTTAGTTTGAATTGAAATCATCTTTACCCTGGTACTAACTACGCTTGCGATTAATCGTGCAAGTCCGTGCGGCTTATACGTAACGCTAATACTCAAAACAG	0.15	0.385246
endogenous	AGTGACGATCTG	0.496382	0.484359	TACGTTAAACAATACGAGGCACTTACTCCGAGTGACGATCTGAAATTGTATGTACTAATCGGAGTGAGGAAAAGAAAGAAAGGGGAAATTAACCGATTTTACTAACACTGACACTTTGAACAGTTGATAAAAACGGACTGTACTTTCAAAATTTACCCAGTAGGCCAGCAAATAAAGAAAATTATACCAGATTACTTCTGCCTGGAGTTCGCTATTCCTATTGTAGTTTT	1	GTATGT	TACTAAC	CAG	76	28		[0 0 0]		[0 0 0]		6	53	79							YKL190W		-20.98	[0;3;0;0;0;-1;0;0;0;0;3]	[39;42;42;74;83;17;70;73;77;78;70]	[363;171;36;10;2;1;1;1;1;1;1]	1098	0.0192588	0.445925	GTATGTACTAATCGGAGTGAGGAAAAGAAAGAAAGGGGAAATTAACCGATTTTACTAACACTGACACTTTGAACAG	0.2	0.368421
endogenous	GGGAGAGCACTT	0.36768	0.492152	TACGTTAAACAATACGAGGCACTTACTCCGGGGAGAGCACTTAACGCGTATGTTTTAATTTGCAAGAAACTGAGCTGTTTCCCCCTCTTATCCACTCATTTTCTCTGACTTGACAAAGAAATACTAACTAACAACTTTTGCCACTACAAATCTGAAGGAAAAGGTTAACAAATAAAGAAAATTATACCAGATTACTTCTGCCTGGAGTTCGCTATTCCTATTGTAGTTTT	1	GTATGT	TACTAAC	AAG	116	46		[0 0 0]		[0 0 0]		6	75	119							YMR133W		-12.48	[0;0;-1]	[16;42;1]	[81;7;1]	271	0.140168	-0.381578	GTATGTTTTAATTTGCAAGAAACTGAGCTGTTTCCCCCTCTTATCCACTCATTTTCTCTGACTTGACAAAGAAATACTAACTAACAACTTTTGCCACTACAAATCTGAAGGAAAAG	0.15	0.353448
endogenous	GTTCCACGGGAC	0.0697831	0.898403	TACGTTAAACAATACGAGGCACTTACTCCGGTTCCACGGGACAACTCGTATGTGTTAAAATCATTCTGTGTTTGTATTTTAACCGTGGGTTTCTTTTTACTAACAATTTAACGGTGAGAGGAGCTGTGCAGGAGGCACTGTACTTTCAAAATTTACCCAGTAGGCCAGCAAATAAAGAAAATTATACCAGATTACTTCTGCCTGGAGTTCGCTATTCCTATTGTAGTTTT	1	GTATGT	TACTAAC	CAG	84	38		[0 0 0]		[0 0 0]		6	51	87							YMR201C		-16.3	[0;0;0;0;1;0;-1;0;0;2;0;0;0;2;-6;0;0;0;0;0;0;0;0;0;1;11;4]	[34;67;48;31;73;56;33;68;62;36;69;73;91;67;29;64;65;66;70;71;75;76;86;87;36;18;52]	[2822;360;202;178;18;9;4;4;3;3;2;2;2;2;1;1;1;1;1;1;1;1;1;1;1;1;1]	4566	0.0318143	0.784032	GTATGTGTTAAAATCATTCTGTGTTTGTATTTTAACCGTGGGTTTCTTTTTACTAACAATTTAACGGTGAGAGGAGCTGTGCAG	0.15	0.357143
endogenous	TACAGTAGGTCG	0.904493	0.0114493	TACGTTAAACAATACGAGGCACTTACTCCGTACAGTAGGTCGAAGACGTATGTAAAATTCAAGAATATATCTGGCCCTGTCTTGTTCACCCCAGAATAAATCGCTAACACAAGTCTAATTAACCTTCTTTCTCATTCGTAGATTACCAAAATTTACCCAGTAGGCCAGCAAATAAAGAAAATTATACCAGATTACTTCTGCCTGGAGTTCGCTATTCCTATTGTAGTTTT	1	GTATGT	CGCTAAC	TAG	94	44		[0 0 0]		[0 0 0]		6	55	97							YBR255C-A		-11.83	[0;0]	[21;24]	[2;2]	267	0.084058	0.132864	GTATGTAAAATTCAAGAATATATCTGGCCCTGTCTTGTTCACCCCAGAATAAATCGCTAACACAAGTCTAATTAACCTTCTTTCTCATTCGTAG	0.45	0.361702
endogenous	ACATCAATTCGA	0	0	TACGTTAAACAATACGAGGCACTTACTCCGACATCAATTCGAAAGACGTATGTAAACAGGAGAGGCAACCATAAACAACTTATTTTAAAGCAACAATTAATACTAACTTTATTGAATAGGCTAATACATTATTTCACCGATTTTTGCAGTTGGCACCCAGTAGGCCAGCAAATAAAGAAAATTATACCAGATTACTTCTGCCTGGAGTTCGCTATTCCTATTGTAGTTTT	1	GTATGT	TACTAAC	CAG	102	53		[0 0 0]		[0 0 0]		6	54	105							YER074W-A		-10.82	[]	[]	[]	724	1	1.20954	GTATGTAAACAGGAGAGGCAACCATAAACAACTTATTTTAAAGCAACAATTAATACTAACTTTATTGAATAGGCTAATACATTATTTCACCGATTTTTGCAG	0.45	0.294118
endogenous	GGAAAGATATCT	0.131022	0.0704309	TACGTTAAACAATACGAGGCACTTACTCCGGGAAAGATATCTAAGACGTATGTCTTAAAGGAGACTGAATATTGCGTAATTCACTGGTTTTACCAGGGGTTAGTGTACACTTTTGACTCAGTAAGCAATTACTAACATCATCATCGATAGATTCACCCAGTAGGCCAGCAAATAAAGAAAATTATACCAGATTACTTCTGCCTGGAGTTCGCTATTCCTATTGTAGTTTT	1	GTATGT	TACTAAC	TAG	103	25		[0 0 0]		[0 0 0]		6	83	106							YER007C-A		-13.88	[0;0;0;0;0;0]	[13;15;12;49;54;61]	[243;3;2;2;1;1]	762	0.798547	0.167303	GTATGTCTTAAAGGAGACTGAATATTGCGTAATTCACTGGTTTTACCAGGGGTTAGTGTACACTTTTGACTCAGTAAGCAATTACTAACATCATCATCGATAG	0.25	0.368932
endogenous	CAATATCGAGGC	0.994575	0.00162753	TACGTTAAACAATACGAGGCACTTACTCCGCAATATCGAGGCAAGCTGTAAGTACAGAAAGCCACAGAGTACCATCTAGGAAATTAACATTATACTAACTTTCTACATCGTTGATACTTACGCGTATACATTCATATACGTTCTTCGTGTTTATTTTTAGGAAATCAGCAAATAAAGAAAATTATACCAGATTACTTCTGCCTGGAGTTCGCTATTCCTATTGTAGTTTT	1	GTAAGT	TACTAAC	TAG	113	72		[0 0 0]		[0 0 0]		6	46	116							YAL030W		-12.43	[0;-3;-4]	[2;-1;0]	[2;1;1]	1688	0.00379756	1.0457	GTAAGTACAGAAAGCCACAGAGTACCATCTAGGAAATTAACATTATACTAACTTTCTACATCGTTGATACTTACGCGTATACATTCATATACGTTCTTCGTGTTTATTTTTAG	0.65	0.327434
endogenous	GCCGCCTAGGAA	0.850059	0.1296	TACGTTAAACAATACGAGGCACTTACTCCGGCCGCCTAGGAAAAGTGGTACGTAGGTGCAACTATATCTTTCCGTTTCTCATTGGCGGTTTTTAGCGATCGAAAATACTAACATAATCTTTTTGGGGGGTGAGAATATATCTGTGTACTGGATATCTATATTCTTGGCTTTATTCAAATAGTTGAACCAGATTACTTCTGCCTGGAGTTCGCTATTCCTATTGTAGTTTT	1	GTACGT	TACTAAC	TAG	134	80		[0 0 0]		[0 0 0]		6	59	137							YLR306W		-20.4	[-1;4;-1;-17;0;4;-1;-1;-3;0;-6;0;5;-1;-2;-3;-4;2;3]	[10;11;11;11;8;2;1;-2;0;-1;-4;-2;12;39;9;8;4;9;5]	[699;351;313;244;25;24;7;4;4;4;2;2;2;1;1;1;1;1;1]	12183	0.0203413	1.21025	GTACGTAGGTGCAACTATATCTTTCCGTTTCTCATTGGCGGTTTTTAGCGATCGAAAATACTAACATAATCTTTTTGGGGGGTGAGAATATATCTGTGTACTGGATATCTATATTCTTGGCTTTATTCAAATAG	0.45	0.358209
endogenous	GTACCGATTGCT	0.933925	0.056234	TACGTTAAACAATACGAGGCACTTACTCCGGTACCGATTGCTAAGTTGTATGCTTTGACATAAGATACAAGTTTGCCTCTAATTTCATTTTTTTACTAACTTTTCAACGAATCGTTTAATATTCTAATTATTTTGCAGAGTATTTTCAAAATTTACCCAGTAGGCCAGCAAATAAAGAAAATTATACCAGATTACTTCTGCCTGGAGTTCGCTATTCCTATTGTAGTTTT	1	GTATGC	TACTAAC	CAG	91	49		[0 0 0]		[0 0 0]		6	47	94							YNL050C		-14.64	[0;-8;2]	[27;40;29]	[218;1;1]	350	0.00984095	1.11572	GTATGCTTTGACATAAGATACAAGTTTGCCTCTAATTTCATTTTTTTACTAACTTTTCAACGAATCGTTTAATATTCTAATTATTTTGCAG	0.5	0.263736
endogenous	CAAGGGTGGGAA	1	0	TACGTTAAACAATACGAGGCACTTACTCCGCAAGGGTGGGAAAATACGTATGGCATAAAAGTTTAAGAAAACAGACATTCGAACAAAAATTTACTAACATATAAATTTAAATTTAAATTTCCTTTTTTTTACAGTTGGAGTACTTTCAAAATTTACCCAGTAGGCCAGCAAATAAAGAAAATTATACCAGATTACTTCTGCCTGGAGTTCGCTATTCCTATTGTAGTTTT	1	GTATGG	TACTAAC	CAG	87	47		[0 0 0]		[0 0 0]		6	45	90							YLR054C		-12.27	[]	[]	[]	45	0	65535	GTATGGCATAAAAGTTTAAGAAAACAGACATTCGAACAAAAATTTACTAACATATAAATTTAAATTTAAATTTCCTTTTTTTTACAG	0.55	0.206897
endogenous	GGATTCGCCCAA	0.216651	0.783349	TACGTTAAACAATACGAGGCACTTACTCCGGGATTCGCCCAAAATACGTATGTAAGATTTCTCAAGGGTCTTTTCTTCTGCCAAAATTATACATTACTAACATAATTCATCATTTTTGGTATAGTCAATAAAACGGACTGTACTTTCAAAATTTACCCAGTAGGCCAGCAAATAAAGAAAATTATACCAGATTACTTCTGCCTGGAGTTCGCTATTCCTATTGTAGTTTT	1	GTATGT	TACTAAC	TAG	77	34		[0 0 0]		[0 0 0]		6	48	80							YJL024C		-9.74	[0;0;0;0;0;0;-3;-2;-2;-4;3]	[68;39;38;41;55;46;36;36;66;47;71]	[328;238;140;136;18;4;3;1;1;1;1]	1497	0	1.11005	GTATGTAAGATTTCTCAAGGGTCTTTTCTTCTGCCAAAATTATACATTACTAACATAATTCATCATTTTTGGTATAG	0.5	0.285714
endogenous	GTCCCCACTAGT	0.960548	0.0394516	TACGTTAAACAATACGAGGCACTTACTCCGGTCCCCACTAGTAATTCGTATGTTGTAAATATTTTTAGTGTTTGTGGAGGCAATTGAGCTCGGTGCCCCTTTTGGCTTTGCCTCTTTTGCATTTTAGTTCTTTTACCCCTATATTATTAATACTAACCATCTCGATATAGTCCTTAGAAAATTATACCAGATTACTTCTGCCTGGAGTTCGCTATTCCTATTGTAGTTTT	4	GTATGT	TACTAAC	TAG	123	24		[0 0 0]		[0 0 0]		6	104	126							YDL029W		-10.89	[0;0;-1;-4;0]	[9;22;2;-2;2]	[34;24;1;1;1]	1428	0	1.72638	GTATGTTGTAAATATTTTTAGTGTTTGTGGAGGCAATTGAGCTCGGTGCCCCTTTTGGCTTTGCCTCTTTTGCATTTTAGTTCTTTTACCCCTATATTATTAATACTAACCATCTCGATATAG	0.3	0.357724
endogenous	CACTATTAGGTT	0.910613	0.0893871	TACGTTAAACAATACGAGGCACTTACTCCGCACTATTAGGTTAATTCGTATGTTGTAAATATTTTTAGTGTTTGTGGAGGCAATTGAGCTCGGTGCCCCTTTTGGCTTTGCCTCTTTTGCATTTTAGTTCTTTTACCCCTATATTATTAATACTAACCATCTCGATATAGTCCTTAGAAAATTATACCAGATTACTTCTGCCTGGAGTTCGCTATTCCTATTGTAGTTTT	4	GTATGT	TACTAAC	TAG	123	24		[0 0 0]		[0 0 0]		6	104	126							YDL029W		-10.96	[0;-2;-1;-1;-6;0;1;5]	[9;2;9;4;-3;2;5;10]	[155;8;7;1;1;1;1;1]	1259	0	1.24571	GTATGTTGTAAATATTTTTAGTGTTTGTGGAGGCAATTGAGCTCGGTGCCCCTTTTGGCTTTGCCTCTTTTGCATTTTAGTTCTTTTACCCCTATATTATTAATACTAACCATCTCGATATAG	0.3	0.357724
endogenous	TGCCTCCTCATA	0.893337	0.0470339	TACGTTAAACAATACGAGGCACTTACTCCGTGCCTCCTCATAAATTCGTATGTTGTAAATATTTTTAGTGTTTGTGGAGGCAATTGAGCTCGGTGCCCCTTTTGGCTTTGCCTCTTTTGCATTTTAGTTCTTTTACCCCTATATTATTAATACTAACCATCTCGATATAGTCCTTAGAAAATTATACCAGATTACTTCTGCCTGGAGTTCGCTATTCCTATTGTAGTTTT	4	GTATGT	TACTAAC	TAG	123	24		[0 0 0]		[0 0 0]		6	104	126							YDL029W		-15.69	[0;-1;0;-1;-1;0]	[9;1;2;26;9;34]	[219;3;3;1;1;1]	3867	0.0596286	1.73306	GTATGTTGTAAATATTTTTAGTGTTTGTGGAGGCAATTGAGCTCGGTGCCCCTTTTGGCTTTGCCTCTTTTGCATTTTAGTTCTTTTACCCCTATATTATTAATACTAACCATCTCGATATAG	0.3	0.357724
endogenous	GATCTGGATCGA	0.793909	0.153428	TACGTTAAACAATACGAGGCACTTACTCCGGATCTGGATCGAAATTCGTATGTTGTAAATATTTTTAGTGTTTGTGGAGGCAATTGAGCTCGGTGCCCCTTTTGGCTTTGCCTCTTTTGCATTTTAGTTCTTTTACCCCTATATTATTAATACTAACCATCTCGATATAGTCCTTAGAAAATTATACCAGATTACTTCTGCCTGGAGTTCGCTATTCCTATTGTAGTTTT	4	GTATGT	TACTAAC	TAG	123	24		[0 0 0]		[0 0 0]		6	104	126							YDL029W		-11.3	[0;-1;-6;-1;-1]	[9;9;25;1;2]	[115;5;2;1;1]	1522	0.0526634	0.0881755	GTATGTTGTAAATATTTTTAGTGTTTGTGGAGGCAATTGAGCTCGGTGCCCCTTTTGGCTTTGCCTCTTTTGCATTTTAGTTCTTTTACCCCTATATTATTAATACTAACCATCTCGATATAG	0.3	0.357724
endogenous	CAACGACGGGTC	0.140539	0.840159	TACGTTAAACAATACGAGGCACTTACTCCGCAACGACGGGTCAATTTGTATGTTGTAATTTTCTTTTCTACTTCAAGTATTATTGTTCATCTTTTATTAACAAACTGGGTGTGAGTTACCTTTTGAAAGCAGTCATACTGTACTTTCAAAATTTACCCAGTAGGCCAGCAAATAAAGAAAATTATACCAGATTACTTCTGCCTGGAGTTCGCTATTCCTATTGTAGTTTT	1	GTATGT	TATTAAC	CAG	85	42		[0 0 0]		[0 0 0]		6	48	88							YIL106W		-11.11	[0;0;0;0]	[47;38;2;82]	[390;310;1;1]	1129	0.0193024	1.62435	GTATGTTGTAATTTTCTTTTCTACTTCAAGTATTATTGTTCATCTTTTATTAACAAACTGGGTGTGAGTTACCTTTTGAAAGCAG	0.3	0.294118
endogenous	CAAAAATTTAGC			TACGTTAAACAATACGAGGCACTTACTCCGCAAAAATTTAGCACAACGTATGTTTTAAACGGGTTTGGCTGGGAAACCTTTAAAAAAGTTCTCCCTTAATTTGTTCATCATTTACTAACTAGTAATAAACAATTAATAAAGAAAAGCAGCGAAGATTTTGGCTAGTTTTGAATAAAGAAAATTATACCAGATTACTTCTGCCTGGAGTTCGCTATTCCTATTGTAGTTTT	1	GTATGT	TACTAAC	TAG	118	57		[0 0 0]		[0 0 0]		6	66	121							YFR024C-A		-12.16	[]	[]	[]	137		-1.05003	GTATGTTTTAAACGGGTTTGGCTGGGAAACCTTTAAAAAAGTTCTCCCTTAATTTGTTCATCATTTACTAACTAGTAATAAACAATTAATAAAGAAAAGCAGCGAAGATTTTGGCTAG	0.25	0.313559
endogenous	CAATCACTATCT	0.427329	0.572671	TACGTTAAACAATACGAGGCACTTACTCCGCAATCACTATCTACAGCGTATGTTTTAAATTTCGTTTCTTTAGTTCTCAGGCTCTTCAAAGTACTAACACTTTATTGGCAAGGGGCGCTCAAATCTGATACATCATTATAGAGTAACAAAATTTACCCAGTAGGCCAGCAAATAAAGAAAATTATACCAGATTACTTCTGCCTGGAGTTCGCTATTCCTATTGTAGTTTT	1	GTATGT	TACTAAC	TAG	94	54		[0 0 0]		[0 0 0]		6	45	97							YLR128W		-6.33	[0;0;0;0;0]	[38;75;61;2;63]	[389;63;2;1;1]	885	0	0.791599	GTATGTTTTAAATTTCGTTTCTTTAGTTCTCAGGCTCTTCAAAGTACTAACACTTTATTGGCAAGGGGCGCTCAAATCTGATACATCATTATAG	0.35	0.351064
endogenous	GTCGGCCGTTCG	0.973402	0.0159311	TACGTTAAACAATACGAGGCACTTACTCCGGTCGGCCGTTCGACATCGTATGTAATTGTGCCACGATATACGTGTTTTGTGTGTGTACATTTGAATATATATATTTACTAACAAGGAGAAAACTTAGACCGAACGGACTGTACTTTCAAAATTTACCCAGTAGGCCAGCAAATAAAGAAAATTATACCAGATTACTTCTGCCTGGAGTTCGCTATTCCTATTGTAGTTTT	1	GTATGT	TACTAAC	TAG	80	26		[0 0 0]		[0 0 0]		6	59	83							YDR424C		-18.47	[2;0;0;-1;-1;-3;0]	[39;35;38;2;58;-1;37]	[35;27;3;2;2;1;1]	3690	0.0106668	1.83765	GTATGTAATTGTGCCACGATATACGTGTTTTGTGTGTGTACATTTGAATATATATATTTACTAACAAGGAGAAAACTTAG	0.15	0.3
endogenous	TCCAAGTTATCG	0	0	TACGTTAAACAATACGAGGCACTTACTCCGTCCAAGTTATCGACATTGTAAGTAGAAGCAGTTTTTCAAAGGGAAGACCGCACTGCATAGTTTACTAACTATTTAAACTTTCCAAACATTAGAGAACTAAAAACGGACTGTACTTTCAAAATTTACCCAGTAGGCCAGCAAATAAAGAAAATTATACCAGATTACTTCTGCCTGGAGTTCGCTATTCCTATTGTAGTTTT	1	GTAAGT	TACTAAC	TAG	75	34		[0 0 0]		[0 0 0]		6	46	78							YKR095W-A		-10.8	[]	[]	[]	279	0	-0.238014	GTAAGTAGAAGCAGTTTTTCAAAGGGAAGACCGCACTGCATAGTTTACTAACTATTTAAACTTTCCAAACATTAG	0.35	0.346667
endogenous	ATCTCCATCTTA	0.471312	0	TACGTTAAACAATACGAGGCACTTACTCCGATCTCCATCTTAACCAGGTAAGTAGTAAACTGTTTCGTTCCAAGACGCTATTGCTATTTTATTAACGCTCTCTTTTTTCTCGTTTGCAGAACTCCAATAAAAACGGACTGTACTTTCAAAATTTACCCAGTAGGCCAGCAAATAAAGAAAATTATACCAGATTACTTCTGCCTGGAGTTCGCTATTCCTATTGTAGTTTT	1	GTAAGT	TATTAAC	CAG	72	34		[0 0 0]		[0 0 0]		6	43	75							YFR045W		-14.24	[]	[]	[]	369	0.528688	0.501859	GTAAGTAGTAAACTGTTTCGTTCCAAGACGCTATTGCTATTTTATTAACGCTCTCTTTTTTCTCGTTTGCAG	0.55	0.361111
endogenous	TGCAACCTTTCC	0	0	TACGTTAAACAATACGAGGCACTTACTCCGTGCAACCTTTCCACCATTTATGTAAAGAAAAAATCTGGAGCGACTTACTGGCTTAGCTTTTTTTACTAACACATAAATAATACTGTGATAAGATAAGTAAAAACGGACTGTACTTTCAAAATTTACCCAGTAGGCCAGCAAATAAAGAAAATTATACCAGATTACTTCTGCCTGGAGTTCGCTATTCCTATTGTAGTTTT	1	GTATGT	TACTAAC	AAG	75	33		[0 0 0]		[0 0 0]		6	47	78							YPL230W		-9.29	[]	[]	[]	111	1	65535	TTATGTAAAGAAAAAATCTGGAGCGACTTACTGGCTTAGCTTTTTTTACTAACACATAAATAATACTGTGATAAG	0.3	0.293333
endogenous	CACGACGTACAA	0.986111	0.0138889	TACGTTAAACAATACGAGGCACTTACTCCGCACGACGTACAAACTCCGTATGTTTTAATTCTTATTTTCTTCCGTGGCAATAACCTTCCTTTTGACTTATTTATACTAACATTATAATAACTATTTTTCCTTTTTGAACTAAGAAATCAAATTTACCCAGTAGGCCAGCAAATAAAGAAAATTATACCAGATTACTTCTGCCTGGAGTTCGCTATTCCTATTGTAGTTTT	1	GTATGT	TACTAAC	AAG	96	44		[0 0 0]		[0 0 0]		6	57	99							YNL147W		-10.43	0	2	1	54	0	0.781169	GTATGTTTTAATTCTTATTTTCTTCCGTGGCAATAACCTTCCTTTTGACTTATTTATACTAACATTATAATAACTATTTTTCCTTTTTGAACTAAG	0.55	0.25
endogenous	GGGTGTTTGCCG	0.861023	0.0370027	TACGTTAAACAATACGAGGCACTTACTCCGGGGTGTTTGCCGACTGCGTATGTCATAACCGTGATTTAACAACCATTTGATTGTCGTATTGGCGCAAAGTCATCACACCCTTTTACAGTCTTTTTATTCCTTTTGTTGAAAAGGTATCGTGTATACTAACAGAACTGTGTTTTTTCTCATTATTTTTTATTCAGGTAGAGCCTGGAGTTCGCTATTCCTATTGTAGTTTT	1	GTATGT	TACTAAC	CAG	147	45		[0 0 0]		[0 0 0]		6	107	150							YFR031C-A		-15.94	[0;-4;0;-4;2;-1;-1;0;4]	[6;3;2;-1;2;1;5;24;6]	[288;194;8;5;4;2;1;1;1]	8303	0.101974	0.435256	GTATGTCATAACCGTGATTTAACAACCATTTGATTGTCGTATTGGCGCAAAGTCATCACACCCTTTTACAGTCTTTTTATTCCTTTTGTTGAAAAGGTATCGTGTATACTAACAGAACTGTGTTTTTTCTCATTATTTTTTATTCAG	0.6	0.326531
endogenous	GTTCGGTCTGGC	0.0111111	0	TACGTTAAACAATACGAGGCACTTACTCCGGTTCGGTCTGGCAGAACGTATGTCTTAAAGCACACGAATTAGAGTTCTTTAAGTACTAACGATCAAAAGTAATAGTTTAACTATACTCTAAGACCAATAAAAACGGACTGTACTTTCAAAATTTACCCAGTAGGCCAGCAAATAAAGAAAATTATACCAGATTACTTCTGCCTGGAGTTCGCTATTCCTATTGTAGTTTT	4	GTATGT	TACTAAC	TAG	58	26		[0 0 0]		[0 0 0]		6	37	61							YGL232W		-12.44	[]	[]	[]	715	0.988889	0.397932	GTATGTCTTAAAGCACACGAATTAGAGTTCTTTAAGTACTAACGATCAAAAGTAATAG	0.2	0.310345
endogenous	CAACCATAGATT	0.0229358	0	TACGTTAAACAATACGAGGCACTTACTCCGCAACCATAGATTAGAACGTATGTCTTAAAGCACACGAATTAGAGTTCTTTAAGTACTAACGATCAAAAGTAATAGTTTAACTATACTCTCTGACCAATAAAAACGGACTGTACTTTCAAAATTTACCCAGTAGGCCAGCAAATAAAGAAAATTATACCAGATTACTTCTGCCTGGAGTTCGCTATTCCTATTGTAGTTTT	4	GTATGT	TACTAAC	TAG	58	26		[0 0 0]		[0 0 0]		6	37	61							YGL232W		-7.21	-1	2	2	569	0.977064	0.548615	GTATGTCTTAAAGCACACGAATTAGAGTTCTTTAAGTACTAACGATCAAAAGTAATAG	0.2	0.310345
endogenous	GGTACCACCCAT	0.453039	0	TACGTTAAACAATACGAGGCACTTACTCCGGGTACCACCCATAGAACGTATGTCTTAACGCACACGAATTAGAGTTCTTTAAGTACTAACGATCAAAAGTAATAGTTTAACTATACTCTATTACCAATAAAAACGGACTGTACTTTCAAAATTTACCCAGTAGGCCAGCAAATAAAGAAAATTATACCAGATTACTTCTGCCTGGAGTTCGCTATTCCTATTGTAGTTTT	4	GTATGT	TACTAAC	TAG	58	26		[0 0 0]		[0 0 0]		6	37	61							YGL232W		-15.28	[15;0]	[25;57]	[3;1]	520	0.546961	0.302381	GTATGTCTTAACGCACACGAATTAGAGTTCTTTAAGTACTAACGATCAAAAGTAATAG	0.2	0.327586
endogenous	AAGGTCTCTAGC	0.0755536	0	TACGTTAAACAATACGAGGCACTTACTCCGAAGGTCTCTAGCAGAACGTATGTCTTAAGGCACACGAATTAGAGTTCTTTAAGTACTAACGATCAAAAGTAATAGTTTAACTATACTCTATCACCAATAAAAACGGACTGTACTTTCAAAATTTACCCAGTAGGCCAGCAAATAAAGAAAATTATACCAGATTACTTCTGCCTGGAGTTCGCTATTCCTATTGTAGTTTT	4	GTATGT	TACTAAC	TAG	58	26		[0 0 0]		[0 0 0]		6	37	61							YGL232W		-16.14	[]	[]	[]	1911	0.924446	0.123211	GTATGTCTTAAGGCACACGAATTAGAGTTCTTTAAGTACTAACGATCAAAAGTAATAG	0.2	0.327586
endogenous	GGCCTTGCAACT	0.592593	0.0529915	TACGTTAAACAATACGAGGCACTTACTCCGGGCCTTGCAACTAGAAGGTTAAGTATTTTTTTACCTGCTCATCAAATACCGCCATTACTAACAATTGTACCCCGGGTATTTTATCAGCTGAAACCAATAAAAACGGACTGTACTTTCAAAATTTACCCAGTAGGCCAGCAAATAAAGAAAATTATACCAGATTACTTCTGCCTGGAGTTCGCTATTCCTATTGTAGTTTT	1	GTTAAG	TACTAAC	CAG	70	36		[0 0 0]		[0 0 0]		6	39	73							YGL033W		-15.19	[-1;-1;-1]	[19;101;82]	[60;1;1]	410	0.354416	0.620167	GTTAAGTATTTTTTTACCTGCTCATCAAATACCGCCATTACTAACAATTGTACCCCGGGTATTTTATCAG	0.35	0.357143
endogenous	TAGATAGCCCCC	0.651054	0	TACGTTAAACAATACGAGGCACTTACTCCGTAGATAGCCCCCAGACCGTATGTAAAGTAGAAAATAGGCCTGAGGTTAGAAACAGCGTTTTTTATACTAACATTACGAACTAACCTAGGTCTCCCAATAAAAACGGACTGTACTTTCAAAATTTACCCAGTAGGCCAGCAAATAAAGAAAATTATACCAGATTACTTCTGCCTGGAGTTCGCTATTCCTATTGTAGTTTT	1	GTATGT	TACTAAC	TAG	71	28		[0 0 0]		[0 0 0]		6	48	74							YLR426W		-7.35	0	47	2	393	0.348946	0.529225	GTATGTAAAGTAGAAAATAGGCCTGAGGTTAGAAACAGCGTTTTTTATACTAACATTACGAACTAACCTAG	0.2	0.338028
endogenous	CAGCTGCATTGA	0.0678563	0.256768	TACGTTAAACAATACGAGGCACTTACTCCGCAGCTGCATTGAAGTTTGTATGTGTTAAAATCTCTTCTCTCCGCTTCCCTTTTCTTCCTTCTTCTTCTACTAACTCTCTGCGCGTCCAATTTAGCTATAAAAACGGACTGTACTTTCAAAATTTACCCAGTAGGCCAGCAAATAAAGAAAATTATACCAGATTACTTCTGCCTGGAGTTCGCTATTCCTATTGTAGTTTT	1	GTATGT	TACTAAC	TAG	77	31		[0 0 0]		[0 0 0]		6	51	80							YCL005W-A		-10.7	[0;-1;0;-4;16;-1;-4;-4;-6;0;0;0;0;2]	[38;38;41;2;50;75;35;69;8;75;78;80;94;41]	[106;88;62;12;2;1;1;1;1;1;1;1;1;1]	728	0.675376	-0.0335756	GTATGTGTTAAAATCTCTTCTCTCCGCTTCCCTTTTCTTCCTTCTTCTTCTACTAACTCTCTGCGCGTCCAATTTAG	0.35	0.415584
endogenous	TCGCGTTGGTGC	0.798748	0.0922377	TACGTTAAACAATACGAGGCACTTACTCCGTCGCGTTGGTGCATAACGTATGTTGTAATTCCAATAAGCAGATCTTGTTTTTTAAGCCGTCATACTAACCGCCTTTGAAGGGAATCTCTACGACCAATAAAAACGGACTGTACTTTCAAAATTTACCCAGTAGGCCAGCAAATAAAGAAAATTATACCAGATTACTTCTGCCTGGAGTTCGCTATTCCTATTGTAGTTTT	1	GTATGT	TACTAAC	AAG	63	22		[0 0 0]		[0 0 0]		6	46	66							YOL047C		-15.94	[-9;0;-9;-9;-9;-9;0;2;7]	[58;52;101;108;90;94;2;44;87]	[327;55;1;1;1;1;1;1;1]	2206	0.109015	0.758913	GTATGTTGTAATTCCAATAAGCAGATCTTGTTTTTTAAGCCGTCATACTAACCGCCTTTGAAG	0.25	0.365079
endogenous	CAGAAATCCGTT			TACGTTAAACAATACGAGGCACTTACTCCGCAGAAATCCGTTATAATATATGTTTTAATTTCAAGGATAGCCTTTGAATCAATTTACTAACAATACTTCAGTTTATTATTCTATACTCTCTGACCAATAAAAACGGACTGTACTTTCAAAATTTACCCAGTAGGCCAGCAAATAAAGAAAATTATACCAGATTACTTCTGCCTGGAGTTCGCTATTCCTATTGTAGTTTT	1	GTATGT	TACTAAC	CAG	54	21		[0 0 0]		[0 0 0]		6	38	57							YCR097W		-6.92	[]	[]	[]	1	1	65535	ATATGTTTTAATTTCAAGGATAGCCTTTGAATCAATTTACTAACAATACTTCAG	0.35	0.259259
endogenous	CAAAATTAATCC	0.94208	0.00480653	TACGTTAAACAATACGAGGCACTTACTCCGCAAAATTAATCCATACCGTATGTAAGACGGTTTTATTGGTTCCATCGTCATCATAGTTCAAACAGCCAATTGACCCGACACACGTAACCGAAGCAGTTATACTAACAAGAAAGCTAATTTTCACCCTCCTTGCTACATTTTTTTCTACAGAAGTAACCAGATTACTTCTGCCTGGAGTTCGCTATTCCTATTGTAGTTTT	4	GTATGT	TACTAAC	CAG	133	55		[0 0 0]		[0 0 0]		6	83	136							YPR028W		-10.44	[-7;-2;0]	[8;0;2]	[2;1;1]	756	0.0531133	-0.300589	GTATGTAAGACGGTTTTATTGGTTCCATCGTCATCATAGTTCAAACAGCCAATTGACCCGACACACGTAACCGAAGCAGTTATACTAACAAGAAAGCTAATTTTCACCCTCCTTGCTACATTTTTTTCTACAG	0.5	0.390977
endogenous	ACACCGTGACTT	0.985278	0.00460521	TACGTTAAACAATACGAGGCACTTACTCCGACACCGTGACTTATACCGTATGTAAGATAGTTTTATTGGTTCCATCGTCATCATTGTTCAAACAGCCAATTGACCCGACACACGTAACCGAAGCAGTTATACTAACAAGAAAGCTAATTTTCACCCTCCTTGCTACATTTTTTTCTACAGAAGTAACCAGATTACTTCTGCCTGGAGTTCGCTATTCCTATTGTAGTTTT	4	GTATGT	TACTAAC	CAG	133	55		[0 0 0]		[0 0 0]		6	83	136							YPR028W		-8.35	[0;0;-1;-2;-1;-3;2;3]	[2;3;1;2;2;0;4;5]	[29;17;14;14;6;3;2;1]	20961	0.0101166	0.884466	GTATGTAAGATAGTTTTATTGGTTCCATCGTCATCATTGTTCAAACAGCCAATTGACCCGACACACGTAACCGAAGCAGTTATACTAACAAGAAAGCTAATTTTCACCCTCCTTGCTACATTTTTTTCTACAG	0.5	0.37594
endogenous	GTCCCTAAGAAA	0.842382	0.00136222	TACGTTAAACAATACGAGGCACTTACTCCGGTCCCTAAGAAAATACCGTATGTAAGATTGTTTTATTGGTTCCATCGTCATCCTGGTTCAAACAGCCAAAAGACCCGACACACGTAACCGAAGCAGTTATACTAACAAGAAAGCTAATTTTCACCCTCCTTGCTACATTTTTTTCTACAGAAGTAACCAGATTACTTCTGCCTGGAGTTCGCTATTCCTATTGTAGTTTT	4	GTATGT	TACTAAC	CAG	133	55		[0 0 0]		[0 0 0]		6	83	136							YPR028W		-13.74	[0;-1;2]	[2;1;4]	[4;3;1]	3022	0.156256	0.524749	GTATGTAAGATTGTTTTATTGGTTCCATCGTCATCCTGGTTCAAACAGCCAAAAGACCCGACACACGTAACCGAAGCAGTTATACTAACAAGAAAGCTAATTTTCACCCTCCTTGCTACATTTTTTTCTACAG	0.5	0.390977
endogenous	TGGCCGCTCATC	0.978543	0.0075968	TACGTTAAACAATACGAGGCACTTACTCCGTGGCCGCTCATCATACCGTATGTAAGATTGTTTTATTGGTTCCATCGTCATCTTGGTTCAAACAGCCAAATAACCCGACACACGTAACCGAAGCAGTTATACTAACAAGAAAGCTAATTTTCACCCTCCTTGCTACATTTTTTTCTACAGAAGTAACCAGATTACTTCTGCCTGGAGTTCGCTATTCCTATTGTAGTTTT	4	GTATGT	TACTAAC	CAG	133	55		[0 0 0]		[0 0 0]		6	83	136							YPR028W		-10.79	[-11;0;-1;-1;-2;-3;-11;-4]	[-5;2;1;2;0;-1;27;-2]	[606;23;3;3;2;2;1;1]	10003	0.0138604	0.706483	GTATGTAAGATTGTTTTATTGGTTCCATCGTCATCTTGGTTCAAACAGCCAAATAACCCGACACACGTAACCGAAGCAGTTATACTAACAAGAAAGCTAATTTTCACCCTCCTTGCTACATTTTTTTCTACAG	0.5	0.37594
endogenous	CATAATTACCAT	0.136364	0	TACGTTAAACAATACGAGGCACTTACTCCGCATAATTACCATATAGCGTATGTATTAAATTTTTGCTTTTGTATTCATCGAAGTAAACTAACTAGTAAAGTAGGCTAATTCTATACTCTACGACCAATAAAAACGGACTGTACTTTCAAAATTTACCCAGTAGGCCAGCAAATAAAGAAAATTATACCAGATTACTTCTGCCTGGAGTTCGCTATTCCTATTGTAGTTTT	1	GTATGT	AACTAAC	TAG	56	22		[0 0 0]		[0 0 0]		6	39	59							YLR316C		-7.99	[]	[]	[]	30	0.863636	-0.515496	GTATGTATTAAATTTTTGCTTTTGTATTCATCGAAGTAAACTAACTAGTAAAGTAG	0.25	0.25
endogenous	GTTAGCAAAGCA	0.433777	0.353975	TACGTTAAACAATACGAGGCACTTACTCCGGTTAGCAAAGCAATAGCGTATGTCTTAATCACAGCATTTGTTCCAAATACATTAAAGAAGATCTCTTTTGTTGTTGATACTAACCAGTAAAGTTGAGAGTTATAACAAGGAAAATAGGATTCTTACCCAGTAGGCCAGCAAATAAAGAAAATTATACCAGATTACTTCTGCCTGGAGTTCGCTATTCCTATTGTAGTTTT	1	GTATGT	TACTAAC	TAG	100	44		[0 0 0]		[0 0 0]		6	61	103							YPL175W		-9.02	[-4;-4;-4;-4;-4;-4;-4;-4;0]	[-9;50;27;36;38;44;48;64;50]	[289;2;1;1;1;1;1;1;1]	790	0.212248	0.515039	GTATGTCTTAATCACAGCATTTGTTCCAAATACATTAAAGAAGATCTCTTTTGTTGTTGATACTAACCAGTAAAGTTGAGAGTTATAACAAGGAAAATAG	0.2	0.3
endogenous	CACAGGGAGGCT	0.798952	0.00226746	TACGTTAAACAATACGAGGCACTTACTCCGCACAGGGAGGCTATATCGTATGTTTTAACTTAACCATTTTTACATCCTATAATTTGGAGTGAATTTTTATATACTAACTTAAAAGTAATTGATTTGTATCTTTCCAGTTCACCTTTCAAAATTTACCCAGTAGGCCAGCAAATAAAGAAAATTATACCAGATTACTTCTGCCTGGAGTTCGCTATTCCTATTGTAGTTTT	1	GTATGT	TACTAAC	CAG	90	40		[0 0 0]		[0 0 0]		6	55	93							YLR275W		-19.95	0	28	6	714	0	0.698354	GTATGTTTTAACTTAACCATTTTTACATCCTATAATTTGGAGTGAATTTTTATATACTAACTTAAAAGTAATTGATTTGTATCTTTCCAG	0.5	0.233333
endogenous	GCTGGAGTGACT	0.72609	0.00178571	TACGTTAAACAATACGAGGCACTTACTCCGGCTGGAGTGACTATCACGTATGTTATAAATTACCAAGACTATATCCGCCACGGCTGGATTCAGGCATCGCTCCCTGTGGCTTAAGAAAATAATAGGCACAAAACTAACAATAAAAACATCCACTACTCTGTCGCATTTTCCCTGTGCTCAGATCATCCAGATTACTTCTGCCTGGAGTTCGCTATTCCTATTGTAGTTTT	1	GTATGT	AACTAAC	CAG	134	54		[0 0 0]		[0 0 0]		6	85	137							YPR153W		-16.97	[0;-2;-4]	[2;21;-2]	[5;1;1]	2217	0.272124	0.136863	GTATGTTATAAATTACCAAGACTATATCCGCCACGGCTGGATTCAGGCATCGCTCCCTGTGGCTTAAGAAAATAATAGGCACAAAACTAACAATAAAAACATCCACTACTCTGTCGCATTTTCCCTGTGCTCAG	0.35	0.41791
endogenous	CAAATATTGCCA	0.972973	0	TACGTTAAACAATACGAGGCACTTACTCCGCAAATATTGCCAATTACGTATGTGAATATTTTATCACTAAATTTATTGAAAAGAGAACGTTACTAACAGTGGAATTTTTTTTTCTAGAAACGACCAATAAAAACGGACTGTACTTTCAAAATTTACCCAGTAGGCCAGCAAATAAAGAAAATTATACCAGATTACTTCTGCCTGGAGTTCGCTATTCCTATTGTAGTTTT	1	GTATGT	TACTAAC	TAG	70	31		[0 0 0]		[0 0 0]		6	44	73							YBR111W-A		-11.04	[]	[]	[]	1049	0.027027	1.76852	GTATGTGAATATTTTATCACTAAATTTATTGAAAAGAGAACGTTACTAACAGTGGAATTTTTTTTTCTAG	0.55	0.242857
endogenous	CATCGCAGAAAA			TACGTTAAACAATACGAGGCACTTACTCCGCATCGCAGAAAAATTACGTATGTTTTAAAAGATATATACGTATATTTATATATCACTCTTCTGAGAAAGTAGGCCATAGATTGAGGATCACTAACAAAGAAAATATCAGTGAACTTCAAAGATATCGTTTAATAAAACAGTAGCTAGAAAATTATACCAGATTACTTCTGCCTGGAGTTCGCTATTCCTATTGTAGTTTT	1	GTATGT	CACTAAC	CAG	123	56		[0 0 0]		[0 0 0]		6	72	126							YEL012W		-10.31	[]	[]	[]	30		65535	GTATGTTTTAAAAGATATATACGTATATTTATATATCACTCTTCTGAGAAAGTAGGCCATAGATTGAGGATCACTAACAAAGAAAATATCAGTGAACTTCAAAGATATCGTTTAATAAAACAG	0.3	0.276423
endogenous	CAGATCTAGAAC	0	0	TACGTTAAACAATACGAGGCACTTACTCCGCAGATCTAGAACATTATATATGTGTTAATATTCTACCGATATAACAAAAGTGCGTTTGACTAACTAAGTTCATCTGGGACAATTCAGTAATTACCAATAAAAACGGACTGTACTTTCAAAATTTACCCAGTAGGCCAGCAAATAAAGAAAATTATACCAGATTACTTCTGCCTGGAGTTCGCTATTCCTATTGTAGTTTT	1	GTATGT	GACTAAC	CAG	70	34		[0 0 0]		[0 0 0]		6	41	73							YDL115C		-8.64	[]	[]	[]	58	1	-0.443069	ATATGTGTTAATATTCTACCGATATAACAAAAGTGCGTTTGACTAACTAAGTTCATCTGGGACAATTCAG	0.3	0.328571
endogenous	GTACCAGGAAAC	0.403849	6.58099e-05	TACGTTAAACAATACGAGGCACTTACTCCGGTACCAGGAAACCAAAAGTAAGTATAGGTCGAAACTAGGCATCCTGTGCCATCTCAATTTTACTACGTTCTTTTACTAATACTGCAAATTTAATAACAGCAACAGGACTGTACTTTCAAAATTTACCCAGTAGGCCAGCAAATAAAGAAAATTATACCAGATTACTTCTGCCTGGAGTTCGCTATTCCTATTGTAGTTTT	1	GTAAGT	TAATAAC	CAG	82	13		[0 0 0]		[0 0 0]		6	74	85							YLR445W		-13.12	[0;-6]	[33;89]	[2;1]	1020	0.586192	-0.0395342	GTAAGTATAGGTCGAAACTAGGCATCCTGTGCCATCTCAATTTTACTACGTTCTTTTACTAATACTGCAAATTTAATAACAG	0.3	0.341463
endogenous	TCAAACTAATAC	0.901961	0.0980392	TACGTTAAACAATACGAGGCACTTACTCCGTCAAACTAATACCAAACGTATGTAAATCACCGGCAACACGCATAGGTGTTTAGAGTGGGACCTAGCTTGCTATCTGGTTGTTATAAGCTACTAACTATTGCTTCTGTACACCGGTTGAGCAGAGGTATCATCCCTTCAAGTACACGTACTTTAAACAGAAAGAACTTCTGCCTGGAGTTCGCTATTCCTATTGTAGTTTT	1	GTATGT	TACTAAC	CAG	141	74		[0 0 0]		[0 0 0]		6	72	144							YKL006C-A		-5.75	[0;-2]	[5;0]	[16;1]	242	0	-0.501907	GTATGTAAATCACCGGCAACACGCATAGGTGTTTAGAGTGGGACCTAGCTTGCTATCTGGTTGTTATAAGCTACTAACTATTGCTTCTGTACACCGGTTGAGCAGAGGTATCATCCCTTCAAGTACACGTACTTTAAACAG	0.25	0.432624
endogenous	GCCAGCAGACAG	0.88873	0.0160964	TACGTTAAACAATACGAGGCACTTACTCCGGCCAGCAGACAGCAAACGTATGTTTTAAGCAAACGCTATAAATTTTTGTTAACTTGTAAGGATTCGAAGCAAAGCACAATTTTACTAACCTGTTCTCAAACATATTTTTTTTTCATAGTCTTTTACCCAGTAGGCCAGCAAATAAAGAAAATTATACCAGATTACTTCTGCCTGGAGTTCGCTATTCCTATTGTAGTTTT	1	GTATGT	TACTAAC	TAG	101	40		[0 0 0]		[0 0 0]		6	66	104							YDR367W		-12.33	[0;0;0;0]	[14;2;47;52]	[18;1;1;1]	549	0.0951738	0.283198	GTATGTTTTAAGCAAACGCTATAAATTTTTGTTAACTTGTAAGGATTCGAAGCAAAGCACAATTTTACTAACCTGTTCTCAAACATATTTTTTTTTCATAG	0.55	0.277228
endogenous	TCAGGCTACGGA	0.880084	0.0402558	TACGTTAAACAATACGAGGCACTTACTCCGTCAGGCTACGGACAACCGTATGCAATAATTCGATCTCTGGGTTTTAATAAAAGCAGGTAGCCAATTTTATCTTACTAACAATCTTTGTGTTTTCTCTGTGTATAGTCTTTTACTTTCAAAATTTACCCAGTAGGCCAGCAAATAAAGAAAATTATACCAGATTACTTCTGCCTGGAGTTCGCTATTCCTATTGTAGTTTT	4	GTATGC	TACTAAC	TAG	88	37		[0 0 0]		[0 0 0]		6	56	91							YEL003W		-12.04	[0;0;-1;-1]	[30;27;29;60]	[44;41;1;1]	743	0.07966	0.689316	GTATGCAATAATTCGATCTCTGGGTTTTAATAAAAGCAGGTAGCCAATTTTATCTTACTAACAATCTTTGTGTTTTCTCTGTGTATAG	0.55	0.318182
endogenous	TCCTCCAAGTGT	0.734545	0	TACGTTAAACAATACGAGGCACTTACTCCGTCCTCCAAGTGTCAACCGTATGCAATAATTCGATCTCTGGGTTTTAATAATTGCGTGTAGCCAATTTTATCTTACTAACAATCTTTGTGTTTTCTCTGTGTATAGTCTTTTACTTTCAAAATTTACCCAGTAGGCCAGCAAATAAAGAAAATTATACCAGATTACTTCTGCCTGGAGTTCGCTATTCCTATTGTAGTTTT	4	GTATGC	TACTAAC	TAG	88	37		[0 0 0]		[0 0 0]		6	56	91							YEL003W		-12.96	[-6;-1;-6;-6]	[53;3;19;69]	[26;7;1;1]	934	0.265455	-0.111211	GTATGCAATAATTCGATCTCTGGGTTTTAATAATTGCGTGTAGCCAATTTTATCTTACTAACAATCTTTGTGTTTTCTCTGTGTATAG	0.55	0.318182
endogenous	TCGTGAAACCGC	0.820704	0	TACGTTAAACAATACGAGGCACTTACTCCGTCGTGAAACCGCCAACCGTATGCAATAATTCGATCTCTGGGTTTTAATAATTGCTTGTAGCCAATTTTATCTTACTAACAATCTTTGTGTTTTCTCTGTGTATAGTCTTTTACTTTCAAAATTTACCCAGTAGGCCAGCAAATAAAGAAAATTATACCAGATTACTTCTGCCTGGAGTTCGCTATTCCTATTGTAGTTTT	4	GTATGC	TACTAAC	TAG	88	37		[0 0 0]		[0 0 0]		6	56	91							YEL003W		-11.42	[]	[]	[]	1425	0.179296	1.05646	GTATGCAATAATTCGATCTCTGGGTTTTAATAATTGCTTGTAGCCAATTTTATCTTACTAACAATCTTTGTGTTTTCTCTGTGTATAG	0.55	0.306818
endogenous	GCTACATAGTAC	0.843696	0.0258847	TACGTTAAACAATACGAGGCACTTACTCCGGCTACATAGTACCAACCGTATGCAATAATTCGATCTCTGGGTTTTAATAATTGCTTGTAGCCAATTTTATCTTACTAACAATCTTTGTGTTTTCTCTGTGTATAGTCTTTTACTTTCAAAATTTACCCAGTAGGCCAGCAAATAAAGAAAATTATACCAGATTACTTCTGCCTGGAGTTCGCTATTCCTATTGTAGTTTT	4	GTATGC	TACTAAC	TAG	88	37		[0 0 0]		[0 0 0]		6	56	91							YEL003W		-8.11	[0;-17;0]	[28;54;30]	[22;3;1]	1427	0.130419	0.220928	GTATGCAATAATTCGATCTCTGGGTTTTAATAATTGCTTGTAGCCAATTTTATCTTACTAACAATCTTTGTGTTTTCTCTGTGTATAG	0.55	0.306818
endogenous	TTAGGTCGAAGC	0.161677	0.838323	TACGTTAAACAATACGAGGCACTTACTCCGTTAGGTCGAAGCCAACTGTATGTGTTAATCTCCTTTCTTCTCTGGTTAGCTGTAGTGGAACCTATAACGGCCATTGCGCCACAACTTCCTTTAACATTAATACTAACATATTGATAACGACTTCAATTGCAAGTAGGATTTATAAAGAAAATTATACCAGATTACTTCTGCCTGGAGTTCGCTATTCCTATTGTAGTTTT	1	GTATGT	TACTAAC	TAG	119	40		[0 0 0]		[0 0 0]		6	84	122							YHR012W		-14.12	[0;0;1;1;-1;-1;0;0;0;0;0;0;6]	[13;47;4;5;12;13;3;34;40;48;52;54;10]	[1709;46;10;7;1;1;1;1;1;1;1;1;1]	2584	0	0.942554	GTATGTGTTAATCTCCTTTCTTCTCTGGTTAGCTGTAGTGGAACCTATAACGGCCATTGCGCCACAACTTCCTTTAACATTAATACTAACATATTGATAACGACTTCAATTGCAAGTAG	0.25	0.378151
endogenous	ACGTATAGATCT	0.889851	0.0773095	TACGTTAAACAATACGAGGCACTTACTCCGACGTATAGATCTCAACTGTATGTTCTAACAGTGGTTAATTATCTTTTAAGTTTATTTACGTTTTTGAGACCTTACTAACGACCAGGATAGTGCTGAATAAAAACGGACTGTACTTTCAAAATTTACCCAGTAGGCCAGCAAATAAAGAAAATTATACCAGATTACTTCTGCCTGGAGTTCGCTATTCCTATTGTAGTTTT	1	GTATGT	TACTAAC	TAG	73	22		[0 0 0]		[0 0 0]		6	56	76							YDR139C		-15.7	[0;0;0;0]	[51;45;5;30]	[35;18;2;1]	332	0.032839	0.967854	GTATGTTCTAACAGTGGTTAATTATCTTTTAAGTTTATTTACGTTTTTGAGACCTTACTAACGACCAGGATAG	0.2	0.315068
endogenous	TCCAGACGTAAT	0.745774	0	TACGTTAAACAATACGAGGCACTTACTCCGTCCAGACGTAATCAAGCGTATGTCTTAAAAAACCATCTTGGTACACAGGACTGAACACTAACTTATAGACGGGTGCGTGCTACCCTCTTCTTATTATTAGGGGCCGACTGTACTTTCAAAATTTACCCAGTAGGCCAGCAAATAAAGAAAATTATACCAGATTACTTCTGCCTGGAGTTCGCTATTCCTATTGTAGTTTT	1	GTATGT	CACTAAC	TAG	83	49		[0 0 0]		[0 0 0]		6	39	86							YGL183C		-10.4	[0;0]	[32;2]	[4;1]	462	0.254226	0.181939	GTATGTCTTAAAAAACCATCTTGGTACACAGGACTGAACACTAACTTATAGACGGGTGCGTGCTACCCTCTTCTTATTATTAG	0.5	0.39759
endogenous	CACAACCCGATA	0.774464	0.168835	TACGTTAAACAATACGAGGCACTTACTCCGCACAACCCGATACAAGCGTATGTGCTAAATTTTTTTTACGAAGTGTCTCCATATTACTAGTTTCCCTTTCTTTTTTACTAACAAGAGTTTGTTTGTTTTGTTTTGTCGTACAGTGTTTAAATTTACCCAGTAGGCCAGCAAATAAAGAAAATTATACCAGATTACTTCTGCCTGGAGTTCGCTATTCCTATTGTAGTTTT	1	GTATGT	TACTAAC	CAG	96	42		[0 0 0]		[0 0 0]		6	59	99							YCL005W-A		-11.36	[0;0;0;0;-1;0]	[22;49;8;19;21;54]	[249;96;57;22;1;1]	1209	0.056701	0.808983	GTATGTGCTAAATTTTTTTTACGAAGTGTCTCCATATTACTAGTTTCCCTTTCTTTTTTACTAACAAGAGTTTGTTTGTTTTGTTTTGTCGTACAG	0.55	0.302083
endogenous	GTAAAGTTGTGT	0.868264	0.121752	TACGTTAAACAATACGAGGCACTTACTCCGGTAAAGTTGTGTCAAGCGTATGTTATAAATATTGTTGTTGCAAAACTCAAGCTTTGAGGCGGGTACTGAGCGGTTATACTAACTTAGAGAAAACACTGATTGATCTTAGCGACCTTCAAAATTTACCCAGTAGGCCAGCAAATAAAGAAAATTATACCAGATTACTTCTGCCTGGAGTTCGCTATTCCTATTGTAGTTTT	1	GTATGT	TACTAAC	TAG	92	37		[0 0 0]		[0 0 0]		6	60	95							YDR397C		-15.08	[0;13;1;-10;-1;0;0;-17;0;0;0;15]	[26;-11;28;14;25;23;65;61;2;27;77;-9]	[322;84;24;3;2;2;2;1;1;1;1;1]	1518	0.00998464	0.738686	GTATGTTATAAATATTGTTGTTGCAAAACTCAAGCTTTGAGGCGGGTACTGAGCGGTTATACTAACTTAGAGAAAACACTGATTGATCTTAG	0.3	0.358696
endogenous	TTAGACGCTCGA	0.110144	0.491984	TACGTTAAACAATACGAGGCACTTACTCCGTTAGACGCTCGACAAGCGTATGTTTTAAGAGAATTGCTAGTGTGCGGGAAACTTTGCTACCTTTTTTGGTGCGATACAACAGGTTACTAATATCTAATACTTCAGCTCCCTACTTTCAAAATTTACCCAGTAGGCCAGCAAATAAAGAAAATTATACCAGATTACTTCTGCCTGGAGTTCGCTATTCCTATTGTAGTTTT	1	GTATGT	TACTAAT	CAG	88	25		[0 0 0]		[0 0 0]		6	68	91							YBL091C-A		-14.03	[0;0;-3;-1;0;1]	[57;30;55;56;44;58]	[1157;20;13;1;1;1]	1920	0.397872	0.917104	GTATGTTTTAAGAGAATTGCTAGTGTGCGGGAAACTTTGCTACCTTTTTTGGTGCGATACAACAGGTTACTAATATCTAATACTTCAG	0.35	0.363636
endogenous	TGGGTGAACTAC	0.996504	0.00349575	TACGTTAAACAATACGAGGCACTTACTCCGTGGGTGAACTACCAGCTGTATGTTATAAGATATTTTCTTTTTATTGTGACAAACGGATAATCAAGCGTTCATTCTGACTTGGTGCTTTCTAAGAAAACAATTATTTTGATTCTGAATTCTAACTACAAGATTATAGAGTATTATACTAACAAAAAACTAGAAAAATTCTGCCTGGAGTTCGCTATTCCTATTGTAGTTTT	1	GTATGT	TACTAAC	TAG	143	21		[0 0 0]		[0 0 0]		6	127	146							YPR010C-A		-12.75	[-4;-7;0;-16]	[0;-3;28;5]	[8;2;2;1]	1959	0	2.34081	GTATGTTATAAGATATTTTCTTTTTATTGTGACAAACGGATAATCAAGCGTTCATTCTGACTTGGTGCTTTCTAAGAAAACAATTATTTTGATTCTGAATTCTAACTACAAGATTATAGAGTATTATACTAACAAAAAACTAG	0.25	0.265734
endogenous	AGTTGCAACGAG	0.294118	0	TACGTTAAACAATACGAGGCACTTACTCCGAGTTGCAACGAGCCAAAGTAAGTTAAACTCTTTGCCACTTTAACAAATATAGGCCAAAACTAACCGAATATACCAAAACTTCGTATTCCTTTGTTTATTAGCATTAACTGTACTTTCAAAATTTACCCAGTAGGCCAGCAAATAAAGAAAATTATACCAGATTACTTCTGCCTGGAGTTCGCTATTCCTATTGTAGTTTT	1	GTAAGT	AACTAAC	TAG	84	48		[0 0 0]		[0 0 0]		6	41	87							YNL012W		-14.28	[]	[]	[]	56	0.705882	-0.407156	GTAAGTTAAACTCTTTGCCACTTTAACAAATATAGGCCAAAACTAACCGAATATACCAAAACTTCGTATTCCTTTGTTTATTAG	0.55	0.309524
endogenous	GGTGAGTCAGAC	0.674762	0.00224719	TACGTTAAACAATACGAGGCACTTACTCCGGGTGAGTCAGACCCAAGGTTTGTAATATTAACTTCAAAAGATTCGATCGTTTTTTTCTTTTCACTAACGTTTTTTCACATTAATTTTAGATTGCCAATAAAAACGGACTGTACTTTCAAAATTTACCCAGTAGGCCAGCAAATAAAGAAAATTATACCAGATTACTTCTGCCTGGAGTTCGCTATTCCTATTGTAGTTTT	4	GTTTGT	CACTAAC	TAG	72	32		[0 0 0]		[0 0 0]		6	45	75							YMR194C-B		-15.09	[-1;-4]	[46;-1]	[45;6]	1028	0.32299	0.699041	GTTTGTAATATTAACTTCAAAAGATTCGATCGTTTTTTTCTTTTCACTAACGTTTTTTCACATTAATTTTAG	0.6	0.236111
endogenous	CAGGGCCTATAT	0.0929261	0.00725123	TACGTTAAACAATACGAGGCACTTACTCCGCAGGGCCTATATCCAAGGTTTGTAATATTAACTTCAAAAGATTCGATCGTTTTTTTCTTTTCACTAACGTTTTTTCACATTAATTTTAGATTGCCAATAAAAACGGACTGTACTTTCAAAATTTACCCAGTAGGCCAGCAAATAAAGAAAATTATACCAGATTACTTCTGCCTGGAGTTCGCTATTCCTATTGTAGTTTT	4	GTTTGT	CACTAAC	TAG	72	32		[0 0 0]		[0 0 0]		6	45	75							YMR194C-B		-10.93	[-4;-4]	[29;64]	[18;1]	388	0.899823	0.792509	GTTTGTAATATTAACTTCAAAAGATTCGATCGTTTTTTTCTTTTCACTAACGTTTTTTCACATTAATTTTAG	0.6	0.236111
endogenous	TGCACTTCTCTA	0.807303	0	TACGTTAAACAATACGAGGCACTTACTCCGTGCACTTCTCTACCAAGGTTTGTAATATTAACTTCAAAAGATTCGATCGTTTTTTTCTTTTCACTAACGTTTTTTCACATTAATTTTAGATTGCCAATAAAAACGGACTGTACTTTCAAAATTTACCCAGTAGGCCAGCAAATAAAGAAAATTATACCAGATTACTTCTGCCTGGAGTTCGCTATTCCTATTGTAGTTTT	4	GTTTGT	CACTAAC	TAG	72	32		[0 0 0]		[0 0 0]		6	45	75							YMR194C-B		-11.57	[3;7]	[32;44]	[12;1]	525	0.192697	1.4679	GTTTGTAATATTAACTTCAAAAGATTCGATCGTTTTTTTCTTTTCACTAACGTTTTTTCACATTAATTTTAG	0.6	0.236111
endogenous	ACGGAAGGTAAC	0.531915	0	TACGTTAAACAATACGAGGCACTTACTCCGACGGAAGGTAACCCAAGGTTTGTAATATTAACTTCAAAAGATTCGATCGTTTTTTTCTTTTCACTAACGTTTTTTCACATTAATTTTAGATTGCCAATAAAAACGGACTGTACTTTCAAAATTTACCCAGTAGGCCAGCAAATAAAGAAAATTATACCAGATTACTTCTGCCTGGAGTTCGCTATTCCTATTGTAGTTTT	4	GTTTGT	CACTAAC	TAG	72	32		[0 0 0]		[0 0 0]		6	45	75							YMR194C-B		-12.4	[]	[]	[]	146	0.468085	0.514159	GTTTGTAATATTAACTTCAAAAGATTCGATCGTTTTTTTCTTTTCACTAACGTTTTTTCACATTAATTTTAG	0.6	0.236111
endogenous	ACTCACGTTGGG	0.845853	0.142749	TACGTTAAACAATACGAGGCACTTACTCCGACTCACGTTGGGCCTGCGTATGTTATAATTTCTTATTTATTTCGCCGTTACCCATTTACCATCTCTTATATCTCTCCTCCTTACTAACAATTATATTTTAACCCTATTGTTTATAGTGTTGTTTACCCAGTAGGCCAGCAAATAAAGAAAATTATACCAGATTACTTCTGCCTGGAGTTCGCTATTCCTATTGTAGTTTT	1	GTATGT	TACTAAC	TAG	99	39		[0 0 0]		[0 0 0]		6	65	102							YPR170W-B		-18.94	[0;0;-2;0;-4;0;-1;0;0;-1;0;2;-7;0;0;0;0;1;2]	[19;16;23;56;-1;24;18;2;53;1;47;21;18;49;51;70;72;20;27]	[941;253;72;57;22;15;3;3;3;2;2;2;1;1;1;1;1;1;1]	4804	0.0113976	1.6512	GTATGTTATAATTTCTTATTTATTTCGCCGTTACCCATTTACCATCTCTTATATCTCTCCTCCTTACTAACAATTATATTTTAACCCTATTGTTTATAG	0.5	0.282828
endogenous	GTAGGCACCGTA	0	0	TACGTTAAACAATACGAGGCACTTACTCCGGTAGGCACCGTACGGAAGTAAGTTTTTGAATTCTGCCCCCACTTTTTTTTTGTTCCTGGTGACTAACGTGAATTAGGTTTATATACTCTACGACCAATAAAAACGGACTGTACTTTCAAAATTTACCCAGTAGGCCAGCAAATAAAGAAAATTATACCAGATTACTTCTGCCTGGAGTTCGCTATTCCTATTGTAGTTTT	1	GTAAGT	GACTAAC	TAG	59	20		[0 0 0]		[0 0 0]		6	44	62							YLR211C		-17.34	0	3	1	242	1	0.478349	GTAAGTTTTTGAATTCTGCCCCCACTTTTTTTTTGTTCCTGGTGACTAACGTGAATTAG	0.3	0.372881
endogenous	TCGTGCTTCCCA	0	0.0384615	TACGTTAAACAATACGAGGCACTTACTCCGTCGTGCTTCCCACTGCGGTATATAACAAAATACAAAACATACCCTTATTAACTTTTATCTGGACGAGCAATAGCAACTAACAGCTTTATTATTTTAATAATATAAAGAAACTCTTTCAAAATTTACCCAGTAGGCCAGCAAATAAAGAAAATTATACCAGATTACTTCTGCCTGGAGTTCGCTATTCCTATTGTAGTTTT	1	GTATAT	AACTAAC	AAG	90	37		[0 0 0]		[0 0 0]		6	58	93							YIL073C		-11.88	4	-1	1	29	0.0769231	-1.00734	GTATATAACAAAATACAAAACATACCCTTATTAACTTTTATCTGGACGAGCAATAGCAACTAACAGCTTTATTATTTTAATAATATAAAG	0.45	0.244444
endogenous	GGAATATTGAGA	0.409091	0.590909	TACGTTAAACAATACGAGGCACTTACTCCGGGAATATTGAGACTGTGGTACGTTATTAAGAGCTTACGCTTTCACATACCCTTTTCTGGTATAGCGCTTATTTTTTCATTATAAAAAATACTAACAAATATTTTCTACAGGTATTTCAAAATTTACCCAGTAGGCCAGCAAATAAAGAAAATTATACCAGATTACTTCTGCCTGGAGTTCGCTATTCCTATTGTAGTTTT	1	GTACGT	TACTAAC	CAG	93	26		[0 0 0]		[0 0 0]		6	72	96							YGR225W		-10.4	[-1;-1;-4;13]	[51;38;35;1]	[17;8;1;1]	46	0	-0.133565	GTACGTTATTAAGAGCTTACGCTTTCACATACCCTTTTCTGGTATAGCGCTTATTTTTTCATTATAAAAAATACTAACAAATATTTTCTACAG	0.35	0.290323
endogenous	CAAGAAGTGGGA	0.921692	0.0147382	TACGTTAAACAATACGAGGCACTTACTCCGCAAGAAGTGGGACTTACGTATGTTATAATTTGGAGTTTCCTGAGGCTTTTCCCGCCGTAGATCGAACCCAATCTTACTAACAGAGAAAGGGCTTTTTCCCGACCATCAAGACAGGTGATAATTTACCCAGTAGGCCAGCAAATAAAGAAAATTATACCAGATTACTTCTGCCTGGAGTTCGCTATTCCTATTGTAGTTTT	1	GTATGT	TACTAAC	CAG	97	44		[0 0 0]		[0 0 0]		6	58	100							YBL040C		-15.06	[0;3;0;2;-3;0;0;3;9]	[21;46;18;5;0;2;70;39;52]	[81;40;3;3;1;1;1;1;1]	1168	0.0635694	0.352791	GTATGTTATAATTTGGAGTTTCCTGAGGCTTTTCCCGCCGTAGATCGAACCCAATCTTACTAACAGAGAAAGGGCTTTTTCCCGACCATCAAGACAG	0.2	0.443299
endogenous	ACCAAGCCTCAC	0.889161	0.00297264	TACGTTAAACAATACGAGGCACTTACTCCGACCAAGCCTCACCTTCCGTATGTTTTAAACCATATACTTTATTAGGAATATAACAAAGCATACCCAATAATTAGGCAATACGATTGTCGTATTCAACAACCATCTTCTATTTCACCAGCTTCAGGTTTTGACTAACACATTCAACAGTAGGATATACCAGATTACTTCTGCCTGGAGTTCGCTATTCCTATTGTAGTTTT	1	GTATGT	GACTAAC	CAG	130	22		[0 0 0]		[0 0 0]		6	113	133							SNR17B		-12.5	[0;0;-1;-1]	[15;2;1;14]	[268;5;1;1]	5464	0.107866	0.733208	GTATGTTTTAAACCATATACTTTATTAGGAATATAACAAAGCATACCCAATAATTAGGCAATACGATTGTCGTATTCAACAACCATCTTCTATTTCACCAGCTTCAGGTTTTGACTAACACATTCAACAG	0.25	0.323077
endogenous	GGACTAAGGCCT	0.737252	0.0549848	TACGTTAAACAATACGAGGCACTTACTCCGGGACTAAGGCCTGAAACGTATGTCTTAAGTTATAGCCACGTTTCAAAAGCGTGCTTTTTTTTTAAAACTTAGGCTCTTATTTACTAACAAAATCAACAGGCTATTGAACTAGAGATCAAAATTTACCCAGTAGGCCAGCAAATAAAGAAAATTATACCAGATTACTTCTGCCTGGAGTTCGCTATTCCTATTGTAGTTTT	1	GTATGT	TACTAAC	TAG	95	35		[0 0 0]		[0 0 0]		6	65	98							YBR082C		-14.63	[0;0;0;-1;0;0;1;-2;0;0;2]	[20;8;38;-11;-11;16;-9;55;-10;65;-9]	[24;18;14;7;5;2;2;1;1;1;1]	1814	0.207763	1.19347	GTATGTCTTAAGTTATAGCCACGTTTCAAAAGCGTGCTTTTTTTTTAAAACTTAGGCTCTTATTTACTAACAAAATCAACAGGCTATTGAACTAG	0.25	0.315789
endogenous	CACGAGGAGTAT	0.206078	0.790985	TACGTTAAACAATACGAGGCACTTACTCCGCACGAGGAGTATCAAACGTATGTTTTAATAATAAATTCGAGGTAAAAACTTCAACAGCCTCACCAGAAACACATTGTACTAACTTCACCTTTGTTTTCCTTTTATTTTGTTTTTACCTATTAGATCTAAGTAGGCCAGCAAATAAAGAAAATTATACCAGATTACTTCTGCCTGGAGTTCGCTATTCCTATTGTAGTTTT	1	GTATGT	TACTAAC	TAG	106	51		[0 0 0]		[0 0 0]		6	60	109							YML036W		-17.75	[0;0;2;-2;-2;0;0;0;3]	[39;12;5;10;37;44;48;51;6]	[692;533;14;1;1;1;1;1;1]	1784	0.00293737	1.39708	GTATGTTTTAATAATAAATTCGAGGTAAAAACTTCAACAGCCTCACCAGAAACACATTGTACTAACTTCACCTTTGTTTTCCTTTTATTTTGTTTTTACCTATTAG	0.6	0.292453
endogenous	ATTAACTCAAGA	0.908302	0	TACGTTAAACAATACGAGGCACTTACTCCGATTAACTCAAGAGAAAGGTAAGTAGTAGTTTTCCTCCTTTTATACTTACATTCTGTAGGCATACACAATTTCATCCAGCGGTATACTAACAAATCGCTGAACTTAACTTGTTTTACTTGAATAACAGAAAAAGGCCAGCAAATAAAGAAAATTATACCAGATTACTTCTGCCTGGAGTTCGCTATTCCTATTGTAGTTTT	1	GTAAGT	TACTAAC	CAG	110	48		[0 0 0]		[0 0 0]		6	67	113							YDL064W		-9.96	[]	[]	[]	109	0.0916981	0.13196	GTAAGTAGTAGTTTTCCTCCTTTTATACTTACATTCTGTAGGCATACACAATTTCATCCAGCGGTATACTAACAAATCGCTGAACTTAACTTGTTTTACTTGAATAACAG	0.45	0.336364
endogenous	GCCAGCGGAATC	0.349551	0.00299401	TACGTTAAACAATACGAGGCACTTACTCCGGCCAGCGGAATCGAACGGTTCGTACCAACACAGTGCATACCCTCAAGTTTTTTATTCATTTTCTTCCAAAACACATTTACTAACAACTGTAGTATAGGAAACACGGACTGTACTTTCAAAATTTACCCAGTAGGCCAGCAAATAAAGAAAATTATACCAGATTACTTCTGCCTGGAGTTCGCTATTCCTATTGTAGTTTT	1	GTTCGT	TACTAAC	TAG	80	24		[0 0 0]		[0 0 0]		6	61	83							YJR021C		-15.43	[-1;-3;-4]	[1;0;-1]	[1;1;1]	481	0.647455	0.315947	GTTCGTACCAACACAGTGCATACCCTCAAGTTTTTTATTCATTTTCTTCCAAAACACATTTACTAACAACTGTAGTATAG	0.3	0.3375
endogenous	CACTTGATCTTG	0.998	0.002	TACGTTAAACAATACGAGGCACTTACTCCGCACTTGATCTTGGAATTGTAAGTACAGGATATTTTCAACACAGTAACGTAGAATTACTAACTAACACGAAACTTAATAGGACACACTCTCTGACCAATAAAAACGGACTGTACTTTCAAAATTTACCCAGTAGGCCAGCAAATAAAGAAAATTATACCAGATTACTTCTGCCTGGAGTTCGCTATTCCTATTGTAGTTTT	1	GTAAGT	TACTAAC	TAG	62	29		[0 0 0]		[0 0 0]		6	38	65							YGR001C		-10.88	-1	2	1	277	0	0.287135	GTAAGTACAGGATATTTTCAACACAGTAACGTAGAATTACTAACTAACACGAAACTTAATAG	0.2	0.306452
endogenous	TAGGAGACGTCT	0.931119	0.0189581	TACGTTAAACAATACGAGGCACTTACTCCGTAGGAGACGTCTGACTCGTATGTTTTAACGCCGGAGGCATCTTTTCTCATTATTGCTAAAACAAGATCTAATACTAACAGGGTATTTTGCTACTACCATCAAATAGAACGCACTTTCAAAATTTACCCAGTAGGCCAGCAAATAAAGAAAATTATACCAGATTACTTCTGCCTGGAGTTCGCTATTCCTATTGTAGTTTT	1	GTATGT	TACTAAC	TAG	89	39		[0 0 0]		[0 0 0]		6	55	92							YLR078C		-23.95	[0;0;0]	[68;26;2]	[42;11;1]	508	0.0499226	1.27752	GTATGTTTTAACGCCGGAGGCATCTTTTCTCATTATTGCTAAAACAAGATCTAATACTAACAGGGTATTTTGCTACTACCATCAAATAG	0.3	0.348315
endogenous	GCGGTCTCTTCA	0.644821	0.0995223	TACGTTAAACAATACGAGGCACTTACTCCGGCGGTCTCTTCAGAGAGGTACGTATATAAGAGTGCAGTTTGCTCGCAATTCCCGCTTGTGTTAAGTACTCTTACCTTTTCCCTCAATACTAACGTTTTGAAGCAGCCAAATACTTTCAAAATTTACCCAGTAGGCCAGCAAATAAAGAAAATTATACCAGATTACTTCTGCCTGGAGTTCGCTATTCCTATTGTAGTTTT	1	GTACGT	TACTAAC	CAG	88	23		[0 0 0]		[0 0 0]		6	70	91							YKL150W		-18.89	[-2;-1;-1;-2;1]	[25;64;2;83;3]	[96;6;2;1;1]	923	0.255657	0.265789	GTACGTATATAAGAGTGCAGTTTGCTCGCAATTCCCGCTTGTGTTAAGTACTCTTACCTTTTCCCTCAATACTAACGTTTTGAAGCAG	0.3	0.409091
endogenous	TCGAGACTCGAT	1	0	TACGTTAAACAATACGAGGCACTTACTCCGTCGAGACTCGATCAGCCGTATGTAGGATTGAGCTCTGCAGGGCTTGAAACGGAAAAATAAAGCAACCCATTATACTAACAATTTGCACTTAGCAAGTGCGGTAGATCGTCAGTGCAAAAAATTTACCCAGTAGGCCAGCAAATAAAGAAAATTATACCAGATTACTTCTGCCTGGAGTTCGCTATTCCTATTGTAGTTTT	1	GTATGT	TACTAAC	CAG	95	44		[0 0 0]		[0 0 0]		6	56	98							YNL246W		-18.59	0	20	1	644	0	0.352512	GTATGTAGGATTGAGCTCTGCAGGGCTTGAAACGGAAAAATAAAGCAACCCATTATACTAACAATTTGCACTTAGCAAGTGCGGTAGATCGTCAG	0.2	0.421053
endogenous	CATAAAGTCAGG	0.976744	0	TACGTTAAACAATACGAGGCACTTACTCCGCATAAAGTCAGGGAGGCGTATGTGCTAACATATTGGAGAAATTGCGTGCTTTAGTTTTAATTATATTTACTAACTTCTATCATTGTGATACAGGTTTAAAAAACGGACTGTACTTTCAAAATTTACCCAGTAGGCCAGCAAATAAAGAAAATTATACCAGATTACTTCTGCCTGGAGTTCGCTATTCCTATTGTAGTTTT	1	GTATGT	TACTAAC	CAG	76	30		[0 0 0]		[0 0 0]		6	51	79							YPR187W		-17.49	[]	[]	[]	79	0.0232558	-0.468571	GTATGTGCTAACATATTGGAGAAATTGCGTGCTTTAGTTTTAATTATATTTACTAACTTCTATCATTGTGATACAG	0.4	0.289474
endogenous	ACGACTCGTCGT	0.945354	0.0392101	TACGTTAAACAATACGAGGCACTTACTCCGACGACTCGTCGTGAGGCGTATGTTATAAGGAGGGAGAACGGTTAAAGTTACATTTCATCAGTTTTTTCCCGTTCTTTTTCACCTTTTGTGAGAAAATTTTACTAACGTTTCGTATATTATTCTTGTAGTACCAGCCAGCAAATAAAGAAAATTATACCAGATTACTTCTGCCTGGAGTTCGCTATTCCTATTGTAGTTTT	1	GTATGT	TACTAAC	TAG	111	33		[0 0 0]		[0 0 0]		6	83	114							YER074W-A		-17.5	[0;0;-2;0;-2;-1;-1;-1;0;0;1;-1;-4;15;66]	[8;12;7;2;46;7;0;11;30;58;9;1;46;20;19]	[350;84;56;10;9;4;2;2;2;2;2;1;1;1;1]	12812	0.0154358	1.09193	GTATGTTATAAGGAGGGAGAACGGTTAAAGTTACATTTCATCAGTTTTTTCCCGTTCTTTTTCACCTTTTGTGAGAAAATTTTACTAACGTTTCGTATATTATTCTTGTAG	0.55	0.315315
endogenous	AACCACCACACT	1	0	TACGTTAAACAATACGAGGCACTTACTCCGAACCACCACACTGATACGTATGTTTTAAACTAGGTGAGAGACTATATTTATCAAAAATAGTTTTTTATACTAACAGAAAGTTTATTATATCATAGAAATCAAACGGACTGTACTTTCAAAATTTACCCAGTAGGCCAGCAAATAAAGAAAATTATACCAGATTACTTCTGCCTGGAGTTCGCTATTCCTATTGTAGTTTT	1	GTATGT	TACTAAC	TAG	78	32		[0 0 0]		[0 0 0]		6	51	81							YER167W		-8.61	[]	[]	[]	137	0	-0.0449527	GTATGTTTTAAACTAGGTGAGAGACTATATTTATCAAAAATAGTTTTTTATACTAACAGAAAGTTTATTATATCATAG	0.4	0.217949
endogenous	GTTCGCATACGG	0.428619	0.000626134	TACGTTAAACAATACGAGGCACTTACTCCGGTTCGCATACGGGCAACGTATGTACTAAAATATCTGAAACGTATCGCCTAATCTTTTCTCCCGGTTCTCTTTTGACTAACGTATATCATCTATAACCATCTTTCTTTTCCCCAGTGCTAAATTTACCCAGTAGGCCAGCAAATAAAGAAAATTATACCAGATTACTTCTGCCTGGAGTTCGCTATTCCTATTGTAGTTTT	1	GTATGT	GACTAAC	CAG	97	45		[0 0 0]		[0 0 0]		6	57	100							YBR230C		-13.71	0	2	2	1716	0.570755	0.649825	GTATGTACTAAAATATCTGAAACGTATCGCCTAATCTTTTCTCCCGGTTCTCTTTTGACTAACGTATATCATCTATAACCATCTTTCTTTTCCCCAG	0.4	0.360825
endogenous	AGATCACTACTA	0.605303	0.254013	TACGTTAAACAATACGAGGCACTTACTCCGAGATCACTACTAGCTCCGTATGTTTTAATCTTTTATTCTACTTTTACGATTCTTTTTCTTTCTTTCCTTCTTCATAAAAAAGCACTTTCACTAACTGTCTTTGTCAAACATAAATTTGCGATCAATATAGACCGTCAGCAAATAAAGAAAATTATACCAGATTACTTCTGCCTGGAGTTCGCTATTCCTATTGTAGTTTT	1	GTATGT	CACTAAC	TAG	113	46		[0 0 0]		[0 0 0]		6	72	116							YBR186W		-11.25	[0;0;0]	[10;19;2]	[32;3;1]	872	0.0842368	0.0255043	GTATGTTTTAATCTTTTATTCTACTTTTACGATTCTTTTTCTTTCTTTCCTTCTTCATAAAAAAGCACTTTCACTAACTGTCTTTGTCAAACATAAATTTGCGATCAATATAG	0.35	0.265487
endogenous	GTACCTAGACTC	0.517529	0.17251	TACGTTAAACAATACGAGGCACTTACTCCGGTACCTAGACTCGGAACGTATGTATTAATTTTCGCTCTGTTATTCGTTCTCCTTACCTTTGGCCATCTTGATTTAAAGATTTGGCTAAACTAGGCTGAGGTAGGCTCGAACCGATCTATCACAAATACTAACAGCAAATCATATAGTCATATCATTGATTTCAGCGAAAGCCTGGAGTTCGCTATTCCTATTGTAGTTTT	1	GTATGT	TACTAAC	CAG	147	43		[0 0 0]		[0 0 0]		6	109	150							YMR225C		-10.82	[0;-17;-2]	[-16;7;0]	[9;1;1]	9892	0.309961	1.14643	GTATGTATTAATTTTCGCTCTGTTATTCGTTCTCCTTACCTTTGGCCATCTTGATTTAAAGATTTGGCTAAACTAGGCTGAGGTAGGCTCGAACCGATCTATCACAAATACTAACAGCAAATCATATAGTCATATCATTGATTTCAG	0.4	0.360544
endogenous	TGTTTCGGACTA	0.714771	0.101517	TACGTTAAACAATACGAGGCACTTACTCCGTGTTTCGGACTAGGAACGTATGTCATAACACCGCAACACTCTACCCCCAACCTTCACCCGCACTAATTACTAACACAACCTCAGTGGAAATCACCAATAAAAACGGACTGTACTTTCAAAATTTACCCAGTAGGCCAGCAAATAAAGAAAATTATACCAGATTACTTCTGCCTGGAGTTCGCTATTCCTATTGTAGTTTT	1	GTATGT	TACTAAC	CAG	67	21		[0 0 0]		[0 0 0]		6	51	70							YHR199C-A		-17.28	[0;-13;0;0]	[48;20;2;94]	[60;1;1;1]	408	0.183712	-0.185662	GTATGTCATAACACCGCAACACTCTACCCCCAACCTTCACCCGCACTAATTACTAACACAACCTCAG	0.2	0.477612
endogenous	CAAACACTGAGC	0	0	TACGTTAAACAATACGAGGCACTTACTCCGCAAACACTGAGCGGAACGTATGTTCTAACTTCATACGCTATTCTATTTTTTTTTTTTTCACACTTATTCTTTTACTAACGCATAGTTAACCATTTGCTGTTTCGAAGAGGCAACATCAAACAAGTCGACGTGCTCTTTCCCAAGCTGGTCTCTATTGCAGATTTTTTCTGCCTGGAGTTCGCTATTCCTATTGTAGTTTT	1	GTATGT	TACTAAC	CAG	143	92		[0 0 0]		[0 0 0]		6	56	146							YJL205C-A		-16.44	[]	[]	[]	1223	1	0.738262	GTATGTTCTAACTTCATACGCTATTCTATTTTTTTTTTTTTCACACTTATTCTTTTACTAACGCATAGTTAACCATTTGCTGTTTCGAAGAGGCAACATCAAACAAGTCGACGTGCTCTTTCCCAAGCTGGTCTCTATTGCAG	0.3	0.363636
endogenous	TGTGGGAGCCTA	0.895349	0.104651	TACGTTAAACAATACGAGGCACTTACTCCGTGTGGGAGCCTAGGCAAGTGAGTACAATTTATTATCTTACAAAAATTATTAAACCTGTTATTATAAGATAACAGTTTTAATTTTTTTTGAATTTTTTTTTGTTTTTGATTTATTTACTAACATCTTTTCCTAATTTTCTCTAGTTATCAAATTATACCAGATTACTTCTGCCTGGAGTTCGCTATTCCTATTGTAGTTTT	4	GTGAGT	TACTAAC	TAG	126	33		[0 0 0]		[0 0 0]		6	98	129							YML034W		-17.39	[-8;0;-4;0]	[-2;2;3;3]	[67;5;2;2]	652	0	65535	GTGAGTACAATTTATTATCTTACAAAAATTATTAAACCTGTTATTATAAGATAACAGTTTTAATTTTTTTTGAATTTTTTTTTGTTTTTGATTTATTTACTAACATCTTTTCCTAATTTTCTCTAG	0.55	0.18254
endogenous	GTTGCCGGACAT	0.87037	0.12963	TACGTTAAACAATACGAGGCACTTACTCCGGTTGCCGGACATCGCAAGTGAGTACAATTTATTATCTTACAAAAATTATTAAACCTGTTATTATACGATAACAGTTTTAATTTTTTTTGAATTTTTTTTTGTTTTTGATTTATTTACTAACATCTTTTCCTAATTTTCTCTAGTTATCAAATTATACCAGATTACTTCTGCCTGGAGTTCGCTATTCCTATTGTAGTTTT	4	GTGAGT	TACTAAC	TAG	126	33		[0 0 0]		[0 0 0]		6	98	129							YML034W		-13.58	[-4;-4;0;0]	[2;3;3;2]	[60;12;2;1]	503	0	1.05137	GTGAGTACAATTTATTATCTTACAAAAATTATTAAACCTGTTATTATACGATAACAGTTTTAATTTTTTTTGAATTTTTTTTTGTTTTTGATTTATTTACTAACATCTTTTCCTAATTTTCTCTAG	0.55	0.190476
endogenous	ATCCAGGTAAGA	0.0286927	0.971307	TACGTTAAACAATACGAGGCACTTACTCCGATCCAGGTAAGAGGCAAGTGAGTACAATTTATTATCTTACAAAAATTATTAAACCTGTTATTATAGGATAACAGTTTTAATTTTTTTTGAATTTTTTTTTGTTTTTGATTTATTTACTAACATCTTTTCCTAATTTTCTCTAGTTATCAAATTATACCAGATTACTTCTGCCTGGAGTTCGCTATTCCTATTGTAGTTTT	4	GTGAGT	TACTAAC	TAG	126	33		[0 0 0]		[0 0 0]		6	98	129							YML034W		-12.76	[-6;-6;-7;-2;-6;-6;-6;-6]	[0;42;-1;4;31;43;47;48]	[1147;2;2;1;1;1;1;1]	1205	0	65535	GTGAGTACAATTTATTATCTTACAAAAATTATTAAACCTGTTATTATAGGATAACAGTTTTAATTTTTTTTGAATTTTTTTTTGTTTTTGATTTATTTACTAACATCTTTTCCTAATTTTCTCTAG	0.55	0.190476
endogenous	GTTTAAAGTGTA	0	1	TACGTTAAACAATACGAGGCACTTACTCCGGTTTAAAGTGTAGGCAAGTGAGTACAATTTATTATCTTACAAAAATTATTAAACCTGTTATTATATAATAACAGTTTTAATTTTTTTTGAATTTTTTTTTGTTTTTGATTTATTTACTAACATCTTTTCCTAATTTTCTCTAGTTATCAAATTATACCAGATTACTTCTGCCTGGAGTTCGCTATTCCTATTGTAGTTTT	4	GTGAGT	TACTAAC	TAG	126	33		[0 0 0]		[0 0 0]		6	98	129							YML034W		-13.52	[-8;0]	[2;36]	[26;1]	36	0	-1.39492	GTGAGTACAATTTATTATCTTACAAAAATTATTAAACCTGTTATTATATAATAACAGTTTTAATTTTTTTTGAATTTTTTTTTGTTTTTGATTTATTTACTAACATCTTTTCCTAATTTTCTCTAG	0.55	0.174603
endogenous	GCAATCCTCAAC	0.737927	0.109188	TACGTTAAACAATACGAGGCACTTACTCCGGCAATCCTCAACGGCACGTATGTATTAGTGCTAGGAATTGGAGGATTTGCTCTTTTCTGCATCATTTTTTTTATTTTTATTGGCGAATTTTAAAATTACTAACAAGGGATCGGATTCCAATACAGCCTATTAGGCCAGCAAATAAAGAAAATTATACCAGATTACTTCTGCCTGGAGTTCGCTATTCCTATTGTAGTTTT	1	GTATGT	TACTAAC	CAG	108	33		[0 0 0]		[0 0 0]		6	80	111							YNL312W		-15.4	[-5;0;0;-5;5;-3;-5;-5;1;2]	[1;24;37;32;17;-1;28;44;3;4]	[171;43;28;7;3;1;1;1;1;1]	2289	0.152885	0.370995	GTATGTATTAGTGCTAGGAATTGGAGGATTTGCTCTTTTCTGCATCATTTTTTTTATTTTTATTGGCGAATTTTAAAATTACTAACAAGGGATCGGATTCCAATACAG	0.2	0.314815
endogenous	TTTACAATTCGC	0.791304	0.208696	TACGTTAAACAATACGAGGCACTTACTCCGTTTACAATTCGCGGGACGTATGTTATAAATAAAATCAAAGATTTTTCTTGATCTGTAAAGAAAAAGGATTACTAACATTAGTTTCTTTTTTGAACTTTTTTCCGAAGAGATCCTTTCAAAATTTACCCAGTAGGCCAGCAAATAAAGAAAATTATACCAGATTACTTCTGCCTGGAGTTCGCTATTCCTATTGTAGTTTT	1	GTATGT	TACTAAC	AAG	90	42		[0 0 0]		[0 0 0]		6	53	93							YDR059C		-8.55	0	25	8	88	0	0.993258	GTATGTTATAAATAAAATCAAAGATTTTTCTTGATCTGTAAAGAAAAAGGATTACTAACATTAGTTTCTTTTTTGAACTTTTTTCCGAAG	0.5	0.233333
endogenous	CAATCCTAGAAT	0.0356429	0.864686	TACGTTAAACAATACGAGGCACTTACTCCGCAATCCTAGAATCGGACGTATGTTCTAATCTCATTCTCCTTTTCGGCTCCGTTTAGGTGATAAACGTACTATATTGTGAAAGATTATTTACTAACGACACATTGAAGAAATCCTTTCAAAATTTACCCAGTAGGCCAGCAAATAAAGAAAATTATACCAGATTACTTCTGCCTGGAGTTCGCTATTCCTATTGTAGTTTT	1	GTATGT	TACTAAC	AAG	90	23		[0 0 0]		[0 0 0]		6	72	93							YAL001C		-10.84	[0;0;0;1;0;0;0;0;0;0;-2;-2;-3;0;0;0;0;0;0;0;0;16]	[25;80;28;30;56;60;58;63;77;79;0;80;22;50;51;53;62;67;70;83;84;-16]	[1511;409;246;8;5;3;2;2;2;2;1;1;1;1;1;1;1;1;1;1;1;1]	2900	0.0996715	0.755299	GTATGTTCTAATCTCATTCTCCTTTTCGGCTCCGTTTAGGTGATAAACGTACTATATTGTGAAAGATTATTTACTAACGACACATTGAAG	0.25	0.344444
endogenous	GCGCTGGATTCA	0	0.093076	TACGTTAAACAATACGAGGCACTTACTCCGGCGCTGGATTCAGGTATCTATATTTAAGCATTTGAAAAGGCAAAGTGCAAACCGTATCTAAATACTAACAGCTGTAATAGCCGAACTCTAAGACCAATAAAAACGGACTGTACTTTCAAAATTTACCCAGTAGGCCAGCAAATAAAGAAAATTATACCAGATTACTTCTGCCTGGAGTTCGCTATTCCTATTGTAGTTTT	4	GTATAT	TACTAAC	ATA	62	21		[0 0 0]		[0 0 0]		6	46	65							YCL012C		-8.4	[-6;-6;-6;-6;-4;-6;-6;-6;-6;-6]	[1;74;62;95;68;36;54;65;88;98]	[63;36;3;2;1;1;1;1;1;1]	274	0.906924	0.532284	CTATATTTAAGCATTTGAAAAGGCAAAGTGCAAACCGTATCTAAATACTAACAGCTGTAATA	0.25	0.306452
endogenous	GAGTAGACGTTG			TACGTTAAACAATACGAGGCACTTACTCCGGAGTAGACGTTGGGTATCTATATTTAAGCATTTGAAATTGCAAAGTGCAAACCGTATCTAAATACTAACAGCTGTAATAGCCGAACTCTAGGACCAATAAAAACGGACTGTACTTTCAAAATTTACCCAGTAGGCCAGCAAATAAAGAAAATTATACCAGATTACTTCTGCCTGGAGTTCGCTATTCCTATTGTAGTTTT	4	GTATAT	TACTAAC	ATA	62	21		[0 0 0]		[0 0 0]		6	46	65							YCL012C		-7.87	-5	2	1	1		-1.79632	CTATATTTAAGCATTTGAAATTGCAAAGTGCAAACCGTATCTAAATACTAACAGCTGTAATA	0.25	0.290323
endogenous	TGGACTTAACAT	0	0	TACGTTAAACAATACGAGGCACTTACTCCGTGGACTTAACATTGTATTTATATTTAAGCATTTGAAAAGGCAAAGTGCAAACCGTATCTAAATACTAACAGCTGTAATAGCCGAACTCTAAGACCAATAAAAACGGACTGTACTTTCAAAATTTACCCAGTAGGCCAGCAAATAAAGAAAATTATACCAGATTACTTCTGCCTGGAGTTCGCTATTCCTATTGTAGTTTT	4	GTATAT	TACTAAC	ATA	62	21		[0 0 0]		[0 0 0]		6	46	65							YCL012C		-8.28	[]	[]	[]	133	1	0.327529	TTATATTTAAGCATTTGAAAAGGCAAAGTGCAAACCGTATCTAAATACTAACAGCTGTAATA	0.25	0.290323
endogenous	CATAACCGTACA	0.104269	0.60271	TACGTTAAACAATACGAGGCACTTACTCCGCATAACCGTACAGGTTTGTATATTTAAGCATTTGAAAAGGCAAAGTGCAAACCGTATCTAAATACTAACAGCTGTAATAGCCGAACTCTATAACCAATAAAAACGGACTGTACTTTCAAAATTTACCCAGTAGGCCAGCAAATAAAGAAAATTATACCAGATTACTTCTGCCTGGAGTTCGCTATTCCTATTGTAGTTTT	4	GTATAT	TACTAAC	ATA	62	21		[0 0 0]		[0 0 0]		6	46	65							YCL012C		-9.49	[-6;-6;-6;-6;-6;-6;-8;-6;-6;-6;-6;-6;-6;-6;-6;-6;-6;-6;-6;-6;0]	[1;91;90;74;86;87;-1;33;41;45;65;69;75;76;78;79;84;92;95;98;4]	[464;9;3;2;2;2;2;1;1;1;1;1;1;1;1;1;1;1;1;1;1]	698	0.293021	0.570412	GTATATTTAAGCATTTGAAAAGGCAAAGTGCAAACCGTATCTAAATACTAACAGCTGTAATA	0.25	0.306452
endogenous	CAGCCACGCTAA	0.99812	0.0018797	TACGTTAAACAATACGAGGCACTTACTCCGCAGCCACGCTAAGTAACGTATGTATTAAAATTACGTCCGTAGAAATAAAAAGATATTACATTCACCATTTCATATTATCTTTAACCGGAATCTCGAACATTTATTATTAACACTGTTTTATTTTATTACGAATATTTATCAATAGTACTTATTATACCAGATTACTTCTGCCTGGAGTTCGCTATTCCTATTGTAGTTTT	4	GTATGT	TATTAAC	TAG	128	45		[0 0 0]		[0 0 0]		6	88	131							YBR101C		-13.39	[0;-2]	[2;0]	[4;1]	1675	0	1.79567	GTATGTATTAAAATTACGTCCGTAGAAATAAAAAGATATTACATTCACCATTTCATATTATCTTTAACCGGAATCTCGAACATTTATTATTAACACTGTTTTATTTTATTACGAATATTTATCAATAG	0.4	0.234375
endogenous	TCGGCTGCCTAC	1	0	TACGTTAAACAATACGAGGCACTTACTCCGTCGGCTGCCTACGTAACGTATGTATTAACATTACGTCCGTAGAAATAAAATAATATTACATTCACCATTTCATATTATCTTTAACCGGAATCTCGAACATTTATTATTAACACTGTTTTATTTTATTACGAATATTTATCAATAGTACTTATTATACCAGATTACTTCTGCCTGGAGTTCGCTATTCCTATTGTAGTTTT	4	GTATGT	TATTAAC	TAG	128	45		[0 0 0]		[0 0 0]		6	88	131							YBR101C		-19.09	[]	[]	[]	209	0	1.36892	GTATGTATTAACATTACGTCCGTAGAAATAAAATAATATTACATTCACCATTTCATATTATCTTTAACCGGAATCTCGAACATTTATTATTAACACTGTTTTATTTTATTACGAATATTTATCAATAG	0.4	0.234375
endogenous	TGGGGACATACT	0.977376	0.0131896	TACGTTAAACAATACGAGGCACTTACTCCGTGGGGACATACTGTAACGTATGTATTAAGATTACGTCCGTAGAAATAAAATCATATTACATTCACCATTTCATATTATCTTTAACCGGAATCTCGAACATTTATTATTAACACTGTTTTATTTTATTACGAATATTTATCAATAGTACTTATTATACCAGATTACTTCTGCCTGGAGTTCGCTATTCCTATTGTAGTTTT	4	GTATGT	TATTAAC	TAG	128	45		[0 0 0]		[0 0 0]		6	88	131							YBR101C		-12.89	[-2;0;4;0]	[24;24;11;2]	[2;2;2;1]	1692	0.00943396	1.0219	GTATGTATTAAGATTACGTCCGTAGAAATAAAATCATATTACATTCACCATTTCATATTATCTTTAACCGGAATCTCGAACATTTATTATTAACACTGTTTTATTTTATTACGAATATTTATCAATAG	0.4	0.242188
endogenous	AAACTTCCTCTC	0.991294	0.00533096	TACGTTAAACAATACGAGGCACTTACTCCGAAACTTCCTCTCGTAACGTATGTATTAGGATTACGTCCGTAGAAATAAACTGATATTACATTCACCATTTCATATTATCTTTAACCGGAATCTCGAACATTTATTATTAACACTGTTTTATTTTATTACGAATATTTATCAATAGTACTTATTATACCAGATTACTTCTGCCTGGAGTTCGCTATTCCTATTGTAGTTTT	4	GTATGT	TATTAAC	TAG	128	45		[0 0 0]		[0 0 0]		6	88	131							YBR101C		-12.27	[0;-1]	[3;2]	[26;1]	1723	0.00337508	1.17112	GTATGTATTAGGATTACGTCCGTAGAAATAAACTGATATTACATTCACCATTTCATATTATCTTTAACCGGAATCTCGAACATTTATTATTAACACTGTTTTATTTTATTACGAATATTTATCAATAG	0.4	0.257812
endogenous	CAATAGAGGCCT	0	0.227694	TACGTTAAACAATACGAGGCACTTACTCCGCAATAGAGGCCTGTGACGTATGTCTTAAGTAGCTTCTCGCGCCATAACGAAATTGCCCAATTACTAACACGTATTTTTACTTACAATATCAACCACCTCCACTAACGAACAGGCACAAAAATTTACCCAGTAGGCCAGCAAATAAAGAAAATTATACCAGATTACTTCTGCCTGGAGTTCGCTATTCCTATTGTAGTTTT	1	GTATGT	TACTAAC	CAG	95	55		[0 0 0]		[0 0 0]		6	45	98							YMR147W		-14.2	[0;0;0;-1;0;0;0]	[51;23;21;51;20;50;53]	[286;22;10;1;1;1;1]	565	0.772306	0.20976	GTATGTCTTAAGTAGCTTCTCGCGCCATAACGAAATTGCCCAATTACTAACACGTATTTTTACTTACAATATCAACCACCTCCACTAACGAACAG	0.1	0.389474
endogenous	ACGTACCAAGGA	0	0.265734	TACGTTAAACAATACGAGGCACTTACTCCGACGTACCAAGGAGTGTCGTACGTATAAAACGATTTATACTTAGGCTTTACTGAAAAAAAAAAAGTAAAAAGAGGAAGCGCAAACGCATAGAGCAAGTAACTAACCTGTTTTTATAGTATATTTTACCCAGTAGGCCAGCAAATAAAGAAAATTATACCAGATTACTTCTGCCTGGAGTTCGCTATTCCTATTGTAGTTTT	1	GTACGT	AACTAAC	TAG	99	23		[0 0 0]		[0 0 0]		6	81	102							YKL186C		-16.36	[0;0;-1;-1;0]	[17;16;15;19;66]	[46;15;1;1;1]	318	0.734266	1.5512	GTACGTATAAAACGATTTATACTTAGGCTTTACTGAAAAAAAAAAAGTAAAAAGAGGAAGCGCAAACGCATAGAGCAAGTAACTAACCTGTTTTTATAG	0.45	0.313131
endogenous	TTCATCCGGATA	0.0947707	0.834129	TACGTTAAACAATACGAGGCACTTACTCCGTTCATCCGGATAGTTGCGTATGTACTAAAAATTTACCGAGGTACTAATATTCTCTAGATTTTATTACTGACAAGATCCAGGTGAAGAAACGGACCAATAAAAACGGACTGTACTTTCAAAATTTACCCAGTAGGCCAGCAAATAAAGAAAATTATACCAGATTACTTCTGCCTGGAGTTCGCTATTCCTATTGTAGTTTT	1	GTATGT	TACTAAT	AAG	69	49		[0 0 0]		[0 0 0]		6	25	72							YKR005C		-12.66	[0;0;-6;1;0;0;0;-2;0;0;-1;-3;0;0;0;0;0;0;0;0;0;1;2]	[46;49;44;51;77;47;85;53;63;79;48;46;100;102;2;50;83;84;88;91;95;77;51]	[718;322;135;104;71;40;12;9;3;3;1;1;1;1;1;1;1;1;1;1;1;1;1]	2035	0.0711008	0.713887	GTATGTACTAAAAATTTACCGAGGTACTAATATTCTCTAGATTTTATTACTGACAAGATCCAGGTGAAG	0.15	0.318841
endogenous	AAGAAGTGTCTA	0.863469	0.132841	TACGTTAAACAATACGAGGCACTTACTCCGAAGAAGTGTCTAGTTTCGTATGTTATAACGATTTTTCTGAAGTAGCCCGCTTCAGCATATTTTATTTTTGCTTTTGCTTTTTCACTAACAATCGAAATTTAACTTTACAGCAAAATCAAAATTTACCCAGTAGGCCAGCAAATAAAGAAAATTATACCAGATTACTTCTGCCTGGAGTTCGCTATTCCTATTGTAGTTTT	1	GTATGT	CACTAAC	CAG	93	32		[0 0 0]		[0 0 0]		6	66	96							YML067C		-21.1	[0;0;0;-1;-1;-1;1]	[22;25;57;2;34;38;4]	[93;13;2;1;1;1;1]	680	0.00369004	1.10313	GTATGTTATAACGATTTTTCTGAAGTAGCCCGCTTCAGCATATTTTATTTTTGCTTTTGCTTTTTCACTAACAATCGAAATTTAACTTTACAG	0.35	0.301075
endogenous	CATAGGTTGTAT	0.50972	0.293652	TACGTTAAACAATACGAGGCACTTACTCCGCATAGGTTGTATCTTTCGTATGTTTTAAACCGACAATTTTCTTTCAAATTTGCTGATATTGCCAATATATACTAACAGTTCAACCGCTCCCTTTCTACCACAGGTACATCTACTTTCAAAATTTACCCAGTAGGCCAGCAAATAAAGAAAATTATACCAGATTACTTCTGCCTGGAGTTCGCTATTCCTATTGTAGTTTT	1	GTATGT	TACTAAC	CAG	86	38		[0 0 0]		[0 0 0]		6	53	89							YPR063C		-14.08	[0;0;0;0;-1;0;-1;0;0;0]	[78;29;46;64;60;3;78;67;76;79]	[239;55;21;3;2;2;1;1;1;1]	813	0.196629	0.296108	GTATGTTTTAAACCGACAATTTTCTTTCAAATTTGCTGATATTGCCAATATATACTAACAGTTCAACCGCTCCCTTTCTACCACAG	0.25	0.348837
endogenous	CAACTGTGATCG	0.413508	0.586492	TACGTTAAACAATACGAGGCACTTACTCCGCAACTGTGATCGTAAACGTATGTCATAATACTAATAAAGAGCTTACACTCACACCAATTTTGGCGATAGTCTCTCTGTAGTACATATACATAAAGCAGAATACTAACAATCGATCCGCTATACAACAGGCGAAGCCAGCAAATAAAGAAAATTATACCAGATTACTTCTGCCTGGAGTTCGCTATTCCTATTGTAGTTTT	1	GTATGT	TACTAAC	CAG	111	32		[0 0 0]		[0 0 0]		6	84	114							YDL125C		-11.73	[0;0;-5;0;-6;0;0;2;2]	[21;23;16;2;44;22;57;23;39]	[1494;35;6;4;1;1;1;1;1]	2459	0	1.1385	GTATGTCATAATACTAATAAAGAGCTTACACTCACACCAATTTTGGCGATAGTCTCTCTGTAGTACATATACATAAAGCAGAATACTAACAATCGATCCGCTATACAACAG	0.2	0.351351
endogenous	CAAATTGGCCGT	0.704156	0	TACGTTAAACAATACGAGGCACTTACTCCGCAAATTGGCCGTTAATCGTACGTGAAATTGTCACATCCTTAACCTATTTTCTCTTTACTAACTTTTAGTAAGAGGTGTAATCTCCTCGAATATTATCTACGACAGTGTTTTACTTTCAAAATTTACCCAGTAGGCCAGCAAATAAAGAAAATTATACCAGATTACTTCTGCCTGGAGTTCGCTATTCCTATTGTAGTTTT	4	GTACGT	TACTAAC	CAG	88	54		[0 0 0]		[0 0 0]		6	39	91							YER044C-A		-10.25	[]	[]	[]	374	0.295844	0.667405	GTACGTGAAATTGTCACATCCTTAACCTATTTTCTCTTTACTAACTTTTAGTAAGAGGTGTAATCTCCTCGAATATTATCTACGACAG	0.3	0.340909
endogenous	AGACAGGCCACG	0.470725	0	TACGTTAAACAATACGAGGCACTTACTCCGAGACAGGCCACGTAATCGTACGTGAAATTGTCACATCCTTAACCTATTTTCTCTTTACTAACTTTTAGTAAGAGGTGTAATCTCCTCGAATATTATCTATTACAGTGTTTTACTTTCAAAATTTACCCAGTAGGCCAGCAAATAAAGAAAATTATACCAGATTACTTCTGCCTGGAGTTCGCTATTCCTATTGTAGTTTT	4	GTACGT	TACTAAC	CAG	88	54		[0 0 0]		[0 0 0]		6	39	91							YER044C-A		-16.38	[]	[]	[]	318	0.529275	0.170992	GTACGTGAAATTGTCACATCCTTAACCTATTTTCTCTTTACTAACTTTTAGTAAGAGGTGTAATCTCCTCGAATATTATCTATTACAG	0.4	0.318182
endogenous	ATCAACAGAATT	0.604479	0.00528536	TACGTTAAACAATACGAGGCACTTACTCCGATCAACAGAATTTAATCGTACGTGAAATTGTCACATCCTTAACCTATTTTCTCTTTACTAACTTTTAGTAAGAGGTGTAATCTCCTCGAATATTATCTATTACAGTGTTTTACTTTCAAAATTTACCCAGTAGGCCAGCAAATAAAGAAAATTATACCAGATTACTTCTGCCTGGAGTTCGCTATTCCTATTGTAGTTTT	4	GTACGT	TACTAAC	CAG	88	54		[0 0 0]		[0 0 0]		6	39	91							YER044C-A		-9.48	-4	42	1	157	0.390236	0.130732	GTACGTGAAATTGTCACATCCTTAACCTATTTTCTCTTTACTAACTTTTAGTAAGAGGTGTAATCTCCTCGAATATTATCTATTACAG	0.4	0.318182
endogenous	GATAGGGACGTG	0	0	TACGTTAAACAATACGAGGCACTTACTCCGGATAGGGACGTGTAATCGTACGTGAAATTGTCACATCCTTAACCTATTTTCTCTTTACTAACTTTTAGTAAGAGGTGTAATCTCCTCGAATATTATCTTTGACAGTGTTTTACTTTCAAAATTTACCCAGTAGGCCAGCAAATAAAGAAAATTATACCAGATTACTTCTGCCTGGAGTTCGCTATTCCTATTGTAGTTTT	4	GTACGT	TACTAAC	CAG	88	54		[0 0 0]		[0 0 0]		6	39	91							YER044C-A		-16.25	0	50	2	750	1	0.581414	GTACGTGAAATTGTCACATCCTTAACCTATTTTCTCTTTACTAACTTTTAGTAAGAGGTGTAATCTCCTCGAATATTATCTTTGACAG	0.4	0.329545
endogenous	ATTCTGACGCAA	0.772659	0.217619	TACGTTAAACAATACGAGGCACTTACTCCGATTCTGACGCAATAATCGTATGTTCTAATTGCCCGTCCAGGCTAGATCTTTTTTTTGTTAGTTCATTTTGGCGTTTCATCTTTCATTACTAACTTCAACGCAAAATTTTTTTTTTTTTGATTTCTCTTTACAGTCGGTCAAATAAAGAAAATTATACCAGATTACTTCTGCCTGGAGTTCGCTATTCCTATTGTAGTTTT	1	GTATGT	TACTAAC	CAG	116	51		[0 0 0]		[0 0 0]		6	70	119							YML085C		-11.26	[4;2;-1;-1;0;-6;1;6;-3;3;4]	[8;5;2;29;2;-3;4;10;0;6;52]	[152;77;32;5;4;2;2;2;1;1;1]	3403	0.00972222	65535	GTATGTTCTAATTGCCCGTCCAGGCTAGATCTTTTTTTTGTTAGTTCATTTTGGCGTTTCATCTTTCATTACTAACTTCAACGCAAAATTTTTTTTTTTTTGATTTCTCTTTACAG	0.6	0.310345
endogenous	ACCATTTGGTTG	0.90686	0.0814377	TACGTTAAACAATACGAGGCACTTACTCCGACCATTTGGTTGTACACGTATGTATTAATTTCTCGAATTCCCACACTGCTGAGCACAGTGAAAAAGTTTTTTCTACCTTTTAGGTTGTAATAAACGTTTCATATACTAACAAACTCTTCTGCGATTAGAGAAAGCCAGCAAATAAAGAAAATTATACCAGATTACTTCTGCCTGGAGTTCGCTATTCCTATTGTAGTTTT	1	GTATGT	TACTAAC	TAG	111	29		[0 0 0]		[0 0 0]		6	87	114							YDR129C		-11.46	[0;0;0;0;-1;-2;2;-1;-2;-3;0;1]	[12;46;8;2;21;21;4;2;0;9;39;13]	[109;98;15;5;4;3;2;1;1;1;1;1]	3119	0.0117025	1.26404	GTATGTATTAATTTCTCGAATTCCCACACTGCTGAGCACAGTGAAAAAGTTTTTTCTACCTTTTAGGTTGTAATAAACGTTTCATATACTAACAAACTCTTCTGCGATTAG	0.3	0.333333
endogenous	CCAAATTATTAC	0.825397	0.174603	TACGTTAAACAATACGAGGCACTTACTCCGCCAAATTATTACTACACGTATGTTGTAAATCTTATTGCACCCTAAATCTTCTGTGGCAAGAAAAATAAATACTAACTATTGTAACATTAAATTACTAATCTGACTTTAGGTATCTTCAAAATTTACCCAGTAGGCCAGCAAATAAAGAAAATTATACCAGATTACTTCTGCCTGGAGTTCGCTATTCCTATTGTAGTTTT	1	GTATGT	TACTAAC	TAG	92	44		[0 0 0]		[0 0 0]		6	53	95							YNL130C		-9.94	[0;0;7;1;14]	[23;26;10;28;40]	[47;27;2;1;1]	311	0	1.54154	GTATGTTGTAAATCTTATTGCACCCTAAATCTTCTGTGGCAAGAAAAATAAATACTAACTATTGTAACATTAAATTACTAATCTGACTTTAG	0.4	0.271739
endogenous	ACCGGCCGATAA	0	0.016565	TACGTTAAACAATACGAGGCACTTACTCCGACCGGCCGATAATACGCGTATGTCATAAAATCTCAGTCACAATTTTGTGACTTTCAATACAATTTTTCTTTACTAACTCGAGGAAGAGTGAGGTTTTCTTCCATAAATTGCAGCTATTAAATTTACCCAGTAGGCCAGCAAATAAAGAAAATTATACCAGATTACTTCTGCCTGGAGTTCGCTATTCCTATTGTAGTTTT	1	GTATGT	TACTAAC	CAG	96	47		[0 0 0]		[0 0 0]		6	54	99							YDR424C		-7.59	[0;4;0;-2;-2]	[11;-4;2;57;58]	[7;4;3;1;1]	1224	0.00115749	0.255744	GTATGTCATAAAATCTCAGTCACAATTTTGTGACTTTCAATACAATTTTTCTTTACTAACTCGAGGAAGAGTGAGGTTTTCTTCCATAAATTGCAG	0.45	0.322917
endogenous	TCGAGGTAAGGG	0	0	TACGTTAAACAATACGAGGCACTTACTCCGTCGAGGTAAGGGTACTCGTATGTATTAATTGTAGCCCCTTACACACATATTTATATATATCGATCTGAACATAGCATTTATTAACAGTTCTGCTCAGTACAAACGGACTGTACTTTCAAAATTTACCCAGTAGGCCAGCAAATAAAGAAAATTATACCAGATTACTTCTGCCTGGAGTTCGCTATTCCTATTGTAGTTTT	1	GTATGT	TATTAAC	CAG	80	23		[0 0 0]		[0 0 0]		6	62	83							YGL063W		-21.13	0	35	4	1768	1	1.04099	GTATGTATTAATTGTAGCCCCTTACACACATATTTATATATATCGATCTGAACATAGCATTTATTAACAGTTCTGCTCAG	0.4	0.3125
endogenous	GGGCCAGTATAT	0.933047	0.0030514	TACGTTAAACAATACGAGGCACTTACTCCGGGGCCAGTATATTAGACGTATGTTCTAAATCATTTACATCGGAATTCCCTTTGATACAAGAAAACTAACGGGTATCGTACATCAATTTTTGAAAAAAGTCAAGTACTAACGTTTGTTTACCCCTGTTTATTGTGTTTCCACTCAGTTAAAATTATACCAGATTACTTCTGCCTGGAGTTCGCTATTCCTATTGTAGTTTT	4	GTATGT	TACTAAC	CAG	128	46		[0 0 0]		[0 0 0]		6	87	131							YBL026W		-14.54	[0;0;-4]	[2;3;0]	[6;2;1]	2766	0.0639013	0.503856	GTATGTTCTAAATCATTTACATCGGAATTCCCTTTGATACAAGAAAACTAACGGGTATCGTACATCAATTTTTGAAAAAAGTCAAGTACTAACGTTTGTTTACCCCTGTTTATTGTGTTTCCACTCAG	0.5	0.335938
endogenous	GGGCGAAAGTTC	0.956053	0.00512493	TACGTTAAACAATACGAGGCACTTACTCCGGGGCGAAAGTTCTAGACGTATGTTCTAAATCATTTACATCGGAATTCCCTTTGATACAAGAAAACTAACGGGTATCGTACATCAATTTTTGAAAAAAGTCAAGTACTAACGTTTGTTTACCCCTGTTTATTGTGTTTCCACTCAGTTAAAATTATACCAGATTACTTCTGCCTGGAGTTCGCTATTCCTATTGTAGTTTT	4	GTATGT	TACTAAC	CAG	128	46		[0 0 0]		[0 0 0]		6	87	131							YBL026W		-14.01	[2;0;2;7]	[6;2;40;11]	[6;3;1;1]	1112	0.038822	0.362487	GTATGTTCTAAATCATTTACATCGGAATTCCCTTTGATACAAGAAAACTAACGGGTATCGTACATCAATTTTTGAAAAAAGTCAAGTACTAACGTTTGTTTACCCCTGTTTATTGTGTTTCCACTCAG	0.5	0.335938
endogenous	ATCGAAGTTGGG	0.645353	0	TACGTTAAACAATACGAGGCACTTACTCCGATCGAAGTTGGGTAGACGTATGTTCTAAGTGATTTACATCGGAATTCCCTTTGATACAAGAAAACTAACGGGTATCGTACATCAATTTTTGAAAAAAGTCAAGTACTAACGTTTGTTTACCCCTGTTTATTGTGTTTCCACTCAGTTAAAATTATACCAGATTACTTCTGCCTGGAGTTCGCTATTCCTATTGTAGTTTT	4	GTATGT	TACTAAC	CAG	128	46		[0 0 0]		[0 0 0]		6	87	131							YBL026W		-12.44	0	2	4	1592	0.354647	0.3213	GTATGTTCTAAGTGATTTACATCGGAATTCCCTTTGATACAAGAAAACTAACGGGTATCGTACATCAATTTTTGAAAAAAGTCAAGTACTAACGTTTGTTTACCCCTGTTTATTGTGTTTCCACTCAG	0.5	0.34375
endogenous	TCACTAGAAGAC	0.943122	0.00165786	TACGTTAAACAATACGAGGCACTTACTCCGTCACTAGAAGACTAGACGTATGTTCTAATTGATTTACATCGGAATTCCCTTTGATACAAGAAAACTAACGGGTATCGTACATCAATTTTTGAAAAAAGTCAAGTACTAACGTTTGTTTACCCCTGTTTATTGTGTTTCCACTCAGTTAAAATTATACCAGATTACTTCTGCCTGGAGTTCGCTATTCCTATTGTAGTTTT	4	GTATGT	TACTAAC	CAG	128	46		[0 0 0]		[0 0 0]		6	87	131							YBL026W		-9.75	[0;-2]	[2;0]	[5;1]	4203	0.0552203	0.76385	GTATGTTCTAATTGATTTACATCGGAATTCCCTTTGATACAAGAAAACTAACGGGTATCGTACATCAATTTTTGAAAAAAGTCAAGTACTAACGTTTGTTTACCCCTGTTTATTGTGTTTCCACTCAG	0.5	0.335938
endogenous	GCTGTAAGGTCG	0.969213	0.0186388	TACGTTAAACAATACGAGGCACTTACTCCGGCTGTAAGGTCGTAGCCGTAAGTTCTAAATTGTAAACACATTTGCATCATTGAAAAACTATACTAACGCGTTAACCTTTTTTCTATATTTCTATAGCAAGTAACGGACTGTACTTTCAAAATTTACCCAGTAGGCCAGCAAATAAAGAAAATTATACCAGATTACTTCTGCCTGGAGTTCGCTATTCCTATTGTAGTTTT	1	GTAAGT	TACTAAC	TAG	79	40		[0 0 0]		[0 0 0]		6	44	82							YNL044W		-17.8	[0;0;-1;-1;0;0;0;0]	[6;70;1;42;36;57;59;71]	[41;5;1;1;1;1;1;1]	1934	0.0121482	1.85811	GTAAGTTCTAAATTGTAAACACATTTGCATCATTGAAAAACTATACTAACGCGTTAACCTTTTTTCTATATTTCTATAG	0.65	0.265823
endogenous	CACGTTAGGCAC	0.965801	0.00413503	TACGTTAAACAATACGAGGCACTTACTCCGCACGTTAGGCACTAGCTGTATGTTCTAAAATCTCTTTTAGCCACCCACCCATATCCTTTTTGTTTTGTTAGCTAAAATAATACTAACTTACGACTCTATTCTCATCATTAAATAACCAACAGACAGTCAGTAGGCCAGCAAATAAAGAAAATTATACCAGATTACTTCTGCCTGGAGTTCGCTATTCCTATTGTAGTTTT	1	GTATGT	TACTAAC	CAG	105	46		[0 0 0]		[0 0 0]		6	64	108							YPL129W		-11.56	[0;0;-5]	[36;2;-2]	[8;2;1]	1091	0.0300637	0.706389	GTATGTTCTAAAATCTCTTTTAGCCACCCACCCATATCCTTTTTGTTTTGTTAGCTAAAATAATACTAACTTACGACTCTATTCTCATCATTAAATAACCAACAG	0.2	0.314286
endogenous	ATCTGAAACAGC	0.98134	0.00678122	TACGTTAAACAATACGAGGCACTTACTCCGATCTGAAACAGCTAGTCGTATGTATTAATATTTCTACACAATTAACAAAGGTTTAAAAAAGGGATTGTGCGAATACTCATCCCCCCATACCATAATTTTACTAAGTTACATTCAGTAGACTAACGTTCCATTTTGCTTGATTTTGCATACGGTCTTAGTAAGTACTTCTGCCTGGAGTTCGCTATTCCTATTGTAGTTTT	1	GTATGT	GACTAAC	TAG	141	45		[0 0 0]		[0 0 0]		6	101	144							YLR093C		-10.74	[0;0;0;0;4;9]	[28;6;-8;7;6;28]	[7;4;2;1;1;1]	938	0.0118788	0.250127	GTATGTATTAATATTTCTACACAATTAACAAAGGTTTAAAAAAGGGATTGTGCGAATACTCATCCCCCCATACCATAATTTTACTAAGTTACATTCAGTAGACTAACGTTCCATTTTGCTTGATTTTGCATACGGTCTTAG	0.4	0.326241
endogenous	GGTAGTTTTACG	0.536296	0	TACGTTAAACAATACGAGGCACTTACTCCGGGTAGTTTTACGTATACGTATGTGAAGCGTCCATTGGCTGCCTTTAAAGTGCAGAAGTCAGAAGCATTGTTACTAACTTTCAACAATTTTTATTCCTTTTCATTATAGATATCTTTCAAAATTTACCCAGTAGGCCAGCAAATAAAGAAAATTATACCAGATTACTTCTGCCTGGAGTTCGCTATTCCTATTGTAGTTTT	1	GTATGT	TACTAAC	TAG	91	42		[0 0 0]		[0 0 0]		6	54	94							YHR123W		-16.62	[]	[]	[]	642	0.463704	0.680219	GTATGTGAAGCGTCCATTGGCTGCCTTTAAAGTGCAGAAGTCAGAAGCATTGTTACTAACTTTCAACAATTTTTATTCCTTTTCATTATAG	0.6	0.351648
endogenous	CAGCGCAAAGTA	0.993099	0.00139353	TACGTTAAACAATACGAGGCACTTACTCCGCAGCGCAAAGTATATACGTATGTGTTAATCCACTCCCAAAATTGCACTACAGTGTAACTAACAGTCGTGACTACTTCAGAATACTAACTTAACTCTTTTTCTCCTTTCAAAATCGATTGAGATAATCCATAATTATTGCAGTAACCGAAAATTATACCAGATTACTTCTGCCTGGAGTTCGCTATTCCTATTGTAGTTTT	1	GTATGT	TACTAAC	CAG	124	64		[0 0 0]		[0 0 0]		6	65	127							YHR097C		-11.49	[0;-7;-1;-2;2]	[2;-4;2;0;4]	[8;2;1;1;1]	3368	0.00550791	0.554958	GTATGTGTTAATCCACTCCCAAAATTGCACTACAGTGTAACTAACAGTCGTGACTACTTCAGAATACTAACTTAACTCTTTTTCTCCTTTCAAAATCGATTGAGATAATCCATAATTATTGCAG	0.35	0.33871
endogenous	AAATTGGCAAAG	0	0	TACGTTAAACAATACGAGGCACTTACTCCGAAATTGGCAAAGTATCCGTATGCATTAACGAAGGAGAAAGTATACATAAAAGGTTTGACTAACTAAGGGAGAAAACTTCCATTTCTTACATAGATCATAAAAACGGACTGTACTTTCAAAATTTACCCAGTAGGCCAGCAAATAAAGAAAATTATACCAGATTACTTCTGCCTGGAGTTCGCTATTCCTATTGTAGTTTT	1	GTATGC	GACTAAC	TAG	76	41		[0 0 0]		[0 0 0]		6	40	79							YCL002C		-16.76	[]	[]	[]	58	1	-0.418245	GTATGCATTAACGAAGGAGAAAGTATACATAAAAGGTTTGACTAACTAAGGGAGAAAACTTCCATTTCTTACATAG	0.4	0.328947
endogenous	AGTGCTGATTGC	0.937796	0.00807889	TACGTTAAACAATACGAGGCACTTACTCCGAGTGCTGATTGCTCAACGTATGAGATAATATTAGACTATTCTAAAGTTAGAGTAGCGCTTTTTGTTAAACATCTACCATAACACCTCGATATTGGGAGTTATTGACCACGAGTGAACTTCGTTTACTAACTATAGCGTGTGTATATAGATTTGATACCAGATTACTTCTGCCTGGAGTTCGCTATTCCTATTGTAGTTTT	1	GTATGA	TACTAAC	TAG	131	29		[0 0 0]		[0 0 0]		6	107	134							YIL004C		-16.18	[4;-3;0;-8;-2;0;0;16]	[19;2;2;-5;0;14;15;19]	[64;15;5;4;2;2;1;1]	4369	0.054125	0.831825	GTATGAGATAATATTAGACTATTCTAAAGTTAGAGTAGCGCTTTTTGTTAAACATCTACCATAACACCTCGATATTGGGAGTTATTGACCACGAGTGAACTTCGTTTACTAACTATAGCGTGTGTATATAG	0.35	0.343511
endogenous	CAAAGACAGGGT	0.248045	0.74603	TACGTTAAACAATACGAGGCACTTACTCCGCAAAGACAGGGTTCAACGTATGTCTTAACGGTAAAATACAAAAAACTATTGCTATTTTACAATACGCATTTTGGATTCATTGTTACGGCTACTAACAATTCTACATATTGACGTAAATTAGGCGGCCCAGTAGGCCAGCAAATAAAGAAAATTATACCAGATTACTTCTGCCTGGAGTTCGCTATTCCTATTGTAGTTTT	1	GTATGT	TACTAAC	TAG	104	36		[0 0 0]		[0 0 0]		6	73	107							YKR004C		-16.65	[0;0;0;-1;0;-1;-2;0;0;1]	[41;14;28;28;53;41;39;-11;2;16]	[1030;165;50;42;29;3;2;2;1;1]	2041	0.00592495	0.659649	GTATGTCTTAACGGTAAAATACAAAAAACTATTGCTATTTTACAATACGCATTTTGGATTCATTGTTACGGCTACTAACAATTCTACATATTGACGTAAATTAG	0.35	0.288462
endogenous	TCAACTTGGACT	0.823438	0.0295781	TACGTTAAACAATACGAGGCACTTACTCCGTCAACTTGGACTTCAACGTATGTTATAAGTTTTTTCAGCTTCGTTAGTGCACCAATTTTTTTTACTAACACCTCTATCTAGGTGACAGTATTACCAATAAAAACGGACTGTACTTTCAAAATTTACCCAGTAGGCCAGCAAATAAAGAAAATTATACCAGATTACTTCTGCCTGGAGTTCGCTATTCCTATTGTAGTTTT	1	GTATGT	TACTAAC	CAG	71	30		[0 0 0]		[0 0 0]		6	46	74							YDL219W		-8.93	[0;-5;0;0;0;0]	[44;40;47;-5;21;77]	[11;6;4;2;1;1]	733	0.146984	0.959637	GTATGTTATAAGTTTTTTCAGCTTCGTTAGTGCACCAATTTTTTTTACTAACACCTCTATCTAGGTGACAG	0.25	0.338028
endogenous	ATTAAGGTAGGG	0.934583	0.000618812	TACGTTAAACAATACGAGGCACTTACTCCGATTAAGGTAGGGTCAACGTATGTTTTAAATATTTTAGACGCTCTTTGCTTCTCCGAGAGACGTTAGTTCCTTTTTTACTAACAACTTACTTTTCACTAGAATTTGGACTGTACTTTCAAAATTTACCCAGTAGGCCAGCAAATAAAGAAAATTATACCAGATTACTTCTGCCTGGAGTTCGCTATTCCTATTGTAGTTTT	1	GTATGT	TACTAAC	TAG	82	28		[0 0 0]		[0 0 0]		6	59	85							YMR292W		-16.75	-2	0	1	837	0.0641796	0.509103	GTATGTTTTAAATATTTTAGACGCTCTTTGCTTCTCCGAGAGACGTTAGTTCCTTTTTTACTAACAACTTACTTTTCACTAG	0.35	0.329268
endogenous	TTCAGCTAGTCG			TACGTTAAACAATACGAGGCACTTACTCCGTTCAGCTAGTCGTCAATATATGTATTAATTTGACTTTTTGAGTCTCAACTACCGAAGAGAAATAAACTACTAACGTACTTTAATATTTATAGTACTTTAAAAACGGACTGTACTTTCAAAATTTACCCAGTAGGCCAGCAAATAAAGAAAATTATACCAGATTACTTCTGCCTGGAGTTCGCTATTCCTATTGTAGTTTT	1	GTATGT	TACTAAC	TAG	75	29		[0 0 0]		[0 0 0]		6	51	78							YBL018C		-10.32	[]	[]	[]	4	1	65535	ATATGTATTAATTTGACTTTTTGAGTCTCAACTACCGAAGAGAAATAAACTACTAACGTACTTTAATATTTATAG	0.45	0.253333
endogenous	TAAGCTACGATA	0	0	TACGTTAAACAATACGAGGCACTTACTCCGTAAGCTACGATATCAATATATGTTATAATAACATTTTTAAAACCTCTGCTGTAGAGGTTCTTTCCCCCTTTCTTTTACTAACTAATAATTTGGAAAGGAACTTTTATAGACCGTTTCAAAATTTACCCAGTAGGCCAGCAAATAAAGAAAATTATACCAGATTACTTCTGCCTGGAGTTCGCTATTCCTATTGTAGTTTT	1	GTATGT	TACTAAC	TAG	92	38		[0 0 0]		[0 0 0]		6	59	95							YER179W		-7.5	[]	[]	[]	65	1	65535	ATATGTTATAATAACATTTTTAAAACCTCTGCTGTAGAGGTTCTTTCCCCCTTTCTTTTACTAACTAATAATTTGGAAAGGAACTTTTATAG	0.35	0.282609
endogenous	ACTGGGCGGTAC	0	0	TACGTTAAACAATACGAGGCACTTACTCCGACTGGGCGGTACTCAATTTATGTATTAAAGAATTTTTCCTCCCACTTTATTGTTTCTAAAAGTTCAGTGAAGTAAAGTCTCAATTGGCCTTATTACTAACTAATAGGTATCTTATAATCACCTAATAAAATAGTGTGGCAAATAAAGAAAATTATACCAGATTACTTCTGCCTGGAGTTCGCTATTCCTATTGTAGTTTT	1	GTATGT	TACTAAC	TAG	116	44		[0 0 0]		[0 0 0]		6	77	119							YJL001W		-6.94	4	20	1	139	1	-0.299571	TTATGTATTAAAGAATTTTTCCTCCCACTTTATTGTTTCTAAAAGTTCAGTGAAGTAAAGTCTCAATTGGCCTTATTACTAACTAATAGGTATCTTATAATCACCTAATAAAATAG	0.25	0.267241
endogenous	GACACCGTGGAA	1	0	TACGTTAAACAATACGAGGCACTTACTCCGGACACCGTGGAATCACCGTATGTAGTTTTCTAGTCAAGTATCATTGGAAAGTAAAGAACTAGAAAAGCTGAATACTAACATATATACGAGAAAAAATCAACCTCGAGCTCTATTAACAGATTTAACCCAGTAGGCCAGCAAATAAAGAAAATTATACCAGATTACTTCTGCCTGGAGTTCGCTATTCCTATTGTAGTTTT	4	GTATGT	TACTAAC	CAG	102	51		[0 0 0]		[0 0 0]		6	56	105							YPL031C		-9.66	[]	[]	[]	702	0	-0.0916589	GTATGTAGTTTTCTAGTCAAGTATCATTGGAAAGTAAAGAACTAGAAAAGCTGAATACTAACATATATACGAGAAAAAATCAACCTCGAGCTCTATTAACAG	0.25	0.313725
endogenous	CAGGAGCCTTTA	0.999525	0	TACGTTAAACAATACGAGGCACTTACTCCGCAGGAGCCTTTATCACCGTATGTAGTTTTCTAGTCAAGTATCATTGGAAAGTAAAGAACTAGAAACGATAAATACTAACATATATACGAGAAAAAATCAACCTCGAGCTCTATCAACAGATTTAACCCAGTAGGCCAGCAAATAAAGAAAATTATACCAGATTACTTCTGCCTGGAGTTCGCTATTCCTATTGTAGTTTT	4	GTATGT	TACTAAC	CAG	102	51		[0 0 0]		[0 0 0]		6	56	105							YPL031C		-10.97	0	3	1	1665	0.000475448	1.96916	GTATGTAGTTTTCTAGTCAAGTATCATTGGAAAGTAAAGAACTAGAAACGATAAATACTAACATATATACGAGAAAAAATCAACCTCGAGCTCTATCAACAG	0.2	0.313725
endogenous	TACGCTGTGATA	0	0	TACGTTAAACAATACGAGGCACTTACTCCGTACGCTGTGATATCACCGTATGTAGTTTTCTAGTCAAGTATCATTGGAAAGTAAAGAACTAGAATTGATCAATACTAACATATATACGAGAAAAAATCAACCTCGAGCTCTAAGAACAGATTTAACCCAGTAGGCCAGCAAATAAAGAAAATTATACCAGATTACTTCTGCCTGGAGTTCGCTATTCCTATTGTAGTTTT	4	GTATGT	TACTAAC	CAG	102	51		[0 0 0]		[0 0 0]		6	56	105							YPL031C		-15.06	-1	-1	1	641	0	-0.103408	GTATGTAGTTTTCTAGTCAAGTATCATTGGAAAGTAAAGAACTAGAATTGATCAATACTAACATATATACGAGAAAAAATCAACCTCGAGCTCTAAGAACAG	0.15	0.313725
endogenous	CAAGAGCTTCTA	0.983052	0.00469523	TACGTTAAACAATACGAGGCACTTACTCCGCAAGAGCTTCTATCACCGTATGTAGTTTTCTAGTCAAGTATCATTGGAAAGTAAAGAACTAGAATTGCTGAATACTAACATATATACGAGAAAAAATCAACCTCGAGCTCTCTGAACAGATTTAACCCAGTAGGCCAGCAAATAAAGAAAATTATACCAGATTACTTCTGCCTGGAGTTCGCTATTCCTATTGTAGTTTT	4	GTATGT	TACTAAC	CAG	102	51		[0 0 0]		[0 0 0]		6	56	105							YPL031C		-11.18	[0;0;0]	[2;30;71]	[3;1;1]	926	0.0122527	1.01539	GTATGTAGTTTTCTAGTCAAGTATCATTGGAAAGTAAAGAACTAGAATTGCTGAATACTAACATATATACGAGAAAAAATCAACCTCGAGCTCTCTGAACAG	0.2	0.333333
endogenous	AGCATAATTACG			TACGTTAAACAATACGAGGCACTTACTCCGAGCATAATTACGTCACTGTATGTTTTAATTTTATAGTAATTTTTAAAAAGCTTTAGTATCCAAAAGATCTAGGATCTACTAACTGAAGAAGGGTAAAACTATCATCCAAATTATTGTTATAGATCAACAGTAGGCCAGCAAATAAAGAAAATTATACCAGATTACTTCTGCCTGGAGTTCGCTATTCCTATTGTAGTTTT	1	GTATGT	TACTAAC	TAG	105	50		[0 0 0]		[0 0 0]		6	60	108							YNL265C		-9.01	-6	35	1	1		-2.18167	GTATGTTTTAATTTTATAGTAATTTTTAAAAAGCTTTAGTATCCAAAAGATCTAGGATCTACTAACTGAAGAAGGGTAAAACTATCATCCAAATTATTGTTATAG	0.4	0.247619
endogenous	CACCTCCTTTTA	0.60344	0.175069	TACGTTAAACAATACGAGGCACTTACTCCGCACCTCCTTTTATCAGCGTATGTAAAGCTGGAGCGTCCTTCGTGGCGCATCGGAATTTCTTCAATTGAACTACCTGTTGCTAACAACAGTTTTTTTTTTCTCTCTTTTAAGTATATAGCGTTATACCCAGTAGGCCAGCAAATAAAGAAAATTATACCAGATTACTTCTGCCTGGAGTTCGCTATTCCTATTGTAGTTTT	1	GTATGT	TGCTAAC	TAG	101	45		[0 0 0]		[0 0 0]		6	61	104							YHR041C		-12.38	[0;0;0;0;-1;-3;0;0;2]	[14;17;-4;66;-6;-7;-5;64;4]	[160;59;2;2;1;1;1;1;1]	1520	0.22149	1.18923	GTATGTAAAGCTGGAGCGTCCTTCGTGGCGCATCGGAATTTCTTCAATTGAACTACCTGTTGCTAACAACAGTTTTTTTTTTCTCTCTTTTAAGTATATAG	0.5	0.376238
endogenous	ATCACTGTTTGC	0.830975	0	TACGTTAAACAATACGAGGCACTTACTCCGATCACTGTTTGCTCAGCGTATGTATTAACCTTGTAATTTACGTTTCCTTAAATCTTCTTTCTACTAACGTTTTCATTATTCTATACTCTATCACCAATAAAAACAGACTGTACTTTCAAAATTTACCCAGTAGGCCAGCAAATAAAGAAAATTATACCAGATTACTTCTGCCTGGAGTTCGCTATTCCTATTGTAGTTTT	1	GTATGT	TACTAAC	CAG	89	49		[0 0 0]		[0 0 0]		6	45	92							YBR119W		-13.46	[2;2;2]	[50;6;52]	[18;4;1]	377	0.169025	1.02306	GTATGTATTAACCTTGTAATTTACGTTTCCTTAAATCTTCTTTCTACTAACGTTTTCATTATTCTATACTCTATCACCAATAAAAACAG	0.2	0.269663
endogenous	AAGTTACCTGGG	0.0954187	0	TACGTTAAACAATACGAGGCACTTACTCCGAAGTTACCTGGGTCATTGTAAGTATCCAGATTTTACTTCATATATTTGCCTTTTTCTGTGCTCCGACTTACTAACATTGTATTCTCCCCTTCTTCATTTTAGCCTGTCTGTACTTTCAAAATTTACCCAGTAGGCCAGCAAATAAAGAAAATTATACCAGATTACTTCTGCCTGGAGTTCGCTATTCCTATTGTAGTTTT	1	GTAAGT	TACTAAC	TAG	85	38		[0 0 0]		[0 0 0]		6	52	88							YBL059C-A		-14.97	0	60	42	708	0.904581	0.467445	GTAAGTATCCAGATTTTACTTCATATATTTGCCTTTTTCTGTGCTCCGACTTACTAACATTGTATTCTCCCCTTCTTCATTTTAG	0.5	0.341176
endogenous	TGCAGGCTGAGT	0	0	TACGTTAAACAATACGAGGCACTTACTCCGTGCAGGCTGAGTTCTATATATGCACTAACATTTGTTTTTTTGTACCCCATTCGCACCATTGCGTTACTAACTATACGGAGACCTTATAATCTCTGCTTCTTTACAGAAGTCACTTTCAAAATTTACCCAGTAGGCCAGCAAATAAAGAAAATTATACCAGATTACTTCTGCCTGGAGTTCGCTATTCCTATTGTAGTTTT	1	GTATGC	TACTAAC	CAG	89	46		[0 0 0]		[0 0 0]		6	48	92							YDR305C		-11.29	[]	[]	[]	918	1	0.348861	ATATGCACTAACATTTGTTTTTTTGTACCCCATTCGCACCATTGCGTTACTAACTATACGGAGACCTTATAATCTCTGCTTCTTTACAG	0.45	0.370787
endogenous	GCTGCCTTTGAT	0.521071	0.470898	TACGTTAAACAATACGAGGCACTTACTCCGGCTGCCTTTGATTCTTAGTAAGTACATCATTTTTGTTTGCATTGATATCACTTGTTTTCTGACTAACATATTTAATTTTTATTTGTTAACCGTAGGGGTTAAACGGACTGTACTTTCAAAATTTACCCAGTAGGCCAGCAAATAAAGAAAATTATACCAGATTACTTCTGCCTGGAGTTCGCTATTCCTATTGTAGTTTT	1	GTAAGT	GACTAAC	TAG	78	39		[0 0 0]		[0 0 0]		6	44	81							YOL048C		-12.39	[0;-2;0;-1;0;2;3]	[67;66;37;67;2;4;5]	[610;59;5;1;1;1;1]	1414	0.00803046	1.42107	GTAAGTACATCATTTTTGTTTGCATTGATATCACTTGTTTTCTGACTAACATATTTAATTTTTATTTGTTAACCGTAG	0.55	0.25641
endogenous	AGCACGCTTGAC	0.928374	0.0506065	TACGTTAAACAATACGAGGCACTTACTCCGAGCACGCTTGACTGAAAGTACGTATCAGAGGATCGTCCCTCGCTCTTTTTCCATTTGGTTGTCGATTTTCTGAAGACGAATCCGTATACTAACATTACAACCATTTTAGGCAATAGACTTTTTTACCCAGTAGGCCAGCAAATAAAGAAAATTATACCAGATTACTTCTGCCTGGAGTTCGCTATTCCTATTGTAGTTTT	1	GTACGT	TACTAAC	TAG	99	34		[0 0 0]		[0 0 0]		6	70	102							YML025C		-14.05	[0;0;0;0;0;4;-1;-1;2;-2;-3;-4;0;0;0;0;1;3]	[47;16;-5;59;19;2;-5;16;-3;-3;-8;47;2;28;50;53;-3;2]	[112;31;20;15;7;6;4;2;2;1;1;1;1;1;1;1;1;1]	5824	0.0210192	0.927506	GTACGTATCAGAGGATCGTCCCTCGCTCTTTTTCCATTTGGTTGTCGATTTTCTGAAGACGAATCCGTATACTAACATTACAACCATTTTAGGCAATAG	0.25	0.40404
endogenous	GGGTCTGCTTAC	0.698182	0	TACGTTAAACAATACGAGGCACTTACTCCGGGGTCTGCTTACTGAACGTATGTACTGATATATTATAAAGTAAGTTCCCCAAAGCCAATTAACTAACCGAATTTTAATCTGCACTCATCATTAGATTAGAGGAAGGACTGTACTTTCAAAATTTACCCAGTAGGCCAGCAAATAAAGAAAATTATACCAGATTACTTCTGCCTGGAGTTCGCTATTCCTATTGTAGTTTT	1	GTATGT	AACTAAC	TAG	82	43		[0 0 0]		[0 0 0]		6	44	85							YBR062C		-9.8	0	36	1	320	0.301818	0.599683	GTATGTACTGATATATTATAAAGTAAGTTCCCCAAAGCCAATTAACTAACCGAATTTTAATCTGCACTCATCATTAGATTAG	0.35	0.304878
endogenous	GGCTTAGATTTC	0.00943396	0.00943396	TACGTTAAACAATACGAGGCACTTACTCCGGGCTTAGATTTCTGAACGTATGTGATTTTGAGGCTGTAACAATTTTCTTTCTTTTAAAAAAAAGATTAAGTTGAACACTAACATAGTAGAATCTTCACAGTCAATCACTGTACTTTCAAAATTTACCCAGTAGGCCAGCAAATAAAGAAAATTATACCAGATTACTTCTGCCTGGAGTTCGCTATTCCTATTGTAGTTTT	4	GTATGT	CACTAAC	CAG	83	29		[0 0 0]		[0 0 0]		6	59	86							YDR318W		-12.93	0	32	2	165	0.981132	1.26626	GTATGTGATTTTGAGGCTGTAACAATTTTCTTTCTTTTAAAAAAAAGATTAAGTTGAACACTAACATAGTAGAATCTTCACAG	0.25	0.277108
endogenous	AGCGACAGGTTC	0.861707	0.127408	TACGTTAAACAATACGAGGCACTTACTCCGAGCGACAGGTTCTGAACGTATGTGATTTTGAGGCTGTAACAATTTTCTTTCTTTTAAAAAAACGATTAAGTTGAACACTAACATAGTAGAATCTTCACAGTCAATAACTGTACTTTCAAAATTTACCCAGTAGGCCAGCAAATAAAGAAAATTATACCAGATTACTTCTGCCTGGAGTTCGCTATTCCTATTGTAGTTTT	4	GTATGT	CACTAAC	CAG	83	29		[0 0 0]		[0 0 0]		6	59	86							YDR318W		-14.83	[0;-4;-4;0;0;0]	[32;65;34;2;63;67]	[98;50;4;1;1;1]	822	0.00759652	0.100325	GTATGTGATTTTGAGGCTGTAACAATTTTCTTTCTTTTAAAAAAACGATTAAGTTGAACACTAACATAGTAGAATCTTCACAG	0.25	0.289157
endogenous	GACCCTAAACAT	0.989583	0	TACGTTAAACAATACGAGGCACTTACTCCGGACCCTAAACATTGAACGTATGTGATTTTGAGGCTGTAACAATTTTCTTTCTTTTAAAAAAATCATTAAGTTGAACACTAACATAGTAGAATCTTCACAGTCAATTACTGTACTTTCAAAATTTACCCAGTAGGCCAGCAAATAAAGAAAATTATACCAGATTACTTCTGCCTGGAGTTCGCTATTCCTATTGTAGTTTT	4	GTATGT	CACTAAC	CAG	83	29		[0 0 0]		[0 0 0]		6	59	86							YDR318W		-9.2	[]	[]	[]	197	0.0104167	65535	GTATGTGATTTTGAGGCTGTAACAATTTTCTTTCTTTTAAAAAAATCATTAAGTTGAACACTAACATAGTAGAATCTTCACAG	0.25	0.277108
endogenous	AATTCAGGAGGA	0.152554	0.803313	TACGTTAAACAATACGAGGCACTTACTCCGAATTCAGGAGGACGAACGTATGTGATTTTGAGGCTGTAACAATTTTCTTTCTTTTAAAAAACTGATTAAGTTGAACACTAACATAGTAGAATCTTCACAGTCATTGACTGTACTTTCAAAATTTACCCAGTAGGCCAGCAAATAAAGAAAATTATACCAGATTACTTCTGCCTGGAGTTCGCTATTCCTATTGTAGTTTT	4	GTATGT	CACTAAC	CAG	83	29		[0 0 0]		[0 0 0]		6	59	86							YDR318W		-12.72	[0;0;1;0;0;-2;0;0]	[32;90;37;35;65;90;60;70]	[434;113;55;23;2;1;1;1]	919	0.0441334	0.199178	GTATGTGATTTTGAGGCTGTAACAATTTTCTTTCTTTTAAAAAACTGATTAAGTTGAACACTAACATAGTAGAATCTTCACAG	0.25	0.289157
endogenous	CCAAATCTATAA	0.872796	0.0400135	TACGTTAAACAATACGAGGCACTTACTCCGCCAAATCTATAAGGAACGTATGTTATAACTCTAAAACTGCCACGCTCTTTATTCGAAATTACTAACATTGTACCTGAACCCTCCTTTTCTTCCTTAGTTTATACGGACTGTACTTTCAAAATTTACCCAGTAGGCCAGCAAATAAAGAAAATTATACCAGATTACTTCTGCCTGGAGTTCGCTATTCCTATTGTAGTTTT	1	GTATGT	TACTAAC	TAG	80	42		[0 0 0]		[0 0 0]		6	43	83							YDR005C		-11.31	[2;0;0;0;0;0;0;0;2;3]	[18;35;4;42;11;59;3;77;6;7]	[48;24;11;7;4;3;1;1;1;1]	1247	0.0871904	0.802219	GTATGTTATAACTCTAAAACTGCCACGCTCTTTATTCGAAATTACTAACATTGTACCTGAACCCTCCTTTTCTTCCTTAG	0.45	0.3625
endogenous	GCAATTCAGCAA	0.992208	0	TACGTTAAACAATACGAGGCACTTACTCCGGCAATTCAGCAAGGAACGTATGTTTTAACTAGCAAAATTAAAACCCATCCGTGAATTAAGCGTTACTAACTATAATAACTGGTAGCTTTGTCACTCGTACCAGGAAAAGTGAAGATTAAAATTTACCCAGTAGGCCAGCAAATAAAGAAAATTATACCAGATTACTTCTGCCTGGAGTTCGCTATTCCTATTGTAGTTTT	1	GTATGT	TACTAAC	AAG	97	55		[0 0 0]		[0 0 0]		6	47	100							YLR329W		-13.01	0	-3	3	561	0.00779221	0.952641	GTATGTTTTAACTAGCAAAATTAAAACCCATCCGTGAATTAAGCGTTACTAACTATAATAACTGGTAGCTTTGTCACTCGTACCAGGAAAAGTGAAG	0.15	0.350515
endogenous	TCTATCACATCT	0.0083232	0.991677	TACGTTAAACAATACGAGGCACTTACTCCGTCTATCACATCTTGACCGTATGTTGTAACGTGCATCTTATAACGGGCGCACGATTTATTTTATTTTAATTAATTTTTTAGTTATTTCGTATCGTACTAACAACTAAGATATTCAAGTCTCTTTTACCCAGTAGGCCAGCAAATAAAGAAAATTATACCAGATTACTTCTGCCTGGAGTTCGCTATTCCTATTGTAGTTTT	1	GTATGT	TACTAAC	AAG	99	27		[0 0 0]		[0 0 0]		6	77	102							YDL189W		-14.33	[1;0;0;0;-1;-1;-1;0;1;1]	[21;19;16;35;18;19;20;20;58;59]	[544;130;7;4;1;1;1;1;1;1]	821	0	65535	GTATGTTGTAACGTGCATCTTATAACGGGCGCACGATTTATTTTATTTTAATTAATTTTTTAGTTATTTCGTATCGTACTAACAACTAAGATATTCAAG	0.25	0.282828
endogenous	AGGCGTGCTTGC	0.904176	0.00165673	TACGTTAAACAATACGAGGCACTTACTCCGAGGCGTGCTTGCTGCACGTATGTGCTAATTTTCGTCAAATATTTTGAATACTTTGAGTATTTTTTTTTTTTTTTTTTGGTACACTAACTAACGCGTACGACTCTATTTAGGCTACTCAAAATTTACCCAGTAGGCCAGCAAATAAAGAAAATTATACCAGATTACTTCTGCCTGGAGTTCGCTATTCCTATTGTAGTTTT	1	GTATGT	CACTAAC	TAG	93	33		[0 0 0]		[0 0 0]		6	65	96							YER003C		-18.51	[-6;0;0;0]	[47;2;34;52]	[1;1;1;1]	1948	0.0941669	2.03733	GTATGTGCTAATTTTCGTCAAATATTTTGAATACTTTGAGTATTTTTTTTTTTTTTTTTTGGTACACTAACTAACGCGTACGACTCTATTTAG	0.3	0.268817
endogenous	AGTGAAGCATTT	0.847826	0.152174	TACGTTAAACAATACGAGGCACTTACTCCGAGTGAAGCATTTTGCTTGTATGTTATAATAATCTTTTTTCCCCATCATATTTTGCTAGAGTAGAGTGGTTTGACTAACTTATTTTACTTGATTCTTTTTGAAGTTTATTGTACTTTCAAAATTTACCCAGTAGGCCAGCAAATAAAGAAAATTATACCAGATTACTTCTGCCTGGAGTTCGCTATTCCTATTGTAGTTTT	1	GTATGT	GACTAAC	AAG	86	36		[0 0 0]		[0 0 0]		6	55	89							YLR199C		-11.7	[0;0]	[32;46]	[26;11]	121	0	-0.653769	GTATGTTATAATAATCTTTTTTCCCCATCATATTTTGCTAGAGTAGAGTGGTTTGACTAACTTATTTTACTTGATTCTTTTTGAAG	0.55	0.27907
endogenous	GTCGAGCATAAA	0.92855	0.0223063	TACGTTAAACAATACGAGGCACTTACTCCGGTCGAGCATAAAGGGACGTATGTTTTAATTATCTTACTGTGGCCAGATCGGCCTTTCAGTACTTCTAAGGTTTTATACTAACTTCTTTTATTGATCGTTGTAAACTACGGTAACAATTAAGTATCAACAGGATAGCAGCAAATAAAGAAAATTATACCAGATTACTTCTGCCTGGAGTTCGCTATTCCTATTGTAGTTTT	1	GTATGT	TACTAAC	CAG	113	59		[0 0 0]		[0 0 0]		6	59	116							YHR077C		-11.13	[0;-1;-6;0;-2;-1;0]	[10;10;0;2;0;53;41]	[33;29;5;3;2;1;1]	2901	0.049144	0.888074	GTATGTTTTAATTATCTTACTGTGGCCAGATCGGCCTTTCAGTACTTCTAAGGTTTTATACTAACTTCTTTTATTGATCGTTGTAAACTACGGTAACAATTAAGTATCAACAG	0.25	0.327434
endogenous	CATAGAGATCTG	0.996086	0	TACGTTAAACAATACGAGGCACTTACTCCGCATAGAGATCTGTGGAGGCAAGTGAGTACAATTTATTATCTTACAAAAATTATTAAACCTGTTATTATATAATAACAGTTTTAATTTTTTTTGAATTTTTTTTTGTTTTTGATTTATTTACTAACATCTTTTCCTAATTTTCTCTAGTTATCTATACCAGATTACTTCTGCCTGGAGTTCGCTATTCCTATTGTAGTTTT	1	GCAAGT	TACTAAC	TAG	130	33		[0 0 0]		[0 0 0]		6	102	133							YML034W		-18.91	[-2;-7;-3;-5;1]	[0;-5;-1;-3;-1]	[3;2;1;1;1]	1159	0.00391389	65535	GCAAGTGAGTACAATTTATTATCTTACAAAAATTATTAAACCTGTTATTATATAATAACAGTTTTAATTTTTTTTGAATTTTTTTTTGTTTTTGATTTATTTACTAACATCTTTTCCTAATTTTCTCTAG	0.55	0.184615
endogenous	CAATCAGGTACT	0.922189	0.0224195	TACGTTAAACAATACGAGGCACTTACTCCGCAATCAGGTACTTGGCGGTAAGTATCCTATCATATTATCTGAGCTAGAACCGAATTAGTATACTAACATTTATAATACAGTACACCTCTAGGACCAATAAAAACGGACTGTACTTTCAAAATTTACCCAGTAGGCCAGCAAATAAAGAAAATTATACCAGATTACTTCTGCCTGGAGTTCGCTATTCCTATTGTAGTTTT	1	GTAAGT	TACTAAC	CAG	63	24		[0 0 0]		[0 0 0]		6	44	66							YHR001W-A		-13.63	[-3;-1;-3;-1;-1;-3]	[44;87;89;1;12;1]	[8;3;2;1;1;1]	912	0.0553916	0.753498	GTAAGTATCCTATCATATTATCTGAGCTAGAACCGAATTAGTATACTAACATTTATAATACAG	0.35	0.285714
endogenous	ACCGCTAGATAT	0.848015	0.0271055	TACGTTAAACAATACGAGGCACTTACTCCGACCGCTAGATATTTATCGTATGTTTTAAGTTTTATTCATTGGTGTGCTAATTGCTAAATTTGCGGGACAAACGCTAATCGACTCAGAGACTAACTTTTCTCATATCATAGGATCCTCAAAATTTACCCAGTAGGCCAGCAAATAAAGAAAATTATACCAGATTACTTCTGCCTGGAGTTCGCTATTCCTATTGTAGTTTT	1	GTATGT	GACTAAC	TAG	93	27		[0 0 0]		[0 0 0]		6	71	96							YHR076W		-9.36	[0;0;0;1]	[22;39;2;64]	[28;4;2;1]	912	0.124879	0.318574	GTATGTTTTAAGTTTTATTCATTGGTGTGCTAATTGCTAAATTTGCGGGACAAACGCTAATCGACTCAGAGACTAACTTTTCTCATATCATAG	0.45	0.344086
endogenous	GGCTAGGGCTTA	0.966244	0.00826074	TACGTTAAACAATACGAGGCACTTACTCCGGGCTAGGGCTTATTCACGTATGTTCTAACTGTTGTCGTTTTATTTTCTTCTGGACCTGCGTTATCATTTTACTAACTAGCCAACACACCTAATCAAATCATTTGATCCTACGTGTATACTTTGCAAAACAGAGCATAGCAAATAAAGAAAATTATACCAGATTACTTCTGCCTGGAGTTCGCTATTCCTATTGTAGTTTT	1	GTATGT	TACTAAC	CAG	114	66		[0 0 0]		[0 0 0]		6	53	117							YFL034C-B		-13.76	[0;13;-3;2]	[2;2;-1;4]	[7;7;1;1]	2381	0.0254952	0.934173	GTATGTTCTAACTGTTGTCGTTTTATTTTCTTCTGGACCTGCGTTATCATTTTACTAACTAGCCAACACACCTAATCAAATCATTTGATCCTACGTGTATACTTTGCAAAACAG	0.3	0.350877
endogenous	CAAACACAGCTG	0.267901	0.732099	TACGTTAAACAATACGAGGCACTTACTCCGCAAACACAGCTGTTCCCGTATGTATTAAAGCGAATTTAAGATTGTTTCTTACTTCAACGATCTGATTAGAAATACTAACACAACATTGCAGTCAAAATAAAAACGGACTGTACTTTCAAAATTTACCCAGTAGGCCAGCAAATAAAGAAAATTATACCAGATTACTTCTGCCTGGAGTTCGCTATTCCTATTGTAGTTTT	1	GTATGT	TACTAAC	CAG	74	23		[0 0 0]		[0 0 0]		6	56	77							YNL038W		-10.17	[0;0]	[41;3]	[61;1]	141	0	-0.199945	GTATGTATTAAAGCGAATTTAAGATTGTTTCTTACTTCAACGATCTGATTAGAAATACTAACACAACATTGCAG	0.2	0.297297
endogenous	CACAGTGGTCTT	0.874235	0.0964891	TACGTTAAACAATACGAGGCACTTACTCCGCACAGTGGTCTTTTGGTGTATGTTATAACCCTGTTCACGTTTTTCGGATACTTAGTTTTATTCAATTTGGTAAACATTGAATCTTTTCAGCTTAAGATCTATTTTTTTTTTTCTAGAAGAAATTGCGTCCTTTACTAACTTTATTTTACTGTACAGTCAGATTACTTCTGCCTGGAGTTCGCTATTCCTATTGTAGTTTT	1	GTATGT	TACTAAC	CAG	139	28		[0 0 0]		[0 0 0]		6	116	142							YPL218W		-12.71	[0;9;0;-2;-3;4;-1;-1;-2;1;3]	[6;12;2;1;0;6;1;5;0;4;6]	[772;25;18;13;2;2;1;1;1;1;1]	10043	0.0292754	1.67043	GTATGTTATAACCCTGTTCACGTTTTTCGGATACTTAGTTTTATTCAATTTGGTAAACATTGAATCTTTTCAGCTTAAGATCTATTTTTTTTTTTCTAGAAGAAATTGCGTCCTTTACTAACTTTATTTTACTGTACAG	0.45	0.280576
endogenous	ACTTGTTGAGGA	1	0	TACGTTAAACAATACGAGGCACTTACTCCGACTTGTTGAGGATTTGCGTATGTAATCTGAGAATCAAACTTAAATATATCCTATACTAACAATTTGTAGTTCATATTATTCTATACTCTATCACCAATAAAAACGGACTGTACTTTCAAAATTTACCCAGTAGGCCAGCAAATAAAGAAAATTATACCAGATTACTTCTGCCTGGAGTTCGCTATTCCTATTGTAGTTTT	1	GTATGT	TACTAAC	TAG	52	20		[0 0 0]		[0 0 0]		6	37	55							YCR097W		-9.61	[]	[]	[]	579	0	1.11248	GTATGTAATCTGAGAATCAAACTTAAATATATCCTATACTAACAATTTGTAG	0.35	0.25
endogenous	ATCCAGGACTTC	0.612834	0.380735	TACGTTAAACAATACGAGGCACTTACTCCGATCCAGGACTTCTTTGTGTATGTACTAATTAAGACACAAGAAAAAATTTGAACAATTTTGATTAATTGAGAATAACTGACTAACAACTTTTATTTACCAACTTAATCTTTCAGATTTGAAATTTACCCAGTAGGCCAGCAAATAAAGAAAATTATACCAGATTACTTCTGCCTGGAGTTCGCTATTCCTATTGTAGTTTT	1	GTATGT	GACTAAC	CAG	96	40		[0 0 0]		[0 0 0]		6	61	99							YPR098C		-11.06	[0;0;0]	[22;19;54]	[244;11;1]	599	0.00643133	65535	GTATGTACTAATTAAGACACAAGAAAAAATTTGAACAATTTTGATTAATTGAGAATAACTGACTAACAACTTTTATTTACCAACTTAATCTTTCAG	0.4	0.239583
endogenous	CAACGAAGTTAG	0.993121	0.00687944	TACGTTAAACAATACGAGGCACTTACTCCGCAACGAAGTTAGTTTTGGTACGTATTTAGTTCATCAAAGGATTTTTTAAGTCTTCACGAACAGTTTTTGGTTAATCTTTTATACTAACAACAATTCATAACAGATAATTGTACTTTCAAAATTTACCCAGTAGGCCAGCAAATAAAGAAAATTATACCAGATTACTTCTGCCTGGAGTTCGCTATTCCTATTGTAGTTTT	4	GTACGT	TACTAAC	CAG	86	26		[0 0 0]		[0 0 0]		6	65	89							YMR033W		-10.05	-1	28	1	659	0	0.78848	GTACGTATTTAGTTCATCAAAGGATTTTTTAAGTCTTCACGAACAGTTTTTGGTTAATCTTTTATACTAACAACAATTCATAACAG	0.2	0.27907
endogenous	GCGGTCAGCTAT	0.98913	0.0108696	TACGTTAAACAATACGAGGCACTTACTCCGGCGGTCAGCTATTTTTGGTACGTATTTAGTTCATCAAGGGATTTTTTAAGTCTTCACGAACAGTTTTTGGTTAATCTTTTATACTAACAACAATTCATAACAGATAATTGTACTTTCAAAATTTACCCAGTAGGCCAGCAAATAAAGAAAATTATACCAGATTACTTCTGCCTGGAGTTCGCTATTCCTATTGTAGTTTT	4	GTACGT	TACTAAC	CAG	86	26		[0 0 0]		[0 0 0]		6	65	89							YMR033W		-9.64	[-1;2]	[31;5]	[24;1]	145	0	-0.151584	GTACGTATTTAGTTCATCAAGGGATTTTTTAAGTCTTCACGAACAGTTTTTGGTTAATCTTTTATACTAACAACAATTCATAACAG	0.2	0.290698
endogenous	TGATACTACACT	1	0	TACGTTAAACAATACGAGGCACTTACTCCGTGATACTACACTTTTTGGTACGTATTTAGTTCATCAATCGATTTTTTAAGTCTTCACGAACAGTTTTTGGTTAATCTTTTATACTAACAACAATTCATAACAGATAATTGTACTTTCAAAATTTACCCAGTAGGCCAGCAAATAAAGAAAATTATACCAGATTACTTCTGCCTGGAGTTCGCTATTCCTATTGTAGTTTT	4	GTACGT	TACTAAC	CAG	86	26		[0 0 0]		[0 0 0]		6	65	89							YMR033W		-8.32	-2	0	1	322	0	0.234412	GTACGTATTTAGTTCATCAATCGATTTTTTAAGTCTTCACGAACAGTTTTTGGTTAATCTTTTATACTAACAACAATTCATAACAG	0.2	0.27907
endogenous	AGTGGGGAATAG	0.989532	0.0104682	TACGTTAAACAATACGAGGCACTTACTCCGAGTGGGGAATAGTTTTGGTACGTATTTAGTTCATCAGTGGATTTTTTAAGTCTTCACGAACAGTTTTTGGTTAATCTTTTATACTAACAACAATTCATAACAGATAATTGTACTTTCAAAATTTACCCAGTAGGCCAGCAAATAAAGAAAATTATACCAGATTACTTCTGCCTGGAGTTCGCTATTCCTATTGTAGTTTT	4	GTACGT	TACTAAC	CAG	86	26		[0 0 0]		[0 0 0]		6	65	89							YMR033W		-13.47	[-1;-2;-2;0;-1;-2;-2]	[29;30;71;76;1;1;60]	[9;4;2;2;1;1;1]	887	0	0.565336	GTACGTATTTAGTTCATCAGTGGATTTTTTAAGTCTTCACGAACAGTTTTTGGTTAATCTTTTATACTAACAACAATTCATAACAG	0.2	0.290698
endogenous - mutated sites	CACCTAATCGTC	0.338505	0.61631	TACGTTAAACAATACGAGGCACTTACTCCGCACCTAATCGTCAAAAAGTACGTAAAAGAATAGCTCCTTCGTTGTTGCCACCGTACAGACACTTTACTAACTTTTAAGTTACTACCTGTTCGAAACTTAGTCGAGGACTGTACTTTCAAAATTTACCCAGTAGGCCAGCAAATAAAGAAAATTATACCAGATTACTTCTGCCTGGAGTTCGCTATTCCTATTGTAGTTTT	1	GTACGT	TACTAAC	TAG	83	40		[0 0 0]		[1 0 0]		6	48	86							YML094W		-7.5	[0;-2;0;-2;0;0;0;0;-1;-2;0;1;-2;-2;-3;0;0;0;0;0;0;0;0;0;0;0;0;0;0;3;5]	[16;44;35;19;-11;32;63;69;16;45;19;42;16;48;44;38;44;53;56;65;67;68;70;72;74;81;84;88;90;44;16]	[579;459;275;7;6;6;3;3;2;2;2;2;1;1;1;1;1;1;1;1;1;1;1;1;1;1;1;1;1;1;1]	2054	0.0451853	0.981165	GTACGTAAAAGAATAGCTCCTTCGTTGTTGCCACCGTACAGACACTTTACTAACTTTTAAGTTACTACCTGTTCGAAACTTAG	0.3	0.385542
endogenous - mutated sites	ACCTGCCTACAG	0.0248806	0.862225	TACGTTAAACAATACGAGGCACTTACTCCGACCTGCCTACAGAAAAAGTACGTAAAAGAATAGCTCCTTCGTTGTTGCCACCGTACAGACACTTTACTAACTTTTAAGTTACTACGTGTTCGAAACTCAGTCGAGGACTGTACTTTCAAAATTTACCCAGTAGGCCAGCAAATAAAGAAAATTATACCAGATTACTTCTGCCTGGAGTTCGCTATTCCTATTGTAGTTTT	4	GTACGT	TACTAAC	CAG	83	40		[0 0 0]		[1 0 1]		6	48	86							YML094W		-10.88	[0;-1;0;0;0;0;0;-2;-3;2;-1;-1;-5;0;0;0;0;0;1;2]	[35;49;32;49;40;84;61;49;45;37;35;91;45;67;71;81;82;88;37;5]	[887;484;336;95;35;18;7;2;2;2;1;1;1;1;1;1;1;1;1;1]	2526	0.112894	0.631665	GTACGTAAAAGAATAGCTCCTTCGTTGTTGCCACCGTACAGACACTTTACTAACTTTTAAGTTACTACGTGTTCGAAACTCAG	0.25	0.39759
endogenous - mutated sites	GACTACATACAA	0	0.311762	TACGTTAAACAATACGAGGCACTTACTCCGGACTACATACAAAAAAAGTACGTAAACGAATAGCTCCTTCGTTGTTGCCACCGTACAGAGACTAACCTAACTTTTAAGTTACTACAGGTTCGAAACTTAGTCGAAGACTGTACTTTCAAAATTTACCCAGTAGGCCAGCAAATAAAGAAAATTATACCAGATTACTTCTGCCTGGAGTTCGCTATTCCTATTGTAGTTTT	1	GTACGT	GACTAAC	TAG	83	40		[0 0 0]		[1 1 0]		6	48	86							YML094W		-9.01	[0;0;0;0]	[35;48;66;72]	[173;2;1;1]	720	0.688238	0.45895	GTACGTAAACGAATAGCTCCTTCGTTGTTGCCACCGTACAGAGACTAACCTAACTTTTAAGTTACTACAGGTTCGAAACTTAG	0.25	0.409639
endogenous - mutated sites	GCTCACTGAGCC	0.0125644	0.297866	TACGTTAAACAATACGAGGCACTTACTCCGGCTCACTGAGCCAAAAAGTACGTAAAGGAATAGCTCCTTCGTTGTTGCCACCGTACAGACACTTTACTAACTTTTAAGTTACTACCTGTTCGAAACTCAGTCGTTGACTGTACTTTCAAAATTTACCCAGTAGGCCAGCAAATAAAGAAAATTATACCAGATTACTTCTGCCTGGAGTTCGCTATTCCTATTGTAGTTTT	4	GTACGT	TACTAAC	CAG	83	40		[0 0 0]		[1 0 1]		6	48	86							YML094W		-17.64	[0;0;-3;-1;-3;-2;0;-1;-1;-6;0;0;2;2;5]	[32;35;45;49;92;45;92;32;45;42;40;86;37;41;56]	[324;217;36;35;3;2;2;1;1;1;1;1;1;1;1]	2220	0.393129	-0.041034	GTACGTAAAGGAATAGCTCCTTCGTTGTTGCCACCGTACAGACACTTTACTAACTTTTAAGTTACTACCTGTTCGAAACTCAG	0.25	0.409639
endogenous - mutated sites	TAGACCGGGAAA	0.00561798	0	TACGTTAAACAATACGAGGCACTTACTCCGTAGACCGGGAAAAAAAAGTACGTAAAGGAATAGCTCCTTCGTTGTTGCCACCGTACAGACACTTTACTAACTTTTAAGTTACTACGTGTTCGAAACTCAGTCGATAACTGTACTTTCAAAATTTACCCAGTAGGCCAGCAAATAAAGAAAATTATACCAGATTACTTCTGCCTGGAGTTCGCTATTCCTATTGTAGTTTT	4	GTACGT	TACTAAC	CAG	83	40		[0 0 0]		[1 0 1]		6	48	86							YML094W		-11.61	[]	[]	[]	262	0.994382	0.069137	GTACGTAAAGGAATAGCTCCTTCGTTGTTGCCACCGTACAGACACTTTACTAACTTTTAAGTTACTACGTGTTCGAAACTCAG	0.25	0.409639
endogenous - mutated sites	ATCAGACAGATC	0.0919393	0.699553	TACGTTAAACAATACGAGGCACTTACTCCGATCAGACAGATCAAAAAGTACGTAAATAAATAGCTCCTTCGTTGTTGCCACCGTACAGACACTTTACTAACTTTTAAGTTACTACCTGTTCGAAACTCAGTCGACGACTGTACTTTCAAAATTTACCCAGTAGGCCAGCAAATAAAGAAAATTATACCAGATTACTTCTGCCTGGAGTTCGCTATTCCTATTGTAGTTTT	4	GTACGT	TACTAAC	CAG	83	40		[0 0 0]		[1 0 1]		6	48	86							YML094W		-9.04	[0;10;0;0;-3;-1;0;1;10;10]	[49;46;35;41;45;49;32;37;74;88]	[203;183;42;15;11;6;6;1;1;1]	643	0.208508	0.626538	GTACGTAAATAAATAGCTCCTTCGTTGTTGCCACCGTACAGACACTTTACTAACTTTTAAGTTACTACCTGTTCGAAACTCAG	0.25	0.385542
endogenous - mutated sites	AGCTGTATCACA	0	0	TACGTTAAACAATACGAGGCACTTACTCCGAGCTGTATCACAAAAAAGTACGTAAGTGAATAGCTCCTTCGTTGTTGCCACCGTACAGAGACTAACCTAACTTTTAAGTTACTACAGGTTCGAAACTCAGTCGATAACTGTACTTTCAAAATTTACCCAGTAGGCCAGCAAATAAAGAAAATTATACCAGATTACTTCTGCCTGGAGTTCGCTATTCCTATTGTAGTTTT	1	GTACGT	GACTAAC	CAG	83	40		[0 0 0]		[1 1 1]		6	48	86							YML094W		-16.76	[]	[]	[]	185	1	-0.115416	GTACGTAAGTGAATAGCTCCTTCGTTGTTGCCACCGTACAGAGACTAACCTAACTTTTAAGTTACTACAGGTTCGAAACTCAG	0.2	0.421687
endogenous - mutated sites	TAGGTGCAAAAT	1	0	TACGTTAAACAATACGAGGCACTTACTCCGTAGGTGCAAAATAAAAAGTACGTAGCTATTTTTTCCAGTCGGCAAAAATCGGTATAACAAACAAAAAATATTTAGTTTACTAACTTAACAGAACTTGTCAAAGTGATCTGTACTTTCAAAATTTACCCAGTAGGCCAGCAAATAAAGAAAATTATACCAGATTACTTCTGCCTGGAGTTCGCTATTCCTATTGTAGTTTT	1	GTACGT	TACTAAC	AAG	86	25		[0 0 0]		[1 1 0]		6	66	89							YHR079C-A		-15.73	[]	[]	[]	109	0	1.0862	GTACGTAGCTATTTTTTCCAGTCGGCAAAAATCGGTATAACAAACAAAAAATATTTAGTTTACTAACTTAACAGAACTTGTCAAAG	0.25	0.302326
endogenous - mutated sites	TCCGGTAAGATC	0.812291	0.021131	TACGTTAAACAATACGAGGCACTTACTCCGTCCGGTAAGATCAAAAAGTACGTAGCTATTTTTTCCAGTCGGCAAAAATCGGTATAACAAACAAAAAATATTTAGTTTACTAACTTAACAGAACTTGTCATAGTGCTGTGTACTTTCAAAATTTACCCAGTAGGCCAGCAAATAAAGAAAATTATACCAGATTACTTCTGCCTGGAGTTCGCTATTCCTATTGTAGTTTT	1	GTACGT	TACTAAC	TAG	86	25		[0 0 0]		[1 1 1]		6	66	89							YHR079C-A		-9.99	[0;-2;0]	[-10;16;7]	[5;1;1]	186	0.0729981	-0.024134	GTACGTAGCTATTTTTTCCAGTCGGCAAAAATCGGTATAACAAACAAAAAATATTTAGTTTACTAACTTAACAGAACTTGTCATAG	0.3	0.302326
endogenous - mutated sites	TCAGCCCGGACA	0	0	TACGTTAAACAATACGAGGCACTTACTCCGTCAGCCCGGACAAAAAAGTACGTAGCTATTTTTTCCAGTCGGCAAAAATCGGTATAACAAACAAAAAATATTTAGTTTCTGTTATTAACAGAACTTGTCAAAGTGATTTGTACTTTCAAAATTTACCCAGTAGGCCAGCAAATAAAGAAAATTATACCAGATTACTTCTGCCTGGAGTTCGCTATTCCTATTGTAGTTTT	1	GTACGT	TATTAAC	AAG	86	25		[0 0 0]		[1 0 0]		6	66	89							YHR079C-A		-11.94	[]	[]	[]	252	1	0.0884484	GTACGTAGCTATTTTTTCCAGTCGGCAAAAATCGGTATAACAAACAAAAAATATTTAGTTTCTGTTATTAACAGAACTTGTCAAAG	0.25	0.302326
endogenous - mutated sites	GAGTAAGGAATT			TACGTTAAACAATACGAGGCACTTACTCCGGAGTAAGGAATTAAAAAGTACGTAGCTATTTTTTCCAGTCGGCAAAAATCGGTATAACAAACAAAAAATATTTAGTTTCTGTTATTAACAGAACTTGTCATAGTGATCTGTACTTTCAAAATTTACCCAGTAGGCCAGCAAATAAAGAAAATTATACCAGATTACTTCTGCCTGGAGTTCGCTATTCCTATTGTAGTTTT	1	GTACGT	TATTAAC	TAG	86	25		[0 0 0]		[1 0 1]		6	66	89							YHR079C-A		-10.01	[]	[]	[]	0		65535	GTACGTAGCTATTTTTTCCAGTCGGCAAAAATCGGTATAACAAACAAAAAATATTTAGTTTCTGTTATTAACAGAACTTGTCATAG	0.3	0.302326
endogenous - mutated sites	ATTTTCCTGAGG	1	0	TACGTTAAACAATACGAGGCACTTACTCCGATTTTCCTGAGGAAAAAGTACGTTGTTCTGTATTTGGATCAGTTATTTTAGTGAACATACTAACGTTAATTATTTGAGTTTTCAGAATCATAACCAATAAAAACGGACTGTACTTTCAAAATTTACCCAGTAGGCCAGCAAATAAAGAAAATTATACCAGATTACTTCTGCCTGGAGTTCGCTATTCCTATTGTAGTTTT	4	GTACGT	TACTAAC	CAG	68	32		[0 0 0]		[1 0 1]		6	41	71							YKL002W		-14.54	0	2	1	262	0	0.467077	GTACGTTGTTCTGTATTTGGATCAGTTATTTTAGTGAACATACTAACGTTAATTATTTGAGTTTTCAG	0.55	0.294118
endogenous - mutated sites	CATAAGTGTATC	0.892857	0	TACGTTAAACAATACGAGGCACTTACTCCGCATAAGTGTATCAAAAAGTACGTTGTTCTGTATTTGGATCAGTTATTTTAGTGAACATACTAACGTTAATTATTTGAGTTTTCAGAATCATCACCAATAAAAACGGACTGTACTTTCAAAATTTACCCAGTAGGCCAGCAAATAAAGAAAATTATACCAGATTACTTCTGCCTGGAGTTCGCTATTCCTATTGTAGTTTT	4	GTACGT	TACTAAC	CAG	68	32		[0 0 0]		[1 0 1]		6	41	71							YKL002W		-13.08	[]	[]	[]	153	0.107143	-0.197897	GTACGTTGTTCTGTATTTGGATCAGTTATTTTAGTGAACATACTAACGTTAATTATTTGAGTTTTCAG	0.55	0.294118
endogenous - mutated sites	TCATAGCCAATA	0.988376	0.0116242	TACGTTAAACAATACGAGGCACTTACTCCGTCATAGCCAATAAAAAAGTACGTTGTTCTGTATTTGGATCAGTTATTTTAGTGAACATACTAACGTTAATTATTTGAGTTTTCAGAATCATTACCAATAAAAACGGACTGTACTTTCAAAATTTACCCAGTAGGCCAGCAAATAAAGAAAATTATACCAGATTACTTCTGCCTGGAGTTCGCTATTCCTATTGTAGTTTT	4	GTACGT	TACTAAC	CAG	68	32		[0 0 0]		[1 0 1]		6	41	71							YKL002W		-9.46	[-12;-1;0;-12]	[9;2;2;43]	[5;4;3;1]	734	0	0.768344	GTACGTTGTTCTGTATTTGGATCAGTTATTTTAGTGAACATACTAACGTTAATTATTTGAGTTTTCAG	0.55	0.294118
endogenous - mutated sites	TCCGGGAGTCGA	0.949303	0	TACGTTAAACAATACGAGGCACTTACTCCGTCCGGGAGTCGAAAAAAGTACGTTGTTCTGTATTTGGATCAGTTATTTTAGTGAACATACTAACGTTAATTATTTGAGTTTTCAGAATCTTGACCAATAAAAACGGACTGTACTTTCAAAATTTACCCAGTAGGCCAGCAAATAAAGAAAATTATACCAGATTACTTCTGCCTGGAGTTCGCTATTCCTATTGTAGTTTT	4	GTACGT	TACTAAC	CAG	68	32		[0 0 0]		[1 0 1]		6	41	71							YKL002W		-17.31	0	70	1	625	0.0506971	0.640536	GTACGTTGTTCTGTATTTGGATCAGTTATTTTAGTGAACATACTAACGTTAATTATTTGAGTTTTCAG	0.55	0.294118
endogenous - mutated sites	AAACGAGTTAGC	1	0	TACGTTAAACAATACGAGGCACTTACTCCGAAACGAGTTAGCAAAAAGTACGTTGTTCTGTATTTGGATCAGTTATTTTAGTGAACATACTAACGTTAATTATTTGAGTTTTTAGAATCCTGACCAATAAAAACGGACTGTACTTTCAAAATTTACCCAGTAGGCCAGCAAATAAAGAAAATTATACCAGATTACTTCTGCCTGGAGTTCGCTATTCCTATTGTAGTTTT	1	GTACGT	TACTAAC	TAG	68	32		[0 0 0]		[1 0 0]		6	41	71							YKL002W		-12.64	[]	[]	[]	549	0	1.08938	GTACGTTGTTCTGTATTTGGATCAGTTATTTTAGTGAACATACTAACGTTAATTATTTGAGTTTTTAG	0.6	0.279412
endogenous - mutated sites	AGTAAGGGTCGA	0.595368	0.0122616	TACGTTAAACAATACGAGGCACTTACTCCGAGTAAGGGTCGAAAAAAGTACGTTGTTCTGTATTTGGATCAGTTATTTTAGTGACTAACCTAACGTTAATTATTTGAGTTTTCAGAATCATCACCAATAAAAACGGACTGTACTTTCAAAATTTACCCAGTAGGCCAGCAAATAAAGAAAATTATACCAGATTACTTCTGCCTGGAGTTCGCTATTCCTATTGTAGTTTT	4	GTACGT	GACTAAC	CAG	68	32		[0 0 0]		[1 1 1]		6	41	71							YKL002W		-15.03	0	80	1	79	0.392371	-0.199725	GTACGTTGTTCTGTATTTGGATCAGTTATTTTAGTGACTAACCTAACGTTAATTATTTGAGTTTTCAG	0.55	0.308824
endogenous - mutated sites	TCAATCGACTTA	0	0.0448179	TACGTTAAACAATACGAGGCACTTACTCCGTCAATCGACTTAAAAAAGTACGTTGTTCTGTATTTGGATCAGTTATTTTAGTGACTAACCTAACGTTAATTATTTGAGTTTTCAGAATCTTGACCAATAAAAACGGACTGTACTTTCAAAATTTACCCAGTAGGCCAGCAAATAAAGAAAATTATACCAGATTACTTCTGCCTGGAGTTCGCTATTCCTATTGTAGTTTT	4	GTACGT	GACTAAC	CAG	68	32		[0 0 0]		[1 1 1]		6	41	71							YKL002W		-12.27	[-1;-1]	[2;71]	[7;1]	190	0.882353	-0.873868	GTACGTTGTTCTGTATTTGGATCAGTTATTTTAGTGACTAACCTAACGTTAATTATTTGAGTTTTCAG	0.55	0.308824
endogenous - mutated sites	AGACGTTTGTCA	0	0	TACGTTAAACAATACGAGGCACTTACTCCGAGACGTTTGTCAAAAAAGTACGTTGTTCTGTATTTGGATCAGTTATTTTAGTGACTAACCTAACGTTAATTATTTGAGTTTTCAGAATCTTGACCAATAAAAACGGACTGTACTTTCAAAATTTACCCAGTAGGCCAGCAAATAAAGAAAATTATACCAGATTACTTCTGCCTGGAGTTCGCTATTCCTATTGTAGTTTT	4	GTACGT	GACTAAC	CAG	68	32		[0 0 0]		[1 1 1]		6	41	71							YKL002W		-12.45	[0;0]	[34;105]	[24;1]	190	1	0.424439	GTACGTTGTTCTGTATTTGGATCAGTTATTTTAGTGACTAACCTAACGTTAATTATTTGAGTTTTCAG	0.55	0.308824
endogenous - mutated sites	CACCTAGTCTCT	0.298333	0	TACGTTAAACAATACGAGGCACTTACTCCGCACCTAGTCTCTAAAAAGTACGTTGTTCTGTATTTGGATCAGTTATTTTAGTGACTAACCTAACGTTAATTATTTGAGTTTTCAGAATCTTGACCAATAAAAACGGACTGTACTTTCAAAATTTACCCAGTAGGCCAGCAAATAAAGAAAATTATACCAGATTACTTCTGCCTGGAGTTCGCTATTCCTATTGTAGTTTT	4	GTACGT	GACTAAC	CAG	68	32		[0 0 0]		[1 1 1]		6	41	71							YKL002W		-9.52	[]	[]	[]	490	0.701667	0.592844	GTACGTTGTTCTGTATTTGGATCAGTTATTTTAGTGACTAACCTAACGTTAATTATTTGAGTTTTCAG	0.55	0.308824
endogenous - mutated sites	CAAGAGGAACAT	0.126697	0	TACGTTAAACAATACGAGGCACTTACTCCGCAAGAGGAACATAAAAAGTACGTTGTTCTGTATTTGGATCAGTTATTTTAGTGACTAACCTAACGTTAATTATTTGAGTTTTTAGAATCATCACCAATAAAAACGGACTGTACTTTCAAAATTTACCCAGTAGGCCAGCAAATAAAGAAAATTATACCAGATTACTTCTGCCTGGAGTTCGCTATTCCTATTGTAGTTTT	1	GTACGT	GACTAAC	TAG	68	32		[0 0 0]		[1 1 0]		6	41	71							YKL002W		-11.89	[]	[]	[]	30	0.873303	-0.905467	GTACGTTGTTCTGTATTTGGATCAGTTATTTTAGTGACTAACCTAACGTTAATTATTTGAGTTTTTAG	0.6	0.294118
endogenous - mutated sites	TGTACAGAGGCT	0.806966	0.00229691	TACGTTAAACAATACGAGGCACTTACTCCGTGTACAGAGGCTAAAAAGTACGTTTCTTTCCATTGGACGGTTGTCTTCCGATCAAAATTTTATCTCCTATACAATTTCTTCCTATTTACTAACGAAAACCTGCGAACCTGTAAACTACGTGATTTTTAATATCAGTGAACAATAAAGAAAATTATACCAGATTACTTCTGCCTGGAGTTCGCTATTCCTATTGTAGTTTT	1	GTACGT	TACTAAC	CAG	118	53		[0 0 0]		[1 0 1]		6	70	121							YJL041W		-12.02	[0;0;4]	[2;39;6]	[1;1;1]	1272	0.190737	0.977172	GTACGTTTCTTTCCATTGGACGGTTGTCTTCCGATCAAAATTTTATCTCCTATACAATTTCTTCCTATTTACTAACGAAAACCTGCGAACCTGTAAACTACGTGATTTTTAATATCAG	0.45	0.347458
endogenous - mutated sites	TAAGCGATCTGA	0.992562	0.00398315	TACGTTAAACAATACGAGGCACTTACTCCGTAAGCGATCTGAAAAAAGTACGTTTCTTTCCATTGGACGGTTGTCTTCCGATCAAAATTTTATCTCCTATACAATTTCTTCCTATTTACTAACGAAAACCTGCGAACCTGTAAACTACTTGATTTTTAATATTAGTGAACAATAAAGAAAATTATACCAGATTACTTCTGCCTGGAGTTCGCTATTCCTATTGTAGTTTT	1	GTACGT	TACTAAC	TAG	118	53		[0 0 0]		[1 0 0]		6	70	121							YJL041W		-10.73	[0;-5]	[2;37]	[4;2]	754	0.00345436	65535	GTACGTTTCTTTCCATTGGACGGTTGTCTTCCGATCAAAATTTTATCTCCTATACAATTTCTTCCTATTTACTAACGAAAACCTGCGAACCTGTAAACTACTTGATTTTTAATATTAG	0.55	0.330508
endogenous - mutated sites	CAAAAGTACTCA	0	0	TACGTTAAACAATACGAGGCACTTACTCCGCAAAAGTACTCAAAAAAGTACGTTTCTTTCCATTGGACGGTTGTCTTCCGATCAAAATTTTATCTCCTATACAATTTCTTCGACTAACCTAACGAAAACCTGCGAACCTGTAAACTACAGGATTTTTAATATCAGTGAACAATAAAGAAAATTATACCAGATTACTTCTGCCTGGAGTTCGCTATTCCTATTGTAGTTTT	4	GTACGT	GACTAAC	CAG	118	53		[0 0 0]		[1 1 1]		6	70	121							YJL041W		-10.29	[]	[]	[]	120	1	0.127957	GTACGTTTCTTTCCATTGGACGGTTGTCTTCCGATCAAAATTTTATCTCCTATACAATTTCTTCGACTAACCTAACGAAAACCTGCGAACCTGTAAACTACAGGATTTTTAATATCAG	0.4	0.364407
endogenous - mutated sites	GGCTCAGTGAGA	0.0118723	0.942808	TACGTTAAACAATACGAGGCACTTACTCCGGGCTCAGTGAGAAAAAAGTACGTTTCTTTCCATTGGACGGTTGTCTTCCGATCAAAATTTTATCTCCTATACAATTTCTTCGACTAACCTAACGAAAACCTGCGAACCTGTAAACTACATTATTTTTAATATTAGTGAACAATAAAGAAAATTATACCAGATTACTTCTGCCTGGAGTTCGCTATTCCTATTGTAGTTTT	1	GTACGT	GACTAAC	TAG	118	53		[0 0 0]		[1 1 0]		6	70	121							YJL041W		-13.33	[3;0;-3;-1;2;3;3;7;8]	[7;14;10;14;5;39;53;11;12]	[795;56;2;1;1;1;1;1;1]	1033	0.0453193	2.06288	GTACGTTTCTTTCCATTGGACGGTTGTCTTCCGATCAAAATTTTATCTCCTATACAATTTCTTCGACTAACCTAACGAAAACCTGCGAACCTGTAAACTACATTATTTTTAATATTAG	0.55	0.338983
endogenous - mutated sites	ACCGCGGTTCAA	0.0787037	0.111111	TACGTTAAACAATACGAGGCACTTACTCCGACCGCGGTTCAAAAAAAGTACGTTTCTTTCCATTGGACGGTTGTCTTCCGATCAAAATTTTATCTCCTATACAATTTCTTCGACTAACCTAACGAAAACCTGCGAACCTGTAAACTACCTGATTTTTAATATCAGTGAACAATAAAGAAAATTATACCAGATTACTTCTGCCTGGAGTTCGCTATTCCTATTGTAGTTTT	4	GTACGT	GACTAAC	CAG	118	53		[0 0 0]		[1 1 1]		6	70	121							YJL041W		-12.57	[0;0;-1;-1;0]	[27;14;27;14;2]	[63;8;2;1;1]	364	0.810185	0.463749	GTACGTTTCTTTCCATTGGACGGTTGTCTTCCGATCAAAATTTTATCTCCTATACAATTTCTTCGACTAACCTAACGAAAACCTGCGAACCTGTAAACTACCTGATTTTTAATATCAG	0.45	0.364407
endogenous - mutated sites	TTCAAACTCAGG	0.144338	0	TACGTTAAACAATACGAGGCACTTACTCCGTTCAAACTCAGGAAAAAGTACGTTTCTTTCCATTGGACGGTTGTCTTCCGATCAAAATTTTATCTCCTATACAATTTCTTCGACTAACCTAACGAAAACCTGCGAACCTGTAAACTACGTGATTTTTAATATCAGTGAACAATAAAGAAAATTATACCAGATTACTTCTGCCTGGAGTTCGCTATTCCTATTGTAGTTTT	4	GTACGT	GACTAAC	CAG	118	53		[0 0 0]		[1 1 1]		6	70	121							YJL041W		-15.13	0	2	1	666	0.855662	0.758307	GTACGTTTCTTTCCATTGGACGGTTGTCTTCCGATCAAAATTTTATCTCCTATACAATTTCTTCGACTAACCTAACGAAAACCTGCGAACCTGTAAACTACGTGATTTTTAATATCAG	0.45	0.364407
endogenous - mutated sites	GTAAGCAGGTAC	0.631996	0	TACGTTAAACAATACGAGGCACTTACTCCGGTAAGCAGGTACAAAAAGTACGTTTCTTTCCATTGGACGGTTGTCTTCCGATCAAAATTTTATCTCCTATACAATTTCTTCGACTAACCTAACGAAAACCTGCGAACCTGTAAACTACGTGATTTTTAATATCAGTGAACAATAAAGAAAATTATACCAGATTACTTCTGCCTGGAGTTCGCTATTCCTATTGTAGTTTT	4	GTACGT	GACTAAC	CAG	118	53		[0 0 0]		[1 1 1]		6	70	121							YJL041W		-16.74	0	2	2	847	0.368004	1.13156	GTACGTTTCTTTCCATTGGACGGTTGTCTTCCGATCAAAATTTTATCTCCTATACAATTTCTTCGACTAACCTAACGAAAACCTGCGAACCTGTAAACTACGTGATTTTTAATATCAG	0.45	0.364407
endogenous - mutated sites	TCGTTGTCGCCT	0	0.165459	TACGTTAAACAATACGAGGCACTTACTCCGTCGTTGTCGCCTAAAACGTATGCATTAACAATAACTTCGGCCTCATACTCAAAGAACACGTTTACTAACATAACTTATTTACACAGTGCCAGACCAATAAAAACGGACTGTACTTTCAAAATTTACCCAGTAGGCCAGCAAATAAAGAAAATTATACCAGATTACTTCTGCCTGGAGTTCGCTATTCCTATTGTAGTTTT	1	GTATGC	TACTAAC	CAG	69	28		[0 0 0]		[0 0 1]		6	46	72							YBL059W		-15.33	[0;0;0;0;12;-1;0]	[84;58;49;46;-4;46;2]	[90;39;26;18;2;1;1]	1111	0.0225886	0.451037	GTATGCATTAACAATAACTTCGGCCTCATACTCAAAGAACACGTTTACTAACATAACTTATTTACACAG	0.3	0.333333
endogenous - mutated sites	GGGACACAAGCC	0.996985	0.00301484	TACGTTAAACAATACGAGGCACTTACTCCGGGGACACAAGCCAAAACGTATGCATTAACAATAACTTCGGCCTCATACTCAAAGAACGACTAACCTAACATAACTTATTTACACAGTGCCAGACCAATAAAAACGGACTGTACTTTCAAAATTTACCCAGTAGGCCAGCAAATAAAGAAAATTATACCAGATTACTTCTGCCTGGAGTTCGCTATTCCTATTGTAGTTTT	1	GTATGC	GACTAAC	CAG	69	28		[0 0 0]		[0 1 1]		6	46	72							YBL059W		-10.77	[-1;-2]	[2;0]	[2;1]	613	0	0.404872	GTATGCATTAACAATAACTTCGGCCTCATACTCAAAGAACGACTAACCTAACATAACTTATTTACACAG	0.3	0.347826
endogenous - mutated sites	CACCGACGGCAT	0.641583	0.0139001	TACGTTAAACAATACGAGGCACTTACTCCGCACCGACGGCATAAAACGTATGCATTAACAATAACTTCGGCCTCATACTCAAAGAACGACTAACCTAACATAACTTATTTACATAGTGCCAGACCAATAAAAACGGACTGTACTTTCAAAATTTACCCAGTAGGCCAGCAAATAAAGAAAATTATACCAGATTACTTCTGCCTGGAGTTCGCTATTCCTATTGTAGTTTT	4	GTATGC	GACTAAC	TAG	69	28		[0 0 0]		[0 1 0]		6	46	72							YBL059W		-10.59	[0;-2;0;-2;-2;-2;-2;-6;0;0]	[46;62;8;56;77;81;83;24;2;67]	[14;2;2;1;1;1;1;1;1;1]	1004	0.281133	0.369268	GTATGCATTAACAATAACTTCGGCCTCATACTCAAAGAACGACTAACCTAACATAACTTATTTACATAG	0.35	0.333333
endogenous - mutated sites	CAAAGCCTCGGA	0.772754	0.139239	TACGTTAAACAATACGAGGCACTTACTCCGCAAAGCCTCGGAAAAACGTATGCATTAACAATAACTTCGGCCTCATACTCAAAGAACGACTAACCTAACATAACTTATTTACATAGTGCCAGACCAATAAAAACGGACTGTACTTTCAAAATTTACCCAGTAGGCCAGCAAATAAAGAAAATTATACCAGATTACTTCTGCCTGGAGTTCGCTATTCCTATTGTAGTTTT	4	GTATGC	GACTAAC	TAG	69	28		[0 0 0]		[0 1 0]		6	46	72							YBL059W		-14.53	[0;0;0;0;0;0;0;0]	[102;46;49;79;34;104;8;88]	[209;73;10;9;3;1;1;1]	1009	0.0880071	0.797394	GTATGCATTAACAATAACTTCGGCCTCATACTCAAAGAACGACTAACCTAACATAACTTATTTACATAG	0.35	0.333333
endogenous - mutated sites	ACTGATAAACCG	0.982915	0	TACGTTAAACAATACGAGGCACTTACTCCGACTGATAAACCGAAAACGTATGCATTAACAATAACTTCGGCCTCATACTCAAAGAACGACTAACCTAACATAACTTATTTACATAGTGCCAGACCAATAAAAACGGACTGTACTTTCAAAATTTACCCAGTAGGCCAGCAAATAAAGAAAATTATACCAGATTACTTCTGCCTGGAGTTCGCTATTCCTATTGTAGTTTT	4	GTATGC	GACTAAC	TAG	69	28		[0 0 0]		[0 1 0]		6	46	72							YBL059W		-7.17	[0;2]	[49;57]	[12;10]	1015	0.0170855	0.442458	GTATGCATTAACAATAACTTCGGCCTCATACTCAAAGAACGACTAACCTAACATAACTTATTTACATAG	0.35	0.333333
endogenous - mutated sites	CACTAGGCCTGA	0.622464	0.040942	TACGTTAAACAATACGAGGCACTTACTCCGCACTAGGCCTGAAAAACGTATGCATTAACAATAACTTCGGCCTCATACTCAAAGAACGACTAACCTAACATAACTTATTTACATAGTGCCAGACCAATAAAAACGGACTGTACTTTCAAAATTTACCCAGTAGGCCAGCAAATAAAGAAAATTATACCAGATTACTTCTGCCTGGAGTTCGCTATTCCTATTGTAGTTTT	4	GTATGC	GACTAAC	TAG	69	28		[0 0 0]		[0 1 0]		6	46	72							YBL059W		-13.43	[1;-1;0;1]	[51;34;67;81]	[41;1;1;1]	736	0.336594	0.535442	GTATGCATTAACAATAACTTCGGCCTCATACTCAAAGAACGACTAACCTAACATAACTTATTTACATAG	0.35	0.333333
endogenous - mutated sites	TTTGGCACGGTT	0.00394359	0.733818	TACGTTAAACAATACGAGGCACTTACTCCGTTTGGCACGGTTAAAACGTATGTAAACGAATAGCTCCTTCGTTGTTGCCACCGTACAGACACTTTACTAACTTTTAAGTTACTACAAGTTCGAAACTCAGTCGAAGACTGTACTTTCAAAATTTACCCAGTAGGCCAGCAAATAAAGAAAATTATACCAGATTACTTCTGCCTGGAGTTCGCTATTCCTATTGTAGTTTT	4	GTATGT	TACTAAC	CAG	83	40		[0 0 0]		[0 0 1]		6	48	86							YML094W		-12.68	[0;0;0;-1;0;0;0;0;-4;0;0;0;0;0;0;0;-1;-2;0;0;0;0;9]	[49;32;35;18;50;10;26;91;45;40;63;65;66;70;88;90;49;17;67;69;71;85;45]	[1495;654;308;94;55;36;32;20;2;2;2;2;2;2;2;2;1;1;1;1;1;1;1]	3606	0.262239	0.915605	GTATGTAAACGAATAGCTCCTTCGTTGTTGCCACCGTACAGACACTTTACTAACTTTTAAGTTACTACAAGTTCGAAACTCAG	0.2	0.385542
endogenous - mutated sites	ATACCCTGCCAA	0.00595798	0.989525	TACGTTAAACAATACGAGGCACTTACTCCGATACCCTGCCAAAAAACGTATGTAAACGAATAGCTCCTTCGTTGTTGCCACCGTACAGACACTTTACTAACTTTTAAGTTACTACATTTTCGAAACTCAGTCGTTGACTGTACTTTCAAAATTTACCCAGTAGGCCAGCAAATAAAGAAAATTATACCAGATTACTTCTGCCTGGAGTTCGCTATTCCTATTGTAGTTTT	4	GTATGT	TACTAAC	CAG	83	40		[0 0 0]		[0 0 1]		6	48	86							YML094W		-9.27	[0;0;0;0;-1;1;-1;0;-1;0;0;-1;-1;-2;0;0;1;0;-1;-2;0;2;0;0;0;0;-1;-1;-1;-2;0;0;0;0;0;0;0;1;1;10]	[35;40;32;49;40;37;32;82;49;65;69;30;35;38;12;74;41;67;36;33;88;37;66;72;86;91;33;71;74;65;55;61;73;77;78;84;92;38;42;42]	[2741;2090;1583;301;194;124;55;55;28;28;27;20;9;7;6;6;5;4;3;3;3;3;2;2;2;2;1;1;1;1;1;1;1;1;1;1;1;1;1;1]	7849	0.00451714	1.30014	GTATGTAAACGAATAGCTCCTTCGTTGTTGCCACCGTACAGACACTTTACTAACTTTTAAGTTACTACATTTTCGAAACTCAG	0.3	0.373494
endogenous - mutated sites	CACGCACGTGGA	0.134081	0.70899	TACGTTAAACAATACGAGGCACTTACTCCGCACGCACGTGGAAAAACGTATGTAAGTGAATAGCTCCTTCGTTGTTGCCACCGTACAGACACTTTACTAACTTTTAAGTTACTACAAGTTCGAAACTCAGTCGATCACTGTACTTTCAAAATTTACCCAGTAGGCCAGCAAATAAAGAAAATTATACCAGATTACTTCTGCCTGGAGTTCGCTATTCCTATTGTAGTTTT	4	GTATGT	TACTAAC	CAG	83	40		[0 0 0]		[0 0 1]		6	48	86							YML094W		-16.41	[0;0;0;-1;4;0;0;0;0;-1;-1;-1;-2;0;0;4]	[32;35;65;32;32;63;69;77;88;35;63;65;30;71;85;67]	[697;377;304;103;98;2;2;2;2;1;1;1;1;1;1;1]	2326	0.15693	0.602472	GTATGTAAGTGAATAGCTCCTTCGTTGTTGCCACCGTACAGACACTTTACTAACTTTTAAGTTACTACAAGTTCGAAACTCAG	0.2	0.385542
endogenous - mutated sites	AGTATCGCACTC	0.0318543	0.966194	TACGTTAAACAATACGAGGCACTTACTCCGAGTATCGCACTCAAAACGTATGTAAGTGAATAGCTCCTTCGTTGTTGCCACCGTACAGACACTTTACTAACTTTTAAGTTACTACATTTTCGAAACTCAGTCGCTGACTGTACTTTCAAAATTTACCCAGTAGGCCAGCAAATAAAGAAAATTATACCAGATTACTTCTGCCTGGAGTTCGCTATTCCTATTGTAGTTTT	4	GTATGT	TACTAAC	CAG	83	40		[0 0 0]		[0 0 1]		6	48	86							YML094W		-12.21	[0;0;4;10;0;4;0;-5;0;0;2;6;-1;-2;-2;-2;-2;-5;0;0;0;3;4;4;4]	[35;49;32;46;32;35;40;-6;50;69;37;37;35;0;30;33;38;26;61;65;90;32;72;74;81]	[775;350;280;168;123;120;31;2;2;2;2;2;1;1;1;1;1;1;1;1;1;1;1;1;1]	2098	0.00195188	0.908183	GTATGTAAGTGAATAGCTCCTTCGTTGTTGCCACCGTACAGACACTTTACTAACTTTTAAGTTACTACATTTTCGAAACTCAG	0.3	0.373494
endogenous - mutated sites	TGCGCAGCGCAA	0	0.227782	TACGTTAAACAATACGAGGCACTTACTCCGTGCGCAGCGCAAAAAACGTATGTAATTGAATAGCTCCTTCGTTGTTGCCACCGTACAGAGACTAACCTAACTTTTAAGTTACTACACGTTCGAAACTTAGTCGAAGACTGTACTTTCAAAATTTACCCAGTAGGCCAGCAAATAAAGAAAATTATACCAGATTACTTCTGCCTGGAGTTCGCTATTCCTATTGTAGTTTT	1	GTATGT	GACTAAC	TAG	83	40		[0 0 0]		[0 1 0]		6	48	86							YML094W		-10.57	[0;0;-1;0;14;14;14]	[32;35;30;90;44;64;74]	[118;54;1;1;1;1;1]	755	0.615216	-0.32855	GTATGTAATTGAATAGCTCCTTCGTTGTTGCCACCGTACAGAGACTAACCTAACTTTTAAGTTACTACACGTTCGAAACTTAG	0.25	0.385542
endogenous - mutated sites	TCTCCAAACCAG	0	0	TACGTTAAACAATACGAGGCACTTACTCCGTCTCCAAACCAGAAAACGTATGTAATTGAATAGCTCCTTCGTTGTTGCCACCGTACAGAGACTAACCTAACTTTTAAGTTACTACTTGTTCGAAACTCAGTCGCTGACTGTACTTTCAAAATTTACCCAGTAGGCCAGCAAATAAAGAAAATTATACCAGATTACTTCTGCCTGGAGTTCGCTATTCCTATTGTAGTTTT	1	GTATGT	GACTAAC	CAG	83	40		[0 0 0]		[0 1 1]		6	48	86							YML094W		-9.88	[]	[]	[]	369	1	-0.00744723	GTATGTAATTGAATAGCTCCTTCGTTGTTGCCACCGTACAGAGACTAACCTAACTTTTAAGTTACTACTTGTTCGAAACTCAG	0.3	0.385542
endogenous - mutated sites	CATCTCACTCAG	0.615544	0	TACGTTAAACAATACGAGGCACTTACTCCGCATCTCACTCAGAAAACGTATGTAGATTCAACTATATCTTTCCGTTTCTCATTGGCGGTTTTTAGCGATCGACTAACCTAACATAATCTTTTTGGGGGGTGAGAACGTATAGGTGTACTGGATAAGTATATTCTTGGCTTTATTCAAACAGTTGAACCAGATTACTTCTGCCTGGAGTTCGCTATTCCTATTGTAGTTTT	1	GTATGT	GACTAAC	CAG	134	80		[0 0 0]		[1 1 1]		6	59	137							YLR306W		-8.83	[]	[]	[]	193	0.384456	-0.718745	GTATGTAGATTCAACTATATCTTTCCGTTTCTCATTGGCGGTTTTTAGCGATCGACTAACCTAACATAATCTTTTTGGGGGGTGAGAACGTATAGGTGTACTGGATAAGTATATTCTTGGCTTTATTCAAACAG	0.4	0.373134
endogenous - mutated sites	GTTAGGCCTTTG	0.515187	0.482657	TACGTTAAACAATACGAGGCACTTACTCCGGTTAGGCCTTTGAAAACGTATGTAGCTATTTTTTCCAGTCGGCAAAAATCGGTATAACAAACAAAAAATATTTAGTTTACTAACTTAACAGAACTTGTCAAAGTGATCTGTACTTTCAAAATTTACCCAGTAGGCCAGCAAATAAAGAAAATTATACCAGATTACTTCTGCCTGGAGTTCGCTATTCCTATTGTAGTTTT	1	GTATGT	TACTAAC	AAG	86	25		[0 0 0]		[0 1 0]		6	66	89							YHR079C-A		-15.4	[3;0;0;3]	[7;2;85;64]	[9;2;1;1]	263	0.00215559	0.565641	GTATGTAGCTATTTTTTCCAGTCGGCAAAAATCGGTATAACAAACAAAAAATATTTAGTTTACTAACTTAACAGAACTTGTCAAAG	0.25	0.290698
endogenous - mutated sites	GAGGATCGCTCA	0.998877	0	TACGTTAAACAATACGAGGCACTTACTCCGGAGGATCGCTCAAAAACGTATGTAGCTATTTTTTCCAGTCGGCAAAAATCGGTATAACAAACAAAAAATATTTAGTTTACTAACTTAACAGAACTTGTCATAGTGAGGTGTACTTTCAAAATTTACCCAGTAGGCCAGCAAATAAAGAAAATTATACCAGATTACTTCTGCCTGGAGTTCGCTATTCCTATTGTAGTTTT	1	GTATGT	TACTAAC	TAG	86	25		[0 0 0]		[0 1 1]		6	66	89							YHR079C-A		-12.18	0	2	1	1056	0.00112279	1.16935	GTATGTAGCTATTTTTTCCAGTCGGCAAAAATCGGTATAACAAACAAAAAATATTTAGTTTACTAACTTAACAGAACTTGTCATAG	0.3	0.290698
endogenous - mutated sites	CAGCTCGTTCTT	0.3875	0	TACGTTAAACAATACGAGGCACTTACTCCGCAGCTCGTTCTTAAAACGTATGTAGCTATTTTTTCCAGTCGGCAAAAATCGGTATAACAAACAAAAAATATTTAGTTTCTGTTATTAACAGAACTTGTCATAGTGAGGTGTACTTTCAAAATTTACCCAGTAGGCCAGCAAATAAAGAAAATTATACCAGATTACTTCTGCCTGGAGTTCGCTATTCCTATTGTAGTTTT	1	GTATGT	TATTAAC	TAG	86	25		[0 0 0]		[0 0 1]		6	66	89							YHR079C-A		-11.57	[]	[]	[]	162	0.6125	0.0541707	GTATGTAGCTATTTTTTCCAGTCGGCAAAAATCGGTATAACAAACAAAAAATATTTAGTTTCTGTTATTAACAGAACTTGTCATAG	0.3	0.290698
endogenous - mutated sites	GCTCTAACGTAG	0.413276	0.380542	TACGTTAAACAATACGAGGCACTTACTCCGGCTCTAACGTAGAAAACGTATGTATTAACAATAACTTCGGCCTCATACTCAAAGAACACGTTTACTAACATAACTTATTTACACAGTGCCAGACCAATAAAAACGGACTGTACTTTCAAAATTTACCCAGTAGGCCAGCAAATAAAGAAAATTATACCAGATTACTTCTGCCTGGAGTTCGCTATTCCTATTGTAGTTTT	1	GTATGT	TACTAAC	CAG	69	28		[0 0 0]		[1 0 1]		6	46	72							YBL059W		-9.82	[0;0;-1;-1;-2;0]	[46;49;51;46;44;102]	[181;4;2;1;1;1]	1138	0.206182	0.990975	GTATGTATTAACAATAACTTCGGCCTCATACTCAAAGAACACGTTTACTAACATAACTTATTTACACAG	0.3	0.318841
endogenous - mutated sites	TGGAACCGTCCT	0.84169	0.15831	TACGTTAAACAATACGAGGCACTTACTCCGTGGAACCGTCCTAAAACGTATGTATTAACAATAACTTCGGCCTCATACTCAAAGAACACGTTTACTAACATAACTTATTTACATAGTGCCAGACCAATAAAAACGGACTGTACTTTCAAAATTTACCCAGTAGGCCAGCAAATAAAGAAAATTATACCAGATTACTTCTGCCTGGAGTTCGCTATTCCTATTGTAGTTTT	1	GTATGT	TACTAAC	TAG	69	28		[0 0 0]		[1 0 0]		6	46	72							YBL059W		-10.41	[0;0;0;0;0;0;2]	[49;46;104;2;77;83;51]	[238;80;1;1;1;1;1]	1652	0	1.06267	GTATGTATTAACAATAACTTCGGCCTCATACTCAAAGAACACGTTTACTAACATAACTTATTTACATAG	0.35	0.304348
endogenous - mutated sites	GTCCCCAGTGGC	0.997616	0.00119198	TACGTTAAACAATACGAGGCACTTACTCCGGTCCCCAGTGGCAAAACGTATGTATTAACAATAACTTCGGCCTCATACTCAAAGAACGACTAACCTAACATAACTTATTTACACAGTGCCAGACCAATAAAAACGGACTGTACTTTCAAAATTTACCCAGTAGGCCAGCAAATAAAGAAAATTATACCAGATTACTTCTGCCTGGAGTTCGCTATTCCTATTGTAGTTTT	4	GTATGT	GACTAAC	CAG	69	28		[0 0 0]		[1 1 1]		6	46	72							YBL059W		-13.6	[0;0;0]	[46;2;25]	[20;2;1]	1001	0.00119198	0.668999	GTATGTATTAACAATAACTTCGGCCTCATACTCAAAGAACGACTAACCTAACATAACTTATTTACACAG	0.3	0.333333
endogenous - mutated sites	TCGTTACAAACG	0.994852	0.00278757	TACGTTAAACAATACGAGGCACTTACTCCGTCGTTACAAACGAAAACGTATGTATTAACAATAACTTCGGCCTCATACTCAAAGAACGACTAACCTAACATAACTTATTTACACAGTGCCAGACCAATAAAAACGGACTGTACTTTCAAAATTTACCCAGTAGGCCAGCAAATAAAGAAAATTATACCAGATTACTTCTGCCTGGAGTTCGCTATTCCTATTGTAGTTTT	4	GTATGT	GACTAAC	CAG	69	28		[0 0 0]		[1 1 1]		6	46	72							YBL059W		-10.95	[0;0]	[49;67]	[20;1]	747	0.00236023	0.808153	GTATGTATTAACAATAACTTCGGCCTCATACTCAAAGAACGACTAACCTAACATAACTTATTTACACAG	0.3	0.333333
endogenous - mutated sites	TAGCCAGGTCTC	0.961342	0	TACGTTAAACAATACGAGGCACTTACTCCGTAGCCAGGTCTCAAAACGTATGTATTAACAATAACTTCGGCCTCATACTCAAAGAACGACTAACCTAACATAACTTATTTACACAGTGCCAGACCAATAAAAACGGACTGTACTTTCAAAATTTACCCAGTAGGCCAGCAAATAAAGAAAATTATACCAGATTACTTCTGCCTGGAGTTCGCTATTCCTATTGTAGTTTT	4	GTATGT	GACTAAC	CAG	69	28		[0 0 0]		[1 1 1]		6	46	72							YBL059W		-12.3	0	46	8	711	0.0386577	0.520434	GTATGTATTAACAATAACTTCGGCCTCATACTCAAAGAACGACTAACCTAACATAACTTATTTACACAG	0.3	0.333333
endogenous - mutated sites	TTATTCCCTAGG	0.701653	0.286581	TACGTTAAACAATACGAGGCACTTACTCCGTTATTCCCTAGGAAAACGTATGTATTAACAATAACTTCGGCCTCATACTCAAAGAACGACTAACCTAACATAACTTATTTACACAGTGCCAGACCAATAAAAACGGACTGTACTTTCAAAATTTACCCAGTAGGCCAGCAAATAAAGAAAATTATACCAGATTACTTCTGCCTGGAGTTCGCTATTCCTATTGTAGTTTT	4	GTATGT	GACTAAC	CAG	69	28		[0 0 0]		[1 1 1]		6	46	72							YBL059W		-11.87	[0;0;0;0;0;0;0;0;0;0;0;0;0;0;0;-2;-2;0;0;0;0;0;0;0;0;0;0;0;0;0;0;0;0;1]	[8;46;49;67;84;69;102;62;70;79;81;83;58;66;86;44;47;104;30;33;38;41;47;50;52;53;68;72;73;74;77;88;99;10]	[733;407;74;5;5;4;3;3;3;3;3;3;2;2;2;1;1;1;1;1;1;1;1;1;1;1;1;1;1;1;1;1;1;1]	3194	0.0117666	1.19138	GTATGTATTAACAATAACTTCGGCCTCATACTCAAAGAACGACTAACCTAACATAACTTATTTACACAG	0.3	0.333333
endogenous - mutated sites	GGGACACCGCTT	0.925969	0.0543766	TACGTTAAACAATACGAGGCACTTACTCCGGGGACACCGCTTAAAACGTATGTATTAACAATAACTTCGGCCTCATACTCAAAGAACGACTAACCTAACATAACTTATTTACATAGTGCCAGACCAATAAAAACGGACTGTACTTTCAAAATTTACCCAGTAGGCCAGCAAATAAAGAAAATTATACCAGATTACTTCTGCCTGGAGTTCGCTATTCCTATTGTAGTTTT	1	GTATGT	GACTAAC	TAG	69	28		[0 0 0]		[1 1 0]		6	46	72							YBL059W		-11.75	[0;0;-1;-1;0;0;0]	[104;49;34;38;2;74;9]	[25;9;1;1;1;1;1]	637	0.0196542	0.738972	GTATGTATTAACAATAACTTCGGCCTCATACTCAAAGAACGACTAACCTAACATAACTTATTTACATAG	0.35	0.318841
endogenous - mutated sites	AATTTTGAGCCG	0	0.770493	TACGTTAAACAATACGAGGCACTTACTCCGAATTTTGAGCCGAAAACGTATGTATTAAGTCCTAGTTCAGTGGCCAAAACTAATAATAGGAGGACTAACCTAACACCGTCTACTGAAAGTAGACGTCTAAAAACGGACTGTACTTTCAAAATTTACCCAGTAGGCCAGCAAATAAAGAAAATTATACCAGATTACTTCTGCCTGGAGTTCGCTATTCCTATTGTAGTTTT	1	GTATGT	GACTAAC	TAG	75	29		[0 0 0]		[0 1 1]		6	51	78							YER093C-A		-8.5	[0;0;0;0;0;2;3]	[43;57;40;90;98;45;46]	[1056;25;1;1;1;1;1]	1248	0.229507	0.764779	GTATGTATTAAGTCCTAGTTCAGTGGCCAAAACTAATAATAGGAGGACTAACCTAACACCGTCTACTGAAAGTAG	0.2	0.386667
endogenous - mutated sites	CACACTCGTTGC	0.215007	0.333649	TACGTTAAACAATACGAGGCACTTACTCCGCACACTCGTTGCAAAACGTATGTTCTAACTTTATTTTCAATTATCCGCCCTTCGTTAGGGGTGTTTTAGATCATTTTGATTAACAATTCTATTTGTGACAGCAATTACTGTACTTTCAAAATTTACCCAGTAGGCCAGCAAATAAAGAAAATTATACCAGATTACTTCTGCCTGGAGTTCGCTATTCCTATTGTAGTTTT	1	GTATGT	GATTAAC	CAG	84	28		[0 0 0]		[0 0 1]		6	61	87							YBR215W		-11.11	[0;0;9;-2;0;0;0;0;0;0;14;7;9;9]	[31;34;41;29;2;60;62;64;65;66;75;67;69;70]	[367;95;3;1;1;1;1;1;1;1;1;1;1;1]	1266	0.236154	0.138372	GTATGTTCTAACTTTATTTTCAATTATCCGCCCTTCGTTAGGGGTGTTTTAGATCATTTTGATTAACAATTCTATTTGTGACAG	0.35	0.321429
endogenous - mutated sites	TACCTTCAAAAT	0.119194	0.0100348	TACGTTAAACAATACGAGGCACTTACTCCGTACCTTCAAAATAAAACGTATGTTCTAACTTTATTTTCAATTATCCGCCCTTCGTTAGGGGTGTTTTAGATCTACTAACTTAACAATTCTATTTAGGATAGCAATTACTGTACTTTCAAAATTTACCCAGTAGGCCAGCAAATAAAGAAAATTATACCAGATTACTTCTGCCTGGAGTTCGCTATTCCTATTGTAGTTTT	1	GTATGT	TACTAAC	TAG	84	28		[0 0 0]		[0 1 0]		6	61	87							YBR215W		-10.03	[-17;-17;-17;-17;0;0;-17;-17;-17;-17]	[60;66;69;87;48;65;64;73;80;89]	[3;3;2;2;2;2;1;1;1;1]	1160	0.462687	-0.390557	GTATGTTCTAACTTTATTTTCAATTATCCGCCCTTCGTTAGGGGTGTTTTAGATCTACTAACTTAACAATTCTATTTAGGATAG	0.35	0.321429
endogenous - mutated sites	AAGTAGGCAAAT	0	0.0660053	TACGTTAAACAATACGAGGCACTTACTCCGAAGTAGGCAAATAAAACGTATGTTCTAACTTTATTTTCAATTATCCGCCCTTCGTTAGGGGTGTTTTAGATCTACTAACTTAACAATTCTATTTATAACAGCAATTACTGTACTTTCAAAATTTACCCAGTAGGCCAGCAAATAAAGAAAATTATACCAGATTACTTCTGCCTGGAGTTCGCTATTCCTATTGTAGTTTT	1	GTATGT	TACTAAC	CAG	84	28		[0 0 0]		[0 1 1]		6	61	87							YBR215W		-11.2	[4;-2;4;4]	[28;50;62;68]	[61;1;1;1]	365	0.933995	0.912099	GTATGTTCTAACTTTATTTTCAATTATCCGCCCTTCGTTAGGGGTGTTTTAGATCTACTAACTTAACAATTCTATTTATAACAG	0.35	0.309524
endogenous - mutated sites	CAGCGGGATACA	0.111434	0.00484496	TACGTTAAACAATACGAGGCACTTACTCCGCAGCGGGATACAAAAACGTATGTTGTAACGTATTTGGATCAGTTATTTTAGTGACTAACCTAACGTTAATTATTTGAGTTTTTAGAATCATAACCAATAAAAACGGACTGTACTTTCAAAATTTACCCAGTAGGCCAGCAAATAAAGAAAATTATACCAGATTACTTCTGCCTGGAGTTCGCTATTCCTATTGTAGTTTT	1	GTATGT	GACTAAC	TAG	68	32		[0 0 0]		[0 1 0]		6	41	71							YKL002W		-16.28	6	3	1	157	0.883721	0.0142264	GTATGTTGTAACGTATTTGGATCAGTTATTTTAGTGACTAACCTAACGTTAATTATTTGAGTTTTTAG	0.6	0.279412
endogenous - mutated sites	ACGCGCGAGTCT	0.998798	0	TACGTTAAACAATACGAGGCACTTACTCCGACGCGCGAGTCTAAAACGTATGTTGTAAGGTATTTGGATCAGTTATTTTAGTGAACATACTAACGTTAATTATTTGAGTTTTCAGAATCCTGACCAATAAAAACGGACTGTACTTTCAAAATTTACCCAGTAGGCCAGCAAATAAAGAAAATTATACCAGATTACTTCTGCCTGGAGTTCGCTATTCCTATTGTAGTTTT	1	GTATGT	TACTAAC	CAG	68	32		[0 0 0]		[0 0 1]		6	41	71							YKL002W		-13.84	[0;0]	[47;50]	[27;8]	933	0.00120202	1.24051	GTATGTTGTAAGGTATTTGGATCAGTTATTTTAGTGAACATACTAACGTTAATTATTTGAGTTTTCAG	0.55	0.279412
endogenous - mutated sites	TGCACGCACGGT	0.322636	0	TACGTTAAACAATACGAGGCACTTACTCCGTGCACGCACGGTAAAACGTATGTTGTAAGGTATTTGGATCAGTTATTTTAGTGACTAACCTAACGTTAATTATTTGAGTTTTCAGAATCATCACCAATAAAAACGGACTGTACTTTCAAAATTTACCCAGTAGGCCAGCAAATAAAGAAAATTATACCAGATTACTTCTGCCTGGAGTTCGCTATTCCTATTGTAGTTTT	1	GTATGT	GACTAAC	CAG	68	32		[0 0 0]		[0 1 1]		6	41	71							YKL002W		-15.82	[]	[]	[]	640	0.677364	0.532736	GTATGTTGTAAGGTATTTGGATCAGTTATTTTAGTGACTAACCTAACGTTAATTATTTGAGTTTTCAG	0.55	0.294118
endogenous - mutated sites	TGGAGATTCAGG	0.990952	0.00237828	TACGTTAAACAATACGAGGCACTTACTCCGTGGAGATTCAGGAAAACGTATGTTTTAATCCATTGGACGGTTGTCTTCCGATCAAAATTTTATCTCCTATACAATTTCTTCCTATTTACTAACGAAAACCTGCGAACCTGTAAACTACAGGATTTTTAATATCAGTGAACAATAAAGAAAATTATACCAGATTACTTCTGCCTGGAGTTCGCTATTCCTATTGTAGTTTT	1	GTATGT	TACTAAC	CAG	118	53		[0 0 0]		[0 0 1]		6	70	121							YJL041W		-11.95	[0;-2]	[2;0]	[3;1]	860	0.00666977	1.02903	GTATGTTTTAATCCATTGGACGGTTGTCTTCCGATCAAAATTTTATCTCCTATACAATTTCTTCCTATTTACTAACGAAAACCTGCGAACCTGTAAACTACAGGATTTTTAATATCAG	0.4	0.330508
endogenous - mutated sites	GGCAGAAGTGCA	0.994949	0.0021205	TACGTTAAACAATACGAGGCACTTACTCCGGGCAGAAGTGCAAAAACGTATGTTTTAATCCATTGGACGGTTGTCTTCCGATCAAAATTTTATCTCCTATACAATTTCTTCGACTAACCTAACGAAAACCTGCGAACCTGTAAACTACATCATTTTTAATATTAGTGAACAATAAAGAAAATTATACCAGATTACTTCTGCCTGGAGTTCGCTATTCCTATTGTAGTTTT	1	GTATGT	GACTAAC	TAG	118	53		[0 0 0]		[0 1 0]		6	70	121							YJL041W		-17.04	[0;-3]	[2;32]	[2;1]	1566	0.00293058	0.620318	GTATGTTTTAATCCATTGGACGGTTGTCTTCCGATCAAAATTTTATCTCCTATACAATTTCTTCGACTAACCTAACGAAAACCTGCGAACCTGTAAACTACATCATTTTTAATATTAG	0.5	0.330508
endogenous - mutated sites	GGGTTAAAAGGC	0.85446	0.104851	TACGTTAAACAATACGAGGCACTTACTCCGGGGTTAAAAGGCAAAACGTATGTTTTAATCCATTGGACGGTTGTCTTCCGATCAAAATTTTATCTCCTATACAATTTCTTCGACTAACCTAACGAAAACCTGCGAACCTGTAAACTACTTGATTTTTAATATCAGTGAACAATAAAGAAAATTATACCAGATTACTTCTGCCTGGAGTTCGCTATTCCTATTGTAGTTTT	1	GTATGT	GACTAAC	CAG	118	53		[0 0 0]		[0 1 1]		6	70	121							YJL041W		-13.88	[0;-1;-4]	[9;2;-1]	[20;1;1]	188	0.0406886	0.118814	GTATGTTTTAATCCATTGGACGGTTGTCTTCCGATCAAAATTTTATCTCCTATACAATTTCTTCGACTAACCTAACGAAAACCTGCGAACCTGTAAACTACTTGATTTTTAATATCAG	0.5	0.338983
endogenous - mutated sites	TTTGCTACACAC	0	0.858322	TACGTTAAACAATACGAGGCACTTACTCCGTTTGCTACACACAAAAGGTACGTATTTTGTCCTAGTTCAGTGGCCAAAACTAATAATAGGATAACTAACCTAACACCGTCTACTGAAAGCAGACGTCTAAAAACGGACTGTACTTTCAAAATTTACCCAGTAGGCCAGCAAATAAAGAAAATTATACCAGATTACTTCTGCCTGGAGTTCGCTATTCCTATTGTAGTTTT	1	GTACGT	GACTAAC	CAG	75	29		[0 0 0]		[1 1 0]		6	51	78							YER093C-A		-10.43	[-2;-2;-5;-4;-1;-15;-2;-2;-3]	[38;41;53;53;57;43;75;78;41]	[273;46;41;9;4;2;1;1;1]	527	0.141678	-0.4573	GTACGTATTTTGTCCTAGTTCAGTGGCCAAAACTAATAATAGGATAACTAACCTAACACCGTCTACTGAAAGCAG	0.15	0.386667
endogenous - mutated sites	TCTAAGAGCTGG	0.0397825	0.878353	TACGTTAAACAATACGAGGCACTTACTCCGTCTAAGAGCTGGAAAAGGTACGTATTTTGTCCTAGTTCAGTGGCCAAAACTAATAATAGGATATAGTTACTAACACCGTCTACTGAAAGTAGACGTCTAAAAACGGACTGTACTTTCAAAATTTACCCAGTAGGCCAGCAAATAAAGAAAATTATACCAGATTACTTCTGCCTGGAGTTCGCTATTCCTATTGTAGTTTT	1	GTACGT	TACTAAC	TAG	75	29		[0 0 0]		[1 0 1]		6	51	78							YER093C-A		-15.7	[-2;-2;0;3;-4;-2;-2;-3;2;-2;-2;-2;-2;-3;-5;9]	[41;38;64;70;-5;77;96;38;45;71;78;82;91;37;38;54]	[775;565;34;16;3;2;2;2;2;1;1;1;1;1;1;1]	2112	0.0818645	1.19738	GTACGTATTTTGTCCTAGTTCAGTGGCCAAAACTAATAATAGGATATAGTTACTAACACCGTCTACTGAAAGTAG	0.2	0.36
endogenous - mutated sites	GGCACATCAGTT	0.831933	0	TACGTTAAACAATACGAGGCACTTACTCCGGGCACATCAGTTAAAAGGTACGTTCTGGCTTTATTTTCAATTATCCGCCCTTCGTTAGGGGTGTTTTAGATCATTTTGATTAACAATTCTATTTACGATAGCAATTACTGTACTTTCAAAATTTACCCAGTAGGCCAGCAAATAAAGAAAATTATACCAGATTACTTCTGCCTGGAGTTCGCTATTCCTATTGTAGTTTT	1	GTACGT	GATTAAC	TAG	84	28		[0 0 0]		[1 0 0]		6	61	87							YBR215W		-8.51	[]	[]	[]	214	0.168067	0.0569702	GTACGTTCTGGCTTTATTTTCAATTATCCGCCCTTCGTTAGGGGTGTTTTAGATCATTTTGATTAACAATTCTATTTACGATAG	0.35	0.345238
endogenous - mutated sites	GCATAGGACTGC	1	0	TACGTTAAACAATACGAGGCACTTACTCCGGCATAGGACTGCAAAAGGTACGTTCTGGCTTTATTTTCAATTATCCGCCCTTCGTTAGGGGTGTTTTAGATCATTTTGATTAACAATTCTATTTGTGACAGCAATTACTGTACTTTCAAAATTTACCCAGTAGGCCAGCAAATAAAGAAAATTATACCAGATTACTTCTGCCTGGAGTTCGCTATTCCTATTGTAGTTTT	1	GTACGT	GATTAAC	CAG	84	28		[0 0 0]		[1 0 1]		6	61	87							YBR215W		-14.3	-2	29	5	697	0	0.569789	GTACGTTCTGGCTTTATTTTCAATTATCCGCCCTTCGTTAGGGGTGTTTTAGATCATTTTGATTAACAATTCTATTTGTGACAG	0.35	0.357143
endogenous - mutated sites	GCATTACAACCC	0	0	TACGTTAAACAATACGAGGCACTTACTCCGGCATTACAACCCAAAAGGTACGTTCTGGCTTTATTTTCAATTATCCGCCCTTCGTTAGGGGTGTTTTAGATCTACTAACTTAACAATTCTATTTATTATAGCAATTACTGTACTTTCAAAATTTACCCAGTAGGCCAGCAAATAAAGAAAATTATACCAGATTACTTCTGCCTGGAGTTCGCTATTCCTATTGTAGTTTT	1	GTACGT	TACTAAC	TAG	84	28		[0 0 0]		[1 1 0]		6	61	87							YBR215W		-8.3	[]	[]	[]	84	1	65535	GTACGTTCTGGCTTTATTTTCAATTATCCGCCCTTCGTTAGGGGTGTTTTAGATCTACTAACTTAACAATTCTATTTATTATAG	0.45	0.333333
endogenous - mutated sites	TCTAAGGGCCCA	0	0	TACGTTAAACAATACGAGGCACTTACTCCGTCTAAGGGCCCAAAAAGGTACGTTCTGGCTTTATTTTCAATTATCCGCCCTTCGTTAGGGGTGTTTTAGATCTACTAACTTAACAATTCTATTTCTGACAGCAATTACTGTACTTTCAAAATTTACCCAGTAGGCCAGCAAATAAAGAAAATTATACCAGATTACTTCTGCCTGGAGTTCGCTATTCCTATTGTAGTTTT	1	GTACGT	TACTAAC	CAG	84	28		[0 0 0]		[1 1 1]		6	61	87							YBR215W		-11.21	[]	[]	[]	315	1	0.316637	GTACGTTCTGGCTTTATTTTCAATTATCCGCCCTTCGTTAGGGGTGTTTTAGATCTACTAACTTAACAATTCTATTTCTGACAG	0.35	0.369048
endogenous - mutated sites	GTTTCAGGGCCT	0	0	TACGTTAAACAATACGAGGCACTTACTCCGGTTTCAGGGCCTAAAATATACGTATTTTGTCCTAGTTCAGTGGCCAAAACTAATAATAGGGTGACTAACCTAACACCGTCTACTGAAAGTAGACGTCTAAAAACGGACTGTACTTTCAAAATTTACCCAGTAGGCCAGCAAATAAAGAAAATTATACCAGATTACTTCTGCCTGGAGTTCGCTATTCCTATTGTAGTTTT	1	GTACGT	GACTAAC	TAG	75	29		[0 0 0]		[1 1 1]		6	51	78							YER093C-A		-11.2	[]	[]	[]	450	1	0.423235	ATACGTATTTTGTCCTAGTTCAGTGGCCAAAACTAATAATAGGGTGACTAACCTAACACCGTCTACTGAAAGTAG	0.2	0.386667
endogenous - mutated sites	CAATTTAGGGGA	0	0	TACGTTAAACAATACGAGGCACTTACTCCGCAATTTAGGGGAAAAATCTATGTATTAAGTCCTAGTTCAGTGGCCAAAACTAATAATAGGCTGACTAACCTAACACCGTCTACTGAAAGCAGACGTCTAAAAACGGACTGTACTTTCAAAATTTACCCAGTAGGCCAGCAAATAAAGAAAATTATACCAGATTACTTCTGCCTGGAGTTCGCTATTCCTATTGTAGTTTT	1	GTATGT	GACTAAC	CAG	75	29		[0 0 0]		[0 1 0]		6	51	78							YER093C-A		-12.9	[]	[]	[]	299	1	0.348356	CTATGTATTAAGTCCTAGTTCAGTGGCCAAAACTAATAATAGGCTGACTAACCTAACACCGTCTACTGAAAGCAG	0.15	0.4
endogenous - mutated sites	GTCGTTTCCGCT	0.374814	0.189325	TACGTTAAACAATACGAGGCACTTACTCCGGTCGTTTCCGCTAAACCGTACGTTGGATTACGCAAAGCAATTCAGGATCTACTGATCCAATCAAGCTTGTGATACTAACTTAACAAATTCTCTATAACAGTTGCCGACTGTACTTTCAAAATTTACCCAGTAGGCCAGCAAATAAAGAAAATTATACCAGATTACTTCTGCCTGGAGTTCGCTATTCCTATTGTAGTTTT	1	GTACGT	TACTAAC	CAG	83	27		[0 0 0]		[1 1 1]		6	61	86							YGR029W		-11.15	[0;0;0;0]	[32;62;2;60]	[68;54;2;1]	674	0.435862	0.169865	GTACGTTGGATTACGCAAAGCAATTCAGGATCTACTGATCCAATCAAGCTTGTGATACTAACTTAACAAATTCTCTATAACAG	0.3	0.361446
endogenous - mutated sites	CAGTTAAGCACA	0.569921	0.192502	TACGTTAAACAATACGAGGCACTTACTCCGCAGTTAAGCACAAAACCGTACGTTGGATTACGCAAAGCAATTCAGGATCTACTGATCCAATCAAGCTTGTGATACTAACTTAACAAATTCTCTATAATAGTTGCCGACTGTACTTTCAAAATTTACCCAGTAGGCCAGCAAATAAAGAAAATTATACCAGATTACTTCTGCCTGGAGTTCGCTATTCCTATTGTAGTTTT	1	GTACGT	TACTAAC	TAG	83	27		[0 0 0]		[1 1 0]		6	61	86							YGR029W		-7.93	[0;-1;-2;3;4]	[62;61;0;7;66]	[332;1;1;1;1]	1022	0.237577	0.736007	GTACGTTGGATTACGCAAAGCAATTCAGGATCTACTGATCCAATCAAGCTTGTGATACTAACTTAACAAATTCTCTATAATAG	0.35	0.349398
endogenous - mutated sites	AAGCAGCCGACT	0	0.230483	TACGTTAAACAATACGAGGCACTTACTCCGAAGCAGCCGACTAAACCGTACGTTGGATTACGCAAAGCAATTCAGGATCTACTGATCCAATCAAGCTTGTGATTTTTTATTAACAAATTCTCTATAACAGTTGCCGACTGTACTTTCAAAATTTACCCAGTAGGCCAGCAAATAAAGAAAATTATACCAGATTACTTCTGCCTGGAGTTCGCTATTCCTATTGTAGTTTT	1	GTACGT	TATTAAC	CAG	83	27		[0 0 0]		[1 0 1]		6	61	86							YGR029W		-9.18	[0;0;0;0;0;-1;0;0]	[69;35;62;32;63;61;2;87]	[74;64;58;47;12;2;2;1]	1532	0.33356	0.677732	GTACGTTGGATTACGCAAAGCAATTCAGGATCTACTGATCCAATCAAGCTTGTGATTTTTTATTAACAAATTCTCTATAACAG	0.3	0.337349
endogenous - mutated sites	ACCTAAGGAACA	0.536818	0.0829354	TACGTTAAACAATACGAGGCACTTACTCCGACCTAAGGAACAAAACCGTACGTTGGATTACGCAAAGCAATTCAGGATCTACTGATCCAATCAAGCTTGTGATTTTTTATTAACAAATTCTCTATAATAGTTGCCGACTGTACTTTCAAAATTTACCCAGTAGGCCAGCAAATAAAGAAAATTATACCAGATTACTTCTGCCTGGAGTTCGCTATTCCTATTGTAGTTTT	1	GTACGT	TATTAAC	TAG	83	27		[0 0 0]		[1 0 0]		6	61	86							YGR029W		-13.25	[0;0;-2;0]	[62;35;55;2]	[13;5;1;1]	481	0.380246	0.526801	GTACGTTGGATTACGCAAAGCAATTCAGGATCTACTGATCCAATCAAGCTTGTGATTTTTTATTAACAAATTCTCTATAATAG	0.35	0.325301
endogenous - mutated sites	CAGAAAACCAGG	0	0	TACGTTAAACAATACGAGGCACTTACTCCGCAGAAAACCAGGAAACCGTATGTAGATCCAACTATATCTTTCCGTTTCTCATTGGCGGTTTTTAGCGATCGAAAATACTAACATAATCTTTTTGGGGGGTGAGAAGGTATATTTGTACTGGATATTTATATTCTTGGCTTTATTCAAATAGTTGAACCAGATTACTTCTGCCTGGAGTTCGCTATTCCTATTGTAGTTTT	1	GTATGT	TACTAAC	TAG	134	80		[0 0 0]		[1 0 0]		6	59	137							YLR306W		-8.07	[]	[]	[]	481	1	-0.208598	GTATGTAGATCCAACTATATCTTTCCGTTTCTCATTGGCGGTTTTTAGCGATCGAAAATACTAACATAATCTTTTTGGGGGGTGAGAAGGTATATTTGTACTGGATATTTATATTCTTGGCTTTATTCAAATAG	0.45	0.335821
endogenous - mutated sites	GTCGCGCGCTTT	0.980946	0.00614111	TACGTTAAACAATACGAGGCACTTACTCCGGTCGCGCGCTTTAAACCGTATGTTATAATCTATTGCGCTTTAGTTTGAATTGAAATCATCTTTACGACTAACCTAACTACGCTTGCGATAAATCGTGCAAGTCCGTGCGGCTTATACGTAAAGCTAATACTCAAAACAGGCGGAAAGAAAATTATACCAGATTACTTCTGCCTGGAGTTCGCTATTCCTATTGTAGTTTT	4	GTATGT	GACTAAC	CAG	122	73		[0 0 0]		[0 1 0]		6	54	125							YNL138W-A		-11.42	[-6;2;3;-1;-2;0;0;0;3]	[-4;5;35;1;31;2;3;31;5]	[6;4;2;1;1;1;1;1;1]	2828	0.0129133	0.421074	GTATGTTATAATCTATTGCGCTTTAGTTTGAATTGAAATCATCTTTACGACTAACCTAACTACGCTTGCGATAAATCGTGCAAGTCCGTGCGGCTTATACGTAAAGCTAATACTCAAAACAG	0.15	0.368852
endogenous - mutated sites	GTCAATACTGTC	0.451291	0.194306	TACGTTAAACAATACGAGGCACTTACTCCGGTCAATACTGTCAAACCGTATGTTGTAATACGCAAAGCAATTCAGGATCTACTGATCCAATCAAGCTTGTGATACTAACTTAACAAATTCTCTATAACAGTTGCCGACTGTACTTTCAAAATTTACCCAGTAGGCCAGCAAATAAAGAAAATTATACCAGATTACTTCTGCCTGGAGTTCGCTATTCCTATTGTAGTTTT	1	GTATGT	TACTAAC	CAG	83	27		[0 0 0]		[0 1 1]		6	61	86							YGR029W		-10.8	[0;-1;0]	[35;3;55]	[81;4;1]	349	0.354403	-0.148762	GTATGTTGTAATACGCAAAGCAATTCAGGATCTACTGATCCAATCAAGCTTGTGATACTAACTTAACAAATTCTCTATAACAG	0.3	0.337349
endogenous - mutated sites	CAGACACTTACA	0.927349	0.0612876	TACGTTAAACAATACGAGGCACTTACTCCGCAGACACTTACAAAACCGTATGTTGTAATACGCAAAGCAATTCAGGATCTACTGATCCAATCAAGCTTGTGATACTAACTTAACAAATTCTCTATAATAGTTGCCGACTGTACTTTCAAAATTTACCCAGTAGGCCAGCAAATAAAGAAAATTATACCAGATTACTTCTGCCTGGAGTTCGCTATTCCTATTGTAGTTTT	1	GTATGT	TACTAAC	TAG	83	27		[0 0 0]		[0 1 0]		6	61	86							YGR029W		-8.25	[0;-1;0;0;0]	[62;61;2;49;56]	[116;1;1;1;1]	1169	0.0113636	0.794371	GTATGTTGTAATACGCAAAGCAATTCAGGATCTACTGATCCAATCAAGCTTGTGATACTAACTTAACAAATTCTCTATAATAG	0.35	0.325301
endogenous - mutated sites	TGCTGAGTAAAA	0.456055	0.508516	TACGTTAAACAATACGAGGCACTTACTCCGTGCTGAGTAAAAAAACCGTATGTTGTAATACGCAAAGCAATTCAGGATCTACTGATCCAATCAAGCTTGTGATTTTTTATTAACAAATTCTCTATAACAGTTGCCGACTGTACTTTCAAAATTTACCCAGTAGGCCAGCAAATAAAGAAAATTATACCAGATTACTTCTGCCTGGAGTTCGCTATTCCTATTGTAGTTTT	1	GTATGT	TATTAAC	CAG	83	27		[0 0 0]		[0 0 1]		6	61	86							YGR029W		-15.68	[0;0;0;-1;0;-1;-1;-1;-1;0;4;-1;-1;-1;-2;0;0;0;0;0;0;0;2]	[32;62;35;62;63;35;34;32;1;3;67;2;3;31;62;2;49;60;65;74;86;88;37]	[1127;262;192;149;59;8;4;3;2;2;2;1;1;1;1;1;1;1;1;1;1;1;1]	3448	0.0354286	1.28531	GTATGTTGTAATACGCAAAGCAATTCAGGATCTACTGATCCAATCAAGCTTGTGATTTTTTATTAACAAATTCTCTATAACAG	0.3	0.313253
endogenous - mutated sites	TTAAAGCCCAGA	0.72143	0.0030029	TACGTTAAACAATACGAGGCACTTACTCCGTTAAAGCCCAGAAAACGGTACGTTACGTTCTATTGCGCTTTAGTTTGAATTGAAATCATCTTTACCCTGGTACTAACTACGCTTGCGCTGAATCGTGCAAGTCCGTGCGGCTTATACGTAATTCTAATACTCAAAACAGGCGGAAAGAAAATTATACCAGATTACTTCTGCCTGGAGTTCGCTATTCCTATTGTAGTTTT	1	GTACGT	TACTAAC	CAG	122	73		[0 0 0]		[1 0 0]		6	54	125							YNL138W-A		-11.61	[-1;-2;2;2;4]	[1;0;4;5;6]	[4;2;2;2;2]	3313	0.275567	0.564676	GTACGTTACGTTCTATTGCGCTTTAGTTTGAATTGAAATCATCTTTACCCTGGTACTAACTACGCTTGCGCTGAATCGTGCAAGTCCGTGCGGCTTATACGTAATTCTAATACTCAAAACAG	0.25	0.409836
endogenous - mutated sites	GGTCGGCTATCG	0.0324484	0	TACGTTAAACAATACGAGGCACTTACTCCGGGTCGGCTATCGAAACTGTACGTAGAACAAGAAACATTAATCTTTAGTAACTTTCATTGACTAACCTAACTAGACGTTATACACATATTTGTACTTTTGGACAGAACTCGTACTTTCAAAATTTACCCAGTAGGCCAGCAAATAAAGAAAATTATACCAGATTACTTCTGCCTGGAGTTCGCTATTCCTATTGTAGTTTT	1	GTACGT	GACTAAC	CAG	87	45		[0 0 0]		[1 1 1]		6	47	90							YHR101C		-10.57	[]	[]	[]	172	0.967552	0.205123	GTACGTAGAACAAGAAACATTAATCTTTAGTAACTTTCATTGACTAACCTAACTAGACGTTATACACATATTTGTACTTTTGGACAG	0.45	0.310345
endogenous - mutated sites	AGCCTCGTTGCT	0.848833	0	TACGTTAAACAATACGAGGCACTTACTCCGAGCCTCGTTGCTAAACTGTACGTAGAACAAGAAACATTAATCTTTAGTAACTTTCATTGACTAACCTAACTAGGTGTTATACACATATTTGTACTTTTGGATAGAACTCGTACTTTCAAAATTTACCCAGTAGGCCAGCAAATAAAGAAAATTATACCAGATTACTTCTGCCTGGAGTTCGCTATTCCTATTGTAGTTTT	1	GTACGT	GACTAAC	TAG	87	45		[0 0 0]		[1 1 0]		6	47	90							YHR101C		-16.13	[]	[]	[]	618	0.151167	0.760583	GTACGTAGAACAAGAAACATTAATCTTTAGTAACTTTCATTGACTAACCTAACTAGGTGTTATACACATATTTGTACTTTTGGATAG	0.5	0.298851
endogenous - mutated sites	ACGTCCGGGACA	0.838904	0.159911	TACGTTAAACAATACGAGGCACTTACTCCGACGTCCGGGACAAAACTGTACGTAGAACAAGAAACATTAATCTTTAGTAACTTTCATTTTTCTTACTAACTAGAAGTTATACACATATTTGTACTTTTGGACAGAACTCGTACTTTCAAAATTTACCCAGTAGGCCAGCAAATAAAGAAAATTATACCAGATTACTTCTGCCTGGAGTTCGCTATTCCTATTGTAGTTTT	1	GTACGT	TACTAAC	CAG	87	45		[0 0 0]		[1 0 1]		6	47	90							YHR101C		-11.18	[1;-1]	[33;28]	[97;34]	517	0.00118483	1.16021	GTACGTAGAACAAGAAACATTAATCTTTAGTAACTTTCATTTTTCTTACTAACTAGAAGTTATACACATATTTGTACTTTTGGACAG	0.45	0.275862
endogenous - mutated sites	CATTCGCGCCAA	0.929231	0	TACGTTAAACAATACGAGGCACTTACTCCGCATTCGCGCCAAAAACTGTACGTAGAACAAGAAACATTAATCTTTAGTAACTTTCATTTTTCTTACTAACTAGAGGTTATACACATATTTGTACTTTTGGATAGAACTCGTACTTTCAAAATTTACCCAGTAGGCCAGCAAATAAAGAAAATTATACCAGATTACTTCTGCCTGGAGTTCGCTATTCCTATTGTAGTTTT	1	GTACGT	TACTAAC	TAG	87	45		[0 0 0]		[1 0 0]		6	47	90							YHR101C		-8.57	[]	[]	[]	334	0.0707692	0.669432	GTACGTAGAACAAGAAACATTAATCTTTAGTAACTTTCATTTTTCTTACTAACTAGAGGTTATACACATATTTGTACTTTTGGATAG	0.5	0.275862
endogenous - mutated sites	GAAAGGGAGGAA	0.28148	0.572714	TACGTTAAACAATACGAGGCACTTACTCCGGAAAGGGAGGAAAAACTGTACGTATTTTGTCCTAGTTCAGTGGCCAAAACTAATAATAGGATATAGTTACTAACACCGTCTACTGAAAGCAGACGTCTAAAAACGGACTGTACTTTCAAAATTTACCCAGTAGGCCAGCAAATAAAGAAAATTATACCAGATTACTTCTGCCTGGAGTTCGCTATTCCTATTGTAGTTTT	1	GTACGT	TACTAAC	CAG	75	29		[0 0 0]		[1 0 0]		6	51	78							YER093C-A		-15.26	[0;0;1;0;0;0;0;0;0;0;0;0]	[40;43;45;79;82;57;2;75;73;74;87;94]	[418;182;13;10;7;6;3;2;1;1;1;1]	1224	0.145806	1.05738	GTACGTATTTTGTCCTAGTTCAGTGGCCAAAACTAATAATAGGATATAGTTACTAACACCGTCTACTGAAAGCAG	0.15	0.373333
endogenous - mutated sites	CAAAACGAGGCC	0.619213	0.178229	TACGTTAAACAATACGAGGCACTTACTCCGCAAAACGAGGCCAAACTGTATGTAGAACAAGAAACATTAATCTTTAGTAACTTTCATTGACTAACCTAACTAGACGTTATACACATATTTGTACTTTTGGACAGAACTCGTACTTTCAAAATTTACCCAGTAGGCCAGCAAATAAAGAAAATTATACCAGATTACTTCTGCCTGGAGTTCGCTATTCCTATTGTAGTTTT	1	GTATGT	GACTAAC	CAG	87	45		[0 0 0]		[0 1 1]		6	47	90							YHR101C		-10.38	[0;6;-1;0]	[16;25;2;15]	[36;15;3;1]	605	0.202558	0.217747	GTATGTAGAACAAGAAACATTAATCTTTAGTAACTTTCATTGACTAACCTAACTAGACGTTATACACATATTTGTACTTTTGGACAG	0.45	0.298851
endogenous - mutated sites	CCAAACGTCTAG	0.274406	0	TACGTTAAACAATACGAGGCACTTACTCCGCCAAACGTCTAGAAACTGTATGTAGAACAAGAAACATTAATCTTTAGTAACTTTCATTGACTAACCTAACTAGAGGTTATACACATATTTGTACTTTTGGATAGAACTCGTACTTTCAAAATTTACCCAGTAGGCCAGCAAATAAAGAAAATTATACCAGATTACTTCTGCCTGGAGTTCGCTATTCCTATTGTAGTTTT	4	GTATGT	GACTAAC	TAG	87	45		[0 0 0]		[0 1 0]		6	47	90							YHR101C		-8.03	[]	[]	[]	113	0.725594	0.323703	GTATGTAGAACAAGAAACATTAATCTTTAGTAACTTTCATTGACTAACCTAACTAGAGGTTATACACATATTTGTACTTTTGGATAG	0.5	0.287356
endogenous - mutated sites	ACTAGATCGCGT	1	0	TACGTTAAACAATACGAGGCACTTACTCCGACTAGATCGCGTAAACTGTATGTAGAACAAGAAACATTAATCTTTAGTAACTTTCATTGACTAACCTAACTAGATATTATACACATATTTGTACTTTTGGATAGAACTCGTACTTTCAAAATTTACCCAGTAGGCCAGCAAATAAAGAAAATTATACCAGATTACTTCTGCCTGGAGTTCGCTATTCCTATTGTAGTTTT	4	GTATGT	GACTAAC	TAG	87	45		[0 0 0]		[0 1 0]		6	47	90							YHR101C		-7.84	[]	[]	[]	312	0	0.0244163	GTATGTAGAACAAGAAACATTAATCTTTAGTAACTTTCATTGACTAACCTAACTAGATATTATACACATATTTGTACTTTTGGATAG	0.5	0.264368
endogenous - mutated sites	GCACACAAAAGG	0	0	TACGTTAAACAATACGAGGCACTTACTCCGGCACACAAAAGGAAACTGTATGTAGAACAAGAAACATTAATCTTTAGTAACTTTCATTGACTAACCTAACTAGATTTTATACACATATTTGTACTTTTGGATAGAACTCGTACTTTCAAAATTTACCCAGTAGGCCAGCAAATAAAGAAAATTATACCAGATTACTTCTGCCTGGAGTTCGCTATTCCTATTGTAGTTTT	4	GTATGT	GACTAAC	TAG	87	45		[0 0 0]		[0 1 0]		6	47	90							YHR101C		-6.86	[]	[]	[]	12	1	0.127957	GTATGTAGAACAAGAAACATTAATCTTTAGTAACTTTCATTGACTAACCTAACTAGATTTTATACACATATTTGTACTTTTGGATAG	0.5	0.264368
endogenous - mutated sites	CATTATAAATCG	0.97428	0.0257199	TACGTTAAACAATACGAGGCACTTACTCCGCATTATAAATCGAAACTGTATGTAGAACAAGAAACATTAATCTTTAGTAACTTTCATTGACTAACCTAACTAGGTGTTATACACATATTTGTACTTTTGGATAGAACTCGTACTTTCAAAATTTACCCAGTAGGCCAGCAAATAAAGAAAATTATACCAGATTACTTCTGCCTGGAGTTCGCTATTCCTATTGTAGTTTT	4	GTATGT	GACTAAC	TAG	87	45		[0 0 0]		[0 1 0]		6	47	90							YHR101C		-5.89	0	2	3	583	0	0.416504	GTATGTAGAACAAGAAACATTAATCTTTAGTAACTTTCATTGACTAACCTAACTAGGTGTTATACACATATTTGTACTTTTGGATAG	0.5	0.287356
endogenous - mutated sites	TGATATCAACCA	0.968944	0.0310559	TACGTTAAACAATACGAGGCACTTACTCCGTGATATCAACCAAAACTGTATGTAGAACAAGAAACATTAATCTTTAGTAACTTTCATTTTTCTTACTAACTAGCTGTTATACACATATTTGTACTTTTGGACAGAACTCGTACTTTCAAAATTTACCCAGTAGGCCAGCAAATAAAGAAAATTATACCAGATTACTTCTGCCTGGAGTTCGCTATTCCTATTGTAGTTTT	1	GTATGT	TACTAAC	CAG	87	45		[0 0 0]		[0 0 1]		6	47	90							YHR101C		-5.9	7	54	5	170	0	1.27922	GTATGTAGAACAAGAAACATTAATCTTTAGTAACTTTCATTTTTCTTACTAACTAGCTGTTATACACATATTTGTACTTTTGGACAG	0.45	0.275862
endogenous - mutated sites	TGAAGCGCTCCG	0	1	TACGTTAAACAATACGAGGCACTTACTCCGTGAAGCGCTCCGAAACTGTATGTATTAAGTCCTAGTTCAGTGGCCAAAACTAATAATAGGATATAGTTACTAACACCGTCTACTGAAAGTAGACGTCTAAAAACGGACTGTACTTTCAAAATTTACCCAGTAGGCCAGCAAATAAAGAAAATTATACCAGATTACTTCTGCCTGGAGTTCGCTATTCCTATTGTAGTTTT	1	GTATGT	TACTAAC	TAG	75	29		[0 0 0]		[0 0 1]		6	51	78							YER093C-A		-10.75	[0;0;0;0;0;-3;0;0;0;0]	[40;43;73;82;96;40;71;79;85;93]	[427;365;3;2;2;1;1;1;1;1]	1047	0	0.864602	GTATGTATTAAGTCCTAGTTCAGTGGCCAAAACTAATAATAGGATATAGTTACTAACACCGTCTACTGAAAGTAG	0.2	0.346667
endogenous - mutated sites	TCCATCGGGGAG	0.933717	0.00310142	TACGTTAAACAATACGAGGCACTTACTCCGTCCATCGGGGAGAAAGAGTACGTAGTAGGGAAATATATCAAAGGAACAAAATAAAAGCTACGTGATTCCGTAATTTACGAAGGCAAATTACTAACATTGAAATACGGGAATTGATATTTCCCGTTGTGTTTAGGCTGACAAATAAAGAAAATTATACCAGATTACTTCTGCCTGGAGTTCGCTATTCCTATTGTAGTTTT	4	GTACGT	TACTAAC	TAG	116	49		[0 0 0]		[1 0 1]		6	72	119							YBL050W		-13.74	[0;0]	[2;30]	[6;1]	1896	0.0631818	1.09617	GTACGTAGTAGGGAAATATATCAAAGGAACAAAATAAAAGCTACGTGATTCCGTAATTTACGAAGGCAAATTACTAACATTGAAATACGGGAATTGATATTTCCCGTTGTGTTTAG	0.5	0.336207
endogenous - mutated sites	ACAGGACTCAAG	0.987379	0	TACGTTAAACAATACGAGGCACTTACTCCGACAGGACTCAAGAAAGAGTACGTAGTAGGGAAATATATCAAAGGAACAAAATAAAAGCTATCTGATTCCGTAATTTACGAAGGCAAATTACTAACATTGAAATACGGGAATTGATATTTCCCGTTGTGTTTAGGCTGACAAATAAAGAAAATTATACCAGATTACTTCTGCCTGGAGTTCGCTATTCCTATTGTAGTTTT	4	GTACGT	TACTAAC	TAG	116	49		[0 0 0]		[1 0 1]		6	72	119							YBL050W		-12.55	[0;2]	[2;4]	[1;1]	852	0.0126214	0.865272	GTACGTAGTAGGGAAATATATCAAAGGAACAAAATAAAAGCTATCTGATTCCGTAATTTACGAAGGCAAATTACTAACATTGAAATACGGGAATTGATATTTCCCGTTGTGTTTAG	0.5	0.327586
endogenous - mutated sites	GTCCTTACGCCA	0	0.213593	TACGTTAAACAATACGAGGCACTTACTCCGGTCCTTACGCCAAAAGAGTACGTAGTAGGGAAATATATCAAAGGAACAAAATCAAAGCTATTTGATTCCGTAATTTACGAAGGGACTAACCTAACATTGAAATACGGGAATTGATATTTCCCGTTGTGTTTAGGCTGACAAATAAAGAAAATTATACCAGATTACTTCTGCCTGGAGTTCGCTATTCCTATTGTAGTTTT	1	GTACGT	GACTAAC	TAG	116	49		[0 0 0]		[1 1 1]		6	72	119							YBL050W		-13.49	[-3;-4;-5]	[36;35;34]	[615;2;1]	1439	0.786407	0.0607084	GTACGTAGTAGGGAAATATATCAAAGGAACAAAATCAAAGCTATTTGATTCCGTAATTTACGAAGGGACTAACCTAACATTGAAATACGGGAATTGATATTTCCCGTTGTGTTTAG	0.5	0.344828
endogenous - mutated sites	ATTCGTACCTAT	0.824578	0.00114308	TACGTTAAACAATACGAGGCACTTACTCCGATTCGTACCTATAAAGAGTACGTAGTAGGGAAATATATCAAAGGAACAAACTGAAAGCTGTGTGATTCCGTAATTTACGAAGGCAAATTACTAACATTGAAATACGGGAATTGATATTTCCCGTTGTGTTTAGGCTGACAAATAAAGAAAATTATACCAGATTACTTCTGCCTGGAGTTCGCTATTCCTATTGTAGTTTT	4	GTACGT	TACTAAC	TAG	116	49		[0 0 0]		[1 0 1]		6	72	119							YBL050W		-13.6	[-2;-5]	[0;-3]	[1;1]	865	0.174279	0.342339	GTACGTAGTAGGGAAATATATCAAAGGAACAAACTGAAAGCTGTGTGATTCCGTAATTTACGAAGGCAAATTACTAACATTGAAATACGGGAATTGATATTTCCCGTTGTGTTTAG	0.5	0.353448
endogenous - mutated sites	GCAGTATTACGT	0.632603	0	TACGTTAAACAATACGAGGCACTTACTCCGGCAGTATTACGTAAAGAGTACGTAGTAGGGAAATATATCAAAGGAACAAAGTGAAAGCTACGTGATTCCGTAATTTACGAAGGCAAATTACTAACATTGAAATACGGGAATTGATATTTCCCGTTGTGTTTAGGCTGACAAATAAAGAAAATTATACCAGATTACTTCTGCCTGGAGTTCGCTATTCCTATTGTAGTTTT	4	GTACGT	TACTAAC	TAG	116	49		[0 0 0]		[1 0 1]		6	72	119							YBL050W		-12.41	1	4	5	998	0.367397	0.262576	GTACGTAGTAGGGAAATATATCAAAGGAACAAAGTGAAAGCTACGTGATTCCGTAATTTACGAAGGCAAATTACTAACATTGAAATACGGGAATTGATATTTCCCGTTGTGTTTAG	0.5	0.353448
endogenous - mutated sites	TTTGCGAAGCCG	0.928989	0	TACGTTAAACAATACGAGGCACTTACTCCGTTTGCGAAGCCGAAAGAGTACGTAGTAGGGAAATATATCAAAGGAACAAAGTGAAAGCTATCTGATTCCGTAATTTACGAAGGCAAATTACTAACATTGAAATACGGGAATTGATATTTCCCGTTGTGTTAAGGCTGACAAATAAAGAAAATTATACCAGATTACTTCTGCCTGGAGTTCGCTATTCCTATTGTAGTTTT	1	GTACGT	TACTAAC	AAG	116	49		[0 0 0]		[1 0 0]		6	72	119							YBL050W		-11.46	[-1;-4;2]	[0;-3;3]	[19;2;1]	3331	0.0710112	0.778959	GTACGTAGTAGGGAAATATATCAAAGGAACAAAGTGAAAGCTATCTGATTCCGTAATTTACGAAGGCAAATTACTAACATTGAAATACGGGAATTGATATTTCCCGTTGTGTTAAG	0.45	0.344828
endogenous - mutated sites	ATCTTGGGGCGA	0.0471045	0	TACGTTAAACAATACGAGGCACTTACTCCGATCTTGGGGCGAAAAGAGTACGTAGTAGGGAAATATATCAAAGGAACAAAGTGAAAGCTTTGTGATTCCGTAATTTACGAAGGGACTAACCTAACATTGAAATACGGGAATTGATATTTCCCGTTGTGTTAAGGCTGACAAATAAAGAAAATTATACCAGATTACTTCTGCCTGGAGTTCGCTATTCCTATTGTAGTTTT	1	GTACGT	GACTAAC	AAG	116	49		[0 0 0]		[1 1 0]		6	72	119							YBL050W		-13.31	[]	[]	[]	405	0.952895	0.209073	GTACGTAGTAGGGAAATATATCAAAGGAACAAAGTGAAAGCTTTGTGATTCCGTAATTTACGAAGGGACTAACCTAACATTGAAATACGGGAATTGATATTTCCCGTTGTGTTAAG	0.45	0.362069
endogenous - mutated sites	CAGGCTGGTTCG	0.0511082	0.940212	TACGTTAAACAATACGAGGCACTTACTCCGCAGGCTGGTTCGAAAGCGCATGTATTAAAAACACTGATTTTTGTTTTGAGTTTTAAAAGATATCCATTTACTAACATTCGAGGTGTACAAGCACAAGTTTTGTAGTGTTGTACTTTCAAAATTTACCCAGTAGGCCAGCAAATAAAGAAAATTATACCAGATTACTTCTGCCTGGAGTTCGCTATTCCTATTGTAGTTTT	1	GCATGT	TACTAAC	TAG	88	41		[0 0 0]		[0 0 1]		6	52	91							YIL111W		-10.16	[0;0;0;-1;0;0;0;0;0;0;0;0;0;0;3]	[27;30;67;26;64;28;55;57;58;61;62;78;83;85;30]	[1638;192;31;4;2;1;1;1;1;1;1;1;1;1;1]	2634	0.00867964	1.12697	GCATGTATTAAAAACACTGATTTTTGTTTTGAGTTTTAAAAGATATCCATTTACTAACATTCGAGGTGTACAAGCACAAGTTTTGTAG	0.3	0.295455
endogenous - mutated sites	TTACTTCGAGGG	0	0.658629	TACGTTAAACAATACGAGGCACTTACTCCGTTACTTCGAGGGAAAGCGCATGTATTAAAAACACTGATTTTTGTTTTGAGTTTTAAAAGATATTACTAACCTAACATTCGAGGTGTACAAGCACAAGTTTTGTAGTGTTGTACTTTCAAAATTTACCCAGTAGGCCAGCAAATAAAGAAAATTATACCAGATTACTTCTGCCTGGAGTTCGCTATTCCTATTGTAGTTTT	1	GCATGT	GACTAAC	TAG	88	41		[0 0 0]		[0 1 1]		6	52	91							YIL111W		-15.74	[0;0;0;-1;-2;0;0]	[30;27;64;29;28;58;70]	[371;80;53;2;1;1;1]	560	0.341371	0.796964	GCATGTATTAAAAACACTGATTTTTGTTTTGAGTTTTAAAAGATATTACTAACCTAACATTCGAGGTGTACAAGCACAAGTTTTGTAG	0.3	0.295455
endogenous - mutated sites	TAAGGAAGGGGA	0	0.0224011	TACGTTAAACAATACGAGGCACTTACTCCGTAAGGAAGGGGAAAAGCGCATGTATTAAAAACACTGATTTTTGTTTTGAGTTTTAAAAGATCTGACTAACCTAACATTCGAGGTGTACAAGCACAAGTTTTGCAGTGTTGTACTTTCAAAATTTACCCAGTAGGCCAGCAAATAAAGAAAATTATACCAGATTACTTCTGCCTGGAGTTCGCTATTCCTATTGTAGTTTT	1	GCATGT	GACTAAC	CAG	88	41		[0 0 0]		[0 1 0]		6	52	91							YIL111W		-15.69	[0;0;-3]	[30;27;25]	[67;57;1]	801	0.977599	0.40834	GCATGTATTAAAAACACTGATTTTTGTTTTGAGTTTTAAAAGATCTGACTAACCTAACATTCGAGGTGTACAAGCACAAGTTTTGCAG	0.25	0.329545
endogenous - mutated sites	CATCCAGGTGTC	0.985401	0	TACGTTAAACAATACGAGGCACTTACTCCGCATCCAGGTGTCAAAGCGTACGTTAATTTTACAAGTTTTGCCTTTAGAAGATCACATCGTACTAACGAGCCCTTGTATTTTCATTACATCACTTTCGATTTAGTATTCTGTACTTTCAAAATTTACCCAGTAGGCCAGCAAATAAAGAAAATTATACCAGATTACTTCTGCCTGGAGTTCGCTATTCCTATTGTAGTTTT	1	GTACGT	TACTAAC	TAG	86	48		[0 0 0]		[0 0 1]		6	43	89							YDL012C		-10.52	[0;0]	[32;37]	[75;25]	543	0.0145985	0.150107	GTACGTTAATTTTACAAGTTTTGCCTTTAGAAGATCACATCGTACTAACGAGCCCTTGTATTTTCATTACATCACTTTCGATTTAG	0.45	0.337209
endogenous - mutated sites	TCAATAGGGCCA	0.184188	0.0646636	TACGTTAAACAATACGAGGCACTTACTCCGTCAATAGGGCCAAAAGCGTACGTTAATTTTACAAGTTTTGCCTTTAGAAGATCAGACTAACCTAACGAGCCCTTGTATTTTCATTACATCACTTTCGATTCAGTATTCTGTACTTTCAAAATTTACCCAGTAGGCCAGCAAATAAAGAAAATTATACCAGATTACTTCTGCCTGGAGTTCGCTATTCCTATTGTAGTTTT	1	GTACGT	GACTAAC	CAG	86	48		[0 0 0]		[0 1 0]		6	43	89							YDL012C		-9.8	[0;-6;0;0]	[4;2;52;67]	[37;1;1;1]	456	0.751148	0.116676	GTACGTTAATTTTACAAGTTTTGCCTTTAGAAGATCAGACTAACCTAACGAGCCCTTGTATTTTCATTACATCACTTTCGATTCAG	0.4	0.348837
endogenous - mutated sites	GTCCTTAGGCAC	0.134026	0.00893508	TACGTTAAACAATACGAGGCACTTACTCCGGTCCTTAGGCACAAAGCGTACGTTAATTTTACAAGTTTTGCCTTTAGAAGATCAGACTAACCTAACGAGCCCTTGTATTTTCATTACATCACTTTCGATTTAGTATTCTGTACTTTCAAAATTTACCCAGTAGGCCAGCAAATAAAGAAAATTATACCAGATTACTTCTGCCTGGAGTTCGCTATTCCTATTGTAGTTTT	4	GTACGT	GACTAAC	TAG	86	48		[0 0 0]		[0 1 1]		6	43	89							YDL012C		-10.06	[0;0;-1]	[32;20;1]	[5;2;1]	222	0.857039	0.395129	GTACGTTAATTTTACAAGTTTTGCCTTTAGAAGATCAGACTAACCTAACGAGCCCTTGTATTTTCATTACATCACTTTCGATTTAG	0.45	0.337209
endogenous - mutated sites	TGCGGGAGTGAA	0	0	TACGTTAAACAATACGAGGCACTTACTCCGTGCGGGAGTGAAAAAGCGTACGTTAATTTTACAAGTTTTGCCTTTAGAAGATCAGACTAACCTAACGAGCCCTTGTATTTTCATTACATCACTTTCGATTTAGTATTCTGTACTTTCAAAATTTACCCAGTAGGCCAGCAAATAAAGAAAATTATACCAGATTACTTCTGCCTGGAGTTCGCTATTCCTATTGTAGTTTT	4	GTACGT	GACTAAC	TAG	86	48		[0 0 0]		[0 1 1]		6	43	89							YDL012C		-16.23	[]	[]	[]	179	1	0.125537	GTACGTTAATTTTACAAGTTTTGCCTTTAGAAGATCAGACTAACCTAACGAGCCCTTGTATTTTCATTACATCACTTTCGATTTAG	0.45	0.337209
endogenous - mutated sites	GTACCTCACTAC	0.495112	0	TACGTTAAACAATACGAGGCACTTACTCCGGTACCTCACTACAAAGCGTACGTTAATTTTACAAGTTTTGCCTTTAGAAGATCAGACTAACCTAACGAGCCCTTGTATTTTCATTACATCACTTTCGATTTAGTATTCTGTACTTTCAAAATTTACCCAGTAGGCCAGCAAATAAAGAAAATTATACCAGATTACTTCTGCCTGGAGTTCGCTATTCCTATTGTAGTTTT	4	GTACGT	GACTAAC	TAG	86	48		[0 0 0]		[0 1 1]		6	43	89							YDL012C		-12.28	-10	59	1	774	0.504888	0.0344267	GTACGTTAATTTTACAAGTTTTGCCTTTAGAAGATCAGACTAACCTAACGAGCCCTTGTATTTTCATTACATCACTTTCGATTTAG	0.45	0.337209
endogenous - mutated sites	TTAGAGGGAATT	0.0433612	0	TACGTTAAACAATACGAGGCACTTACTCCGTTAGAGGGAATTAAAGCGTACGTTAATTTTACAAGTTTTGCCTTTAGAAGATCAGACTAACCTAACGAGCCCTTGTATTTTCATTACATCACTTTCGATTTAGTATTCTGTACTTTCAAAATTTACCCAGTAGGCCAGCAAATAAAGAAAATTATACCAGATTACTTCTGCCTGGAGTTCGCTATTCCTATTGTAGTTTT	4	GTACGT	GACTAAC	TAG	86	48		[0 0 0]		[0 1 1]		6	43	89							YDL012C		-9.25	0	2	1	117	0.956639	-0.184068	GTACGTTAATTTTACAAGTTTTGCCTTTAGAAGATCAGACTAACCTAACGAGCCCTTGTATTTTCATTACATCACTTTCGATTTAG	0.45	0.337209
endogenous - mutated sites	GGCGATATCTCT	0.461538	0	TACGTTAAACAATACGAGGCACTTACTCCGGGCGATATCTCTAAAGCGTATGTAGTAGGGAAATATATCAAAGGAACAAAAAGAAAGCTATTTGATTCCGTAATTTACGAAGGGACTAACCTAACATTGAAATACGGGAATTGATATTTCCCGTTGTGTTAAGGCTGACAAATAAAGAAAATTATACCAGATTACTTCTGCCTGGAGTTCGCTATTCCTATTGTAGTTTT	4	GTATGT	GACTAAC	AAG	116	49		[0 0 0]		[0 1 0]		6	72	119							YBL050W		-13.3	[]	[]	[]	26	0.538462	-0.235221	GTATGTAGTAGGGAAATATATCAAAGGAACAAAAAGAAAGCTATTTGATTCCGTAATTTACGAAGGGACTAACCTAACATTGAAATACGGGAATTGATATTTCCCGTTGTGTTAAG	0.45	0.336207
endogenous - mutated sites	ATATATCGTGCC	0.818182	0	TACGTTAAACAATACGAGGCACTTACTCCGATATATCGTGCCAAAGCGTATGTAGTAGGGAAATATATCAAAGGAACAAACTGAAAGCTACGTGATTCCGTAATTTACGAAGGGACTAACCTAACATTGAAATACGGGAATTGATATTTCCCGTTGTGTTAAGGCTGACAAATAAAGAAAATTATACCAGATTACTTCTGCCTGGAGTTCGCTATTCCTATTGTAGTTTT	4	GTATGT	GACTAAC	AAG	116	49		[0 0 0]		[0 1 0]		6	72	119							YBL050W		-13.57	0	29	31	722	0.181818	0.0943995	GTATGTAGTAGGGAAATATATCAAAGGAACAAACTGAAAGCTACGTGATTCCGTAATTTACGAAGGGACTAACCTAACATTGAAATACGGGAATTGATATTTCCCGTTGTGTTAAG	0.45	0.362069
endogenous - mutated sites	GCGGCAAACAAT	0.069541	0.0625869	TACGTTAAACAATACGAGGCACTTACTCCGGCGGCAAACAATAAAGCGTATGTAGTAGGGAAATATATCAAAGGAACAAACTGAAAGCTGTGTGATTCCGTAATTTACGAAGGGACTAACCTAACATTGAAATACGGGAATTGATATTTCCCGTTGTGTTAAGGCTGACAAATAAAGAAAATTATACCAGATTACTTCTGCCTGGAGTTCGCTATTCCTATTGTAGTTTT	4	GTATGT	GACTAAC	AAG	116	49		[0 0 0]		[0 1 0]		6	72	119							YBL050W		-11.21	[-2;-7]	[2;22]	[28;1]	245	0.867872	-0.361399	GTATGTAGTAGGGAAATATATCAAAGGAACAAACTGAAAGCTGTGTGATTCCGTAATTTACGAAGGGACTAACCTAACATTGAAATACGGGAATTGATATTTCCCGTTGTGTTAAG	0.45	0.362069
endogenous - mutated sites	CAGAATTCTGCG	0	0	TACGTTAAACAATACGAGGCACTTACTCCGCAGAATTCTGCGAAAGCGTATGTAGTAGGGAAATATATCAAAGGAACAAAGTGAAAGCTACGTGATTCCGTAATTTACGAAGGGACTAACCTAACATTGAAATACGGGAATTGATATTTCCCGTTGTGTTTAGGCTGACAAATAAAGAAAATTATACCAGATTACTTCTGCCTGGAGTTCGCTATTCCTATTGTAGTTTT	1	GTATGT	GACTAAC	TAG	116	49		[0 0 0]		[0 1 1]		6	72	119							YBL050W		-14.54	[]	[]	[]	167	1	0.0410432	GTATGTAGTAGGGAAATATATCAAAGGAACAAAGTGAAAGCTACGTGATTCCGTAATTTACGAAGGGACTAACCTAACATTGAAATACGGGAATTGATATTTCCCGTTGTGTTTAG	0.5	0.362069
endogenous - mutated sites	ATCTGCAAGCGT	0.892561	0.00444668	TACGTTAAACAATACGAGGCACTTACTCCGATCTGCAAGCGTAAAGCGTATGTAGTAGGGAAATATATCAAAGGAACAAAGTGAAAGCTCTGTGATTCCGTAATTTACGAAGGCAAATTACTAACATTGAAATACGGGAATTGATATTTCCCGTTGTGTTTAGGCTGACAAATAAAGAAAATTATACCAGATTACTTCTGCCTGGAGTTCGCTATTCCTATTGTAGTTTT	1	GTATGT	TACTAAC	TAG	116	49		[0 0 0]		[0 0 1]		6	72	119							YBL050W		-16.67	[0;0;-1]	[29;2;1]	[19;5;1]	2855	0.102993	0.726231	GTATGTAGTAGGGAAATATATCAAAGGAACAAAGTGAAAGCTCTGTGATTCCGTAATTTACGAAGGCAAATTACTAACATTGAAATACGGGAATTGATATTTCCCGTTGTGTTTAG	0.5	0.344828
endogenous - mutated sites	ATAAAACGCGAG	0	0	TACGTTAAACAATACGAGGCACTTACTCCGATAAAACGCGAGAAAGCGTATGTAGTAGGGAAATATATCAAAGGAACAAATTGAAAGCTAGGTGATTCCGTAATTTACGAAGGGACTAACCTAACATTGAAATACGGGAATTGATATTTCCCGTTGTGTTAAGGCTGACAAATAAAGAAAATTATACCAGATTACTTCTGCCTGGAGTTCGCTATTCCTATTGTAGTTTT	4	GTATGT	GACTAAC	AAG	116	49		[0 0 0]		[0 1 0]		6	72	119							YBL050W		-12.89	[]	[]	[]	591	1	0.186895	GTATGTAGTAGGGAAATATATCAAAGGAACAAATTGAAAGCTAGGTGATTCCGTAATTTACGAAGGGACTAACCTAACATTGAAATACGGGAATTGATATTTCCCGTTGTGTTAAG	0.45	0.353448
endogenous - mutated sites	GATTGGTTGGGA	0	0.576745	TACGTTAAACAATACGAGGCACTTACTCCGGATTGGTTGGGAAAAGCGTATGTATTAAAAACACTGATTTTTGTTTTGAGTTTTAAAAGATACGACTAACCTAACATTCGAGGTGTACAAGCACAAGTTTTGCAGTGTTGTACTTTCAAAATTTACCCAGTAGGCCAGCAAATAAAGAAAATTATACCAGATTACTTCTGCCTGGAGTTCGCTATTCCTATTGTAGTTTT	1	GTATGT	GACTAAC	CAG	88	41		[0 0 0]		[1 1 0]		6	52	91							YIL111W		-12.27	[0;0;0;0;-1;-5;0;0;0;0;1]	[58;30;41;27;29;36;44;55;62;69;58]	[510;253;112;30;1;1;1;1;1;1;1]	1273	0.423255	0.72224	GTATGTATTAAAAACACTGATTTTTGTTTTGAGTTTTAAAAGATACGACTAACCTAACATTCGAGGTGTACAAGCACAAGTTTTGCAG	0.25	0.318182
endogenous - mutated sites	CAATCCGTTAAT	0.477164	0.519491	TACGTTAAACAATACGAGGCACTTACTCCGCAATCCGTTAATAAAGCGTATGTATTAAAAACACTGATTTTTGTTTTGAGTTTTAAAAGATATCCATTTACTAACATTCGAGGTGTACAAGCACAAGTTTTGCAGTGTTGTACTTTCAAAATTTACCCAGTAGGCCAGCAAATAAAGAAAATTATACCAGATTACTTCTGCCTGGAGTTCGCTATTCCTATTGTAGTTTT	1	GTATGT	TACTAAC	CAG	88	41		[0 0 0]		[1 0 0]		6	52	91							YIL111W		-7.13	[0;0;0;3;0;-3;0;0;0;-1;0;0;0;0;0;0;0;4]	[27;30;44;7;83;25;58;64;65;26;2;55;57;70;74;80;81;33]	[682;31;16;12;3;2;2;2;2;1;1;1;1;1;1;1;1;1]	1659	0.00334548	0.853649	GTATGTATTAAAAACACTGATTTTTGTTTTGAGTTTTAAAAGATATCCATTTACTAACATTCGAGGTGTACAAGCACAAGTTTTGCAG	0.25	0.295455
endogenous - mutated sites	AGTTCGATTCCG	0.208366	0.771136	TACGTTAAACAATACGAGGCACTTACTCCGAGTTCGATTCCGAAAGCGTATGTATTAAAAACACTGATTTTTGTTTTGAGTTTTAAAAGATATCCATTTACTAACATTCGAGGTGTACAAGCACAAGTTTTGTAGTGTTGTACTTTCAAAATTTACCCAGTAGGCCAGCAAATAAAGAAAATTATACCAGATTACTTCTGCCTGGAGTTCGCTATTCCTATTGTAGTTTT	1	GTATGT	TACTAAC	TAG	88	41		[0 0 0]		[1 0 1]		6	52	91							YIL111W		-10.26	[0;0;0;-1;-2;0;0;0;0;0;0;0;0]	[27;44;35;26;25;2;30;60;62;63;65;77;81]	[645;7;3;1;1;1;1;1;1;1;1;1;1]	836	0.0204981	0.929589	GTATGTATTAAAAACACTGATTTTTGTTTTGAGTTTTAAAAGATATCCATTTACTAACATTCGAGGTGTACAAGCACAAGTTTTGTAG	0.3	0.284091
endogenous - mutated sites	ACTAACAGTAGC	0.0148489	0.955628	TACGTTAAACAATACGAGGCACTTACTCCGACTAACAGTAGCAAAGCGTATGTATTAAAAACACTGATTTTTGTTTTGAGTTTTAAAAGATATTACTAACCTAACATTCGAGGTGTACAAGCACAAGTTTTGTAGTGTTGTACTTTCAAAATTTACCCAGTAGGCCAGCAAATAAAGAAAATTATACCAGATTACTTCTGCCTGGAGTTCGCTATTCCTATTGTAGTTTT	1	GTATGT	GACTAAC	TAG	88	41		[0 0 0]		[1 1 1]		6	52	91							YIL111W		-7.85	[0;0;0;0;0;-3;0;0;0;0;0;0;0;2;2]	[27;28;30;85;66;25;65;53;62;57;58;61;78;30;32]	[817;302;261;48;30;14;6;2;2;1;1;1;1;1;1]	1692	0.0295231	0.879236	GTATGTATTAAAAACACTGATTTTTGTTTTGAGTTTTAAAAGATATTACTAACCTAACATTCGAGGTGTACAAGCACAAGTTTTGTAG	0.3	0.284091
endogenous - mutated sites	AGGCGACGCCTA	0.896914	0	TACGTTAAACAATACGAGGCACTTACTCCGAGGCGACGCCTAAAAGCGTATGTGGTAATTATATATTGTCGTCTTTCTTTTAACATTCAACGACTAACCTAACGTTGATTAACGATTATTCATCGCAGAAAAGCGGACTGTACTTTCAAAATTTACCCAGTAGGCCAGCAAATAAAGAAAATTATACCAGATTACTTCTGCCTGGAGTTCGCTATTCCTATTGTAGTTTT	1	GTATGT	GACTAAC	CAG	81	36		[0 0 0]		[0 1 0]		6	50	84							YDL108W		-13.59	0	2	1	1198	0.103086	0.805013	GTATGTGGTAATTATATATTGTCGTCTTTCTTTTAACATTCAACGACTAACCTAACGTTGATTAACGATTATTCATCGCAG	0.35	0.320988
endogenous - mutated sites	ACACTTGCCGGT	0.946494	0.00441338	TACGTTAAACAATACGAGGCACTTACTCCGACACTTGCCGGTAAAGCGTATGTGGTAATTATATATTGTCGTCTTTCTTTTAACATTCAATAACTAACCTAACGTTGATTAATCCTGATTCATCGTAGAAAAGCGGACTGTACTTTCAAAATTTACCCAGTAGGCCAGCAAATAAAGAAAATTATACCAGATTACTTCTGCCTGGAGTTCGCTATTCCTATTGTAGTTTT	1	GTATGT	GACTAAC	TAG	81	36		[0 0 0]		[0 1 1]		6	50	84							YDL108W		-11.18	[0;0;-1;-5;0;0]	[4;2;3;3;7;72]	[8;2;1;1;1;1]	1903	0.0490923	1.006	GTATGTGGTAATTATATATTGTCGTCTTTCTTTTAACATTCAATAACTAACCTAACGTTGATTAATCCTGATTCATCGTAG	0.4	0.296296
endogenous - mutated sites	CAGTTAAAATTC	0.952671	0.00583549	TACGTTAAACAATACGAGGCACTTACTCCGCAGTTAAAATTCAAAGCGTATGTGGTAATTATATATTGTCGTCTTTCTTTTAACATTCAATAAGGATACTAACGTTGATTAAGGTTGATTCATCGTAGAAAAGCGGACTGTACTTTCAAAATTTACCCAGTAGGCCAGCAAATAAAGAAAATTATACCAGATTACTTCTGCCTGGAGTTCGCTATTCCTATTGTAGTTTT	1	GTATGT	TACTAAC	TAG	81	36		[0 0 0]		[0 0 1]		6	50	84							YDL108W		-7.57	[-3;-3;0;0]	[0;57;2;3]	[2;2;2;1]	796	0.0414932	0.870508	GTATGTGGTAATTATATATTGTCGTCTTTCTTTTAACATTCAATAAGGATACTAACGTTGATTAAGGTTGATTCATCGTAG	0.4	0.296296
endogenous - mutated sites	ATAGTCGACTAA	0.956545	0.0052919	TACGTTAAACAATACGAGGCACTTACTCCGATAGTCGACTAAAAAGCGTATGTTATAAATTCTTCAATTTTACTTACTTTACAATTACGCGTTAGACTAACCTAACATTTCCTTTCCATAATTTATTCAGCGCTTGACTGTACTTTCAAAATTTACCCAGTAGGCCAGCAAATAAAGAAAATTATACCAGATTACTTCTGCCTGGAGTTCGCTATTCCTATTGTAGTTTT	1	GTATGT	GACTAAC	CAG	83	35		[0 0 0]		[0 1 0]		6	53	86							YCR028C-A		-7.37	[0;1;2]	[2;3;5]	[1;1;1]	760	0.0381627	0.349806	GTATGTTATAAATTCTTCAATTTTACTTACTTTACAATTACGCGTTAGACTAACCTAACATTTCCTTTCCATAATTTATTCAG	0.45	0.26506
endogenous - mutated sites	TGTACAGAAACC	0.993798	0.00620216	TACGTTAAACAATACGAGGCACTTACTCCGTGTACAGAAACCAAAGCGTATGTTATAAATTCTTCAATTTTACTTACTTTACAATTACGCGTTAGACTAACCTAACATTTCCTTTCCATAATTTATTTAGCGCTTGACTGTACTTTCAAAATTTACCCAGTAGGCCAGCAAATAAAGAAAATTATACCAGATTACTTCTGCCTGGAGTTCGCTATTCCTATTGTAGTTTT	1	GTATGT	GACTAAC	TAG	83	35		[0 0 0]		[0 1 1]		6	53	86							YCR028C-A		-8.16	0	2	1	199	0	0.444539	GTATGTTATAAATTCTTCAATTTTACTTACTTTACAATTACGCGTTAGACTAACCTAACATTTCCTTTCCATAATTTATTTAG	0.5	0.253012
endogenous - mutated sites	CAAGCAGCTTCG	0.994331	0	TACGTTAAACAATACGAGGCACTTACTCCGCAAGCAGCTTCGAAAGCGTATGTTATAAATTCTTCAATTTTACTTACTTTACAATTACGCGTTATAATTTACTAACATTTCCTTTCCATAATTTATTTAGCGCTTGACTGTACTTTCAAAATTTACCCAGTAGGCCAGCAAATAAAGAAAATTATACCAGATTACTTCTGCCTGGAGTTCGCTATTCCTATTGTAGTTTT	1	GTATGT	TACTAAC	TAG	83	35		[0 0 0]		[0 0 1]		6	53	86							YCR028C-A		-10.92	0	2	1	1427	0.00566893	1.42505	GTATGTTATAAATTCTTCAATTTTACTTACTTTACAATTACGCGTTATAATTTACTAACATTTCCTTTCCATAATTTATTTAG	0.5	0.216867
endogenous - mutated sites	ATTGGTCAGAAG	0.140187	0.097724	TACGTTAAACAATACGAGGCACTTACTCCGATTGGTCAGAAGAAAGCGTATGTTATAATCTATTGCGCTTTAGTTTGAATTGAAATCATCTTTACGACTAACCTAACTACGCTTGCGAAGAATCGTGCAAGTCCGTGCGGCTTATACGTATTGCTAATACTCAAAACAGGCGGAAAGAAAATTATACCAGATTACTTCTGCCTGGAGTTCGCTATTCCTATTGTAGTTTT	4	GTATGT	GACTAAC	CAG	122	73		[0 0 0]		[0 1 0]		6	54	125							YNL138W-A		-13.95	[0;-1;0;0;2]	[23;22;2;51;4]	[705;1;1;1;1]	1480	0.762089	-0.00627188	GTATGTTATAATCTATTGCGCTTTAGTTTGAATTGAAATCATCTTTACGACTAACCTAACTACGCTTGCGAAGAATCGTGCAAGTCCGTGCGGCTTATACGTATTGCTAATACTCAAAACAG	0.25	0.377049
endogenous - mutated sites	GCCTCGACTCAA	0.984702	0	TACGTTAAACAATACGAGGCACTTACTCCGGCCTCGACTCAAAAAGCGTATGTTATAATTACAAGTTTTGCCTTTAGAAGATCACATCGTACTAACGAGCCCTTGTATTTTCATTACATCACTTTCGATTCAGTATTCTGTACTTTCAAAATTTACCCAGTAGGCCAGCAAATAAAGAAAATTATACCAGATTACTTCTGCCTGGAGTTCGCTATTCCTATTGTAGTTTT	1	GTATGT	TACTAAC	CAG	86	48		[0 0 0]		[1 0 0]		6	43	89							YDL012C		-15.97	0	50	1	393	0.0152976	0.49704	GTATGTTATAATTACAAGTTTTGCCTTTAGAAGATCACATCGTACTAACGAGCCCTTGTATTTTCATTACATCACTTTCGATTCAG	0.4	0.337209
endogenous - mutated sites	TGGTACTCTGGC	0.958715	0.00178623	TACGTTAAACAATACGAGGCACTTACTCCGTGGTACTCTGGCAAAGCGTATGTTATAATTACAAGTTTTGCCTTTAGAAGATCACATCGTACTAACGAGCCCTTGTATTTTCATTACATCACTTTCGATTTAGTATTCTGTACTTTCAAAATTTACCCAGTAGGCCAGCAAATAAAGAAAATTATACCAGATTACTTCTGCCTGGAGTTCGCTATTCCTATTGTAGTTTT	1	GTATGT	TACTAAC	TAG	86	48		[0 0 0]		[1 0 1]		6	43	89							YDL012C		-9.83	[0;0;0]	[31;2;37]	[2;1;1]	1362	0.0394992	0.483983	GTATGTTATAATTACAAGTTTTGCCTTTAGAAGATCACATCGTACTAACGAGCCCTTGTATTTTCATTACATCACTTTCGATTTAG	0.45	0.325581
endogenous - mutated sites	AGTGGATTTGCC	0.796489	0.00447606	TACGTTAAACAATACGAGGCACTTACTCCGAGTGGATTTGCCAAAGCGTATGTTATAATTACAAGTTTTGCCTTTAGAAGATCAGACTAACCTAACGAGCCCTTGTATTTTCATTACATCACTTTCGATTCAGTATTCTGTACTTTCAAAATTTACCCAGTAGGCCAGCAAATAAAGAAAATTATACCAGATTACTTCTGCCTGGAGTTCGCTATTCCTATTGTAGTTTT	1	GTATGT	GACTAAC	CAG	86	48		[0 0 0]		[1 1 0]		6	43	89							YDL012C		-13.25	[0;-1]	[50;87]	[2;1]	698	0.14383	0.279847	GTATGTTATAATTACAAGTTTTGCCTTTAGAAGATCAGACTAACCTAACGAGCCCTTGTATTTTCATTACATCACTTTCGATTCAG	0.4	0.337209
endogenous - mutated sites	ACGTGGACCCAA	0	0	TACGTTAAACAATACGAGGCACTTACTCCGACGTGGACCCAAAAAGCGTATGTTATAATTACAAGTTTTGCCTTTAGAAGATCAGACTAACCTAACGAGCCCTTGTATTTTCATTACATCACTTTCGATTTAGTATTCTGTACTTTCAAAATTTACCCAGTAGGCCAGCAAATAAAGAAAATTATACCAGATTACTTCTGCCTGGAGTTCGCTATTCCTATTGTAGTTTT	1	GTATGT	GACTAAC	TAG	86	48		[0 0 0]		[1 1 1]		6	43	89							YDL012C		-9.01	[-3;-1]	[0;1]	[5;1]	1198	0.0536723	0.622083	GTATGTTATAATTACAAGTTTTGCCTTTAGAAGATCAGACTAACCTAACGAGCCCTTGTATTTTCATTACATCACTTTCGATTTAG	0.45	0.325581
endogenous - mutated sites	AGTTCTCGCTCA	0.281319	0	TACGTTAAACAATACGAGGCACTTACTCCGAGTTCTCGCTCAAAAGCGTATGTTGTAACTCATCTGCTTTCATTAAGCGTCCAACTAATTAACATTGCATATTTTCGTATACTATTTTTTTGTGCAGAGCTCACGGACTGTACTTTCAAAATTTACCCAGTAGGCCAGCAAATAAAGAAAATTATACCAGATTACTTCTGCCTGGAGTTCGCTATTCCTATTGTAGTTTT	1	GTATGT	AATTAAC	CAG	80	45		[0 0 0]		[0 0 1]		6	40	83							YPL241C		-16.26	2	40	1	511	0.718681	0.501924	GTATGTTGTAACTCATCTGCTTTCATTAAGCGTCCAACTAATTAACATTGCATATTTTCGTATACTATTTTTTTGTGCAG	0.55	0.3125
endogenous - mutated sites	TCCATTCCGACA	0.816131	0.00402776	TACGTTAAACAATACGAGGCACTTACTCCGTCCATTCCGACAAAAGCGTATGTTGTAACTCATCTGCTTTCATTAAGCGTCTACTAACTTAACATTGCATATTTTCGTATACTATTTTTTTGTGTAGAGCTCACGGACTGTACTTTCAAAATTTACCCAGTAGGCCAGCAAATAAAGAAAATTATACCAGATTACTTCTGCCTGGAGTTCGCTATTCCTATTGTAGTTTT	1	GTATGT	TACTAAC	TAG	80	45		[0 0 0]		[0 1 0]		6	40	83							YPL241C		-12.81	[2;-3;-3;-3]	[5;0;18;19]	[3;2;1;1]	1056	0.179842	0.382244	GTATGTTGTAACTCATCTGCTTTCATTAAGCGTCTACTAACTTAACATTGCATATTTTCGTATACTATTTTTTTGTGTAG	0.6	0.3
endogenous - mutated sites	CACTTTTGTCAA	0.932506	0	TACGTTAAACAATACGAGGCACTTACTCCGCACTTTTGTCAAAAAGCGTATGTTGTAACTCATCTGCTTTCATTGTGCGTCTACTAACTTAACATTGCATATTTTCGTATACTATTTTTTTGTGCAGAGCTCACGGACTGTACTTTCAAAATTTACCCAGTAGGCCAGCAAATAAAGAAAATTATACCAGATTACTTCTGCCTGGAGTTCGCTATTCCTATTGTAGTTTT	1	GTATGT	TACTAAC	CAG	80	45		[0 0 0]		[0 1 1]		6	40	83							YPL241C		-11.15	[-6;-1;0;1;2]	[19;65;4;5;5]	[9;1;1;1;1]	1000	0.0674936	-0.147124	GTATGTTGTAACTCATCTGCTTTCATTGTGCGTCTACTAACTTAACATTGCATATTTTCGTATACTATTTTTTTGTGCAG	0.55	0.325
endogenous - mutated sites	TACGGTACGGAC	0.0287366	0.0585087	TACGTTAAACAATACGAGGCACTTACTCCGTACGGTACGGACAAAGGGTACGTAAGCATTTGCAAGAAACTGAGCTGTTTCCCCCTCTTATCCACTCATTTTCTCTGACTTGACAAGACTAACCTAACTAACAACTTTTGCCACTACAAATCTGAAGGAAAAGGTTAACAAATAAAGAAAATTATACCAGATTACTTCTGCCTGGAGTTCGCTATTCCTATTGTAGTTTT	1	GTACGT	GACTAAC	AAG	116	46		[0 0 0]		[1 1 0]		6	75	119							YMR133W		-15.81	[-1;-5;-1;-3]	[15;12;-5;-7]	[79;23;1;1]	1153	0.912755	0.605455	GTACGTAAGCATTTGCAAGAAACTGAGCTGTTTCCCCCTCTTATCCACTCATTTTCTCTGACTTGACAAGACTAACCTAACTAACAACTTTTGCCACTACAAATCTGAAGGAAAAG	0.15	0.396552
endogenous - mutated sites	ACAGCTCCTTAG	0.919386	0.0734976	TACGTTAAACAATACGAGGCACTTACTCCGACAGCTCCTTAGAAAGGGTACGTAGATCCAACTATATCTTTCCGTTTCTCATTGGCGGTTTTTAGCGATCGAAAATACTAACATAATCTTTTTGGGGGGTGAGATTGTATATCTGTACTGGATATATATATTCTTGGCTTTATTCAAACAGTTGAACCAGATTACTTCTGCCTGGAGTTCGCTATTCCTATTGTAGTTTT	1	GTACGT	TACTAAC	CAG	134	80		[0 0 0]		[0 0 1]		6	59	137							YLR306W		-8.68	[-1;-1;-2;-2;4;-3;-5;0;1;1;2;4;9]	[10;1;0;9;6;8;6;37;12;3;37;15;21]	[1471;15;14;5;4;2;1;1;1;1;1;1;1]	10707	0.00711652	0.978073	GTACGTAGATCCAACTATATCTTTCCGTTTCTCATTGGCGGTTTTTAGCGATCGAAAATACTAACATAATCTTTTTGGGGGGTGAGATTGTATATCTGTACTGGATATATATATTCTTGGCTTTATTCAAACAG	0.4	0.350746
endogenous - mutated sites	CAGTAAACCTGT	0.221719	0.00522302	TACGTTAAACAATACGAGGCACTTACTCCGCAGTAAACCTGTAAAGGGTACGTCAGCACCGTGATTTAACAACCAAGTGATTGTCGTAACGGCGCAATATCATCACACCCTTTTACAGTCTTTTTATTCCTTTTGTTGAAAAAGTATCGTGTATACTAACAGAACTGTGTTTTTTCTCATTATTTTTTATTCAGGTAGAGCCTGGAGTTCGCTATTCCTATTGTAGTTTT	1	GTACGT	TACTAAC	CAG	147	45		[0 0 0]		[1 0 0]		6	107	150							YFR031C-A		-19.46	[-3;-10;40]	[0;8;-7]	[15;1;1]	2732	0.773058	0.0653006	GTACGTCAGCACCGTGATTTAACAACCAAGTGATTGTCGTAACGGCGCAATATCATCACACCCTTTTACAGTCTTTTTATTCCTTTTGTTGAAAAAGTATCGTGTATACTAACAGAACTGTGTTTTTTCTCATTATTTTTTATTCAG	0.6	0.346939
endogenous - mutated sites	ACTCGAGCGCTG	0.00117786	0	TACGTTAAACAATACGAGGCACTTACTCCGACTCGAGCGCTGAAAGGGTACGTCAGCACCGTGATTTAACAACCACGTGATTGTCGTAACGGCGCACTGTCATCACACCCTTTTACAGTCTTTTTATTCCTTTTGTTGAAATTGTATCGTGTATACTAACAGAACTGTGTTTTTTCTCATTATTTTTTATTTAGGTAGAGCCTGGAGTTCGCTATTCCTATTGTAGTTTT	1	GTACGT	TACTAAC	TAG	147	45		[0 0 0]		[1 0 1]		6	107	150							YFR031C-A		-15.81	[]	[]	[]	1658	0.998822	0.333862	GTACGTCAGCACCGTGATTTAACAACCACGTGATTGTCGTAACGGCGCACTGTCATCACACCCTTTTACAGTCTTTTTATTCCTTTTGTTGAAATTGTATCGTGTATACTAACAGAACTGTGTTTTTTCTCATTATTTTTTATTTAG	0.65	0.360544
endogenous - mutated sites	GCGAGAAGCTGA	0.00215811	0	TACGTTAAACAATACGAGGCACTTACTCCGGCGAGAAGCTGAAAAGGGTACGTCAGCACCGTGATTTAACAACCTTGTGATTGTCGTAATTGCGCAAGGTCATCACACCCTTTTACAGTCTTTTTATTCCTTTTGTTGAAATTGTATCGACTAACCTAACAGAACTGTGTTTTTTCTCATTATTTTTTATTCAGGTAGAGCCTGGAGTTCGCTATTCCTATTGTAGTTTT	1	GTACGT	GACTAAC	CAG	147	45		[0 0 0]		[1 1 0]		6	107	150							YFR031C-A		-20.55	[]	[]	[]	1887	0.997842	0.546396	GTACGTCAGCACCGTGATTTAACAACCTTGTGATTGTCGTAATTGCGCAAGGTCATCACACCCTTTTACAGTCTTTTTATTCCTTTTGTTGAAATTGTATCGACTAACCTAACAGAACTGTGTTTTTTCTCATTATTTTTTATTCAG	0.6	0.353741
endogenous - mutated sites	ACAAGCACCAAC	0.107143	0	TACGTTAAACAATACGAGGCACTTACTCCGACAAGCACCAACAAAGGGTACGTGGGGGTTATATATTGTCGTCTTTCTTTTAACATTCAAGGACTAACCTAACGTTGATTATTGCTGATTCATCGCAGAAAAGCGGACTGTACTTTCAAAATTTACCCAGTAGGCCAGCAAATAAAGAAAATTATACCAGATTACTTCTGCCTGGAGTTCGCTATTCCTATTGTAGTTTT	1	GTACGT	GACTAAC	CAG	81	36		[0 0 0]		[1 1 0]		6	50	84							YDL108W		-17.04	[]	[]	[]	328	0.892857	0.0875283	GTACGTGGGGGTTATATATTGTCGTCTTTCTTTTAACATTCAAGGACTAACCTAACGTTGATTATTGCTGATTCATCGCAG	0.4	0.382716
endogenous - mutated sites	AAGGCTGTAAGA	0.973752	0.0205933	TACGTTAAACAATACGAGGCACTTACTCCGAAGGCTGTAAGAAAAGGGTACGTGGGGGTTATATATTGTCGTCTTTCTTTTAACATTCAATAAGGATACTAACGTTGATTAATCCTGATTCATCGCAGAAAAGCGGACTGTACTTTCAAAATTTACCCAGTAGGCCAGCAAATAAAGAAAATTATACCAGATTACTTCTGCCTGGAGTTCGCTATTCCTATTGTAGTTTT	4	GTACGT	TACTAAC	CAG	81	36		[0 0 0]		[1 0 0]		6	50	84							YDL108W		-12.94	[-1;0;-1;-1;-2]	[36;3;67;73;0]	[34;2;1;1;1]	1712	0.00565489	0.920552	GTACGTGGGGGTTATATATTGTCGTCTTTCTTTTAACATTCAATAAGGATACTAACGTTGATTAATCCTGATTCATCGCAG	0.35	0.358025
endogenous - mutated sites	AGGCGACTCTCG	0.0422845	0.0294261	TACGTTAAACAATACGAGGCACTTACTCCGAGGCGACTCTCGAAAGGGTACGTGGGGGTTATATATTGTCGTCTTTCTTTTAACATTCAATAATCATACTAACGTTGATTAGTGCTGATTCATCGCAGAAAAGCGGACTGTACTTTCAAAATTTACCCAGTAGGCCAGCAAATAAAGAAAATTATACCAGATTACTTCTGCCTGGAGTTCGCTATTCCTATTGTAGTTTT	4	GTACGT	TACTAAC	CAG	81	36		[0 0 0]		[1 0 0]		6	50	84							YDL108W		-17.34	[-1;-1]	[65;33]	[97;28]	588	0.928289	0.249951	GTACGTGGGGGTTATATATTGTCGTCTTTCTTTTAACATTCAATAATCATACTAACGTTGATTAGTGCTGATTCATCGCAG	0.35	0.358025
endogenous - mutated sites	CAACTGGTATCT	0.134061	0.0120269	TACGTTAAACAATACGAGGCACTTACTCCGCAACTGGTATCTAAAGGGTACGTGGGGGTTATATATTGTCGTCTTTCTTTTAACATTCAATAATCATACTAACGTTGATTATTGATTATTCATCGTAGAAAAGCGGACTGTACTTTCAAAATTTACCCAGTAGGCCAGCAAATAAAGAAAATTATACCAGATTACTTCTGCCTGGAGTTCGCTATTCCTATTGTAGTTTT	1	GTACGT	TACTAAC	TAG	81	36		[0 0 0]		[1 0 1]		6	50	84							YDL108W		-15.73	-5	46	2	243	0.853912	0.179109	GTACGTGGGGGTTATATATTGTCGTCTTTCTTTTAACATTCAATAATCATACTAACGTTGATTATTGATTATTCATCGTAG	0.5	0.308642
endogenous - mutated sites	CAAAGGTGTTAT	0.740785	0.240216	TACGTTAAACAATACGAGGCACTTACTCCGCAAAGGTGTTATAAAGGGTACGTGGGGGTTATATATTGTCGTCTTTCTTTTAACATTCAATACTGATACTAACGTTGATTAACGATCATTCATCGCAGAAAAGCGGACTGTACTTTCAAAATTTACCCAGTAGGCCAGCAAATAAAGAAAATTATACCAGATTACTTCTGCCTGGAGTTCGCTATTCCTATTGTAGTTTT	4	GTACGT	TACTAAC	CAG	81	36		[0 0 0]		[1 0 0]		6	50	84							YDL108W		-11.97	[-1;-1;-1;-1;-1;-1;-1;-2]	[36;6;33;90;41;50;69;50]	[128;21;3;2;1;1;1;1]	813	0.0189988	0.616444	GTACGTGGGGGTTATATATTGTCGTCTTTCTTTTAACATTCAATACTGATACTAACGTTGATTAACGATCATTCATCGCAG	0.3	0.358025
endogenous - mutated sites	ACCCCACATAAT	0.606254	0.0137502	TACGTTAAACAATACGAGGCACTTACTCCGACCCCACATAATAAAGGGTACGTGGGGGTTATATATTGTCGTCTTTCTTTTAACATTCAATACTGATACTAACGTTGATTACTGGTGATTCATCGCAGAAAAGCGGACTGTACTTTCAAAATTTACCCAGTAGGCCAGCAAATAAAGAAAATTATACCAGATTACTTCTGCCTGGAGTTCGCTATTCCTATTGTAGTTTT	4	GTACGT	TACTAAC	CAG	81	36		[0 0 0]		[1 0 0]		6	50	84							YDL108W		-16.92	[0;0;-1;-1;-1;-1]	[81;45;33;1;36;63]	[30;13;2;1;1;1]	338	0.379996	-0.467631	GTACGTGGGGGTTATATATTGTCGTCTTTCTTTTAACATTCAATACTGATACTAACGTTGATTACTGGTGATTCATCGCAG	0.35	0.37037
endogenous - mutated sites	CAGGAGAGTTTC	0.0731707	0.00300529	TACGTTAAACAATACGAGGCACTTACTCCGCAGGAGAGTTTCAAAGGGTACGTGGGGGTTATATATTGTCGTCTTTCTTTTAACATTCAATCACTAACCTAACGTTGATTAATAGTGATTCATCGTAGAAAAGCGGACTGTACTTTCAAAATTTACCCAGTAGGCCAGCAAATAAAGAAAATTATACCAGATTACTTCTGCCTGGAGTTCGCTATTCCTATTGTAGTTTT	1	GTACGT	GACTAAC	TAG	81	36		[0 0 0]		[1 1 1]		6	50	84							YDL108W		-13.56	[4;2]	[46;45]	[4;1]	1182	0.605264	0.602879	GTACGTGGGGGTTATATATTGTCGTCTTTCTTTTAACATTCAATCACTAACCTAACGTTGATTAATAGTGATTCATCGTAG	0.4	0.345679
endogenous - mutated sites	ATTTGGCAAGAA	0.756264	0.00148515	TACGTTAAACAATACGAGGCACTTACTCCGATTTGGCAAGAAAAAGGGTACGTTACGTTCTATTGCGCTTTAGTTTGAATTGAAATCATCTTTACGACTAACCTAACTACGCTTGCGTTGAATCGTGCAAGTCCGTGCGGCTTATACGTACTGCTAATACTCAAAATAGGCGGAAAGAAAATTATACCAGATTACTTCTGCCTGGAGTTCGCTATTCCTATTGTAGTTTT	1	GTACGT	GACTAAC	TAG	122	73		[0 0 0]		[1 1 1]		6	54	125							YNL138W-A		-11.22	[-1;-2;2;2;3]	[1;0;4;5;5]	[5;2;1;1;1]	2824	0.242251	0.458248	GTACGTTACGTTCTATTGCGCTTTAGTTTGAATTGAAATCATCTTTACGACTAACCTAACTACGCTTGCGTTGAATCGTGCAAGTCCGTGCGGCTTATACGTACTGCTAATACTCAAAATAG	0.25	0.401639
endogenous - mutated sites	GCTATCATAGAT	0.931699	0.00350263	TACGTTAAACAATACGAGGCACTTACTCCGGCTATCATAGATAAAGGGTACGTTATTTATTCTTCAATTTTACTTACTTTACAATTACGCGTTAGACTAACCTAACATTTCCTTTCCATAATTTATTCAGCGCTTGACTGTACTTTCAAAATTTACCCAGTAGGCCAGCAAATAAAGAAAATTATACCAGATTACTTCTGCCTGGAGTTCGCTATTCCTATTGTAGTTTT	1	GTACGT	GACTAAC	CAG	83	35		[0 0 0]		[1 1 0]		6	53	86							YCR028C-A		-8.21	[-1;1]	[61;3]	[12;1]	419	0.0647986	0.629597	GTACGTTATTTATTCTTCAATTTTACTTACTTTACAATTACGCGTTAGACTAACCTAACATTTCCTTTCCATAATTTATTCAG	0.45	0.277108
endogenous - mutated sites	AGCCGGGACATA	1	0	TACGTTAAACAATACGAGGCACTTACTCCGAGCCGGGACATAAAAGGGTACGTTATTTATTCTTCAATTTTACTTACTTTACAATTACGCGTTAGACTAACCTAACATTTCCTTTCCATAATTTATTTAGCGCTTGACTGTACTTTCAAAATTTACCCAGTAGGCCAGCAAATAAAGAAAATTATACCAGATTACTTCTGCCTGGAGTTCGCTATTCCTATTGTAGTTTT	1	GTACGT	GACTAAC	TAG	83	35		[0 0 0]		[1 1 1]		6	53	86							YCR028C-A		-8.76	3	6	1	352	0	0.44919	GTACGTTATTTATTCTTCAATTTTACTTACTTTACAATTACGCGTTAGACTAACCTAACATTTCCTTTCCATAATTTATTTAG	0.5	0.26506
endogenous - mutated sites	CAGTCTTTCGGA	0.998355	0.00164474	TACGTTAAACAATACGAGGCACTTACTCCGCAGTCTTTCGGAAAAGGGTACGTTATTTATTCTTCAATTTTACTTACTTTACAATTACGCGTTATAATTTACTAACATTTCCTTTCCATAATTTATTCAGCGCTTGACTGTACTTTCAAAATTTACCCAGTAGGCCAGCAAATAAAGAAAATTATACCAGATTACTTCTGCCTGGAGTTCGCTATTCCTATTGTAGTTTT	1	GTACGT	TACTAAC	CAG	83	35		[0 0 0]		[1 0 0]		6	53	86							YCR028C-A		-9.54	-1	31	18	751	0	0.883023	GTACGTTATTTATTCTTCAATTTTACTTACTTTACAATTACGCGTTATAATTTACTAACATTTCCTTTCCATAATTTATTCAG	0.45	0.240964
endogenous - mutated sites	GCAGTAATCGCA	1	0	TACGTTAAACAATACGAGGCACTTACTCCGGCAGTAATCGCAAAAGGGTACGTTATTTATTCTTCAATTTTACTTACTTTACAATTACGCGTTATAATTTACTAACATTTCCTTTCCATAATTTATTTAGCGCTTGACTGTACTTTCAAAATTTACCCAGTAGGCCAGCAAATAAAGAAAATTATACCAGATTACTTCTGCCTGGAGTTCGCTATTCCTATTGTAGTTTT	1	GTACGT	TACTAAC	TAG	83	35		[0 0 0]		[1 0 1]		6	53	86							YCR028C-A		-9.48	[]	[]	[]	430	0	0.837146	GTACGTTATTTATTCTTCAATTTTACTTACTTTACAATTACGCGTTATAATTTACTAACATTTCCTTTCCATAATTTATTTAG	0.5	0.228916
endogenous - mutated sites	ACTTGGAGAAGC	0	0	TACGTTAAACAATACGAGGCACTTACTCCGACTTGGAGAAGCAAAGGGTACGTTGAAACTCATCTGCTTTCATTAGGCGTCCAACTAATTAACATTGCATATTTTCGTATACTATTTTTTTGTGCAGAGCTCACGGACTGTACTTTCAAAATTTACCCAGTAGGCCAGCAAATAAAGAAAATTATACCAGATTACTTCTGCCTGGAGTTCGCTATTCCTATTGTAGTTTT	4	GTACGT	AATTAAC	CAG	80	45		[0 0 0]		[1 0 1]		6	40	83							YPL241C		-15.06	[]	[]	[]	785	1	0.341585	GTACGTTGAAACTCATCTGCTTTCATTAGGCGTCCAACTAATTAACATTGCATATTTTCGTATACTATTTTTTTGTGCAG	0.55	0.3375
endogenous - mutated sites	GAGCGCGTCTAG	0	0	TACGTTAAACAATACGAGGCACTTACTCCGGAGCGCGTCTAGAAAGGGTACGTTGAAACTCATCTGCTTTCATTAGGCGTCCAACTAATTAACATTGCATATTTTCGTATACTATTTTTTTGTGCAGAGCTCACGGACTGTACTTTCAAAATTTACCCAGTAGGCCAGCAAATAAAGAAAATTATACCAGATTACTTCTGCCTGGAGTTCGCTATTCCTATTGTAGTTTT	4	GTACGT	AATTAAC	CAG	80	45		[0 0 0]		[1 0 1]		6	40	83							YPL241C		-13.79	0	70	1	431	1	0.0300404	GTACGTTGAAACTCATCTGCTTTCATTAGGCGTCCAACTAATTAACATTGCATATTTTCGTATACTATTTTTTTGTGCAG	0.55	0.3375
endogenous - mutated sites	TTTGACTGTGAC	0.750423	0.00154881	TACGTTAAACAATACGAGGCACTTACTCCGTTTGACTGTGACAAAGGGTACGTTGAAACTCATCTGCTTTCATTAGGCGTCTACTAACTTAACATTGCATATTTTCGTATACTATTTTTTTGTGTAGAGCTCACGGACTGTACTTTCAAAATTTACCCAGTAGGCCAGCAAATAAAGAAAATTATACCAGATTACTTCTGCCTGGAGTTCGCTATTCCTATTGTAGTTTT	1	GTACGT	TACTAAC	TAG	80	45		[0 0 0]		[1 1 0]		6	40	83							YPL241C		-13.39	[-1;-1;-2]	[1;66;15]	[2;2;1]	2619	0.248028	0.864851	GTACGTTGAAACTCATCTGCTTTCATTAGGCGTCTACTAACTTAACATTGCATATTTTCGTATACTATTTTTTTGTGTAG	0.6	0.325
endogenous - mutated sites	ACCGGATCTTGA	0.0756939	0	TACGTTAAACAATACGAGGCACTTACTCCGACCGGATCTTGAAAAGGGTACGTTGAAACTCATCTGCTTTCATTATACGTCCAACTAATTAACATTGCATATTTTCGTATACTATTTTTTTGTGTAGAGCTCACGGACTGTACTTTCAAAATTTACCCAGTAGGCCAGCAAATAAAGAAAATTATACCAGATTACTTCTGCCTGGAGTTCGCTATTCCTATTGTAGTTTT	1	GTACGT	AATTAAC	TAG	80	45		[0 0 0]		[1 0 0]		6	40	83							YPL241C		-11.09	[]	[]	[]	369	0.924306	0.0137421	GTACGTTGAAACTCATCTGCTTTCATTATACGTCCAACTAATTAACATTGCATATTTTCGTATACTATTTTTTTGTGTAG	0.6	0.3
endogenous - mutated sites	CACACTCATATT	0	0	TACGTTAAACAATACGAGGCACTTACTCCGCACACTCATATTAAAGGGTACGTTGAAACTCATCTGCTTTCATTATACGTCTACTAACTTAACATTGCATATTTTCGTATACTATTTTTTTGTGCAGAGCTCACGGACTGTACTTTCAAAATTTACCCAGTAGGCCAGCAAATAAAGAAAATTATACCAGATTACTTCTGCCTGGAGTTCGCTATTCCTATTGTAGTTTT	1	GTACGT	TACTAAC	CAG	80	45		[0 0 0]		[1 1 1]		6	40	83							YPL241C		-9.2	[]	[]	[]	363	1	0.161524	GTACGTTGAAACTCATCTGCTTTCATTATACGTCTACTAACTTAACATTGCATATTTTCGTATACTATTTTTTTGTGCAG	0.55	0.3125
endogenous - mutated sites	CATACCCGTGGG	0.0303951	0	TACGTTAAACAATACGAGGCACTTACTCCGCATACCCGTGGGAAAGGGTACGTTGAAACTCATCTGCTTTCATTATCCGTCCAACTAATTAACATTGCATATTTTCGTATACTATTTTTTTGTGCAGAGCTCACGGACTGTACTTTCAAAATTTACCCAGTAGGCCAGCAAATAAAGAAAATTATACCAGATTACTTCTGCCTGGAGTTCGCTATTCCTATTGTAGTTTT	4	GTACGT	AATTAAC	CAG	80	45		[0 0 0]		[1 0 1]		6	40	83							YPL241C		-16.02	-1	50	1	225	0.969605	-0.354917	GTACGTTGAAACTCATCTGCTTTCATTATCCGTCCAACTAATTAACATTGCATATTTTCGTATACTATTTTTTTGTGCAG	0.55	0.325
endogenous - mutated sites	AAGAGCTCAATA	0.148268	0	TACGTTAAACAATACGAGGCACTTACTCCGAAGAGCTCAATAAAAGGGTACGTTGAAACTCATCTGCTTTCATTATTCGTCCAACTAATTAACATTGCATATTTTCGTATACTATTTTTTTGTGCAGAGCTCACGGACTGTACTTTCAAAATTTACCCAGTAGGCCAGCAAATAAAGAAAATTATACCAGATTACTTCTGCCTGGAGTTCGCTATTCCTATTGTAGTTTT	4	GTACGT	AATTAAC	CAG	80	45		[0 0 0]		[1 0 1]		6	40	83							YPL241C		-10.28	[]	[]	[]	659	0.851732	0.244412	GTACGTTGAAACTCATCTGCTTTCATTATTCGTCCAACTAATTAACATTGCATATTTTCGTATACTATTTTTTTGTGCAG	0.55	0.3125
endogenous - mutated sites	TGTGGTTCGGCG	0.588137	0.000793173	TACGTTAAACAATACGAGGCACTTACTCCGTGTGGTTCGGCGAAAGTGTACGTATATCATAAACATATCCCTACTCATTTTTTAATCTTTTTTCCAGTATCTTTTCATCTTACTAACTGTTATTCATTGATATAAAACAGCCTCTTCAAAATTTACCCAGTAGGCCAGCAAATAAAGAAAATTATACCAGATTACTTCTGCCTGGAGTTCGCTATTCCTATTGTAGTTTT	1	GTACGT	TACTAAC	CAG	93	34		[0 0 0]		[1 0 1]		6	64	96							YGR001C		-18.18	[-2;0]	[2;2]	[1;1]	1016	0.41107	1.01428	GTACGTATATCATAAACATATCCCTACTCATTTTTTAATCTTTTTTCCAGTATCTTTTCATCTTACTAACTGTTATTCATTGATATAAAACAG	0.35	0.258065
endogenous - mutated sites	GCGCCACTTAAG	0.993982	0.00370125	TACGTTAAACAATACGAGGCACTTACTCCGGCGCCACTTAAGAAAGTGTACGTATATCATAAACATATCCCTACTCATTTTTTAATCTTTTTTCCAGTATCTTTTCATCTTACTAACTGTTATTCATTGATATAAAATAGCCTCTTCAAAATTTACCCAGTAGGCCAGCAAATAAAGAAAATTATACCAGATTACTTCTGCCTGGAGTTCGCTATTCCTATTGTAGTTTT	1	GTACGT	TACTAAC	TAG	93	34		[0 0 0]		[1 0 0]		6	64	96							YGR001C		-13.87	[-1;0;36]	[1;2;54]	[1;1;1]	1064	0.00231635	0.0889456	GTACGTATATCATAAACATATCCCTACTCATTTTTTAATCTTTTTTCCAGTATCTTTTCATCTTACTAACTGTTATTCATTGATATAAAATAG	0.4	0.247312
endogenous - mutated sites	AGAGGAACGCTT	0.525342	0	TACGTTAAACAATACGAGGCACTTACTCCGAGAGGAACGCTTAAAGTGTACGTATATCATAAACATATCCCTACTCATTTTTTAATCTTTTTTCCAGTATCTTTTGACTAACCTAACTGTTATTCATTGATATAAAACAGCCTCTTCAAAATTTACCCAGTAGGCCAGCAAATAAAGAAAATTATACCAGATTACTTCTGCCTGGAGTTCGCTATTCCTATTGTAGTTTT	1	GTACGT	GACTAAC	CAG	93	34		[0 0 0]		[1 1 1]		6	64	96							YGR001C		-13.21	0	22	3	225	0.474658	0.701988	GTACGTATATCATAAACATATCCCTACTCATTTTTTAATCTTTTTTCCAGTATCTTTTGACTAACCTAACTGTTATTCATTGATATAAAACAG	0.35	0.268817
endogenous - mutated sites	TCTTCGCGGATA	0	0	TACGTTAAACAATACGAGGCACTTACTCCGTCTTCGCGGATAAAAGTGTACGTATATCATAAACATATCCCTACTCATTTTTTAATCTTTTTTCCAGTATCTTTTGACTAACCTAACTGTTATTCATTGATATAAAATAGCCTCTTCAAAATTTACCCAGTAGGCCAGCAAATAAAGAAAATTATACCAGATTACTTCTGCCTGGAGTTCGCTATTCCTATTGTAGTTTT	1	GTACGT	GACTAAC	TAG	93	34		[0 0 0]		[1 1 0]		6	64	96							YGR001C		-18.93	[]	[]	[]	344	1	0.170361	GTACGTATATCATAAACATATCCCTACTCATTTTTTAATCTTTTTTCCAGTATCTTTTGACTAACCTAACTGTTATTCATTGATATAAAATAG	0.4	0.258065
endogenous - mutated sites	CATATACAGTGT	0.153909	0.00315771	TACGTTAAACAATACGAGGCACTTACTCCGCATATACAGTGTAAAGTGTACGTTATTATAAGTTTTGAAAGGGATTTCAACATATACTAACAAATTCTTGAAAAGTACCCTCACTGTCCTATTGTAAATCAGACCAACTGTACTTTCAAAATTTACCCAGTAGGCCAGCAAATAAAGAAAATTATACCAGATTACTTCTGCCTGGAGTTCGCTATTCCTATTGTAGTTTT	1	GTACGT	TACTAAC	CAG	85	52		[0 0 0]		[1 0 0]		6	38	88							YGL087C		-9.99	[-3;-6;0;9]	[23;54;2;33]	[1;1;1;1]	197	0.720572	-0.543249	GTACGTTATTATAAGTTTTGAAAGGGATTTCAACATATACTAACAAATTCTTGAAAAGTACCCTCACTGTCCTATTGTAAATCAG	0.35	0.305882
endogenous - mutated sites	CAGTTCCCGTTC	0.993583	0	TACGTTAAACAATACGAGGCACTTACTCCGCAGTTCCCGTTCAAAGTGTACGTTATTATAAGTTTTGAAAGGGATTTCAACATATACTAACAAATTCTTGAAAGGTACCCTCACTGTCCTATTGTAAATTAGACCAACTGTACTTTCAAAATTTACCCAGTAGGCCAGCAAATAAAGAAAATTATACCAGATTACTTCTGCCTGGAGTTCGCTATTCCTATTGTAGTTTT	1	GTACGT	TACTAAC	TAG	85	52		[0 0 0]		[1 0 1]		6	38	88							YGL087C		-10.19	0	60	1	611	0.00641748	0.793424	GTACGTTATTATAAGTTTTGAAAGGGATTTCAACATATACTAACAAATTCTTGAAAGGTACCCTCACTGTCCTATTGTAAATTAG	0.4	0.305882
endogenous - mutated sites	ACGCCGTGAGTC	0	0	TACGTTAAACAATACGAGGCACTTACTCCGACGCCGTGAGTCAAAGTGTACGTTATTATAAGTTTTGAAAGGGATTTCAGACTAACCTAACAAATTCTTGAAATCTACCCTCACTGTCCTATTGTAAATCAGACCAACTGTACTTTCAAAATTTACCCAGTAGGCCAGCAAATAAAGAAAATTATACCAGATTACTTCTGCCTGGAGTTCGCTATTCCTATTGTAGTTTT	1	GTACGT	GACTAAC	CAG	85	52		[0 0 0]		[1 1 0]		6	38	88							YGL087C		-15.31	[]	[]	[]	317	1	0.134862	GTACGTTATTATAAGTTTTGAAAGGGATTTCAGACTAACCTAACAAATTCTTGAAATCTACCCTCACTGTCCTATTGTAAATCAG	0.35	0.329412
endogenous - mutated sites	AGACCGTATAGA	0	0	TACGTTAAACAATACGAGGCACTTACTCCGAGACCGTATAGAAAAGTGTACGTTATTATAAGTTTTGAAAGGGATTTCAGACTAACCTAACAAATTCTTGAATTGTACCCTCACTGTCCTATTGTAAATTAGACCAACTGTACTTTCAAAATTTACCCAGTAGGCCAGCAAATAAAGAAAATTATACCAGATTACTTCTGCCTGGAGTTCGCTATTCCTATTGTAGTTTT	1	GTACGT	GACTAAC	TAG	85	52		[0 0 0]		[1 1 1]		6	38	88							YGL087C		-12.2	[]	[]	[]	94	1	0.176806	GTACGTTATTATAAGTTTTGAAAGGGATTTCAGACTAACCTAACAAATTCTTGAATTGTACCCTCACTGTCCTATTGTAAATTAG	0.4	0.317647
endogenous - mutated sites	AAGCAGGATCTA	1	0	TACGTTAAACAATACGAGGCACTTACTCCGAAGCAGGATCTAAAAGTGTATGTATTAAATAAACATATCCCTACTCATTTTTTAATCTTTTTTCCAGTATCTTTTCATCTTACTAACTGTTATTCATTGATATAAAACAGCCTCTTCAAAATTTACCCAGTAGGCCAGCAAATAAAGAAAATTATACCAGATTACTTCTGCCTGGAGTTCGCTATTCCTATTGTAGTTTT	1	GTATGT	TACTAAC	CAG	93	34		[0 0 0]		[0 0 1]		6	64	96							YGR001C		-14.06	[]	[]	[]	738	0	1.91683	GTATGTATTAAATAAACATATCCCTACTCATTTTTTAATCTTTTTTCCAGTATCTTTTCATCTTACTAACTGTTATTCATTGATATAAAACAG	0.35	0.236559
endogenous - mutated sites	CCAAAGGACAGC	0.970437	0.00162338	TACGTTAAACAATACGAGGCACTTACTCCGCCAAAGGACAGCAAAGTGTATGTATTAAATAAACATATCCCTACTCATTTTTTAATCTTTTTTCCAGTATCTTTTGACTAACCTAACTGTTATTCATTGATATAAAACAGCCTCTTCAAAATTTACCCAGTAGGCCAGCAAATAAAGAAAATTATACCAGATTACTTCTGCCTGGAGTTCGCTATTCCTATTGTAGTTTT	1	GTATGT	GACTAAC	CAG	93	34		[0 0 0]		[0 1 1]		6	64	96							YGR001C		-14.06	0	39	4	646	0.0279392	1.01391	GTATGTATTAAATAAACATATCCCTACTCATTTTTTAATCTTTTTTCCAGTATCTTTTGACTAACCTAACTGTTATTCATTGATATAAAACAG	0.35	0.247312
endogenous - mutated sites	GTACTCGGGGAA	0.81535	0	TACGTTAAACAATACGAGGCACTTACTCCGGTACTCGGGGAAAAAGTGTATGTATTAAATAAACATATCCCTACTCATTTTTTAATCTTTTTTCCAGTATCTTTTGACTAACCTAACTGTTATTCATTGATATAAAATAGCCTCTTCAAAATTTACCCAGTAGGCCAGCAAATAAAGAAAATTATACCAGATTACTTCTGCCTGGAGTTCGCTATTCCTATTGTAGTTTT	1	GTATGT	GACTAAC	TAG	93	34		[0 0 0]		[0 1 0]		6	64	96							YGR001C		-19.09	0	39	3	944	0.18465	2.02375	GTATGTATTAAATAAACATATCCCTACTCATTTTTTAATCTTTTTTCCAGTATCTTTTGACTAACCTAACTGTTATTCATTGATATAAAATAG	0.4	0.236559
endogenous - mutated sites	CACGTGGTTCCA	0.997519	0	TACGTTAAACAATACGAGGCACTTACTCCGCACGTGGTTCCAAAAGTGTATGTTATAATAAGTTTTGAAAGGGATTTCAACATATACTAACAAATTCTTGAAGTGTACCCTCACTGTCCTATTGTAAATTAGACCAACTGTACTTTCAAAATTTACCCAGTAGGCCAGCAAATAAAGAAAATTATACCAGATTACTTCTGCCTGGAGTTCGCTATTCCTATTGTAGTTTT	1	GTATGT	TACTAAC	TAG	85	52		[0 0 0]		[0 0 1]		6	38	88							YGL087C		-9.82	[]	[]	[]	998	0.00248139	0.933963	GTATGTTATAATAAGTTTTGAAAGGGATTTCAACATATACTAACAAATTCTTGAAGTGTACCCTCACTGTCCTATTGTAAATTAG	0.4	0.294118
endogenous - mutated sites	TGAAGTTTAGGG	0.0321543	0	TACGTTAAACAATACGAGGCACTTACTCCGTGAAGTTTAGGGAAAGTGTATGTTATAATAAGTTTTGAAAGGGATTTCAGACTAACCTAACAAATTCTTGAAATCTACCCTCACTGTCCTATTGTAAATCAGACCAACTGTACTTTCAAAATTTACCCAGTAGGCCAGCAAATAAAGAAAATTATACCAGATTACTTCTGCCTGGAGTTCGCTATTCCTATTGTAGTTTT	1	GTATGT	GACTAAC	CAG	85	52		[0 0 0]		[0 1 0]		6	38	88							YGL087C		-13.75	[]	[]	[]	93	0.967846	-0.024134	GTATGTTATAATAAGTTTTGAAAGGGATTTCAGACTAACCTAACAAATTCTTGAAATCTACCCTCACTGTCCTATTGTAAATCAG	0.35	0.317647
endogenous - mutated sites	CATTATACTTGA	0.0578035	0	TACGTTAAACAATACGAGGCACTTACTCCGCATTATACTTGAAAAGTGTATGTTATAATAAGTTTTGAAAGGGATTTCAGACTAACCTAACAAATTCTTGAAATCTACCCTCACTGTCCTATTGTAAATTAGACCAACTGTACTTTCAAAATTTACCCAGTAGGCCAGCAAATAAAGAAAATTATACCAGATTACTTCTGCCTGGAGTTCGCTATTCCTATTGTAGTTTT	1	GTATGT	GACTAAC	TAG	85	52		[0 0 0]		[0 1 1]		6	38	88							YGL087C		-10.7	[]	[]	[]	138	0.942197	0.410504	GTATGTTATAATAAGTTTTGAAAGGGATTTCAGACTAACCTAACAAATTCTTGAAATCTACCCTCACTGTCCTATTGTAAATTAG	0.4	0.305882
endogenous - mutated sites	AGCGCGCATAAC	0.79652	0.00742099	TACGTTAAACAATACGAGGCACTTACTCCGAGCGCGCATAACAAATCGTATGTTATAATCTATTGCGCTTTAGTTTGAATTGAAATCATCTTTACCGTGGTACTAACTACGCTTGCGAGGAATCGTGCAAGTCCGTGCGGCTTATACGTAATCCTAATACTCAAAATAGGCGGAAAGAAAATTATACCAGATTACTTCTGCCTGGAGTTCGCTATTCCTATTGTAGTTTT	1	GTATGT	TACTAAC	TAG	122	73		[0 0 0]		[0 0 1]		6	54	125							YNL138W-A		-13.8	[-1;2;-1;0;2;3;-1;-1;0;2;2;4]	[1;5;32;2;32;5;33;52;32;31;4;6]	[3;3;2;2;2;2;1;1;1;1;1;1]	3158	0.196059	0.518804	GTATGTTATAATCTATTGCGCTTTAGTTTGAATTGAAATCATCTTTACCGTGGTACTAACTACGCTTGCGAGGAATCGTGCAAGTCCGTGCGGCTTATACGTAATCCTAATACTCAAAATAG	0.25	0.385246
endogenous - mutated sites	ATATCACCAAGT	0	0	TACGTTAAACAATACGAGGCACTTACTCCGATATCACCAAGTAAATTGTACGTACACTTCGGAGTGAGGAAAAGAAAGAAAGGGGAAATTAACCGACTAACCTAACACTGACACTTTGAACAGTTGATAAAAACGGACTGTACTTTCAAAATTTACCCAGTAGGCCAGCAAATAAAGAAAATTATACCAGATTACTTCTGCCTGGAGTTCGCTATTCCTATTGTAGTTTT	1	GTACGT	GACTAAC	CAG	76	28		[0 0 0]		[1 1 0]		6	53	79							YKL190W		-19.79	0	39	3	277	1	-0.241138	GTACGTACACTTCGGAGTGAGGAAAAGAAAGAAAGGGGAAATTAACCGACTAACCTAACACTGACACTTTGAACAG	0.2	0.421053
endogenous - mutated sites	AGCCTACAGCTG	0	0.000212427	TACGTTAAACAATACGAGGCACTTACTCCGAGCCTACAGCTGAAATTGTACGTACACTTCGGAGTGAGGAAAAGAAAGAAAGGGGAAATTAACCGACTAACCTAACACTGACACTTTGAATAGTTGATAAAAACGGACTGTACTTTCAAAATTTACCCAGTAGGCCAGCAAATAAAGAAAATTATACCAGATTACTTCTGCCTGGAGTTCGCTATTCCTATTGTAGTTTT	1	GTACGT	GACTAAC	TAG	76	28		[0 0 0]		[1 1 1]		6	53	79							YKL190W		-22.55	9	75	1	407	0.942857	-0.255444	GTACGTACACTTCGGAGTGAGGAAAAGAAAGAAAGGGGAAATTAACCGACTAACCTAACACTGACACTTTGAATAG	0.25	0.407895
endogenous - mutated sites	AGAGTTCGCAGC	0	0	TACGTTAAACAATACGAGGCACTTACTCCGAGAGTTCGCAGCAAATTGTACGTACACTTCGGAGTGAGGAAAAGAAAGAAAGGGGAAATTAACCGATTTTACTAACACTGACACTTTGAACAGTTGATAAAAACGGACTGTACTTTCAAAATTTACCCAGTAGGCCAGCAAATAAAGAAAATTATACCAGATTACTTCTGCCTGGAGTTCGCTATTCCTATTGTAGTTTT	1	GTACGT	TACTAAC	CAG	76	28		[0 0 0]		[1 0 0]		6	53	79							YKL190W		-22.2	[]	[]	[]	150	1	-0.266495	GTACGTACACTTCGGAGTGAGGAAAAGAAAGAAAGGGGAAATTAACCGATTTTACTAACACTGACACTTTGAACAG	0.2	0.394737
endogenous - mutated sites	GGACGAACGTAG	0	0	TACGTTAAACAATACGAGGCACTTACTCCGGGACGAACGTAGAAATTGTACGTACACTTCGGAGTGAGGAAAAGAAAGAAAGGGGAAATTAACCGATTTTACTAACACTGACACTTTGAATAGTTGATAAAAACGGACTGTACTTTCAAAATTTACCCAGTAGGCCAGCAAATAAAGAAAATTATACCAGATTACTTCTGCCTGGAGTTCGCTATTCCTATTGTAGTTTT	1	GTACGT	TACTAAC	TAG	76	28		[0 0 0]		[1 0 1]		6	53	79							YKL190W		-24.84	[]	[]	[]	80	1	-0.446074	GTACGTACACTTCGGAGTGAGGAAAAGAAAGAAAGGGGAAATTAACCGATTTTACTAACACTGACACTTTGAATAG	0.25	0.381579
endogenous - mutated sites	CAACGTGTTGCC	0.741113	0.00285803	TACGTTAAACAATACGAGGCACTTACTCCGCAACGTGTTGCCAAATTGTACGTAGACGCAACTATATCTTTCCGTTTCTCATTGGCGGTTTTTAGCGATCGACTAACCTAACATAATCTTTTTGGGGGGTGAGAATATATAGGTGTACTGGATATCTATATTCTTGGCTTTATTCAAACAGTTGAACCAGATTACTTCTGCCTGGAGTTCGCTATTCCTATTGTAGTTTT	1	GTACGT	GACTAAC	CAG	134	80		[0 0 0]		[0 1 1]		6	59	137							YLR306W		-14.97	0	2	4	964	0.256029	-0.119436	GTACGTAGACGCAACTATATCTTTCCGTTTCTCATTGGCGGTTTTTAGCGATCGACTAACCTAACATAATCTTTTTGGGGGGTGAGAATATATAGGTGTACTGGATATCTATATTCTTGGCTTTATTCAAACAG	0.4	0.380597
endogenous - mutated sites	CACCGGTGGAAA	0.718653	0.0518286	TACGTTAAACAATACGAGGCACTTACTCCGCACCGGTGGAAAAAATTGTACGTTACGTTCTATTGCGCTTTAGTTTGAATTGAAATCATCTTTACCAAGGTACTAACTACGCTTGCGATAAATCGTGCAAGTCCGTGCGGCTTATACGTAGTGCTAATACTCAAAATAGGCGGAAAGAAAATTATACCAGATTACTTCTGCCTGGAGTTCGCTATTCCTATTGTAGTTTT	4	GTACGT	TACTAAC	TAG	122	73		[0 0 0]		[1 0 1]		6	54	125							YNL138W-A		-12.72	[-1;0;-1;2;0;-1;-2;-2;2;4]	[23;23;2;5;2;43;10;23;4;6]	[851;26;10;4;3;1;1;1;1;1]	4864	0.229519	0.393347	GTACGTTACGTTCTATTGCGCTTTAGTTTGAATTGAAATCATCTTTACCAAGGTACTAACTACGCTTGCGATAAATCGTGCAAGTCCGTGCGGCTTATACGTAGTGCTAATACTCAAAATAG	0.25	0.393443
endogenous - mutated sites	ACCATCCTGGCT	0.698476	0.00560688	TACGTTAAACAATACGAGGCACTTACTCCGACCATCCTGGCTAAATTGTACGTTACGTTCTATTGCGCTTTAGTTTGAATTGAAATCATCTTTACCACGGTACTAACTACGCTTGCGGTGAATCGTGCAAGTCCGTGCGGCTTATACGTAACGCTAATACTCAAAATAGGCGGAAAGAAAATTATACCAGATTACTTCTGCCTGGAGTTCGCTATTCCTATTGTAGTTTT	4	GTACGT	TACTAAC	TAG	122	73		[0 0 0]		[1 0 1]		6	54	125							YNL138W-A		-9.58	[0;0;2;3;2;0;1;3;-1;0;2]	[2;23;5;5;4;3;4;6;2;4;6]	[12;9;7;4;3;2;2;2;1;1;1]	4854	0.295917	0.0572685	GTACGTTACGTTCTATTGCGCTTTAGTTTGAATTGAAATCATCTTTACCACGGTACTAACTACGCTTGCGGTGAATCGTGCAAGTCCGTGCGGCTTATACGTAACGCTAATACTCAAAATAG	0.2	0.418033
endogenous - mutated sites	CACGTAATATAA	0.648579	0	TACGTTAAACAATACGAGGCACTTACTCCGCACGTAATATAAAAATTGTATGTACTAATCGGAGTGAGGAAAAGAAAGAAAGGGGAAATTAACCGACTAACCTAACACTGACACTTTGAACAGTTGATAAAAACGGACTGTACTTTCAAAATTTACCCAGTAGGCCAGCAAATAAAGAAAATTATACCAGATTACTTCTGCCTGGAGTTCGCTATTCCTATTGTAGTTTT	1	GTATGT	GACTAAC	CAG	76	28		[0 0 0]		[0 1 0]		6	53	79							YKL190W		-20.65	[]	[]	[]	997	0.351421	0.166657	GTATGTACTAATCGGAGTGAGGAAAAGAAAGAAAGGGGAAATTAACCGACTAACCTAACACTGACACTTTGAACAG	0.2	0.394737
endogenous - mutated sites	GCGCATTAACCT	0.882576	0	TACGTTAAACAATACGAGGCACTTACTCCGGCGCATTAACCTAAATTGTATGTACTAATCGGAGTGAGGAAAAGAAAGAAAGGGGAAATTAACCGACTAACCTAACACTGACACTTTGAATAGTTGATAAAAACGGACTGTACTTTCAAAATTTACCCAGTAGGCCAGCAAATAAAGAAAATTATACCAGATTACTTCTGCCTGGAGTTCGCTATTCCTATTGTAGTTTT	1	GTATGT	GACTAAC	TAG	76	28		[0 0 0]		[0 1 1]		6	53	79							YKL190W		-18.27	[]	[]	[]	67	0.117424	0.0966992	GTATGTACTAATCGGAGTGAGGAAAAGAAAGAAAGGGGAAATTAACCGACTAACCTAACACTGACACTTTGAATAG	0.25	0.381579
endogenous - mutated sites	AACATTAGTACG	0	0	TACGTTAAACAATACGAGGCACTTACTCCGAACATTAGTACGAAATTGTATGTACTAATCGGAGTGAGGAAAAGAAAGAAAGGGGAAATTAACCGATTTTACTAACACTGACACTTTGAATAGTTGATAAAAACGGACTGTACTTTCAAAATTTACCCAGTAGGCCAGCAAATAAAGAAAATTATACCAGATTACTTCTGCCTGGAGTTCGCTATTCCTATTGTAGTTTT	1	GTATGT	TACTAAC	TAG	76	28		[0 0 0]		[0 0 1]		6	53	79							YKL190W		-27	[]	[]	[]	470	1	0.20236	GTATGTACTAATCGGAGTGAGGAAAAGAAAGAAAGGGGAAATTAACCGATTTTACTAACACTGACACTTTGAATAG	0.25	0.355263
endogenous - mutated sites	GACAAGAGCGCT	0	0	TACGTTAAACAATACGAGGCACTTACTCCGGACAAGAGCGCTAAATTGTATGTAGATACAACTATATCTTTCCGTTTCTCATTGGCGGTTTTTAGCGATCGACTAACCTAACATAATCTTTTTGGGGGGTGAGATTGTATACGTGTACTGGATATATATATTCTTGGCTTTATTCAAATAGTTGAACCAGATTACTTCTGCCTGGAGTTCGCTATTCCTATTGTAGTTTT	1	GTATGT	GACTAAC	TAG	134	80		[0 0 0]		[1 1 0]		6	59	137							YLR306W		-11.68	[]	[]	[]	71	1	-0.67975	GTATGTAGATACAACTATATCTTTCCGTTTCTCATTGGCGGTTTTTAGCGATCGACTAACCTAACATAATCTTTTTGGGGGGTGAGATTGTATACGTGTACTGGATATATATATTCTTGGCTTTATTCAAATAG	0.45	0.350746
endogenous - mutated sites	CAGATTCATCTA	0.607692	0.0042735	TACGTTAAACAATACGAGGCACTTACTCCGCAGATTCATCTAAACGCGTATGTACTAATTTGCAAGAAACTGAGCTGTTTCCCCCTCTTATCCACTCATTTTCTCTGACTTGACAAGACTAACCTAACTAACAACTTTTGCCACTACAAATAGGACTGAATAGGTTAACAAATAAAGAAAATTATACCAGATTACTTCTGCCTGGAGTTCGCTATTCCTATTGTAGTTTT	1	GTATGT	GACTAAC	TAG	116	46		[0 0 0]		[0 1 1]		6	75	119							YMR133W		-8.5	[0;0;0;0;3]	[-8;57;2;36;-5]	[11;5;1;1;1]	1297	0.388034	0.763776	GTATGTACTAATTTGCAAGAAACTGAGCTGTTTCCCCCTCTTATCCACTCATTTTCTCTGACTTGACAAGACTAACCTAACTAACAACTTTTGCCACTACAAATAGGACTGAATAG	0.2	0.37931
endogenous - mutated sites	GAGCTCCAACTG	0	0.0722892	TACGTTAAACAATACGAGGCACTTACTCCGGAGCTCCAACTGAACTAGTACGTGTGAAAATAATTCTGTGTTTGTATTTTAACCGTGGGTTTGACTAACCTAACAATTTAACGCTGAGGTGAGCTGTGTAGGAGGCACTGTACTTTCAAAATTTACCCAGTAGGCCAGCAAATAAAGAAAATTATACCAGATTACTTCTGCCTGGAGTTCGCTATTCCTATTGTAGTTTT	1	GTACGT	GACTAAC	TAG	84	38		[0 0 0]		[1 1 1]		6	51	87							YMR201C		-9.62	[0;-1;0]	[48;48;76]	[307;2;1]	458	0.927711	0.247243	GTACGTGTGAAAATAATTCTGTGTTTGTATTTTAACCGTGGGTTTGACTAACCTAACAATTTAACGCTGAGGTGAGCTGTGTAG	0.25	0.380952
endogenous - mutated sites	ATCAGGTCGGTG	0	0.692253	TACGTTAAACAATACGAGGCACTTACTCCGATCAGGTCGGTGAACTAGTACGTGTGAAAATCATTCTGTGTTTGTATTTTAACCGTGGGTTTCTTTTTACTAACAATTTAACGACGAGTTGAGCTGTGCAGGAGGCACTGTACTTTCAAAATTTACCCAGTAGGCCAGCAAATAAAGAAAATTATACCAGATTACTTCTGCCTGGAGTTCGCTATTCCTATTGTAGTTTT	1	GTACGT	TACTAAC	CAG	84	38		[0 0 0]		[1 0 0]		6	51	87							YMR201C		-13.85	[0;0;0;0;0;0;1;2;-1;0;0;-2;-3;0;0;0;0;0;0;0;1;5]	[34;31;85;70;64;87;36;36;33;60;69;32;28;62;65;66;68;73;81;82;85;41]	[455;122;91;27;5;3;3;3;2;2;2;1;1;1;1;1;1;1;1;1;1;1]	2749	0.0154612	0.875167	GTACGTGTGAAAATCATTCTGTGTTTGTATTTTAACCGTGGGTTTCTTTTTACTAACAATTTAACGACGAGTTGAGCTGTGCAG	0.2	0.369048
endogenous - mutated sites	TCTGATAGGCCC	0.00761997	0	TACGTTAAACAATACGAGGCACTTACTCCGTCTGATAGGCCCAACTAGTACGTGTGAAAATCATTCTGTGTTTGTATTTTAACCGTGGGTTTGACTAACCTAACAATTTAACGAGGAGACGAGCTGTGCAGGAGGCACTGTACTTTCAAAATTTACCCAGTAGGCCAGCAAATAAAGAAAATTATACCAGATTACTTCTGCCTGGAGTTCGCTATTCCTATTGTAGTTTT	1	GTACGT	GACTAAC	CAG	84	38		[0 0 0]		[1 1 0]		6	51	87							YMR201C		-10.02	[-1;0;0]	[34;74;43]	[2;2;1]	569	0.99238	-0.191747	GTACGTGTGAAAATCATTCTGTGTTTGTATTTTAACCGTGGGTTTGACTAACCTAACAATTTAACGAGGAGACGAGCTGTGCAG	0.1	0.404762
endogenous - mutated sites	GTCGCGGCCAGT	0.29537	0.220516	TACGTTAAACAATACGAGGCACTTACTCCGGTCGCGGCCAGTAACTAGTACGTGTGAAAATTATTCTGTGTTTGTATTTTAACCGTGGGTTTCTTTTTACTAACAATTTAACGCTGAGATTAGCTGTGTAGGAGGCACTGTACTTTCAAAATTTACCCAGTAGGCCAGCAAATAAAGAAAATTATACCAGATTACTTCTGCCTGGAGTTCGCTATTCCTATTGTAGTTTT	1	GTACGT	TACTAAC	TAG	84	38		[0 0 0]		[1 0 1]		6	51	87							YMR201C		-12.95	[0;0;4;-2;0;-1;-4;0;0;0;18;2;9]	[48;-6;52;46;54;47;-9;34;73;89;19;50;58]	[459;6;3;2;2;1;1;1;1;1;1;1;1]	2305	0.00632919	-0.332846	GTACGTGTGAAAATTATTCTGTGTTTGTATTTTAACCGTGGGTTTCTTTTTACTAACAATTTAACGCTGAGATTAGCTGTGTAG	0.3	0.333333
endogenous - mutated sites	CATACTGGTGCG	0.970663	0.0130454	TACGTTAAACAATACGAGGCACTTACTCCGCATACTGGTGCGAACTCGTATGTAGAAGCAACTATATCTTTCCGTTTCTCATTGGCGGTTTTTAGCGATCGAAAATACTAACATAATCTTTTTGGGGGGTGAGATTGTATCTGTGTACTGGATATTTATATTCTTGGCTTTATTCAAACAGTTGAACCAGATTACTTCTGCCTGGAGTTCGCTATTCCTATTGTAGTTTT	1	GTATGT	TACTAAC	CAG	134	80		[0 0 0]		[1 0 1]		6	59	137							YLR306W		-16.31	[0;-1;-1;0;-1;0;3]	[11;2;11;2;1;35;5]	[190;12;11;8;2;1;1]	9312	0.0162913	0.675396	GTATGTAGAAGCAACTATATCTTTCCGTTTCTCATTGGCGGTTTTTAGCGATCGAAAATACTAACATAATCTTTTTGGGGGGTGAGATTGTATCTGTGTACTGGATATTTATATTCTTGGCTTTATTCAAACAG	0.4	0.350746
endogenous - mutated sites	AGTACGGGGAAG	0	0	TACGTTAAACAATACGAGGCACTTACTCCGAGTACGGGGAAGAACTCGTATGTGTTAAAATTATTCTGTGTTTGTATTTTAACCGTGGGTTTGACTAACCTAACAATTTAACGAAGAGCTGAGCTGTGCAGGAGGCACTGTACTTTCAAAATTTACCCAGTAGGCCAGCAAATAAAGAAAATTATACCAGATTACTTCTGCCTGGAGTTCGCTATTCCTATTGTAGTTTT	1	GTATGT	GACTAAC	CAG	84	38		[0 0 0]		[0 1 0]		6	51	87							YMR201C		-22.5	0	61	29	264	1	-0.31495	GTATGTGTTAAAATTATTCTGTGTTTGTATTTTAACCGTGGGTTTGACTAACCTAACAATTTAACGAAGAGCTGAGCTGTGCAG	0.15	0.357143
endogenous - mutated sites	TACGGATAAATC	0.971872	0.0225024	TACGTTAAACAATACGAGGCACTTACTCCGTACGGATAAATCAACTCGTATGTGTTAAATTGATTCTGTGTTTGTATTTTAACCGTGGGTTTCTTTTTACTAACAATTTAACGATCAGATTAGCTGTGTAGGAGGCACTGTACTTTCAAAATTTACCCAGTAGGCCAGCAAATAAAGAAAATTATACCAGATTACTTCTGCCTGGAGTTCGCTATTCCTATTGTAGTTTT	1	GTATGT	TACTAAC	TAG	84	38		[0 0 0]		[0 0 1]		6	51	87							YMR201C		-15.52	[0;0;-4]	[31;-6;23]	[40;6;1]	599	0.00562561	0.923113	GTATGTGTTAAATTGATTCTGTGTTTGTATTTTAACCGTGGGTTTCTTTTTACTAACAATTTAACGATCAGATTAGCTGTGTAG	0.3	0.309524
endogenous - mutated sites	CATTGCATACGA	0	0.0796646	TACGTTAAACAATACGAGGCACTTACTCCGCATTGCATACGAAACTCGTATGTGTTAAATTGATTCTGTGTTTGTATTTTAACCGTGGGTTTGACTAACCTAACAATTTAACGCTGAGGTGAGCTGTGTAGGAGGCACTGTACTTTCAAAATTTACCCAGTAGGCCAGCAAATAAAGAAAATTATACCAGATTACTTCTGCCTGGAGTTCGCTATTCCTATTGTAGTTTT	1	GTATGT	GACTAAC	TAG	84	38		[0 0 0]		[0 1 1]		6	51	87							YMR201C		-13.11	[0;0;0;0]	[48;34;83;85]	[372;40;1;1]	1062	0.920335	0.182806	GTATGTGTTAAATTGATTCTGTGTTTGTATTTTAACCGTGGGTTTGACTAACCTAACAATTTAACGCTGAGGTGAGCTGTGTAG	0.25	0.369048
endogenous - mutated sites	AGTGACGAAAGT	0.0357143	0	TACGTTAAACAATACGAGGCACTTACTCCGAGTGACGAAAGTAACTGGTACGTAGGTGCAACTATATCTTTCCGTTTCTCATTGGCGGTTTTTAGCGATCGACTAACCTAACATAATCTTTTTGGGGGGTGAGAATCTATTTGTGTACTGGATTTGTATATTCTTGGCTTTATTCAAATAGTTGAACCAGATTACTTCTGCCTGGAGTTCGCTATTCCTATTGTAGTTTT	1	GTACGT	GACTAAC	TAG	134	80		[0 0 0]		[0 1 0]		6	59	137							YLR306W		-20.24	[]	[]	[]	397	0.964286	-0.365271	GTACGTAGGTGCAACTATATCTTTCCGTTTCTCATTGGCGGTTTTTAGCGATCGACTAACCTAACATAATCTTTTTGGGGGGTGAGAATCTATTTGTGTACTGGATTTGTATATTCTTGGCTTTATTCAAATAG	0.45	0.373134
endogenous - mutated sites	TCTCGAGCAAGC	0.324652	0.00433199	TACGTTAAACAATACGAGGCACTTACTCCGTCTCGAGCAAGCAACTGGTACGTTACGTTCTATTGCGCTTTAGTTTGAATTGAAATCATCTTTACGACTAACCTAACTACGCTTGCGATAAATCGTGCAAGTCCGTGCGGCTTATACGTAAGGCTAATACTCAAAACAGGCGGAAAGAAAATTATACCAGATTACTTCTGCCTGGAGTTCGCTATTCCTATTGTAGTTTT	1	GTACGT	GACTAAC	CAG	122	73		[0 0 0]		[1 1 0]		6	54	125							YNL138W-A		-16.37	[-1;2;1;-1;3;-1;-5;4]	[1;4;7;4;5;22;-2;6]	[10;7;4;3;2;1;1;1]	5165	0.671016	0.370911	GTACGTTACGTTCTATTGCGCTTTAGTTTGAATTGAAATCATCTTTACGACTAACCTAACTACGCTTGCGATAAATCGTGCAAGTCCGTGCGGCTTATACGTAAGGCTAATACTCAAAACAG	0.15	0.401639
endogenous - mutated sites	TCAGGCATATCT	0	0	TACGTTAAACAATACGAGGCACTTACTCCGTCAGGCATATCTAAGAAGTACGTAAAATTCAAGAATATATCTGGCCCTGTCTTGTTCACCCCAGAATAAATCGCTAACACAAGTCTAATTAACCTTCTTTCTCATTCGCAGATTACCAAAATTTACCCAGTAGGCCAGCAAATAAAGAAAATTATACCAGATTACTTCTGCCTGGAGTTCGCTATTCCTATTGTAGTTTT	1	GTACGT	CGCTAAC	CAG	94	44		[0 0 0]		[1 0 1]		6	55	97							YBR255C-A		-7.29	0	56	1	192	1	0.0768044	GTACGTAAAATTCAAGAATATATCTGGCCCTGTCTTGTTCACCCCAGAATAAATCGCTAACACAAGTCTAATTAACCTTCTTTCTCATTCGCAG	0.4	0.382979
endogenous - mutated sites	GTTGGTTCGCGC	0	0	TACGTTAAACAATACGAGGCACTTACTCCGGTTGGTTCGCGCAAGAAGTACGTAAAATTCAAGAATATATCTGGCCCTGTCTTGTTCACCCCAGAATAAATCGCTAACACAAGTCTAATTAACCTTCTTTCTCATTCGTAGATTACCAAAATTTACCCAGTAGGCCAGCAAATAAAGAAAATTATACCAGATTACTTCTGCCTGGAGTTCGCTATTCCTATTGTAGTTTT	1	GTACGT	CGCTAAC	TAG	94	44		[0 0 0]		[1 0 0]		6	55	97							YBR255C-A		-10.77	[-1;-1]	[2;66]	[1;1]	242	1	0.0708632	GTACGTAAAATTCAAGAATATATCTGGCCCTGTCTTGTTCACCCCAGAATAAATCGCTAACACAAGTCTAATTAACCTTCTTTCTCATTCGTAG	0.45	0.37234
endogenous - mutated sites	GAAAGCGGAGAC	0.751699	0.0121617	TACGTTAAACAATACGAGGCACTTACTCCGGAAAGCGGAGACAAGAAGTACGTAAAATTCAAGAATATATCTGGCCCTGTCTTGTTCACCCCAGAATACTAACCTAACACAAGTCTAATTAACCTTCTTTCTCATTCGCAGATTACCAAAATTTACCCAGTAGGCCAGCAAATAAAGAAAATTATACCAGATTACTTCTGCCTGGAGTTCGCTATTCCTATTGTAGTTTT	1	GTACGT	TACTAAC	CAG	94	44		[0 0 0]		[1 1 1]		6	55	97							YBR255C-A		-12.84	[-1;3]	[2;7]	[3;1]	582	0.236139	0.114729	GTACGTAAAATTCAAGAATATATCTGGCCCTGTCTTGTTCACCCCAGAATACTAACCTAACACAAGTCTAATTAACCTTCTTTCTCATTCGCAG	0.4	0.382979
endogenous - mutated sites	TTCCAAAGCTGC	0.953271	0	TACGTTAAACAATACGAGGCACTTACTCCGTTCCAAAGCTGCAAGAAGTACGTAAAATTCAAGAATATATCTGGCCCTGTCTTGTTCACCCCAGAATACTAACCTAACACAAGTCTAATTAACCTTCTTTCTCATTCGTAGATTACCAAAATTTACCCAGTAGGCCAGCAAATAAAGAAAATTATACCAGATTACTTCTGCCTGGAGTTCGCTATTCCTATTGTAGTTTT	1	GTACGT	TACTAAC	TAG	94	44		[0 0 0]		[1 1 0]		6	55	97							YBR255C-A		-6.8	[]	[]	[]	207	0.046729	0.188655	GTACGTAAAATTCAAGAATATATCTGGCCCTGTCTTGTTCACCCCAGAATACTAACCTAACACAAGTCTAATTAACCTTCTTTCTCATTCGTAG	0.45	0.37234
endogenous - mutated sites	CAGATAACGCCC			TACGTTAAACAATACGAGGCACTTACTCCGCAGATAACGCCCAAGAAGTACGTAAACAGGAGAGGCAACCATAAACAACTTATTTTAAAGCAACAATTAATACTAACTTTATTGAATAAGCTAATACATTATTTCACCGATTTTTGTAGTTGGCACCCAGTAGGCCAGCAAATAAAGAAAATTATACCAGATTACTTCTGCCTGGAGTTCGCTATTCCTATTGTAGTTTT	1	GTACGT	TACTAAC	TAG	102	53		[0 0 0]		[1 0 1]		6	54	105							YER074W-A		-10.46	[]	[]	[]	111		0.249001	GTACGTAAACAGGAGAGGCAACCATAAACAACTTATTTTAAAGCAACAATTAATACTAACTTTATTGAATAAGCTAATACATTATTTCACCGATTTTTGTAG	0.5	0.284314
endogenous - mutated sites	CAGCTGGCCGCA	0	1	TACGTTAAACAATACGAGGCACTTACTCCGCAGCTGGCCGCAAAGAAGTACGTAAACAGGAGAGGCAACCATAAACAACTTATTTTAAAGCAACAATTAATACTAACTTTATTGAATCTGCTAATACATTATTTCACCGATTTTTGCAGTTGGCACCCAGTAGGCCAGCAAATAAAGAAAATTATACCAGATTACTTCTGCCTGGAGTTCGCTATTCCTATTGTAGTTTT	4	GTACGT	TACTAAC	CAG	102	53		[0 0 0]		[1 0 0]		6	54	105							YER074W-A		-10.22	[0;1]	[16;51]	[11;1]	324	0	0.383229	GTACGTAAACAGGAGAGGCAACCATAAACAACTTATTTTAAAGCAACAATTAATACTAACTTTATTGAATCTGCTAATACATTATTTCACCGATTTTTGCAG	0.45	0.303922
endogenous - mutated sites	GATACGCTGCGC	0	0	TACGTTAAACAATACGAGGCACTTACTCCGGATACGCTGCGCAAGAAGTACGTAAACAGGAGAGGCAACCATAAACAACTTATTTTAAAGCAACAATTAATACTAACTTTATTGAATCTGCTAATACATTATTTCACCGATTTTTGCAGTTGGCACCCAGTAGGCCAGCAAATAAAGAAAATTATACCAGATTACTTCTGCCTGGAGTTCGCTATTCCTATTGTAGTTTT	4	GTACGT	TACTAAC	CAG	102	53		[0 0 0]		[1 0 0]		6	54	105							YER074W-A		-17.75	[]	[]	[]	64	1	-1.07954	GTACGTAAACAGGAGAGGCAACCATAAACAACTTATTTTAAAGCAACAATTAATACTAACTTTATTGAATCTGCTAATACATTATTTCACCGATTTTTGCAG	0.45	0.303922
endogenous - mutated sites	GGAATACCTCAG	1	0	TACGTTAAACAATACGAGGCACTTACTCCGGGAATACCTCAGAAGAAGTACGTAAACAGGAGAGGCAACCATAAACAACTTATTTTAAAGCAACAATTAATACTAACTTTATTGAATTTGCTAATACATTATTTCACCGATTTTTGCAGTTGGCACCCAGTAGGCCAGCAAATAAAGAAAATTATACCAGATTACTTCTGCCTGGAGTTCGCTATTCCTATTGTAGTTTT	4	GTACGT	TACTAAC	CAG	102	53		[0 0 0]		[1 0 0]		6	54	105							YER074W-A		-11.05	[]	[]	[]	315	0	0.342966	GTACGTAAACAGGAGAGGCAACCATAAACAACTTATTTTAAAGCAACAATTAATACTAACTTTATTGAATTTGCTAATACATTATTTCACCGATTTTTGCAG	0.45	0.294118
endogenous - mutated sites	GTCAACTATAAT	0	0	TACGTTAAACAATACGAGGCACTTACTCCGGTCAACTATAATAAGAAGTACGTAAACAGGAGAGGCAACCATAAACAACTTATTTTAAAGCAACAATTAATACTAACTTTATTGAATTTGCTAATACATTATTTCACCGATTTTTGCAGTTGGCACCCAGTAGGCCAGCAAATAAAGAAAATTATACCAGATTACTTCTGCCTGGAGTTCGCTATTCCTATTGTAGTTTT	4	GTACGT	TACTAAC	CAG	102	53		[0 0 0]		[1 0 0]		6	54	105							YER074W-A		-12.27	[]	[]	[]	96	1	0.185949	GTACGTAAACAGGAGAGGCAACCATAAACAACTTATTTTAAAGCAACAATTAATACTAACTTTATTGAATTTGCTAATACATTATTTCACCGATTTTTGCAG	0.45	0.294118
endogenous - mutated sites	ATCATTTCCTAA	0	0	TACGTTAAACAATACGAGGCACTTACTCCGATCATTTCCTAAAAGAAGTACGTAAACAGGAGAGGCAACCATAAACAACTTATTTTAAAGCAACAGACTAACCTAACTTTATTGAATATTCTAATACATTATTTCACCGATTTTTGCAGTTGGCACCCAGTAGGCCAGCAAATAAAGAAAATTATACCAGATTACTTCTGCCTGGAGTTCGCTATTCCTATTGTAGTTTT	1	GTACGT	GACTAAC	CAG	102	53		[0 0 0]		[1 1 0]		6	54	105							YER074W-A		-10.1	[]	[]	[]	80	1	0.106768	GTACGTAAACAGGAGAGGCAACCATAAACAACTTATTTTAAAGCAACAGACTAACCTAACTTTATTGAATATTCTAATACATTATTTCACCGATTTTTGCAG	0.45	0.313725
endogenous - mutated sites	GTTAGAAAGAAC	0	0	TACGTTAAACAATACGAGGCACTTACTCCGGTTAGAAAGAACAAGAAGTACGTAAACAGGAGAGGCAACCATAAACAACTTATTTTAAAGCAACAGACTAACCTAACTTTATTGAATTTGCTAATACATTATTTCACCGATTTTTGTAGTTGGCACCCAGTAGGCCAGCAAATAAAGAAAATTATACCAGATTACTTCTGCCTGGAGTTCGCTATTCCTATTGTAGTTTT	1	GTACGT	GACTAAC	TAG	102	53		[0 0 0]		[1 1 1]		6	54	105							YER074W-A		-11.1	[]	[]	[]	269	1	0.0471642	GTACGTAAACAGGAGAGGCAACCATAAACAACTTATTTTAAAGCAACAGACTAACCTAACTTTATTGAATTTGCTAATACATTATTTCACCGATTTTTGTAG	0.5	0.313725
endogenous - mutated sites	TCAGCATAACAG	0.74833	0.00395652	TACGTTAAACAATACGAGGCACTTACTCCGTCAGCATAACAGAAGAAGTACGTCTAACAAGAGAAAGAATATTGCGTAATTCACTGGTTTTACCAGGGGTTAGTGTACACTTTTGACTCAGTAAGCAATTACTAACATCATCATCGACAGATTCACCCAGTAGGCCAGCAAATAAAGAAAATTATACCAGATTACTTCTGCCTGGAGTTCGCTATTCCTATTGTAGTTTT	1	GTACGT	TACTAAC	CAG	103	25		[0 0 0]		[1 0 1]		6	83	106							YER007C-A		-8.91	[0;0;-5]	[2;15;43]	[5;2;1]	1645	0.247714	0.0917553	GTACGTCTAACAAGAGAAAGAATATTGCGTAATTCACTGGTTTTACCAGGGGTTAGTGTACACTTTTGACTCAGTAAGCAATTACTAACATCATCATCGACAG	0.2	0.378641
endogenous - mutated sites	GTCGGCTTTCTT	0	0	TACGTTAAACAATACGAGGCACTTACTCCGGTCGGCTTTCTTAAGAAGTACGTCTAACCTGAGAAAGAATATTGCGTAATTCACTGGTTTTACCAGGGGTTAGTGTACACTTTTGACTCAGTAAGACTAACCTAACATCATCATCGACAGATTCACCCAGTAGGCCAGCAAATAAAGAAAATTATACCAGATTACTTCTGCCTGGAGTTCGCTATTCCTATTGTAGTTTT	1	GTACGT	GACTAAC	CAG	103	25		[0 0 0]		[1 1 1]		6	83	106							YER007C-A		-13.95	[]	[]	[]	757	1	0.114958	GTACGTCTAACCTGAGAAAGAATATTGCGTAATTCACTGGTTTTACCAGGGGTTAGTGTACACTTTTGACTCAGTAAGACTAACCTAACATCATCATCGACAG	0.2	0.398058
endogenous - mutated sites	TGCTTGTAACAG	0	0	TACGTTAAACAATACGAGGCACTTACTCCGTGCTTGTAACAGAAGAAGTACGTCTAACTTGAGAACGAATATTGCGTAATTCACTGGTTTTACCAGGGGTTAGTGTACACTTTTGACTCAGTAAGACTAACCTAACATCATCATCGATAGATTCACCCAGTAGGCCAGCAAATAAAGAAAATTATACCAGATTACTTCTGCCTGGAGTTCGCTATTCCTATTGTAGTTTT	1	GTACGT	GACTAAC	TAG	103	25		[0 0 0]		[1 1 0]		6	83	106							YER007C-A		-14.05	[]	[]	[]	863	1	-0.0405194	GTACGTCTAACTTGAGAACGAATATTGCGTAATTCACTGGTTTTACCAGGGGTTAGTGTACACTTTTGACTCAGTAAGACTAACCTAACATCATCATCGATAG	0.25	0.38835
endogenous - mutated sites	TCATACAGGTAT	0.426631	0.0135363	TACGTTAAACAATACGAGGCACTTACTCCGTCATACAGGTATAAGAAGTACGTCTAACTTGAGATTGAATATTGCGTAATTCACTGGTTTTACCAGGGGTTAGTGTACACTTTTGACTCAGTAAGCAATTACTAACATCATCATCGATAGATTCACCCAGTAGGCCAGCAAATAAAGAAAATTATACCAGATTACTTCTGCCTGGAGTTCGCTATTCCTATTGTAGTTTT	1	GTACGT	TACTAAC	TAG	103	25		[0 0 0]		[1 0 0]		6	83	106							YER007C-A		-9.56	[0;7;0;0]	[15;13;12;2]	[28;5;2;1]	4165	0.559833	0.56802	GTACGTCTAACTTGAGATTGAATATTGCGTAATTCACTGGTTTTACCAGGGGTTAGTGTACACTTTTGACTCAGTAAGCAATTACTAACATCATCATCGATAG	0.25	0.368932
endogenous - mutated sites	CACGACGAGACA	0.00283286	0.39125	TACGTTAAACAATACGAGGCACTTACTCCGCACGACGAGACAAAGACGTATGCTTTGACATAAGATACAAGTTTGCCTCTAATTTCATTTTTTTACTAACTTTTCAACGAATCGTTTAATATTCTAATTATTTTGTAGAGTATTTTCAAAATTTACCCAGTAGGCCAGCAAATAAAGAAAATTATACCAGATTACTTCTGCCTGGAGTTCGCTATTCCTATTGTAGTTTT	1	GTATGC	TACTAAC	TAG	91	49		[0 0 0]		[0 0 1]		6	47	94							YNL050C		-10.94	[0;0;-3;0;0]	[24;27;24;53;77]	[174;49;1;1;1]	806	0	0.142197	GTATGCTTTGACATAAGATACAAGTTTGCCTCTAATTTCATTTTTTTACTAACTTTTCAACGAATCGTTTAATATTCTAATTATTTTGTAG	0.55	0.252747
endogenous - mutated sites	AACGAACCAACC	0.952096	0.00384632	TACGTTAAACAATACGAGGCACTTACTCCGAACGAACCAACCAAGACGTATGTAAAATTCAAGAATATATCTGGCCCTGTCTTGTTCACCCCAGAATAAATCGCTAACACAAGTCTAATTAACCTTCTTTCTCATTCGCAGATTACCAAAATTTACCCAGTAGGCCAGCAAATAAAGAAAATTATACCAGATTACTTCTGCCTGGAGTTCGCTATTCCTATTGTAGTTTT	1	GTATGT	CGCTAAC	CAG	94	44		[0 0 0]		[0 0 1]		6	55	97							YBR255C-A		-4.99	[0;15;-1;15;15]	[21;5;0;37;63]	[4;4;1;1;1]	520	0	0.14153	GTATGTAAAATTCAAGAATATATCTGGCCCTGTCTTGTTCACCCCAGAATAAATCGCTAACACAAGTCTAATTAACCTTCTTTCTCATTCGCAG	0.4	0.37234
endogenous - mutated sites	TCGTCAAAATCG	0.688014	0	TACGTTAAACAATACGAGGCACTTACTCCGTCGTCAAAATCGAAGACGTATGTAAAATTCAAGAATATATCTGGCCCTGTCTTGTTCACCCCAGAATACTAACCTAACACAAGTCTAATTAACCTTCTTTCTCATTCGCAGATTACCAAAATTTACCCAGTAGGCCAGCAAATAAAGAAAATTATACCAGATTACTTCTGCCTGGAGTTCGCTATTCCTATTGTAGTTTT	4	GTATGT	TACTAAC	CAG	94	44		[0 0 0]		[0 1 1]		6	55	97							YBR255C-A		-10.52	0	21	1	1150	0.311986	0.647076	GTATGTAAAATTCAAGAATATATCTGGCCCTGTCTTGTTCACCCCAGAATACTAACCTAACACAAGTCTAATTAACCTTCTTTCTCATTCGCAG	0.4	0.37234
endogenous - mutated sites	GGTTTTCCCGGG	0.923313	0.0291139	TACGTTAAACAATACGAGGCACTTACTCCGGGTTTTCCCGGGAAGACGTATGTAAAATTCAAGAATATATCTGGCCCTGTCTTGTTCACCCCAGAATACTAACCTAACACAAGTCTAATTAACCTTCTTTCTCATTCGCAGATTACCAAAATTTACCCAGTAGGCCAGCAAATAAAGAAAATTATACCAGATTACTTCTGCCTGGAGTTCGCTATTCCTATTGTAGTTTT	4	GTATGT	TACTAAC	CAG	94	44		[0 0 0]		[0 1 1]		6	55	97							YBR255C-A		-15.31	[0;0;0;-1;0;-1;-2;-3;0;0;0]	[70;21;29;2;9;37;19;0;2;47;56]	[26;22;4;3;3;1;1;1;1;1;1]	1899	0.0475735	1.02627	GTATGTAAAATTCAAGAATATATCTGGCCCTGTCTTGTTCACCCCAGAATACTAACCTAACACAAGTCTAATTAACCTTCTTTCTCATTCGCAG	0.4	0.37234
endogenous - mutated sites	CAGGCTAATCGG	1	0	TACGTTAAACAATACGAGGCACTTACTCCGCAGGCTAATCGGAAGACGTATGTAAAATTCAAGAATATATCTGGCCCTGTCTTGTTCACCCCAGAATACTAACCTAACACAAGTCTAATTAACCTTCTTTCTCATTCGCAGATTACCAAAATTTACCCAGTAGGCCAGCAAATAAAGAAAATTATACCAGATTACTTCTGCCTGGAGTTCGCTATTCCTATTGTAGTTTT	4	GTATGT	TACTAAC	CAG	94	44		[0 0 0]		[0 1 1]		6	55	97							YBR255C-A		-8.99	[0;4]	[3;7]	[1;1]	523	0	0.688096	GTATGTAAAATTCAAGAATATATCTGGCCCTGTCTTGTTCACCCCAGAATACTAACCTAACACAAGTCTAATTAACCTTCTTTCTCATTCGCAG	0.4	0.37234
endogenous - mutated sites	TCGGACCACTCG	0.85828	0	TACGTTAAACAATACGAGGCACTTACTCCGTCGGACCACTCGAAGACGTATGTAAAATTCAAGAATATATCTGGCCCTGTCTTGTTCACCCCAGAATACTAACCTAACACAAGTCTAATTAACCTTCTTTCTCATTCGCAGATTACCAAAATTTACCCAGTAGGCCAGCAAATAAAGAAAATTATACCAGATTACTTCTGCCTGGAGTTCGCTATTCCTATTGTAGTTTT	4	GTATGT	TACTAAC	CAG	94	44		[0 0 0]		[0 1 1]		6	55	97							YBR255C-A		-8.68	0	21	1	579	0.14172	-0.0693593	GTATGTAAAATTCAAGAATATATCTGGCCCTGTCTTGTTCACCCCAGAATACTAACCTAACACAAGTCTAATTAACCTTCTTTCTCATTCGCAG	0.4	0.37234
endogenous - mutated sites	CAAAATACACCG	0.894087	0.0065703	TACGTTAAACAATACGAGGCACTTACTCCGCAAAATACACCGAAGACGTATGTAAAATTCAAGAATATATCTGGCCCTGTCTTGTTCACCCCAGAATACTAACCTAACACAAGTCTAATTAACCTTCTTTCTCATTCGTAGATTACCAAAATTTACCCAGTAGGCCAGCAAATAAAGAAAATTATACCAGATTACTTCTGCCTGGAGTTCGCTATTCCTATTGTAGTTTT	1	GTATGT	TACTAAC	TAG	94	44		[0 0 0]		[0 1 0]		6	55	97							YBR255C-A		-5.33	[0;0;1]	[21;29;26]	[14;1;1]	992	0.099343	0.346317	GTATGTAAAATTCAAGAATATATCTGGCCCTGTCTTGTTCACCCCAGAATACTAACCTAACACAAGTCTAATTAACCTTCTTTCTCATTCGTAG	0.45	0.361702
endogenous - mutated sites	AGAGAGCACCCA	0.588235	0.411765	TACGTTAAACAATACGAGGCACTTACTCCGAGAGAGCACCCAAAGACGTATGTAAACAGGAGAGGCAACCATAAACAACTTATTTTAAAGCAACAATTAATACTAACTTTATTGAATATACTAATACATTATTTCACCGATTTTTGTAGTTGGCACCCAGTAGGCCAGCAAATAAAGAAAATTATACCAGATTACTTCTGCCTGGAGTTCGCTATTCCTATTGTAGTTTT	1	GTATGT	TACTAAC	TAG	102	53		[0 0 0]		[0 0 1]		6	54	105							YER074W-A		-10.79	[0;-4]	[55;14]	[9;1]	29	0	-0.391916	GTATGTAAACAGGAGAGGCAACCATAAACAACTTATTTTAAAGCAACAATTAATACTAACTTTATTGAATATACTAATACATTATTTCACCGATTTTTGTAG	0.5	0.264706
endogenous - mutated sites	GACCATCTAAAG	0	0.260756	TACGTTAAACAATACGAGGCACTTACTCCGGACCATCTAAAGAAGACGTATGTAAACAGGAGAGGCAACCATAAACAACTTATTTTAAAGCAACAGACTAACCTAACTTTATTGAATACGCTAATACATTATTTCACCGATTTTTGCAGTTGGCACCCAGTAGGCCAGCAAATAAAGAAAATTATACCAGATTACTTCTGCCTGGAGTTCGCTATTCCTATTGTAGTTTT	1	GTATGT	GACTAAC	CAG	102	53		[0 0 0]		[0 1 0]		6	54	105							YER074W-A		-8.74	[0;0;1]	[16;21;22]	[55;49;1]	245	0.739244	0.115722	GTATGTAAACAGGAGAGGCAACCATAAACAACTTATTTTAAAGCAACAGACTAACCTAACTTTATTGAATACGCTAATACATTATTTCACCGATTTTTGCAG	0.45	0.323529
endogenous - mutated sites	CAACACTTCGTG	0.407303	0	TACGTTAAACAATACGAGGCACTTACTCCGCAACACTTCGTGAAGACGTATGTAAACAGGAGAGGCAACCATAAACAACTTATTTTAAAGCAACAGACTAACCTAACTTTATTGAATATCCTAATACATTATTTCACCGATTTTTGTAGTTGGCACCCAGTAGGCCAGCAAATAAAGAAAATTATACCAGATTACTTCTGCCTGGAGTTCGCTATTCCTATTGTAGTTTT	1	GTATGT	GACTAAC	TAG	102	53		[0 0 0]		[0 1 1]		6	54	105							YER074W-A		-13.43	[]	[]	[]	297	0.592697	0.179109	GTATGTAAACAGGAGAGGCAACCATAAACAACTTATTTTAAAGCAACAGACTAACCTAACTTTATTGAATATCCTAATACATTATTTCACCGATTTTTGTAG	0.5	0.303922
endogenous - mutated sites	ATAAATTTCCCT	0.00393701	0	TACGTTAAACAATACGAGGCACTTACTCCGATAAATTTCCCTAAGACGTATGTCTTAAAGGAGAGTGAATATTGCGTAATTCACTGGTTTTACCAGGGGTTAGTGTACACTTTTGACTCAGTAAGACTAACCTAACATCATCATCGACAGATTCACCCAGTAGGCCAGCAAATAAAGAAAATTATACCAGATTACTTCTGCCTGGAGTTCGCTATTCCTATTGTAGTTTT	1	GTATGT	GACTAAC	CAG	103	25		[0 0 0]		[0 1 1]		6	83	106							YER007C-A		-15.56	[17;-5]	[46;46]	[19;1]	1515	0.996063	-0.225657	GTATGTCTTAAAGGAGAGTGAATATTGCGTAATTCACTGGTTTTACCAGGGGTTAGTGTACACTTTTGACTCAGTAAGACTAACCTAACATCATCATCGACAG	0.2	0.38835
endogenous - mutated sites	CAAGGAACGGCA	0.297063	0.665862	TACGTTAAACAATACGAGGCACTTACTCCGCAAGGAACGGCAAAGACGTATGTCTTAAATAAGAACGAATATTGCGTAATTCACTGGTTTTACCAGGGGTTAGTGTACACTTTTGACTCAGTAAGCAATTACTAACATCATCATCGACAGATTCACCCAGTAGGCCAGCAAATAAAGAAAATTATACCAGATTACTTCTGCCTGGAGTTCGCTATTCCTATTGTAGTTTT	1	GTATGT	TACTAAC	CAG	103	25		[0 0 0]		[0 0 1]		6	83	106							YER007C-A		-11.59	[0;0;0;0;0;15;-3;0;0;0;0;0;1;1;15;2]	[15;12;20;68;47;-3;13;13;2;42;49;62;17;21;33;17]	[983;214;145;4;2;2;1;1;1;1;1;1;1;1;1;1]	2204	0.0370751	0.342769	GTATGTCTTAAATAAGAACGAATATTGCGTAATTCACTGGTTTTACCAGGGGTTAGTGTACACTTTTGACTCAGTAAGCAATTACTAACATCATCATCGACAG	0.2	0.359223
endogenous - mutated sites	GGCGTAGCCTAA	0.24241	0.00099108	TACGTTAAACAATACGAGGCACTTACTCCGGGCGTAGCCTAAAAGACGTATGTCTTAAATTAGAACGAATATTGCGTAATTCACTGGTTTTACCAGGGGTTAGTGTACACTTTTGACTCAGTAAGACTAACCTAACATCATCATCGATAGATTCACCCAGTAGGCCAGCAAATAAAGAAAATTATACCAGATTACTTCTGCCTGGAGTTCGCTATTCCTATTGTAGTTTT	1	GTATGT	GACTAAC	TAG	103	25		[0 0 0]		[0 1 0]		6	83	106							YER007C-A		-14.08	[0;-3]	[15;0]	[5;1]	1800	0.756599	0.67058	GTATGTCTTAAATTAGAACGAATATTGCGTAATTCACTGGTTTTACCAGGGGTTAGTGTACACTTTTGACTCAGTAAGACTAACCTAACATCATCATCGATAG	0.25	0.359223
endogenous - mutated sites	ACGATAGCACTG	0.867934	0.0016764	TACGTTAAACAATACGAGGCACTTACTCCGACGATAGCACTGAAGACGTATGTTATAAATTACCAAGACTATATCCGCCACGGCTGGATCCAGGCATCGCTCCCTGTGGCTTAAGAAAATAATAGGTACTAACCTAACAATAAAAACATCCACTACTCTGTCGCCTGTTCCCTGTGCTTAGATCATCCAGATTACTTCTGCCTGGAGTTCGCTATTCCTATTGTAGTTTT	1	GTATGT	TACTAAC	TAG	134	54		[0 0 0]		[0 1 1]		6	85	137							YPR153W		-6.09	[0;-8;-2;0;3]	[2;-7;0;37;5]	[3;2;1;1;1]	2170	0.130389	0.0777394	GTATGTTATAAATTACCAAGACTATATCCGCCACGGCTGGATCCAGGCATCGCTCCCTGTGGCTTAAGAAAATAATAGGTACTAACCTAACAATAAAAACATCCACTACTCTGTCGCCTGTTCCCTGTGCTTAG	0.35	0.432836
endogenous - mutated sites	CCAACCTAGGAG	1	0	TACGTTAAACAATACGAGGCACTTACTCCGCCAACCTAGGAGAAGACGTATGTTTTAAAAGATATATACGTATATTTATATATCACTCTTCTGAGAAAGTAGGCCATAGATTGTACTAACCTAACAAAGAAAATCTCAACGAACTTCAAAGATATCGTTTAACGAAACAGTAGCTAGAAAATTATACCAGATTACTTCTGCCTGGAGTTCGCTATTCCTATTGTAGTTTT	1	GTATGT	TACTAAC	CAG	123	56		[0 0 0]		[0 1 0]		6	72	126							YEL012W		-15.58	[-13;0]	[31;2]	[1;1]	514	0	1.75974	GTATGTTTTAAAAGATATATACGTATATTTATATATCACTCTTCTGAGAAAGTAGGCCATAGATTGTACTAACCTAACAAAGAAAATCTCAACGAACTTCAAAGATATCGTTTAACGAAACAG	0.25	0.292683
endogenous - mutated sites	TCTTGTCGCGGT	0.351994	0.00576383	TACGTTAAACAATACGAGGCACTTACTCCGTCTTGTCGCGGTAAGAGGTACGTTATTCATTACCAAGACTATATCCGCCACGGCTGGATACAGGCATCGCTCCCTGTGGCTTAAGAAAATAATAGGTACTAACCTAACAATAAAAACATCCACTACTCTGTCGCTTGTTCCCTGTGCTCAGATCATCCAGATTACTTCTGCCTGGAGTTCGCTATTCCTATTGTAGTTTT	1	GTACGT	TACTAAC	CAG	134	54		[0 0 0]		[1 1 0]		6	85	137							YPR153W		-15.47	[-3;-2;-2;3]	[9;0;23;5]	[192;2;1;1]	2482	0.642242	0.00900856	GTACGTTATTCATTACCAAGACTATATCCGCCACGGCTGGATACAGGCATCGCTCCCTGTGGCTTAAGAAAATAATAGGTACTAACCTAACAATAAAAACATCCACTACTCTGTCGCTTGTTCCCTGTGCTCAG	0.35	0.440299
endogenous - mutated sites	CAAGTGGCATCA	0	0	TACGTTAAACAATACGAGGCACTTACTCCGCAAGTGGCATCAAAGAGGTACGTTTGATAAGATATATACGTATATTTATATATCACTCTTCTGAGAAAGTACGCCATAGACTGTACTAACCTAACAAAGAAAATCTCAAAGAACTTCAAAGATATCGTTTAGTGAAATAGTAGCTAGAAAATTATACCAGATTACTTCTGCCTGGAGTTCGCTATTCCTATTGTAGTTTT	1	GTACGT	TACTAAC	TAG	123	56		[0 0 0]		[1 1 1]		6	72	126							YEL012W		-12.88	[]	[]	[]	91	0.645161	-0.0335756	GTACGTTTGATAAGATATATACGTATATTTATATATCACTCTTCTGAGAAAGTACGCCATAGACTGTACTAACCTAACAAAGAAAATCTCAAAGAACTTCAAAGATATCGTTTAGTGAAATAG	0.35	0.300813
endogenous - mutated sites	TATCCGACTGCC	0	0	TACGTTAAACAATACGAGGCACTTACTCCGTATCCGACTGCCAAGATATATGCTTTGACATAAGATACAAGTTTGCCTCTAATTTCATCACTAACCTAACTTTTCAACGAATCGTTTAATATTCTAATTATTTTGCAGAGTATTTTCAAAATTTACCCAGTAGGCCAGCAAATAAAGAAAATTATACCAGATTACTTCTGCCTGGAGTTCGCTATTCCTATTGTAGTTTT	1	GTATGC	GACTAAC	CAG	91	49		[0 0 0]		[0 1 0]		6	47	94							YNL050C		-10.89	-10	61	1	59	1	-0.134615	ATATGCTTTGACATAAGATACAAGTTTGCCTCTAATTTCATCACTAACCTAACTTTTCAACGAATCGTTTAATATTCTAATTATTTTGCAG	0.5	0.285714
endogenous - mutated sites	GGAGAAGGCAGA	0	0	TACGTTAAACAATACGAGGCACTTACTCCGGGAGAAGGCAGAAAGATCTATGCTTTGACATAAGATACAAGTTTGCCTCTAATTTCCTGACTAACCTAACTTTTCAACGAATCGTTTAATATTCTAATTATTTTGTAGAGTATTTTCAAAATTTACCCAGTAGGCCAGCAAATAAAGAAAATTATACCAGATTACTTCTGCCTGGAGTTCGCTATTCCTATTGTAGTTTT	1	GTATGC	GACTAAC	TAG	91	49		[0 0 0]		[0 1 1]		6	47	94							YNL050C		-11.99	[]	[]	[]	40	1	0.650836	CTATGCTTTGACATAAGATACAAGTTTGCCTCTAATTTCCTGACTAACCTAACTTTTCAACGAATCGTTTAATATTCTAATTATTTTGTAG	0.55	0.296703
endogenous - mutated sites	GGCCATATACAG	0	0	TACGTTAAACAATACGAGGCACTTACTCCGGGCCATATACAGAAGATTTATGTTTTGACATAAGATACAAGTTTGCCTCTAATTTCATCACTAACCTAACTTTTCAACGAATCGTTTAATATTCTAATTATTTTGTAGAGTATTTTCAAAATTTACCCAGTAGGCCAGCAAATAAAGAAAATTATACCAGATTACTTCTGCCTGGAGTTCGCTATTCCTATTGTAGTTTT	1	GTATGT	GACTAAC	TAG	91	49		[0 0 0]		[1 1 1]		6	47	94							YNL050C		-10.8	[]	[]	[]	16	1	0.252896	TTATGTTTTGACATAAGATACAAGTTTGCCTCTAATTTCATCACTAACCTAACTTTTCAACGAATCGTTTAATATTCTAATTATTTTGTAG	0.55	0.263736
endogenous - mutated sites	TAGAGCTCGAGT	0.812408	0.00434799	TACGTTAAACAATACGAGGCACTTACTCCGTAGAGCTCGAGTAAGCTGTAAGTACAGAAAGCCACAGAGTACCATCTAGGAAATTAACATTATACTAACTTTCTACATCGTTGATACTTAGGCGTATACATTCATATACGTTCTTCGTGTTTATTTTCAGGAAATCAGCAAATAAAGAAAATTATACCAGATTACTTCTGCCTGGAGTTCGCTATTCCTATTGTAGTTTT	1	GTAAGT	TACTAAC	CAG	113	72		[0 0 0]		[0 0 1]		6	46	116							YAL030W		-16.35	[7;0;-1;0]	[10;19;2;2]	[13;5;1;1]	3133	0.183244	1.28946	GTAAGTACAGAAAGCCACAGAGTACCATCTAGGAAATTAACATTATACTAACTTTCTACATCGTTGATACTTAGGCGTATACATTCATATACGTTCTTCGTGTTTATTTTCAG	0.6	0.336283
endogenous - mutated sites	TATCTTAACCCC	0.519481	0	TACGTTAAACAATACGAGGCACTTACTCCGTATCTTAACCCCAAGCTGTAAGTACAGAAAGCCACAGAGTACCATCTAGGAAATTAAGACTAACCTAACTTTCTACATCGTTGATACTTATACGTATACATTCATATACGTTCTTCGTGTTTATTTTCAGGAAATCAGCAAATAAAGAAAATTATACCAGATTACTTCTGCCTGGAGTTCGCTATTCCTATTGTAGTTTT	1	GTAAGT	GACTAAC	CAG	113	72		[0 0 0]		[0 1 1]		6	46	116							YAL030W		-11.87	[]	[]	[]	405	0.480519	0.577049	GTAAGTACAGAAAGCCACAGAGTACCATCTAGGAAATTAAGACTAACCTAACTTTCTACATCGTTGATACTTATACGTATACATTCATATACGTTCTTCGTGTTTATTTTCAG	0.6	0.336283
endogenous - mutated sites	GCGTACCACCGT	0.745469	0.0581764	TACGTTAAACAATACGAGGCACTTACTCCGGCGTACCACCGTAAGCTGTAAGTACAGAAAGCCACAGAGTACCATCTAGGAAATTAAGACTAACCTAACTTTCTACATCGTTGATACTTCTGCGTATACATTCATATACGTTCTTCGTGTTTATTTTTAGGAAATCAGCAAATAAAGAAAATTATACCAGATTACTTCTGCCTGGAGTTCGCTATTCCTATTGTAGTTTT	1	GTAAGT	GACTAAC	TAG	113	72		[0 0 0]		[0 1 0]		6	46	116							YAL030W		-16.57	[0;0;0;1;2]	[32;10;53;4;5]	[94;32;6;1;1]	1351	0.196354	0.455155	GTAAGTACAGAAAGCCACAGAGTACCATCTAGGAAATTAAGACTAACCTAACTTTCTACATCGTTGATACTTCTGCGTATACATTCATATACGTTCTTCGTGTTTATTTTTAG	0.65	0.345133
endogenous - mutated sites	TATAACCTACAG	0.941483	0.0484092	TACGTTAAACAATACGAGGCACTTACTCCGTATAACCTACAGAAGCTGTATGTACTAAAAGCCACAGAGTACCATCTAGGAAATTAACATTATACTAACTTTCTACATCGTTGATACTTAGGCGTATACATTCATATACGTTCTTCGTGTTTATTTTCAGGAAATCAGCAAATAAAGAAAATTATACCAGATTACTTCTGCCTGGAGTTCGCTATTCCTATTGTAGTTTT	1	GTATGT	TACTAAC	CAG	113	72		[0 0 0]		[1 0 1]		6	46	116							YAL030W		-12.24	[0;0]	[10;55]	[78;7]	940	0.0101074	0.766631	GTATGTACTAAAAGCCACAGAGTACCATCTAGGAAATTAACATTATACTAACTTTCTACATCGTTGATACTTAGGCGTATACATTCATATACGTTCTTCGTGTTTATTTTCAG	0.6	0.327434
endogenous - mutated sites	AGACAGATTTGC	0.998197	0.000901507	TACGTTAAACAATACGAGGCACTTACTCCGAGACAGATTTGCAAGCTGTATGTACTAAAAGCCACAGAGTACCATCTAGGAAATTAACATTATACTAACTTTCTACATCGTTGATACTTATTCGTATACATTCATATACGTTCTTCGTGTTTATTTTTAGGAAATCAGCAAATAAAGAAAATTATACCAGATTACTTCTGCCTGGAGTTCGCTATTCCTATTGTAGTTTT	1	GTATGT	TACTAAC	TAG	113	72		[0 0 0]		[1 0 0]		6	46	116							YAL030W		-9.33	[0;4]	[2;6]	[3;1]	1146	0.000901507	0.645562	GTATGTACTAAAAGCCACAGAGTACCATCTAGGAAATTAACATTATACTAACTTTCTACATCGTTGATACTTATTCGTATACATTCATATACGTTCTTCGTGTTTATTTTTAG	0.65	0.300885
endogenous - mutated sites	TCTCGTAGCCGA	0	0.0221827	TACGTTAAACAATACGAGGCACTTACTCCGTCTCGTAGCCGAAAGCTGTATGTACTAAAAGCCACAGAGTACCATCTAGGAAATTAAGACTAACCTAACTTTCTACATCGTTGATACTTAAGCGTATACATTCATATACGTTCTTCGTGTTTATTTTTAGGAAATCAGCAAATAAAGAAAATTATACCAGATTACTTCTGCCTGGAGTTCGCTATTCCTATTGTAGTTTT	4	GTATGT	GACTAAC	TAG	113	72		[0 0 0]		[1 1 0]		6	46	116							YAL030W		-13.78	[-1;0;0;0]	[3;19;2;32]	[33;19;2;1]	1021	0.0198599	0.552651	GTATGTACTAAAAGCCACAGAGTACCATCTAGGAAATTAAGACTAACCTAACTTTCTACATCGTTGATACTTAAGCGTATACATTCATATACGTTCTTCGTGTTTATTTTTAG	0.65	0.327434
endogenous - mutated sites	GGTCCTGGGCTA	0.0474268	0.00908174	TACGTTAAACAATACGAGGCACTTACTCCGGGTCCTGGGCTAAAGCTGTATGTACTAAAAGCCACAGAGTACCATCTAGGAAATTAAGACTAACCTAACTTTCTACATCGTTGATACTTATACGTATACATTCATATACGTTCTTCGTGTTTATTTTCAGGAAATCAGCAAATAAAGAAAATTATACCAGATTACTTCTGCCTGGAGTTCGCTATTCCTATTGTAGTTTT	1	GTATGT	GACTAAC	CAG	113	72		[0 0 0]		[1 1 1]		6	46	116							YAL030W		-12.67	[0;0]	[32;19]	[79;3]	307	0.943491	0.280642	GTATGTACTAAAAGCCACAGAGTACCATCTAGGAAATTAAGACTAACCTAACTTTCTACATCGTTGATACTTATACGTATACATTCATATACGTTCTTCGTGTTTATTTTCAG	0.6	0.327434
endogenous - mutated sites	ACAGGTAGAGGT	0.406967	0.218815	TACGTTAAACAATACGAGGCACTTACTCCGACAGGTAGAGGTAAGCTGTATGTACTAAAAGCCACAGAGTACCATCTAGGAAATTAAGACTAACCTAACTTTCTACATCGTTGATACTTATCCGTATACATTCATATACGTTCTTCGTGTTTATTTTTAGGAAATCAGCAAATAAAGAAAATTATACCAGATTACTTCTGCCTGGAGTTCGCTATTCCTATTGTAGTTTT	4	GTATGT	GACTAAC	TAG	113	72		[0 0 0]		[1 1 0]		6	46	116							YAL030W		-11.86	0	10	23	254	0.374218	-0.0515406	GTATGTACTAAAAGCCACAGAGTACCATCTAGGAAATTAAGACTAACCTAACTTTCTACATCGTTGATACTTATCCGTATACATTCATATACGTTCTTCGTGTTTATTTTTAG	0.65	0.327434
endogenous - mutated sites	ATAGGGCACACG	0.934818	0	TACGTTAAACAATACGAGGCACTTACTCCGATAGGGCACACGAAGCTGTATGTACTAAAAGCCACAGAGTACCATCTAGGAAATTAAGACTAACCTAACTTTCTACATCGTTGATACTTATCCGTATACATTCATATACGTTCTTCGTGTTTATTTTTAGGAAATCAGCAAATAAAGAAAATTATACCAGATTACTTCTGCCTGGAGTTCGCTATTCCTATTGTAGTTTT	4	GTATGT	GACTAAC	TAG	113	72		[0 0 0]		[1 1 0]		6	46	116							YAL030W		-12.97	0	56	1	655	0.0651824	0.183776	GTATGTACTAAAAGCCACAGAGTACCATCTAGGAAATTAAGACTAACCTAACTTTCTACATCGTTGATACTTATCCGTATACATTCATATACGTTCTTCGTGTTTATTTTTAG	0.65	0.327434
endogenous - mutated sites	GGACACAGTCCT	0.652694	0.00132057	TACGTTAAACAATACGAGGCACTTACTCCGGGACACAGTCCTAAGCTGTATGTACTAAAAGCCACAGAGTACCATCTAGGAAATTAAGACTAACCTAACTTTCTACATCGTTGATACTTCTGCGTATACATTCATATACGTTCTTCGTGTTTATTTTTAGGAAATCAGCAAATAAAGAAAATTATACCAGATTACTTCTGCCTGGAGTTCGCTATTCCTATTGTAGTTTT	4	GTATGT	GACTAAC	TAG	113	72		[0 0 0]		[1 1 0]		6	46	116							YAL030W		-13.2	[-6;0]	[14;58]	[11;1]	750	0.345985	0.207834	GTATGTACTAAAAGCCACAGAGTACCATCTAGGAAATTAAGACTAACCTAACTTTCTACATCGTTGATACTTCTGCGTATACATTCATATACGTTCTTCGTGTTTATTTTTAG	0.65	0.336283
endogenous - mutated sites	CACGGGCGAAAG	1	0	TACGTTAAACAATACGAGGCACTTACTCCGCACGGGCGAAAGAAGCTGTATGTTTTGACATAAGATACAAGTTTGCCTCTAATTTCATTTTTTTACTAACTTTTCAACGAATCGTTTAATATTCTAATTATTTTGTAGAGTATTTTCAAAATTTACCCAGTAGGCCAGCAAATAAAGAAAATTATACCAGATTACTTCTGCCTGGAGTTCGCTATTCCTATTGTAGTTTT	1	GTATGT	TACTAAC	TAG	91	49		[0 0 0]		[1 0 1]		6	47	94							YNL050C		-14.75	[0;0;0]	[24;3;82]	[12;3;1]	345	0	-0.869771	GTATGTTTTGACATAAGATACAAGTTTGCCTCTAATTTCATTTTTTTACTAACTTTTCAACGAATCGTTTAATATTCTAATTATTTTGTAG	0.55	0.241758
endogenous - mutated sites	CCAACCCAGATC	0.905923	0	TACGTTAAACAATACGAGGCACTTACTCCGCCAACCCAGATCAAGCTGTATGTTTTGACATAAGATACAAGTTTGCCTCTAATTTCTTGACTAACCTAACTTTTCAACGAATCGTTTAATATTCTAATTATTTTGCAGAGTATTTTCAAAATTTACCCAGTAGGCCAGCAAATAAAGAAAATTATACCAGATTACTTCTGCCTGGAGTTCGCTATTCCTATTGTAGTTTT	1	GTATGT	GACTAAC	CAG	91	49		[0 0 0]		[1 1 0]		6	47	94							YNL050C		-10.48	[]	[]	[]	302	0.0940767	0.414839	GTATGTTTTGACATAAGATACAAGTTTGCCTCTAATTTCTTGACTAACCTAACTTTTCAACGAATCGTTTAATATTCTAATTATTTTGCAG	0.5	0.285714
endogenous - mutated sites	GCTTACGTACGC	0.563605	0	TACGTTAAACAATACGAGGCACTTACTCCGGCTTACGTACGCAAGGCGTATGTCATAACCGTGATTTAACAACCATTTGATTGTCGTAATAGCGCAACGTCATCACACCCTTTTACAGTCTTTTTATTCCTTTTGTTGAAAATCTATCGACTAACCTAACAGAACTGTGTTTTTTCTCATTATTTTTTATTCAGGTAGAGCCTGGAGTTCGCTATTCCTATTGTAGTTTT	4	GTATGT	GACTAAC	CAG	147	45		[0 0 0]		[0 1 0]		6	107	150							YFR031C-A		-17.11	[0;-1;0]	[6;1;2]	[2;1;1]	1713	0.436395	0.574963	GTATGTCATAACCGTGATTTAACAACCATTTGATTGTCGTAATAGCGCAACGTCATCACACCCTTTTACAGTCTTTTTATTCCTTTTGTTGAAAATCTATCGACTAACCTAACAGAACTGTGTTTTTTCTCATTATTTTTTATTCAG	0.6	0.326531
endogenous - mutated sites	GTAACGAGATAA	0	0.047619	TACGTTAAACAATACGAGGCACTTACTCCGGTAACGAGATAAAAGGCGTATGTGTTAATTTGCAAGAAACTGAGCTGTTTCCCCCTCTTATCCACTCATTTTCTCTGACTTGACAAGACTAACCTAACTAACAACTTTTGCCACTACAAATATAAATCAAAAGGTTAACAAATAAAGAAAATTATACCAGATTACTTCTGCCTGGAGTTCGCTATTCCTATTGTAGTTTT	1	GTATGT	GACTAAC	AAG	116	46		[0 0 0]		[0 1 0]		6	75	119							YMR133W		-13.17	0	16	2	67	0.952381	-0.166542	GTATGTGTTAATTTGCAAGAAACTGAGCTGTTTCCCCCTCTTATCCACTCATTTTCTCTGACTTGACAAGACTAACCTAACTAACAACTTTTGCCACTACAAATATAAATCAAAAG	0.2	0.353448
endogenous - mutated sites	CACACCGGGATC	0.780429	0.00586633	TACGTTAAACAATACGAGGCACTTACTCCGCACACCGGGATCAAGGGGTACGTAAGCATTTGCAAGAAACTGAGCTGTTTCCCCCTCTTATCCACTCATTTTCTCTGACTTGACAAAGAAATACTAACTAACAACTTTTGCCACTACAAATACGACTGAATAGGTTAACAAATAAAGAAAATTATACCAGATTACTTCTGCCTGGAGTTCGCTATTCCTATTGTAGTTTT	4	GTACGT	TACTAAC	TAG	116	46		[0 0 0]		[1 0 1]		6	75	119							YMR133W		-11.96	[-1;1;-2;-1;-1;-3;2]	[15;4;1;1;40;0;6]	[15;8;3;1;1;1;1]	1602	0.213705	0.61997	GTACGTAAGCATTTGCAAGAAACTGAGCTGTTTCCCCCTCTTATCCACTCATTTTCTCTGACTTGACAAAGAAATACTAACTAACAACTTTTGCCACTACAAATACGACTGAATAG	0.2	0.37931
endogenous - mutated sites	TGCTTAACAACC	0.182883	0	TACGTTAAACAATACGAGGCACTTACTCCGTGCTTAACAACCAAGGGGTACGTAAGCATTTGCAAGAAACTGAGCTGTTTCCCCCTCTTATCCACTCATTTTCTCTGACTTGACAAAGAAATACTAACTAACAACTTTTGCCACTACAAATATTAATAAATAGGTTAACAAATAAAGAAAATTATACCAGATTACTTCTGCCTGGAGTTCGCTATTCCTATTGTAGTTTT	4	GTACGT	TACTAAC	TAG	116	46		[0 0 0]		[1 0 1]		6	75	119							YMR133W		-14.34	[-1;-5]	[1;-3]	[4;1]	561	0.817117	1.01959	GTACGTAAGCATTTGCAAGAAACTGAGCTGTTTCCCCCTCTTATCCACTCATTTTCTCTGACTTGACAAAGAAATACTAACTAACAACTTTTGCCACTACAAATATTAATAAATAG	0.3	0.344828
endogenous - mutated sites	TGCGTGAGCATA	0.611038	0.0375281	TACGTTAAACAATACGAGGCACTTACTCCGTGCGTGAGCATAAAGGTGTATGTTTTGACATAAGATACAAGTTTGCCTCTAATTTCATTTTTTTACTAACTTTTCAACGAATCGTTTAATATTCTAATTATTTTGCAGAGTATTTTCAAAATTTACCCAGTAGGCCAGCAAATAAAGAAAATTATACCAGATTACTTCTGCCTGGAGTTCGCTATTCCTATTGTAGTTTT	1	GTATGT	TACTAAC	CAG	91	49		[0 0 0]		[1 0 0]		6	47	94							YNL050C		-15.03	[0;0;-4;0;0;3]	[41;32;0;33;69;47]	[71;45;1;1;1;1]	672	0.351434	1.09799	GTATGTTTTGACATAAGATACAAGTTTGCCTCTAATTTCATTTTTTTACTAACTTTTCAACGAATCGTTTAATATTCTAATTATTTTGCAG	0.5	0.252747
endogenous - mutated sites	AATACCCAACGG	0.944444	0.0555556	TACGTTAAACAATACGAGGCACTTACTCCGAATACCCAACGGAAGTCGTATGTTTTAACTTAACCATTTTTACATCCTATAATTTGGAGTGAATTTGACTAACCTAACTTAAAAGTAATTGATTTGTATCTTTCCAGTTCACCTTTCAAAATTTACCCAGTAGGCCAGCAAATAAAGAAAATTATACCAGATTACTTCTGCCTGGAGTTCGCTATTCCTATTGTAGTTTT	4	GTATGT	GACTAAC	CAG	90	40		[0 0 0]		[0 1 0]		6	55	93							YLR275W		-14.06	[0;2]	[28;30]	[173;2]	336	0	1.27408	GTATGTTTTAACTTAACCATTTTTACATCCTATAATTTGGAGTGAATTTGACTAACCTAACTTAAAAGTAATTGATTTGTATCTTTCCAG	0.5	0.266667
endogenous - mutated sites	TTCAATCCAACC	0.827005	0.00164281	TACGTTAAACAATACGAGGCACTTACTCCGTTCAATCCAACCAAGTGGTACGTTACGTTCTATTGCGCTTTAGTTTGAATTGAAATCATCTTTACCAGGGTACTAACTACGCTTGCGTTGAATCGTGCAAGTCCGTGCGGCTTATACGTACTGCTAATACTCAAAATAGGCGGAAAGAAAATTATACCAGATTACTTCTGCCTGGAGTTCGCTATTCCTATTGTAGTTTT	4	GTACGT	TACTAAC	TAG	122	73		[0 0 0]		[1 0 1]		6	54	125							YNL138W-A		-9.74	[-1;-5;-6;3]	[1;-3;-4;5]	[5;1;1;1]	4040	0.171352	0.318697	GTACGTTACGTTCTATTGCGCTTTAGTTTGAATTGAAATCATCTTTACCAGGGTACTAACTACGCTTGCGTTGAATCGTGCAAGTCCGTGCGGCTTATACGTACTGCTAATACTCAAAATAG	0.25	0.409836
endogenous - mutated sites	GCTAGTGTCAGG	0.0396825	0	TACGTTAAACAATACGAGGCACTTACTCCGGCTAGTGTCAGGAATAAGTACGTAAGATTTCTCAAGGGTCTTTTCTTCTGCCAAAATTAGACTAACCTAACATAATTCATCATTTTTGGTATAGTCAATAAAACGGACTGTACTTTCAAAATTTACCCAGTAGGCCAGCAAATAAAGAAAATTATACCAGATTACTTCTGCCTGGAGTTCGCTATTCCTATTGTAGTTTT	1	GTACGT	GACTAAC	TAG	77	34		[0 0 0]		[1 1 0]		6	48	80							YJL024C		-14.86	15	34	1	221	0.960317	-0.0539901	GTACGTAAGATTTCTCAAGGGTCTTTTCTTCTGCCAAAATTAGACTAACCTAACATAATTCATCATTTTTGGTATAG	0.5	0.324675
endogenous - mutated sites	GTAATCCTGGCA	0.308936	0.691064	TACGTTAAACAATACGAGGCACTTACTCCGGTAATCCTGGCAAATAAGTACGTAAGATTTCTCAAGGGTCTTTTCTTCTGCCAAAATTATACATTACTAACATAATTCATCATTTTTGGTACAGTCAATAAAACGGACTGTACTTTCAAAATTTACCCAGTAGGCCAGCAAATAAAGAAAATTATACCAGATTACTTCTGCCTGGAGTTCGCTATTCCTATTGTAGTTTT	1	GTACGT	TACTAAC	CAG	77	34		[0 0 0]		[1 0 1]		6	48	80							YJL024C		-13.61	[0;0;0;0;-1;0;0;0;0;2;0;0;1;-8;0;0;0;1;2;2]	[41;78;73;80;39;38;75;46;77;78;21;72;43;33;2;71;83;78;43;73]	[940;582;64;20;13;13;10;8;3;3;2;2;2;1;1;1;1;1;1;1]	2485	0	0.912623	GTACGTAAGATTTCTCAAGGGTCTTTTCTTCTGCCAAAATTATACATTACTAACATAATTCATCATTTTTGGTACAG	0.45	0.311688
endogenous - mutated sites	TGACGCGTGAAG	0.518362	0.481149	TACGTTAAACAATACGAGGCACTTACTCCGTGACGCGTGAAGAATACGTACGTAAGATTTCTCAAGGGTCTTTTCTTCTGCCAAAATTATACATTACTAACATAATTCATCATTTTTGGTATAGTCAATAAAACGGACTGTACTTTCAAAATTTACCCAGTAGGCCAGCAAATAAAGAAAATTATACCAGATTACTTCTGCCTGGAGTTCGCTATTCCTATTGTAGTTTT	4	GTACGT	TACTAAC	TAG	77	34		[0 0 0]		[1 0 0]		6	48	80							YJL024C		-12.5	[0;0;-6;-7;0;1;0;0;0;0;0;2;3]	[41;38;36;-4;69;43;2;50;72;73;80;43;44]	[1118;122;76;3;2;2;1;1;1;1;1;1;1]	2152	0.000488878	1.1775	GTACGTAAGATTTCTCAAGGGTCTTTTCTTCTGCCAAAATTATACATTACTAACATAATTCATCATTTTTGGTATAG	0.5	0.298701
endogenous - mutated sites	AGGGGTCAACCC	1	0	TACGTTAAACAATACGAGGCACTTACTCCGAGGGGTCAACCCAATACGTATGGCATAAAAGTTTAAGAAAACAGACATTCGAACAAAAATTTACTAACATATAAAAGTAAATTTAAATTTCCTTTTTTTTATAGTTGGAGTACTTTCAAAATTTACCCAGTAGGCCAGCAAATAAAGAAAATTATACCAGATTACTTCTGCCTGGAGTTCGCTATTCCTATTGTAGTTTT	1	GTATGG	TACTAAC	TAG	87	47		[0 0 0]		[0 0 1]		6	45	90							YLR054C		-12.16	[]	[]	[]	279	0	65535	GTATGGCATAAAAGTTTAAGAAAACAGACATTCGAACAAAAATTTACTAACATATAAAAGTAAATTTAAATTTCCTTTTTTTTATAG	0.6	0.206897
endogenous - mutated sites	CATAAGAACTAG	0	0	TACGTTAAACAATACGAGGCACTTACTCCGCATAAGAACTAGAATACGTATGGCATAAAAGTTTAAGAAAACAGACATTCGAACAAGACTAACCTAACATATAAACGTAAATTTAAATTTCCTTTTTTTTACAGTTGGAGTACTTTCAAAATTTACCCAGTAGGCCAGCAAATAAAGAAAATTATACCAGATTACTTCTGCCTGGAGTTCGCTATTCCTATTGTAGTTTT	1	GTATGG	GACTAAC	CAG	87	47		[0 0 0]		[0 1 0]		6	45	90							YLR054C		-4.97	[8;8;8]	[11;44;49]	[42;1;1]	101	1	0.575976	GTATGGCATAAAAGTTTAAGAAAACAGACATTCGAACAAGACTAACCTAACATATAAACGTAAATTTAAATTTCCTTTTTTTTACAG	0.55	0.264368
endogenous - mutated sites	AGCGAACGTCAC	1	0	TACGTTAAACAATACGAGGCACTTACTCCGAGCGAACGTCACAATACGTATGGCATAAAAGTTTAAGAAAACAGACATTCGAACAAGACTAACCTAACATATAATTGTAAATTTAAATTTCCTTTTTTTTATAGTTGGAGTACTTTCAAAATTTACCCAGTAGGCCAGCAAATAAAGAAAATTATACCAGATTACTTCTGCCTGGAGTTCGCTATTCCTATTGTAGTTTT	1	GTATGG	GACTAAC	TAG	87	47		[0 0 0]		[0 1 1]		6	45	90							YLR054C		-10.98	[]	[]	[]	26	0	65535	GTATGGCATAAAAGTTTAAGAAAACAGACATTCGAACAAGACTAACCTAACATATAATTGTAAATTTAAATTTCCTTTTTTTTATAG	0.6	0.241379
endogenous - mutated sites	ACCGAACCCATA	1	0	TACGTTAAACAATACGAGGCACTTACTCCGACCGAACCCATAAATACGTATGTCATAAAAGTTTAAGAAAACAGACATTCGAACAAAAATTTACTAACATATAAAAGTAAATTTAAATTTCCTTTTTTTTATAGTTGGAGTACTTTCAAAATTTACCCAGTAGGCCAGCAAATAAAGAAAATTATACCAGATTACTTCTGCCTGGAGTTCGCTATTCCTATTGTAGTTTT	1	GTATGT	TACTAAC	TAG	87	47		[0 0 0]		[1 0 1]		6	45	90							YLR054C		-5.83	[]	[]	[]	58	0	65535	GTATGTCATAAAAGTTTAAGAAAACAGACATTCGAACAAAAATTTACTAACATATAAAAGTAAATTTAAATTTCCTTTTTTTTATAG	0.6	0.195402
endogenous - mutated sites	AGGGTGAATCAT	0.988506	0.0114943	TACGTTAAACAATACGAGGCACTTACTCCGAGGGTGAATCATAATACGTATGTCATAAAAGTTTAAGAAAACAGACATTCGAACAAAAATTTACTAACATATAATTGTAAATTTAAATTTCCTTTTTTTTACAGTTGGAGTACTTTCAAAATTTACCCAGTAGGCCAGCAAATAAAGAAAATTATACCAGATTACTTCTGCCTGGAGTTCGCTATTCCTATTGTAGTTTT	1	GTATGT	TACTAAC	CAG	87	47		[0 0 0]		[1 0 0]		6	45	90							YLR054C		-8.96	0	28	1	112	0	65535	GTATGTCATAAAAGTTTAAGAAAACAGACATTCGAACAAAAATTTACTAACATATAATTGTAAATTTAAATTTCCTTTTTTTTACAG	0.55	0.206897
endogenous - mutated sites	TGTAGCACCAGT	0.803759	0.140172	TACGTTAAACAATACGAGGCACTTACTCCGTGTAGCACCAGTAATACGTATGTCATAAAAGTTTAAGAAAACAGACATTCGAACAAGACTAACCTAACATATAAATATAAATTTAAATTTCCTTTTTTTTATAGTTGGAGTACTTTCAAAATTTACCCAGTAGGCCAGCAAATAAAGAAAATTATACCAGATTACTTCTGCCTGGAGTTCGCTATTCCTATTGTAGTTTT	4	GTATGT	GACTAAC	TAG	87	47		[0 0 0]		[1 1 1]		6	45	90							YLR054C		-10.4	-2	2	5	157	0	-0.117052	GTATGTCATAAAAGTTTAAGAAAACAGACATTCGAACAAGACTAACCTAACATATAAATATAAATTTAAATTTCCTTTTTTTTATAG	0.6	0.218391
endogenous - mutated sites	ACGGGTTACCTG	1	0	TACGTTAAACAATACGAGGCACTTACTCCGACGGGTTACCTGAATACGTATGTCATAAAAGTTTAAGAAAACAGACATTCGAACAAGACTAACCTAACATATAAATCTAAATTTAAATTTCCTTTTTTTTACAGTTGGAGTACTTTCAAAATTTACCCAGTAGGCCAGCAAATAAAGAAAATTATACCAGATTACTTCTGCCTGGAGTTCGCTATTCCTATTGTAGTTTT	1	GTATGT	GACTAAC	CAG	87	47		[0 0 0]		[1 1 0]		6	45	90							YLR054C		-8.9	[]	[]	[]	41	0	65535	GTATGTCATAAAAGTTTAAGAAAACAGACATTCGAACAAGACTAACCTAACATATAAATCTAAATTTAAATTTCCTTTTTTTTACAG	0.55	0.241379
endogenous - mutated sites	CAGGAAGAGGAA			TACGTTAAACAATACGAGGCACTTACTCCGCAGGAAGAGGAAAATACGTATGTCATAAAAGTTTAAGAAAACAGACATTCGAACAAGACTAACCTAACATATAAATTTAAATTTAAATTTCCTTTTTTTTATAGTTGGAGTACTTTCAAAATTTACCCAGTAGGCCAGCAAATAAAGAAAATTATACCAGATTACTTCTGCCTGGAGTTCGCTATTCCTATTGTAGTTTT	4	GTATGT	GACTAAC	TAG	87	47		[0 0 0]		[1 1 1]		6	45	90							YLR054C		-7.85	[]	[]	[]	6		-0.872043	GTATGTCATAAAAGTTTAAGAAAACAGACATTCGAACAAGACTAACCTAACATATAAATTTAAATTTAAATTTCCTTTTTTTTATAG	0.6	0.218391
endogenous - mutated sites	TGCTCCGCCGTA	1	0	TACGTTAAACAATACGAGGCACTTACTCCGTGCTCCGCCGTAAATACGTATGTCATAAAAGTTTAAGAAAACAGACATTCGAACAAGACTAACCTAACATATAACTGTAAATTTAAATTTCCTTTTTTTTATAGTTGGAGTACTTTCAAAATTTACCCAGTAGGCCAGCAAATAAAGAAAATTATACCAGATTACTTCTGCCTGGAGTTCGCTATTCCTATTGTAGTTTT	4	GTATGT	GACTAAC	TAG	87	47		[0 0 0]		[1 1 1]		6	45	90							YLR054C		-12.94	0	63	2	27	0	0.480139	GTATGTCATAAAAGTTTAAGAAAACAGACATTCGAACAAGACTAACCTAACATATAACTGTAAATTTAAATTTCCTTTTTTTTATAG	0.6	0.241379
endogenous - mutated sites	CACGTCGGCGAC	0.74472	0.25	TACGTTAAACAATACGAGGCACTTACTCCGCACGTCGGCGACAATACGTATGTCATAAAAGTTTAAGAAAACAGACATTCGAACAAGACTAACCTAACATATAACTGTAAATTTAAATTTCCTTTTTTTTATAGTTGGAGTACTTTCAAAATTTACCCAGTAGGCCAGCAAATAAAGAAAATTATACCAGATTACTTCTGCCTGGAGTTCGCTATTCCTATTGTAGTTTT	4	GTATGT	GACTAAC	TAG	87	47		[0 0 0]		[1 1 1]		6	45	90							YLR054C		-10.51	0	31	21	169	0.0052795	65535	GTATGTCATAAAAGTTTAAGAAAACAGACATTCGAACAAGACTAACCTAACATATAACTGTAAATTTAAATTTCCTTTTTTTTATAG	0.6	0.241379
endogenous - mutated sites	ATCTCGTGCCTT	0	0.0379107	TACGTTAAACAATACGAGGCACTTACTCCGATCTCGTGCCTTAATAGGTACGTAAGATTTCTCAAGGGTCTTTTCTTCTGCCAAAATTAGACTAACCTAACATAATTCATCATTTTTGGTACAGTCAATAAAACGGACTGTACTTTCAAAATTTACCCAGTAGGCCAGCAAATAAAGAAAATTATACCAGATTACTTCTGCCTGGAGTTCGCTATTCCTATTGTAGTTTT	1	GTACGT	GACTAAC	CAG	77	34		[0 0 0]		[1 1 1]		6	48	80							YJL024C		-19.11	[1;-2;-3]	[43;36;38]	[44;13;12]	1065	0.949068	0.413367	GTACGTAAGATTTCTCAAGGGTCTTTTCTTCTGCCAAAATTAGACTAACCTAACATAATTCATCATTTTTGGTACAG	0.45	0.337662
endogenous - mutated sites	AGCGTTCACCTT	0.539808	0.0295671	TACGTTAAACAATACGAGGCACTTACTCCGAGCGTTCACCTTAATAGGTACGTCTGCATTTGCAAGAAACTGAGCTGTTTCCCCCTCTTATCCACTCATTTTCTCTGACTTGACAAAGAAATACTAACTAACAACTTTTGCCACTACAAATAAGACTGAAAAGGTTAACAAATAAAGAAAATTATACCAGATTACTTCTGCCTGGAGTTCGCTATTCCTATTGTAGTTTT	1	GTACGT	TACTAAC	AAG	116	46		[0 0 0]		[1 0 0]		6	75	119							YMR133W		-12.58	[-1;-2;-2;-2;-5]	[29;22;-9;14;-12]	[170;18;15;2;1]	1358	0.430625	0.0813049	GTACGTCTGCATTTGCAAGAAACTGAGCTGTTTCCCCCTCTTATCCACTCATTTTCTCTGACTTGACAAAGAAATACTAACTAACAACTTTTGCCACTACAAATAAGACTGAAAAG	0.15	0.37931
endogenous - mutated sites	GTCCACAGCAGT	0	0	TACGTTAAACAATACGAGGCACTTACTCCGGTCCACAGCAGTAATATATATGTAAGATTTCTCAAGGGTCTTTTCTTCTGCCAAAATTAGACTAACCTAACATAATTCATCATTTTTGGTACAGTCAATAAAACGGACTGTACTTTCAAAATTTACCCAGTAGGCCAGCAAATAAAGAAAATTATACCAGATTACTTCTGCCTGGAGTTCGCTATTCCTATTGTAGTTTT	1	GTATGT	GACTAAC	CAG	77	34		[0 0 0]		[0 1 1]		6	48	80							YJL024C		-6.98	[]	[]	[]	65	1	-0.179704	ATATGTAAGATTTCTCAAGGGTCTTTTCTTCTGCCAAAATTAGACTAACCTAACATAATTCATCATTTTTGGTACAG	0.45	0.311688
endogenous - mutated sites	ATATTCGATAAG			TACGTTAAACAATACGAGGCACTTACTCCGATATTCGATAAGAATATTTACGTAAGATTTCTCAAGGGTCTTTTCTTCTGCCAAAATTATACATTACTAACATAATTCATCATTTTTGGTATAGTCAATAAAACGGACTGTACTTTCAAAATTTACCCAGTAGGCCAGCAAATAAAGAAAATTATACCAGATTACTTCTGCCTGGAGTTCGCTATTCCTATTGTAGTTTT	4	GTACGT	TACTAAC	TAG	77	34		[0 0 0]		[1 0 0]		6	48	80							YJL024C		-15.45	[]	[]	[]	3	1	-0.474103	TTACGTAAGATTTCTCAAGGGTCTTTTCTTCTGCCAAAATTATACATTACTAACATAATTCATCATTTTTGGTATAG	0.5	0.285714
endogenous - mutated sites	TTTCGCCTTGAG	0.493806	0.00323609	TACGTTAAACAATACGAGGCACTTACTCCGTTTCGCCTTGAGAATCCGTATGTCATAACCGTGATTTAACAACCATTTGATTGTCGTATTGGCGCAATATCATCACACCCTTTTACAGTCTTTTTATTCCTTTTGTTGAAAATATATCGACTAACCTAACAGAACTGTGTTTTTTCTCATTATTTTTTATTTAGGTAGAGCCTGGAGTTCGCTATTCCTATTGTAGTTTT	1	GTATGT	GACTAAC	TAG	147	45		[0 0 0]		[0 1 1]		6	107	150							YFR031C-A		-12.26	0	6	26	986	0.502958	0.866561	GTATGTCATAACCGTGATTTAACAACCATTTGATTGTCGTATTGGCGCAATATCATCACACCCTTTTACAGTCTTTTTATTCCTTTTGTTGAAAATATATCGACTAACCTAACAGAACTGTGTTTTTTCTCATTATTTTTTATTTAG	0.65	0.306122
endogenous - mutated sites	ACATCGGGCTAA	0.867466	0.089043	TACGTTAAACAATACGAGGCACTTACTCCGACATCGGGCTAAAATCGGTACGTATACATTTGCAAGAAACTGAGCTGTTTCCCCCTCTTATCCACTCATTTTCTCTGACTTGACAAAGAAATACTAACTAACAACTTTTGCCACTACAAATATCATTGAATAGGTTAACAAATAAAGAAAATTATACCAGATTACTTCTGCCTGGAGTTCGCTATTCCTATTGTAGTTTT	4	GTACGT	TACTAAC	TAG	116	46		[0 0 0]		[1 0 1]		6	75	119							YMR133W		-9.79	[0;-1;-2;-1;-1;-6;0;0;0;3]	[-12;15;2;1;30;-3;30;50;55;5]	[393;67;3;2;1;1;1;1;1;1]	1773	0.043491	0.193681	GTACGTATACATTTGCAAGAAACTGAGCTGTTTCCCCCTCTTATCCACTCATTTTCTCTGACTTGACAAAGAAATACTAACTAACAACTTTTGCCACTACAAATATCATTGAATAG	0.3	0.353448
endogenous - mutated sites	CATACTACTTAC	0.773166	0.22034	TACGTTAAACAATACGAGGCACTTACTCCGCATACTACTTACAATCTGTACGTAAGATTTCTCAAGGGTCTTTTCTTCTGCCAAAATTATACATTACTAACATAATTCATCATTTTTGGTATAGTCAATAAAACGGACTGTACTTTCAAAATTTACCCAGTAGGCCAGCAAATAAAGAAAATTATACCAGATTACTTCTGCCTGGAGTTCGCTATTCCTATTGTAGTTTT	4	GTACGT	TACTAAC	TAG	77	34		[0 0 0]		[1 0 0]		6	48	80							YJL024C		-7.45	[0;1;-1;1]	[41;80;40;43]	[382;4;1;1]	552	0.00649351	0.375741	GTACGTAAGATTTCTCAAGGGTCTTTTCTTCTGCCAAAATTATACATTACTAACATAATTCATCATTTTTGGTATAG	0.5	0.298701
endogenous - mutated sites	CATTGCCATACC	0.235419	0.759322	TACGTTAAACAATACGAGGCACTTACTCCGCATTGCCATACCAATCTGTATGTAAGATTTCTCAAGGGTCTTTTCTTCTGCCAAAATTATACATTACTAACATAATTCATCATTTTTGGTACAGTCAATAAAACGGACTGTACTTTCAAAATTTACCCAGTAGGCCAGCAAATAAAGAAAATTATACCAGATTACTTCTGCCTGGAGTTCGCTATTCCTATTGTAGTTTT	1	GTATGT	TACTAAC	CAG	77	34		[0 0 0]		[0 0 1]		6	48	80							YJL024C		-10.03	[0;0;0;1;-7;0;0;2]	[41;46;38;43;34;71;73;43]	[376;191;26;9;1;1;1;1]	984	0.00525827	1.00038	GTATGTAAGATTTCTCAAGGGTCTTTTCTTCTGCCAAAATTATACATTACTAACATAATTCATCATTTTTGGTACAG	0.45	0.298701
endogenous - mutated sites	AGGGTTTCTGCA	0.934581	0.0518778	TACGTTAAACAATACGAGGCACTTACTCCGAGGGTTTCTGCAAATTCGTATGTCATAACCGTGATTTAACAACCGTGTGATTGTCGTAAAGGCGCAATCTCATCACACCCTTTTACAGTCTTTTTATTCCTTTTGTTGAAAAGGTATCGTGTATACTAACAGAACTGTGTTTTTTCTCATTATTTTTTATTTAGGTAGAGCCTGGAGTTCGCTATTCCTATTGTAGTTTT	1	GTATGT	TACTAAC	TAG	147	45		[0 0 0]		[0 0 1]		6	107	150							YFR031C-A		-16.04	[0;0;0;0;5;2;4;-1;-1;-1;-3;4;8;9]	[6;3;22;2;9;8;6;1;22;5;-1;22;13;11]	[598;32;29;12;9;4;4;3;1;1;1;1;1;1]	10643	0.013541	1.54436	GTATGTCATAACCGTGATTTAACAACCGTGTGATTGTCGTAAAGGCGCAATCTCATCACACCCTTTTACAGTCTTTTTATTCCTTTTGTTGAAAAGGTATCGTGTATACTAACAGAACTGTGTTTTTTCTCATTATTTTTTATTTAG	0.65	0.333333
endogenous - mutated sites	CACAGCCTGGAA	0.758462	0.00130548	TACGTTAAACAATACGAGGCACTTACTCCGCACAGCCTGGAAAATTCGTATGTTATAATCTATTGCGCTTTAGTTTGAATTGAAATCATCTTTACGACTAACCTAACTACGCTTGCGATAAATCGTGCAAGTCCGTGCGGCTTATACGTAAGGCTAATACTCAAAATAGGCGGAAAGAAAATTATACCAGATTACTTCTGCCTGGAGTTCGCTATTCCTATTGTAGTTTT	1	GTATGT	GACTAAC	TAG	122	73		[0 0 0]		[0 1 1]		6	54	125							YNL138W-A		-9.99	[-1;-1]	[1;52]	[1;1]	1070	0.240232	0.159081	GTATGTTATAATCTATTGCGCTTTAGTTTGAATTGAAATCATCTTTACGACTAACCTAACTACGCTTGCGATAAATCGTGCAAGTCCGTGCGGCTTATACGTAAGGCTAATACTCAAAATAG	0.2	0.368852
endogenous - mutated sites	GGTTCACAACTG	0.719399	0.00717324	TACGTTAAACAATACGAGGCACTTACTCCGGGTTCACAACTGAATTCGTATGTTATAATCTATTGCGCTTTAGTTTGAATTGAAATCATCTTTACGACTAACCTAACTACGCTTGCGATTAATCGTGCAAGTCCGTGCGGCTTATACGTAATACTAATACTCAAAACAGGCGGAAAGAAAATTATACCAGATTACTTCTGCCTGGAGTTCGCTATTCCTATTGTAGTTTT	4	GTATGT	GACTAAC	CAG	122	73		[0 0 0]		[0 1 0]		6	54	125							YNL138W-A		-11.88	[0;-1;2]	[2;1;4]	[4;2;1]	1011	0.272403	0.119028	GTATGTTATAATCTATTGCGCTTTAGTTTGAATTGAAATCATCTTTACGACTAACCTAACTACGCTTGCGATTAATCGTGCAAGTCCGTGCGGCTTATACGTAATACTAATACTCAAAACAG	0.2	0.360656
endogenous - mutated sites	TCGCTAGCGAGA	0.720608	0.00300425	TACGTTAAACAATACGAGGCACTTACTCCGTCGCTAGCGAGAAATTCGTATGTTATAATCTATTGCGCTTTAGTTTGAATTGAAATCATCTTTACGACTAACCTAACTACGCTTGCGTTGAATCGTGCAAGTCCGTGCGGCTTATACGTATTGCTAATACTCAAAACAGGCGGAAAGAAAATTATACCAGATTACTTCTGCCTGGAGTTCGCTATTCCTATTGTAGTTTT	4	GTATGT	GACTAAC	CAG	122	73		[0 0 0]		[0 1 0]		6	54	125							YNL138W-A		-12.12	[9;-1;2;0;2;2;3;4]	[33;1;4;2;31;5;5;6]	[6;2;2;1;1;1;1;1]	3466	0.276388	0.424251	GTATGTTATAATCTATTGCGCTTTAGTTTGAATTGAAATCATCTTTACGACTAACCTAACTACGCTTGCGTTGAATCGTGCAAGTCCGTGCGGCTTATACGTATTGCTAATACTCAAAACAG	0.25	0.377049
endogenous - mutated sites	TACCTGACGAAG	0.976281	0.0107048	TACGTTAAACAATACGAGGCACTTACTCCGTACCTGACGAAGAATTCGTATGTTGTAAATATTTTTAGTGTTTGTGGAGGCAATTGAGCTCGGTGCCCCTTTTGGCTTTGCCTCTTTTGCATTTTAGTTCTTTTACCCCTATATTATTAATACTAACCATCTCGATACAGTCCTTAGAAAATTATACCAGATTACTTCTGCCTGGAGTTCGCTATTCCTATTGTAGTTTT	1	GTATGT	TACTAAC	CAG	123	24		[0 0 0]		[0 0 1]		6	104	126							YDL029W		-10.39	[0;0;0]	[9;22;2]	[277;166;2]	2330	0.0130137	1.33695	GTATGTTGTAAATATTTTTAGTGTTTGTGGAGGCAATTGAGCTCGGTGCCCCTTTTGGCTTTGCCTCTTTTGCATTTTAGTTCTTTTACCCCTATATTATTAATACTAACCATCTCGATACAG	0.25	0.365854
endogenous - mutated sites	CAACTCGCGCTA	0.23187	0	TACGTTAAACAATACGAGGCACTTACTCCGCAACTCGCGCTAAATTCGTATGTTGTAAATATTTTTAGTGTTTGTGGAGGCAATTGAGCTCGGTGCCCCTTTTGGCTTTGCCTCTTTTGCATTTTAGTTCTTTTACCCCTATATTGACTAACCTAACCATCTCGATACAGTCCTTAGAAAATTATACCAGATTACTTCTGCCTGGAGTTCGCTATTCCTATTGTAGTTTT	1	GTATGT	GACTAAC	CAG	123	24		[0 0 0]		[0 1 1]		6	104	126							YDL029W		-11.05	[]	[]	[]	1798	0.76813	0.364046	GTATGTTGTAAATATTTTTAGTGTTTGTGGAGGCAATTGAGCTCGGTGCCCCTTTTGGCTTTGCCTCTTTTGCATTTTAGTTCTTTTACCCCTATATTGACTAACCTAACCATCTCGATACAG	0.2	0.390244
endogenous - mutated sites	GAGGTATCTGTA	0.80369	0.00719294	TACGTTAAACAATACGAGGCACTTACTCCGGAGGTATCTGTAAATTCGTATGTTGTAAATATTTTTAGTGTTTGTGGAGGCAATTGAGCTCGGTGCCCCTTTTGGCTTTGCCTCTTTTGCATTTTAGTTCTTTTACCCCTATATTGACTAACCTAACCATCTCGATATAGTCCTTAGAAAATTATACCAGATTACTTCTGCCTGGAGTTCGCTATTCCTATTGTAGTTTT	1	GTATGT	GACTAAC	TAG	123	24		[0 0 0]		[0 1 0]		6	104	126							YDL029W		-13.2	[0;0;0;-1;4]	[9;1;2;1;5]	[5;2;2;1;1]	1401	0.189117	0.470938	GTATGTTGTAAATATTTTTAGTGTTTGTGGAGGCAATTGAGCTCGGTGCCCCTTTTGGCTTTGCCTCTTTTGCATTTTAGTTCTTTTACCCCTATATTGACTAACCTAACCATCTCGATATAG	0.25	0.382114
endogenous - mutated sites	AGCTATACGGGT	0.34548	0.0485174	TACGTTAAACAATACGAGGCACTTACTCCGAGCTATACGGGTAATTGGTACGTTACGTTCTATTGCGCTTTAGTTTGAATTGAAATCATCTTTACCATCGTACTAACTACGCTTGCGATAAATCGTGCAAGTCCGTGCGGCTTATACGTAACGCTAATACTCAAAATAGGCGGAAAGAAAATTATACCAGATTACTTCTGCCTGGAGTTCGCTATTCCTATTGTAGTTTT	4	GTACGT	TACTAAC	TAG	122	73		[0 0 0]		[1 0 1]		6	54	125							YNL138W-A		-14.64	[-1;0;1;2;7]	[22;24;4;6;30]	[595;1;1;1;1]	1863	0.606002	-0.0351199	GTACGTTACGTTCTATTGCGCTTTAGTTTGAATTGAAATCATCTTTACCATCGTACTAACTACGCTTGCGATAAATCGTGCAAGTCCGTGCGGCTTATACGTAACGCTAATACTCAAAATAG	0.2	0.393443
endogenous - mutated sites	CACAGGCCATAC	0.972429	0.0188113	TACGTTAAACAATACGAGGCACTTACTCCGCACAGGCCATACAATTGGTACGTTGTTGATATTTTTAGTGTTTGTGGAGGCAATTGAGCTCGGTGCCCCTTTTGGCTTTGCCTCTTTTGCATTTTAGTTCTTTTACCCCTATATTATTAATACTAACCATCTCGATACAGTCCTTAGAAAATTATACCAGATTACTTCTGCCTGGAGTTCGCTATTCCTATTGTAGTTTT	1	GTACGT	TACTAAC	CAG	123	24		[0 0 0]		[1 0 1]		6	104	126							YDL029W		-10.74	[-1;-1;-1;0;-1;-2;-2;0]	[8;1;21;3;2;1;2;50]	[89;13;5;4;1;1;1;1]	5333	0.00875933	1.05147	GTACGTTGTTGATATTTTTAGTGTTTGTGGAGGCAATTGAGCTCGGTGCCCCTTTTGGCTTTGCCTCTTTTGCATTTTAGTTCTTTTACCCCTATATTATTAATACTAACCATCTCGATACAG	0.25	0.382114
endogenous - mutated sites	GTACATCTCAAA	0.973893	0.01925	TACGTTAAACAATACGAGGCACTTACTCCGGTACATCTCAAAAATTGGTACGTTGTTGATATTTTTAGTGTTTGTGGAGGCAATTGAGCTCGGTGCCCCTTTTGGCTTTGCCTCTTTTGCATTTTAGTTCTTTTACCCCTATATTATTAATACTAACCATCTCGATATAGTCCTTAGAAAATTATACCAGATTACTTCTGCCTGGAGTTCGCTATTCCTATTGTAGTTTT	1	GTACGT	TACTAAC	TAG	123	24		[0 0 0]		[1 0 0]		6	104	126							YDL029W		-8.94	[-1;0;-1;-6;0;-1;-5]	[8;4;1;-4;3;48;-2]	[256;12;10;2;2;1;1]	3417	0.00685703	1.13526	GTACGTTGTTGATATTTTTAGTGTTTGTGGAGGCAATTGAGCTCGGTGCCCCTTTTGGCTTTGCCTCTTTTGCATTTTAGTTCTTTTACCCCTATATTATTAATACTAACCATCTCGATATAG	0.3	0.373984
endogenous - mutated sites	CAGGCTAAGGCG	0.503078	0.00208478	TACGTTAAACAATACGAGGCACTTACTCCGCAGGCTAAGGCGAATTGGTACGTTGTTGATATTTTTAGTGTTTGTGGAGGCAATTGAGCTCGGTGCCCCTTTTGGCTTTGCCTCTTTTGCATTTTAGTTCTTTTACCCCTATATTGACTAACCTAACCATCTCGATACAGTCCTTAGAAAATTATACCAGATTACTTCTGCCTGGAGTTCGCTATTCCTATTGTAGTTTT	1	GTACGT	GACTAAC	CAG	123	24		[0 0 0]		[1 1 1]		6	104	126							YDL029W		-11.42	[0;-1;-1]	[3;1;8]	[10;3;1]	2821	0.494838	0.4461	GTACGTTGTTGATATTTTTAGTGTTTGTGGAGGCAATTGAGCTCGGTGCCCCTTTTGGCTTTGCCTCTTTTGCATTTTAGTTCTTTTACCCCTATATTGACTAACCTAACCATCTCGATACAG	0.2	0.406504
endogenous - mutated sites	TGCGTAGTCGTG	0.661551	0.00913526	TACGTTAAACAATACGAGGCACTTACTCCGTGCGTAGTCGTGAATTGGTACGTTGTTGATATTTTTAGTGTTTGTGGAGGCAATTGAGCTCGGTGCCCCTTTTGGCTTTGCCTCTTTTGCATTTTAGTTCTTTTACCCCTATATTGACTAACCTAACCATCTCGATATAGTCCTTAGAAAATTATACCAGATTACTTCTGCCTGGAGTTCGCTATTCCTATTGTAGTTTT	1	GTACGT	GACTAAC	TAG	123	24		[0 0 0]		[1 1 0]		6	104	126							YDL029W		-12.94	[0;-1;-1;1]	[3;1;8;4]	[9;6;2;2]	1825	0.329314	0.429225	GTACGTTGTTGATATTTTTAGTGTTTGTGGAGGCAATTGAGCTCGGTGCCCCTTTTGGCTTTGCCTCTTTTGCATTTTAGTTCTTTTACCCCTATATTGACTAACCTAACCATCTCGATATAG	0.25	0.398374
endogenous - mutated sites	TCTCCGGAGTTA	0.48	0.52	TACGTTAAACAATACGAGGCACTTACTCCGTCTCCGGAGTTAAATTTGTACGTAAGATTTCTCAAGGGTCTTTTCTTCTGCCAAAATTATACATTACTAACATAATTCATCATTTTTGGTATAGTCAATAAAACGGACTGTACTTTCAAAATTTACCCAGTAGGCCAGCAAATAAAGAAAATTATACCAGATTACTTCTGCCTGGAGTTCGCTATTCCTATTGTAGTTTT	4	GTACGT	TACTAAC	TAG	77	34		[0 0 0]		[1 0 0]		6	48	80							YJL024C		-15.25	[0;0;0;0;-1;-1;0;0;0;0;0;2]	[40;41;38;33;33;40;46;71;75;76;94;71]	[335;80;34;2;1;1;1;1;1;1;1;1]	877	0	1.69075	GTACGTAAGATTTCTCAAGGGTCTTTTCTTCTGCCAAAATTATACATTACTAACATAATTCATCATTTTTGGTATAG	0.5	0.298701
endogenous - mutated sites	CATAAAGGGTTT	0	0.0837327	TACGTTAAACAATACGAGGCACTTACTCCGCATAAAGGGTTTAATTTGTACGTTGCTATTTTCTTTTCTACTTCAAGTATTATTGTTCATACTAACTTAACAAACTGGGTATAAGTTACCTTTTGAAAGCAGTCATACTGTACTTTCAAAATTTACCCAGTAGGCCAGCAAATAAAGAAAATTATACCAGATTACTTCTGCCTGGAGTTCGCTATTCCTATTGTAGTTTT	1	GTACGT	TACTAAC	CAG	85	42		[0 0 0]		[1 1 0]		6	48	88							YIL106W		-8.28	[0;0;0]	[33;38;63]	[74;5;1]	237	0.916267	0.309581	GTACGTTGCTATTTTCTTTTCTACTTCAAGTATTATTGTTCATACTAACTTAACAAACTGGGTATAAGTTACCTTTTGAAAGCAG	0.3	0.305882
endogenous - mutated sites	TCTGACACCTGT	0.0258065	0.813674	TACGTTAAACAATACGAGGCACTTACTCCGTCTGACACCTGTAATTTGTACGTTGCTATTTTCTTTTCTACTTCAAGTATTATTGTTCATACTAACTTAACAAACTGGGTGTGAGTTACCTTTTGAAAGTAGTCATACTGTACTTTCAAAATTTACCCAGTAGGCCAGCAAATAAAGAAAATTATACCAGATTACTTCTGCCTGGAGTTCGCTATTCCTATTGTAGTTTT	1	GTACGT	TACTAAC	TAG	85	42		[0 0 0]		[1 1 1]		6	48	88							YIL106W		-7.19	[0;-1;0;-1;-2;0]	[38;47;48;38;46;39]	[64;21;3;1;1;1]	187	0.16052	-0.478723	GTACGTTGCTATTTTCTTTTCTACTTCAAGTATTATTGTTCATACTAACTTAACAAACTGGGTGTGAGTTACCTTTTGAAAGTAG	0.35	0.317647
endogenous - mutated sites	TAGCACCACGCG	0	0.138829	TACGTTAAACAATACGAGGCACTTACTCCGTAGCACCACGCGAATTTGTACGTTGCTATTTTCTTTTCTACTTCAAGTATTATTGTTCATCTTTTATTAACAAACTGGGTAGGAGTTACCTTTTGAAAGTAGTCATACTGTACTTTCAAAATTTACCCAGTAGGCCAGCAAATAAAGAAAATTATACCAGATTACTTCTGCCTGGAGTTCGCTATTCCTATTGTAGTTTT	4	GTACGT	TATTAAC	TAG	85	42		[0 0 0]		[1 0 1]		6	48	88							YIL106W		-10.6	[0;0;0]	[48;47;86]	[210;5;1]	374	0.861171	0.241436	GTACGTTGCTATTTTCTTTTCTACTTCAAGTATTATTGTTCATCTTTTATTAACAAACTGGGTAGGAGTTACCTTTTGAAAGTAG	0.35	0.305882
endogenous - mutated sites	TCTGGTAGAGCA	0	0	TACGTTAAACAATACGAGGCACTTACTCCGTCTGGTAGAGCAAATTTGTACGTTGCTATTTTCTTTTCTACTTCAAGTATTATTGTTCATCTTTTATTAACAAACTGGGTAGGAGTTACCTTTTGAAAGTAGTCATACTGTACTTTCAAAATTTACCCAGTAGGCCAGCAAATAAAGAAAATTATACCAGATTACTTCTGCCTGGAGTTCGCTATTCCTATTGTAGTTTT	4	GTACGT	TATTAAC	TAG	85	42		[0 0 0]		[1 0 1]		6	48	88							YIL106W		-11.53	[]	[]	[]	408	1	0.545493	GTACGTTGCTATTTTCTTTTCTACTTCAAGTATTATTGTTCATCTTTTATTAACAAACTGGGTAGGAGTTACCTTTTGAAAGTAG	0.35	0.305882
endogenous - mutated sites	GACGTCGACTAT	0.00822618	0.936193	TACGTTAAACAATACGAGGCACTTACTCCGGACGTCGACTATAATTTGTACGTTGCTATTTTCTTTTCTACTTCAAGTATTATTGTTCATCTTTTATTAACAAACTGGGTATTAGTTACCTTTTGAAAGCAGTCATACTGTACTTTCAAAATTTACCCAGTAGGCCAGCAAATAAAGAAAATTATACCAGATTACTTCTGCCTGGAGTTCGCTATTCCTATTGTAGTTTT	1	GTACGT	TATTAAC	CAG	85	42		[0 0 0]		[1 0 0]		6	48	88							YIL106W		-8.27	[0;0]	[38;33]	[219;49]	351	0.055581	1.11696	GTACGTTGCTATTTTCTTTTCTACTTCAAGTATTATTGTTCATCTTTTATTAACAAACTGGGTATTAGTTACCTTTTGAAAGCAG	0.35	0.294118
endogenous - mutated sites	TTCGCTCATACT	0.451869	0.374656	TACGTTAAACAATACGAGGCACTTACTCCGTTCGCTCATACTAATTTGTACGTTGCTATTTTCTTTTCTACTTCAAGTATTATTGTTCATCTTTTATTAACAAACTGGGTCTGAGTTACCTTTTGAAAGTAGTCATACTGTACTTTCAAAATTTACCCAGTAGGCCAGCAAATAAAGAAAATTATACCAGATTACTTCTGCCTGGAGTTCGCTATTCCTATTGTAGTTTT	4	GTACGT	TATTAAC	TAG	85	42		[0 0 0]		[1 0 1]		6	48	88							YIL106W		-6.89	[-2;0;0;-2;-2;-2;-2;0;0]	[13;47;18;40;53;64;86;53;56]	[130;106;32;1;1;1;1;1;1]	667	0.173476	-0.750348	GTACGTTGCTATTTTCTTTTCTACTTCAAGTATTATTGTTCATCTTTTATTAACAAACTGGGTCTGAGTTACCTTTTGAAAGTAG	0.35	0.305882
endogenous - mutated sites	AGTCAGTTCGGA	0	0.0541769	TACGTTAAACAATACGAGGCACTTACTCCGAGTCAGTTCGGAAATTTGTACGTTGCTATTTTCTTTTCTACTTCAAGTATTATTGTTCATCTTTTATTAACAAACTGGGTTTGAGTTACCTTTTGAAAGTAGTCATACTGTACTTTCAAAATTTACCCAGTAGGCCAGCAAATAAAGAAAATTATACCAGATTACTTCTGCCTGGAGTTCGCTATTCCTATTGTAGTTTT	4	GTACGT	TATTAAC	TAG	85	42		[0 0 0]		[1 0 1]		6	48	88							YIL106W		-13.62	[0;0;0;2;3;4]	[38;47;2;27;28;61]	[22;3;1;1;1;1]	436	0.35735	-0.284866	GTACGTTGCTATTTTCTTTTCTACTTCAAGTATTATTGTTCATCTTTTATTAACAAACTGGGTTTGAGTTACCTTTTGAAAGTAG	0.35	0.294118
endogenous - mutated sites	AACGTAGGCTTC	0.0933322	0.904115	TACGTTAAACAATACGAGGCACTTACTCCGAACGTAGGCTTCAATTTGTATGTAAGATTTCTCAAGGGTCTTTTCTTCTGCCAAAATTAGACTAACCTAACATAATTCATCATTTTTGGTATAGTCAATAAAACGGACTGTACTTTCAAAATTTACCCAGTAGGCCAGCAAATAAAGAAAATTATACCAGATTACTTCTGCCTGGAGTTCGCTATTCCTATTGTAGTTTT	1	GTATGT	GACTAAC	TAG	77	34		[0 0 0]		[0 1 0]		6	48	80							YJL024C		-13.62	[0;0;2;-1;0;0;1]	[41;38;43;41;78;97;43]	[439;23;4;1;1;1;1]	543	0.0025532	1.08461	GTATGTAAGATTTCTCAAGGGTCTTTTCTTCTGCCAAAATTAGACTAACCTAACATAATTCATCATTTTTGGTATAG	0.5	0.311688
endogenous - mutated sites	CAAGGAGTGGAT	0.117669	0.22982	TACGTTAAACAATACGAGGCACTTACTCCGCAAGGAGTGGATAATTTGTATGTTGTAATTTTCTTTTCTACTTCAAGTATTATTGTTCATACTAACTTAACAAACTGGGTAGGAGTTACCTTTTGAAAGCAGTCATACTGTACTTTCAAAATTTACCCAGTAGGCCAGCAAATAAAGAAAATTATACCAGATTACTTCTGCCTGGAGTTCGCTATTCCTATTGTAGTTTT	1	GTATGT	TACTAAC	CAG	85	42		[0 0 0]		[0 1 0]		6	48	88							YIL106W		-18.79	[0;0;0;0;1]	[47;38;33;48;35]	[170;47;16;1;1]	591	0.652512	1.34324	GTATGTTGTAATTTTCTTTTCTACTTCAAGTATTATTGTTCATACTAACTTAACAAACTGGGTAGGAGTTACCTTTTGAAAGCAG	0.3	0.305882
endogenous - mutated sites	TTCGTCGAGAGG	0	0.90413	TACGTTAAACAATACGAGGCACTTACTCCGTTCGTCGAGAGGAATTTGTATGTTGTAATTTTCTTTTCTACTTCAAGTATTATTGTTCATACTAACTTAACAAACTGGGTATAAGTTACCTTTTGAAAGTAGTCATACTGTACTTTCAAAATTTACCCAGTAGGCCAGCAAATAAAGAAAATTATACCAGATTACTTCTGCCTGGAGTTCGCTATTCCTATTGTAGTTTT	1	GTATGT	TACTAAC	TAG	85	42		[0 0 0]		[0 1 1]		6	48	88							YIL106W		-12.17	[0;0;0;0;0;2]	[30;33;64;65;67;35]	[89;27;1;1;1;1]	226	0.0958699	1.10185	GTATGTTGTAATTTTCTTTTCTACTTCAAGTATTATTGTTCATACTAACTTAACAAACTGGGTATAAGTTACCTTTTGAAAGTAG	0.35	0.270588
endogenous - mutated sites	GCCACCAATAGG	0	1	TACGTTAAACAATACGAGGCACTTACTCCGGCCACCAATAGGAATTTGTATGTTGTAATTTTCTTTTCTACTTCAAGTATTATTGTTCATCTTTTATTAACAAACTGGGTTTGAGTTACCTTTTGAAAGTAGTCATACTGTACTTTCAAAATTTACCCAGTAGGCCAGCAAATAAAGAAAATTATACCAGATTACTTCTGCCTGGAGTTCGCTATTCCTATTGTAGTTTT	1	GTATGT	TATTAAC	TAG	85	42		[0 0 0]		[0 0 1]		6	48	88							YIL106W		-9.23	[0;0]	[38;47]	[70;8]	92	0	0.410504	GTATGTTGTAATTTTCTTTTCTACTTCAAGTATTATTGTTCATCTTTTATTAACAAACTGGGTTTGAGTTACCTTTTGAAAGTAG	0.35	0.270588
endogenous - mutated sites	GCTCCTCGCATT			TACGTTAAACAATACGAGGCACTTACTCCGGCTCCTCGCATTACAAAGTACGTTTTATACGGGTTTGGCTGGGAAACCTTTAAAAAAGTTCTCCCTTAATTTGTTCAGACTAACCTAACTAGTAATAAACAATTAATAAAGAAAAGCAGCGAAGATTTTGGCCAGTTTTGAATAAAGAAAATTATACCAGATTACTTCTGCCTGGAGTTCGCTATTCCTATTGTAGTTTT	1	GTACGT	GACTAAC	CAG	118	57		[0 0 0]		[1 1 1]		6	66	121							YFR024C-A		-16.16	[1;-8]	[39;27]	[3;1]	12	1	-0.913436	GTACGTTTTATACGGGTTTGGCTGGGAAACCTTTAAAAAAGTTCTCCCTTAATTTGTTCAGACTAACCTAACTAGTAATAAACAATTAATAAAGAAAAGCAGCGAAGATTTTGGCCAG	0.2	0.347458
endogenous - mutated sites	CAGTCTAGCTAG	0	0	TACGTTAAACAATACGAGGCACTTACTCCGCAGTCTAGCTAGACAAAGTACGTTTTATACGGGTTTGGCTGGGAAACCTTTAAAAAAGTTCTCCCTTAATTTGTTCAGACTAACCTAACTAGTAATAAACAATTAATAAAGAAAAGCAGCGAAGATTTTGGCTAGTTTTGAATAAAGAAAATTATACCAGATTACTTCTGCCTGGAGTTCGCTATTCCTATTGTAGTTTT	1	GTACGT	GACTAAC	TAG	118	57		[0 0 0]		[1 1 0]		6	66	121							YFR024C-A		-15.07	[]	[]	[]	1809	1	1.82909	GTACGTTTTATACGGGTTTGGCTGGGAAACCTTTAAAAAAGTTCTCCCTTAATTTGTTCAGACTAACCTAACTAGTAATAAACAATTAATAAAGAAAAGCAGCGAAGATTTTGGCTAG	0.25	0.338983
endogenous - mutated sites	TGAACACCGTAT	0	0	TACGTTAAACAATACGAGGCACTTACTCCGTGAACACCGTATACAAAGTACGTTTTATACGGGTTTGGCTGGGAAACCTTTAAAAAAGTTCTCCCTTAATTTGTTCATCATTTACTAACTAGTAATAAACAATTAATAAAGAAAAGCAGCGAAGATTTTGGCCAGTTTTGAATAAAGAAAATTATACCAGATTACTTCTGCCTGGAGTTCGCTATTCCTATTGTAGTTTT	1	GTACGT	TACTAAC	CAG	118	57		[0 0 0]		[1 0 1]		6	66	121							YFR024C-A		-18.19	[]	[]	[]	307	1	65535	GTACGTTTTATACGGGTTTGGCTGGGAAACCTTTAAAAAAGTTCTCCCTTAATTTGTTCATCATTTACTAACTAGTAATAAACAATTAATAAAGAAAAGCAGCGAAGATTTTGGCCAG	0.2	0.330508
endogenous - mutated sites	TCAGTCGGTATT			TACGTTAAACAATACGAGGCACTTACTCCGTCAGTCGGTATTACAAAGTACGTTTTATACGGGTTTGGCTGGGAAACCTTTAAAAAAGTTCTCCCTTAATTTGTTCATCATTTACTAACTAGTAATAAACAATTAATAAAGAAAAGCAGCGAAGATTTTGGCTAGTTTTGAATAAAGAAAATTATACCAGATTACTTCTGCCTGGAGTTCGCTATTCCTATTGTAGTTTT	1	GTACGT	TACTAAC	TAG	118	57		[0 0 0]		[1 0 0]		6	66	121							YFR024C-A		-15.15	[]	[]	[]	23		65535	GTACGTTTTATACGGGTTTGGCTGGGAAACCTTTAAAAAAGTTCTCCCTTAATTTGTTCATCATTTACTAACTAGTAATAAACAATTAATAAAGAAAAGCAGCGAAGATTTTGGCTAG	0.25	0.322034
endogenous - mutated sites	TCACCACCTGAG	0	0	TACGTTAAACAATACGAGGCACTTACTCCGTCACCACCTGAGACAACGTATGTTTTAAACGGGTTTGGCTGGGAAACCTTTAAAAAAGTTCTCCCTTAATTTGTTCAGACTAACCTAACTAGTAATAAACAATTAATAAAGAAAAGCAGCGAAGATTTTGGCCAGTTTTGAATAAAGAAAATTATACCAGATTACTTCTGCCTGGAGTTCGCTATTCCTATTGTAGTTTT	1	GTATGT	GACTAAC	CAG	118	57		[0 0 0]		[0 1 1]		6	66	121							YFR024C-A		-14.83	[]	[]	[]	290	1	1.21014	GTATGTTTTAAACGGGTTTGGCTGGGAAACCTTTAAAAAAGTTCTCCCTTAATTTGTTCAGACTAACCTAACTAGTAATAAACAATTAATAAAGAAAAGCAGCGAAGATTTTGGCCAG	0.2	0.338983
endogenous - mutated sites	GACCGGATTTCA	0	0	TACGTTAAACAATACGAGGCACTTACTCCGGACCGGATTTCAACAACGTATGTTTTAAACGGGTTTGGCTGGGAAACCTTTAAAAAAGTTCTCCCTTAATTTGTTCAGACTAACCTAACTAGTAATAAACAATTAATAAAGAAAAGCAGCGAAGATTTTGGCTAGTTTTGAATAAAGAAAATTATACCAGATTACTTCTGCCTGGAGTTCGCTATTCCTATTGTAGTTTT	1	GTATGT	GACTAAC	TAG	118	57		[0 0 0]		[0 1 0]		6	66	121							YFR024C-A		-15.84	-6	16	1	41	1	0.66156	GTATGTTTTAAACGGGTTTGGCTGGGAAACCTTTAAAAAAGTTCTCCCTTAATTTGTTCAGACTAACCTAACTAGTAATAAACAATTAATAAAGAAAAGCAGCGAAGATTTTGGCTAG	0.25	0.330508
endogenous - mutated sites	AGTTACGTGTGC			TACGTTAAACAATACGAGGCACTTACTCCGAGTTACGTGTGCACAACGTATGTTTTAAACGGGTTTGGCTGGGAAACCTTTAAAAAAGTTCTCCCTTAATTTGTTCATCATTTACTAACTAGTAATAAACAATTAATAAAGAAAAGCAGCGAAGATTTTGGCCAGTTTTGAATAAAGAAAATTATACCAGATTACTTCTGCCTGGAGTTCGCTATTCCTATTGTAGTTTT	1	GTATGT	TACTAAC	CAG	118	57		[0 0 0]		[0 0 1]		6	66	121							YFR024C-A		-15.63	[]	[]	[]	292		65535	GTATGTTTTAAACGGGTTTGGCTGGGAAACCTTTAAAAAAGTTCTCCCTTAATTTGTTCATCATTTACTAACTAGTAATAAACAATTAATAAAGAAAAGCAGCGAAGATTTTGGCCAG	0.2	0.322034
endogenous - mutated sites	ATCGTCGCTCTG	0.648126	0.159793	TACGTTAAACAATACGAGGCACTTACTCCGATCGTCGCTCTGACACCGTATGTTTTAAATTTCGTTTCTTTAGTTCTCAGGCTCTTCAAAGTACTAACACTTTATTGGCAAGGGGCGCTCAAATCTGATTCATCATTACAGAGTAACAAAATTTACCCAGTAGGCCAGCAAATAAAGAAAATTATACCAGATTACTTCTGCCTGGAGTTCGCTATTCCTATTGTAGTTTT	1	GTATGT	TACTAAC	CAG	94	54		[0 0 0]		[0 0 1]		6	45	97							YLR128W		-8.27	[0;0;0]	[38;24;80]	[265;2;1]	1526	0.192081	0.852119	GTATGTTTTAAATTTCGTTTCTTTAGTTCTCAGGCTCTTCAAAGTACTAACACTTTATTGGCAAGGGGCGCTCAAATCTGATTCATCATTACAG	0.35	0.361702
endogenous - mutated sites	GCGTTAAGCAAT	0.448659	0.477015	TACGTTAAACAATACGAGGCACTTACTCCGGCGTTAAGCAATACACGGTACGTTTTTAATTTCGTTTCTTTAGTTCTCAGGCTCTTGACTAACCTAACACTTTATTGGCAAGGGGCGCTCAAAGGTGTTGCATCATTATAGAGTAACAAAATTTACCCAGTAGGCCAGCAAATAAAGAAAATTATACCAGATTACTTCTGCCTGGAGTTCGCTATTCCTATTGTAGTTTT	1	GTACGT	GACTAAC	TAG	94	54		[0 0 0]		[1 1 0]		6	45	97							YLR128W		-8.15	[-1;-1;-1;0;-1;-1;-2;-2]	[50;20;37;3;2;51;19;49]	[612;108;35;6;1;1;1;1]	1401	0.0743257	1.01912	GTACGTTTTTAATTTCGTTTCTTTAGTTCTCAGGCTCTTGACTAACCTAACACTTTATTGGCAAGGGGCGCTCAAAGGTGTTGCATCATTATAG	0.35	0.393617
endogenous - mutated sites	GTAAAGCTGGAG	0.892236	0.065585	TACGTTAAACAATACGAGGCACTTACTCCGGTAAAGCTGGAGACAGCGTATGTTTTAAATTTCGTTTCTTTAGTTCTCAGGCTCTTGACTAACCTAACACTTTATTGGCAAGGGGCGCTCAAAAGTGAGGCATCATTACAGAGTAACAAAATTTACCCAGTAGGCCAGCAAATAAAGAAAATTATACCAGATTACTTCTGCCTGGAGTTCGCTATTCCTATTGTAGTTTT	1	GTATGT	GACTAAC	CAG	94	54		[0 0 0]		[0 1 1]		6	45	97							YLR128W		-16.24	[0;0;-5;-1;0]	[38;51;-2;1;3]	[271;72;2;1;1]	2006	0.0421786	0.595232	GTATGTTTTAAATTTCGTTTCTTTAGTTCTCAGGCTCTTGACTAACCTAACACTTTATTGGCAAGGGGCGCTCAAAAGTGAGGCATCATTACAG	0.2	0.393617
endogenous - mutated sites	CAGGCGTGAATA	0	0.0837351	TACGTTAAACAATACGAGGCACTTACTCCGCAGGCGTGAATAACATAGTACGTAATTGTGCCACGATATACATCTTTTGTGTGTGTACATTTGAATATATTACTAACCTAACAAGGAGAAAACTCAGACCGAACGGACTGTACTTTCAAAATTTACCCAGTAGGCCAGCAAATAAAGAAAATTATACCAGATTACTTCTGCCTGGAGTTCGCTATTCCTATTGTAGTTTT	1	GTACGT	GACTAAC	CAG	80	26		[0 0 0]		[1 1 1]		6	59	83							YDR424C		-13.06	[0;-3;0;-4]	[38;63;73;-2]	[40;8;3;1]	592	0.281662	0.130901	GTACGTAATTGTGCCACGATATACATCTTTTGTGTGTGTACATTTGAATATATTACTAACCTAACAAGGAGAAAACTCAG	0.1	0.3375
endogenous - mutated sites	GGTGCAACGGTT	0.33452	0.66548	TACGTTAAACAATACGAGGCACTTACTCCGGGTGCAACGGTTACATAGTACGTAATTGTGCCATAATATACATCTTTTGTGTGTGTACATTTGAATATATATATTTACTAACAAGGAGAAAACTCAGACCGAACGGACTGTACTTTCAAAATTTACCCAGTAGGCCAGCAAATAAAGAAAATTATACCAGATTACTTCTGCCTGGAGTTCGCTATTCCTATTGTAGTTTT	1	GTACGT	TACTAAC	CAG	80	26		[0 0 0]		[1 0 1]		6	59	83							YDR424C		-16.78	[0;0;0;0;-4;0;0;0;0;0;0;0]	[35;38;11;74;48;2;40;59;61;63;77;85]	[253;187;43;2;1;1;1;1;1;1;1;1]	759	0	1.15087	GTACGTAATTGTGCCATAATATACATCTTTTGTGTGTGTACATTTGAATATATATATTTACTAACAAGGAGAAAACTCAG	0.1	0.2875
endogenous - mutated sites	CACGACAGGATC	0.404938	0	TACGTTAAACAATACGAGGCACTTACTCCGCACGACAGGATCACATAGTACGTAATTGTGCCATCATATACACGTTTTGTGTGTGTACATTTGAATATATATATTTACTAACAAGGAGAAAACTTAGACCGAACGGACTGTACTTTCAAAATTTACCCAGTAGGCCAGCAAATAAAGAAAATTATACCAGATTACTTCTGCCTGGAGTTCGCTATTCCTATTGTAGTTTT	1	GTACGT	TACTAAC	TAG	80	26		[0 0 0]		[1 0 0]		6	59	83							YDR424C		-14.46	-1	51	5	572	0.595062	-0.143218	GTACGTAATTGTGCCATCATATACACGTTTTGTGTGTGTACATTTGAATATATATATTTACTAACAAGGAGAAAACTTAG	0.15	0.3
endogenous - mutated sites	ACATTTCGCCGA	0.445446	0	TACGTTAAACAATACGAGGCACTTACTCCGACATTTCGCCGAACATAGTACGTAATTGTGCCTTGATATACAGGTTTTGTGTGTGTACATTTGAATATATCACTAACCTAACAAGGAGAAAACTTAGACCGAACGGACTGTACTTTCAAAATTTACCCAGTAGGCCAGCAAATAAAGAAAATTATACCAGATTACTTCTGCCTGGAGTTCGCTATTCCTATTGTAGTTTT	1	GTACGT	GACTAAC	TAG	80	26		[0 0 0]		[1 1 0]		6	59	83							YDR424C		-15.07	17	54	2	834	0.554554	-0.163597	GTACGTAATTGTGCCTTGATATACAGGTTTTGTGTGTGTACATTTGAATATATCACTAACCTAACAAGGAGAAAACTTAG	0.15	0.3375
endogenous - mutated sites	AGCTCCCAGGAT	0.0660844	0.894373	TACGTTAAACAATACGAGGCACTTACTCCGAGCTCCCAGGATACATCGTATGTAATTGTGCCATAATATACATATTTTGTGTGTGTACATTTGAATATCTGACTAACCTAACAAGGAGAAAACTCAGACCGAACGGACTGTACTTTCAAAATTTACCCAGTAGGCCAGCAAATAAAGAAAATTATACCAGATTACTTCTGCCTGGAGTTCGCTATTCCTATTGTAGTTTT	4	GTATGT	GACTAAC	CAG	80	26		[0 0 0]		[0 1 1]		6	59	83							YDR424C		-15.7	[0;-1;0;0;-1;-1;0;-1;-1;-3;0;0;0;0;0;0]	[38;38;68;43;37;91;35;68;73;36;66;70;72;77;78;94]	[888;224;10;9;2;2;2;1;1;1;1;1;1;1;1;1]	1512	0.0395425	0.696849	GTATGTAATTGTGCCATAATATACATATTTTGTGTGTGTACATTTGAATATCTGACTAACCTAACAAGGAGAAAACTCAG	0.1	0.3125
endogenous - mutated sites	ACTGGGAAATAC	0.222912	0.711089	TACGTTAAACAATACGAGGCACTTACTCCGACTGGGAAATACACATCGTATGTAATTGTGCCATAATATACATTTTTTGTGTGTGTACATTTGAATATATAACTAACCTAACAAGGAGAAAACTCAGACCGAACGGACTGTACTTTCAAAATTTACCCAGTAGGCCAGCAAATAAAGAAAATTATACCAGATTACTTCTGCCTGGAGTTCGCTATTCCTATTGTAGTTTT	4	GTATGT	GACTAAC	CAG	80	26		[0 0 0]		[0 1 1]		6	59	83							YDR424C		-16.56	[0;0;0;0;-1;0;0;0;0;0;0;1;2]	[38;35;52;73;37;65;70;66;91;92;93;40;40]	[988;83;32;4;3;2;2;1;1;1;1;1;1]	1818	0.065999	0.831248	GTATGTAATTGTGCCATAATATACATTTTTTGTGTGTGTACATTTGAATATATAACTAACCTAACAAGGAGAAAACTCAG	0.1	0.2875
endogenous - mutated sites	CAGCTTTATTGC	0.72656	0.0504556	TACGTTAAACAATACGAGGCACTTACTCCGCAGCTTTATTGCACATCGTATGTAATTGTGCCATCATATACAGGTTTTGTGTGTGTACATTTGAATATTTGACTAACCTAACAAGGAGAAAACTTAGACCGAACGGACTGTACTTTCAAAATTTACCCAGTAGGCCAGCAAATAAAGAAAATTATACCAGATTACTTCTGCCTGGAGTTCGCTATTCCTATTGTAGTTTT	1	GTATGT	GACTAAC	TAG	80	26		[0 0 0]		[0 1 0]		6	59	83							YDR424C		-14.83	[0;0]	[38;35]	[62;4]	757	0.222984	0.43651	GTATGTAATTGTGCCATCATATACAGGTTTTGTGTGTGTACATTTGAATATTTGACTAACCTAACAAGGAGAAAACTTAG	0.15	0.325
endogenous - mutated sites	AGTCTTGTTCCA	0.615265	0.384735	TACGTTAAACAATACGAGGCACTTACTCCGAGTCTTGTTCCAACATCGTATGTAATTGTGCCCTGATATACTTGTTTTGTGTGTGTACATTTGAATATATATATTTACTAACAAGGAGAAAACTCAGACCGAACGGACTGTACTTTCAAAATTTACCCAGTAGGCCAGCAAATAAAGAAAATTATACCAGATTACTTCTGCCTGGAGTTCGCTATTCCTATTGTAGTTTT	1	GTATGT	TACTAAC	CAG	80	26		[0 0 0]		[0 0 1]		6	59	83							YDR424C		-14.58	[0;0;0;1;0;0;-1;0;0;0;0;0;1;1]	[35;38;68;85;2;91;35;66;70;72;74;93;40;82]	[811;75;13;10;2;2;1;1;1;1;1;1;1;1]	1984	0	0.206438	GTATGTAATTGTGCCCTGATATACTTGTTTTGTGTGTGTACATTTGAATATATATATTTACTAACAAGGAGAAAACTCAG	0.1	0.3
endogenous - mutated sites	TTTCCGCAATAG	0.0492067	0.906136	TACGTTAAACAATACGAGGCACTTACTCCGTTTCCGCAATAGACATCGTATGTAATTGTGCCGTGATATACAAGTTTTGTGTGTGTACATTTGAATATTTGACTAACCTAACAAGGAGAAAACTCAGACCGAACGGACTGTACTTTCAAAATTTACCCAGTAGGCCAGCAAATAAAGAAAATTATACCAGATTACTTCTGCCTGGAGTTCGCTATTCCTATTGTAGTTTT	4	GTATGT	GACTAAC	CAG	80	26		[0 0 0]		[0 1 1]		6	59	83							YDR424C		-13.13	[0;0;-1;0;-1;-1;0;0;0;2;-1;-4;0;0;0]	[38;35;77;72;37;35;65;86;70;40;75;77;68;77;85]	[2276;181;97;17;9;7;5;4;2;2;1;1;1;1;1]	2915	0.0446574	0.559172	GTATGTAATTGTGCCGTGATATACAAGTTTTGTGTGTGTACATTTGAATATTTGACTAACCTAACAAGGAGAAAACTCAG	0.1	0.3375
endogenous - mutated sites	GCGTTATATAGC	0.0938708	0.0325788	TACGTTAAACAATACGAGGCACTTACTCCGGCGTTATATAGCACATCGTATGTAATTGTGCCGTGATATACGTGTTTTGTGTGTGTACATTTGAATATACGACTAACCTAACAAGGAGAAAACTCAGACCGAACGGACTGTACTTTCAAAATTTACCCAGTAGGCCAGCAAATAAAGAAAATTATACCAGATTACTTCTGCCTGGAGTTCGCTATTCCTATTGTAGTTTT	4	GTATGT	GACTAAC	CAG	80	26		[0 0 0]		[0 1 1]		6	59	83							YDR424C		-15.7	[0;-7;-1;-7;2;6]	[38;32;38;77;40;10]	[104;50;15;1;1;1]	2148	0.87355	0.656534	GTATGTAATTGTGCCGTGATATACGTGTTTTGTGTGTGTACATTTGAATATACGACTAACCTAACAAGGAGAAAACTCAG	0.1	0.3625
endogenous - mutated sites	TGCAATCGCTGG	0.993897	0.000454444	TACGTTAAACAATACGAGGCACTTACTCCGTGCAATCGCTGGACATTGTAAGTAGAAGCAGTTTTTCAAAGGGAAGACCGCACTGCATAGTTTACTAACTATTTAAACTTTCCAAACATCAGAGAACTAAAAACGGACTGTACTTTCAAAATTTACCCAGTAGGCCAGCAAATAAAGAAAATTATACCAGATTACTTCTGCCTGGAGTTCGCTATTCCTATTGTAGTTTT	1	GTAAGT	TACTAAC	CAG	75	34		[0 0 0]		[0 0 1]		6	46	78							YKR095W-A		-13.62	[0;-5;-7;2]	[74;96;56;64]	[4;1;1;1]	1344	0	0.553926	GTAAGTAGAAGCAGTTTTTCAAAGGGAAGACCGCACTGCATAGTTTACTAACTATTTAAACTTTCCAAACATCAG	0.3	0.36
endogenous - mutated sites	CAATAGAGCCAC	0	0.0172414	TACGTTAAACAATACGAGGCACTTACTCCGCAATAGAGCCACACATTGTAAGTAGAAGCAGTTTTTCAATCGGAAGACCGCACTGCAGACTAACCTAACTATTTAAACTTTCCAAACATCAGAGAACTAAAAACGGACTGTACTTTCAAAATTTACCCAGTAGGCCAGCAAATAAAGAAAATTATACCAGATTACTTCTGCCTGGAGTTCGCTATTCCTATTGTAGTTTT	1	GTAAGT	GACTAAC	CAG	75	34		[0 0 0]		[0 1 1]		6	46	78							YKR095W-A		-9.01	[-6;-6;-6]	[64;66;81]	[1;1;1]	76	0.666667	-0.742509	GTAAGTAGAAGCAGTTTTTCAATCGGAAGACCGCACTGCAGACTAACCTAACTATTTAAACTTTCCAAACATCAG	0.3	0.386667
endogenous - mutated sites	GATATAGCGAGA	0	0	TACGTTAAACAATACGAGGCACTTACTCCGGATATAGCGAGAACATTGTAAGTAGAAGCAGTTTTTCAATTGGAAGACCGCACTGCAGACTAACCTAACTATTTAAACTTTCCAAACATTAGAGAACTAAAAACGGACTGTACTTTCAAAATTTACCCAGTAGGCCAGCAAATAAAGAAAATTATACCAGATTACTTCTGCCTGGAGTTCGCTATTCCTATTGTAGTTTT	1	GTAAGT	GACTAAC	TAG	75	34		[0 0 0]		[0 1 0]		6	46	78							YKR095W-A		-10.18	6	72	1	184	1	-0.56722	GTAAGTAGAAGCAGTTTTTCAATTGGAAGACCGCACTGCAGACTAACCTAACTATTTAAACTTTCCAAACATTAG	0.35	0.36
endogenous - mutated sites	GCGATAGACTAT	0.221248	0.769556	TACGTTAAACAATACGAGGCACTTACTCCGGCGATAGACTATACATTGTACGTTTTTAATTTCGTTTCTTTAGTTCTCAGGCTCTTCAAAGTACTAACACTTTATTGGCAAGGGGCGCTCAAATTTGAAGCATCATTACAGAGTAACAAAATTTACCCAGTAGGCCAGCAAATAAAGAAAATTATACCAGATTACTTCTGCCTGGAGTTCGCTATTCCTATTGTAGTTTT	1	GTACGT	TACTAAC	CAG	94	54		[0 0 0]		[1 0 1]		6	45	97							YLR128W		-7.06	[0;0;-1;-5;0;0]	[21;38;21;2;63;77]	[233;165;2;1;1;1]	683	0.00919686	0.841804	GTACGTTTTTAATTTCGTTTCTTTAGTTCTCAGGCTCTTCAAAGTACTAACACTTTATTGGCAAGGGGCGCTCAAATTTGAAGCATCATTACAG	0.3	0.37234
endogenous - mutated sites	AGCCGAGTAATC	0.826811	0.033544	TACGTTAAACAATACGAGGCACTTACTCCGAGCCGAGTAATCACATTGTATGTAGAAGCAGTTTTTCAAAGGGAAGACCGCACTGCATAGTTTACTAACTATTTAAACTTTCCAAACATCAGAGAACTAAAAACGGACTGTACTTTCAAAATTTACCCAGTAGGCCAGCAAATAAAGAAAATTATACCAGATTACTTCTGCCTGGAGTTCGCTATTCCTATTGTAGTTTT	4	GTATGT	TACTAAC	CAG	75	34		[0 0 0]		[1 0 1]		6	46	78							YKR095W-A		-13.13	[-2;6;4;-2;-2;-2;0;0]	[2;9;80;40;56;80;35;4]	[56;4;3;1;1;1;1;1]	2280	0.139645	1.29277	GTATGTAGAAGCAGTTTTTCAAAGGGAAGACCGCACTGCATAGTTTACTAACTATTTAAACTTTCCAAACATCAG	0.3	0.36
endogenous - mutated sites	CACGATACTGGT	0	0	TACGTTAAACAATACGAGGCACTTACTCCGCACGATACTGGTACATTGTATGTAGAAGCAGTTTTTCAACGGGAAGACCGCACTGCAGACTAACCTAACTATTTAAACTTTCCAAACATCAGAGAACTAAAAACGGACTGTACTTTCAAAATTTACCCAGTAGGCCAGCAAATAAAGAAAATTATACCAGATTACTTCTGCCTGGAGTTCGCTATTCCTATTGTAGTTTT	1	GTATGT	GACTAAC	CAG	75	34		[0 0 0]		[1 1 1]		6	46	78							YKR095W-A		-8.43	[]	[]	[]	722	1	0.430192	GTATGTAGAAGCAGTTTTTCAACGGGAAGACCGCACTGCAGACTAACCTAACTATTTAAACTTTCCAAACATCAG	0.3	0.4
endogenous - mutated sites	CCAACGCAGAGT	0.669545	0	TACGTTAAACAATACGAGGCACTTACTCCGCCAACGCAGAGTACATTGTATGTAGAAGCAGTTTTTCAATAGGAAGACCGCACTGCATAGTTTACTAACTATTTAAACTTTCCAAACATCAGAGAACTAAAAACGGACTGTACTTTCAAAATTTACCCAGTAGGCCAGCAAATAAAGAAAATTATACCAGATTACTTCTGCCTGGAGTTCGCTATTCCTATTGTAGTTTT	4	GTATGT	TACTAAC	CAG	75	34		[0 0 0]		[1 0 1]		6	46	78							YKR095W-A		-12.84	[]	[]	[]	562	0.330455	0.476293	GTATGTAGAAGCAGTTTTTCAATAGGAAGACCGCACTGCATAGTTTACTAACTATTTAAACTTTCCAAACATCAG	0.3	0.346667
endogenous - mutated sites	TAGGCGCGCATT	0.994999	0.00500078	TACGTTAAACAATACGAGGCACTTACTCCGTAGGCGCGCATTACATTGTATGTAGAAGCAGTTTTTCAATTGGAAGACCGCACTGCATAGTTTACTAACTATTTAAACTTTCCAAACATCAGAGAACTAAAAACGGACTGTACTTTCAAAATTTACCCAGTAGGCCAGCAAATAAAGAAAATTATACCAGATTACTTCTGCCTGGAGTTCGCTATTCCTATTGTAGTTTT	4	GTATGT	TACTAAC	CAG	75	34		[0 0 0]		[1 0 1]		6	46	78							YKR095W-A		-13.6	[-1;-1;-5]	[2;40;39]	[1;1;1]	645	0	0.654215	GTATGTAGAAGCAGTTTTTCAATTGGAAGACCGCACTGCATAGTTTACTAACTATTTAAACTTTCCAAACATCAG	0.3	0.346667
endogenous - mutated sites	CAAGCCGGACGG	0.941174	0	TACGTTAAACAATACGAGGCACTTACTCCGCAAGCCGGACGGACATTGTATGTAGAAGCAGTTTTTCAATTGGAAGACCGCACTGCATAGTTTACTAACTATTTAAACTTTCCAAACATCAGAGAACTAAAAACGGACTGTACTTTCAAAATTTACCCAGTAGGCCAGCAAATAAAGAAAATTATACCAGATTACTTCTGCCTGGAGTTCGCTATTCCTATTGTAGTTTT	4	GTATGT	TACTAAC	CAG	75	34		[0 0 0]		[1 0 1]		6	46	78							YKR095W-A		-10.22	[0;0]	[3;74]	[2;1]	3578	0.0588258	0.939658	GTATGTAGAAGCAGTTTTTCAATTGGAAGACCGCACTGCATAGTTTACTAACTATTTAAACTTTCCAAACATCAG	0.3	0.346667
endogenous - mutated sites	CATTCGTAAACC	0	0.0292683	TACGTTAAACAATACGAGGCACTTACTCCGCATTCGTAAACCACATTGTATGTAGAAGCAGTTTTTCACTGGGAAGACCGCACTGCAGACTAACCTAACTATTTAAACTTTCCAAACATTAGAGAACTAAAAACGGACTGTACTTTCAAAATTTACCCAGTAGGCCAGCAAATAAAGAAAATTATACCAGATTACTTCTGCCTGGAGTTCGCTATTCCTATTGTAGTTTT	1	GTATGT	GACTAAC	TAG	75	34		[0 0 0]		[1 1 0]		6	46	78							YKR095W-A		-10.09	0	70	276	460	0.970732	-0.475987	GTATGTAGAAGCAGTTTTTCACTGGGAAGACCGCACTGCAGACTAACCTAACTATTTAAACTTTCCAAACATTAG	0.35	0.386667
endogenous - mutated sites	CAGTACAAACTA	0.94964	0	TACGTTAAACAATACGAGGCACTTACTCCGCAGTACAAACTAACATTGTATGTAGAAGCAGTTTTTCATTGGGAAGACCGCACTGCATAGTTTACTAACTATTTAAACTTTCCAAACATTAGAGAACTAAAAACGGACTGTACTTTCAAAATTTACCCAGTAGGCCAGCAAATAAAGAAAATTATACCAGATTACTTCTGCCTGGAGTTCGCTATTCCTATTGTAGTTTT	1	GTATGT	TACTAAC	TAG	75	34		[0 0 0]		[1 0 0]		6	46	78							YKR095W-A		-10.45	[]	[]	[]	220	0.0503597	0.488108	GTATGTAGAAGCAGTTTTTCATTGGGAAGACCGCACTGCATAGTTTACTAACTATTTAAACTTTCCAAACATTAG	0.35	0.346667
endogenous - mutated sites	TTCCCTGGGTTG	0.914316	0.0435389	TACGTTAAACAATACGAGGCACTTACTCCGTTCCCTGGGTTGACCAAGTACGTAAAGAAAAAATCTGGAGCGACTTACTGGCTTAGCTTTTTTTACTAACACATAAATAATACTGTGATAAGATAAGTAAAAACGGACTGTACTTTCAAAATTTACCCAGTAGGCCAGCAAATAAAGAAAATTATACCAGATTACTTCTGCCTGGAGTTCGCTATTCCTATTGTAGTTTT	4	GTACGT	TACTAAC	AAG	75	33		[0 0 0]		[1 0 0]		6	47	78							YPL230W		-9.65	[0;0;-3;0;0;0]	[7;82;57;61;71;77]	[33;2;1;1;1;1]	298	0.0421451	0.180569	GTACGTAAAGAAAAAATCTGGAGCGACTTACTGGCTTAGCTTTTTTTACTAACACATAAATAATACTGTGATAAG	0.3	0.32
endogenous - mutated sites	CAAGTTAGTGTA	0	0	TACGTTAAACAATACGAGGCACTTACTCCGCAAGTTAGTGTAACCAAGTACGTAAAGAAAAAATCTGGAGCGACTTACTGGCTTAGCTTTTTTTACTAACACATAAATAATACTGTGATTAGATAAGTAAAAACGGACTGTACTTTCAAAATTTACCCAGTAGGCCAGCAAATAAAGAAAATTATACCAGATTACTTCTGCCTGGAGTTCGCTATTCCTATTGTAGTTTT	1	GTACGT	TACTAAC	TAG	75	33		[0 0 0]		[1 0 1]		6	47	78							YPL230W		-10.52	[0;0]	[4;61]	[20;1]	73	1	0.213129	GTACGTAAAGAAAAAATCTGGAGCGACTTACTGGCTTAGCTTTTTTTACTAACACATAAATAATACTGTGATTAG	0.35	0.32
endogenous - mutated sites	CAGCGTTAATCA	0.235272	0.676305	TACGTTAAACAATACGAGGCACTTACTCCGCAGCGTTAATCAACCACGTACGTAAAGAAAAAATCTGGAGCGACTTACTGGCTTAGCTTTTTTTACTAACACATAAATAATACTGTGATAAGATAAGTAAAAACGGACTGTACTTTCAAAATTTACCCAGTAGGCCAGCAAATAAAGAAAATTATACCAGATTACTTCTGCCTGGAGTTCGCTATTCCTATTGTAGTTTT	4	GTACGT	TACTAAC	AAG	75	33		[0 0 0]		[1 0 0]		6	47	78							YPL230W		-9.46	[0;0;0;0;-2;-3;-4;0;0;0;0;0;0;0;2;3]	[61;46;7;96;59;59;57;32;39;52;54;60;77;98;64;65]	[807;146;14;3;1;1;1;1;1;1;1;1;1;1;1;1]	1353	0.0877349	0.688712	GTACGTAAAGAAAAAATCTGGAGCGACTTACTGGCTTAGCTTTTTTTACTAACACATAAATAATACTGTGATAAG	0.3	0.32
endogenous - mutated sites	AGAAGAGCGGGC	0.0789474	0	TACGTTAAACAATACGAGGCACTTACTCCGAGAAGAGCGGGCACCACGTATGTAAAGAAAAAATCTGGAGCGACTTACTGGCTTAGCTGACTAACCTAACACATAAATAATACTGTGATTAGATAAGTAAAAACGGACTGTACTTTCAAAATTTACCCAGTAGGCCAGCAAATAAAGAAAATTATACCAGATTACTTCTGCCTGGAGTTCGCTATTCCTATTGTAGTTTT	1	GTATGT	GACTAAC	TAG	75	33		[0 0 0]		[0 1 1]		6	47	78							YPL230W		-14.05	[]	[]	[]	228	0.921053	0.561612	GTATGTAAAGAAAAAATCTGGAGCGACTTACTGGCTTAGCTGACTAACCTAACACATAAATAATACTGTGATTAG	0.35	0.346667
endogenous - mutated sites	TCAAAACGCACG	0.856118	0	TACGTTAAACAATACGAGGCACTTACTCCGTCAAAACGCACGACCACGTATGTAGTAAACTGTTTCGTTCCAAGACGCTAAAGCTATTTTATTAACGCTCTCTTTTTTCTCGTTTGCAGAACTCCAATAAAAACGGACTGTACTTTCAAAATTTACCCAGTAGGCCAGCAAATAAAGAAAATTATACCAGATTACTTCTGCCTGGAGTTCGCTATTCCTATTGTAGTTTT	1	GTATGT	TATTAAC	CAG	72	34		[0 0 0]		[1 0 0]		6	43	75							YFR045W		-15.25	[]	[]	[]	358	0.143882	0.204719	GTATGTAGTAAACTGTTTCGTTCCAAGACGCTAAAGCTATTTTATTAACGCTCTCTTTTTTCTCGTTTGCAG	0.55	0.361111
endogenous - mutated sites	GGCTCAATACTC	0.708353	0	TACGTTAAACAATACGAGGCACTTACTCCGGGCTCAATACTCACCACGTATGTAGTAAACTGTTTCGTTCCAAGACGCTAACGCTATTTTATTAACGCTCTCTTTTTTCTCGTTTGTAGAACTCCAATAAAAACGGACTGTACTTTCAAAATTTACCCAGTAGGCCAGCAAATAAAGAAAATTATACCAGATTACTTCTGCCTGGAGTTCGCTATTCCTATTGTAGTTTT	1	GTATGT	TATTAAC	TAG	72	34		[0 0 0]		[1 0 1]		6	43	75							YFR045W		-13.11	[]	[]	[]	150	0.291647	-0.206497	GTATGTAGTAAACTGTTTCGTTCCAAGACGCTAACGCTATTTTATTAACGCTCTCTTTTTTCTCGTTTGTAG	0.6	0.361111
endogenous - mutated sites	AAACGGCGAAGA	0.532326	0	TACGTTAAACAATACGAGGCACTTACTCCGAAACGGCGAAGAACCACGTATGTAGTAAACTGTTTCGTTCCAAGACGCTAAGGCTACTAACTTAACGCTCTCTTTTTTCTCGTTTGTAGAACTCCAATAAAAACGGACTGTACTTTCAAAATTTACCCAGTAGGCCAGCAAATAAAGAAAATTATACCAGATTACTTCTGCCTGGAGTTCGCTATTCCTATTGTAGTTTT	1	GTATGT	TACTAAC	TAG	72	34		[0 0 0]		[1 1 1]		6	43	75							YFR045W		-14.83	[-2;0]	[23;2]	[1;1]	1486	0.467674	0.421454	GTATGTAGTAAACTGTTTCGTTCCAAGACGCTAAGGCTACTAACTTAACGCTCTCTTTTTTCTCGTTTGTAG	0.6	0.388889
endogenous - mutated sites	ACCCCCAGTGAG	0	0	TACGTTAAACAATACGAGGCACTTACTCCGACCCCCAGTGAGACCACGTATGTAGTAAACTGTTTCGTTCCAAGACGCTAATACTACTAACTTAACGCTCTCTTTTTTCTCGTTTGCAGAACTCCAATAAAAACGGACTGTACTTTCAAAATTTACCCAGTAGGCCAGCAAATAAAGAAAATTATACCAGATTACTTCTGCCTGGAGTTCGCTATTCCTATTGTAGTTTT	1	GTATGT	TACTAAC	CAG	72	34		[0 0 0]		[1 1 0]		6	43	75							YFR045W		-14.19	[]	[]	[]	165	1	-0.0347704	GTATGTAGTAAACTGTTTCGTTCCAAGACGCTAATACTACTAACTTAACGCTCTCTTTTTTCTCGTTTGCAG	0.55	0.375
endogenous - mutated sites	CACGGACTCACG	0.610264	0	TACGTTAAACAATACGAGGCACTTACTCCGCACGGACTCACGACCAGGTAAGTAGTAAACTGTTTCGTTCCAAGACGCTAAAGCTACTAACTTAACGCTCTCTTTTTTCTCGTTTGTAGAACTCCAATAAAAACGGACTGTACTTTCAAAATTTACCCAGTAGGCCAGCAAATAAAGAAAATTATACCAGATTACTTCTGCCTGGAGTTCGCTATTCCTATTGTAGTTTT	4	GTAAGT	TACTAAC	TAG	72	34		[0 0 0]		[0 1 1]		6	43	75							YFR045W		-14.61	[]	[]	[]	346	0.389736	0.0437837	GTAAGTAGTAAACTGTTTCGTTCCAAGACGCTAAAGCTACTAACTTAACGCTCTCTTTTTTCTCGTTTGTAG	0.6	0.375
endogenous - mutated sites	GCGCAGAACGAG	0.00416854	0.000760508	TACGTTAAACAATACGAGGCACTTACTCCGGCGCAGAACGAGACCAGGTAAGTAGTAAACTGTTTCGTTCCAAGACGCTAATCCTACTAACTTAACGCTCTCTTTTTTCTCGTTTGCAGAACTCCAATAAAAACGGACTGTACTTTCAAAATTTACCCAGTAGGCCAGCAAATAAAGAAAATTATACCAGATTACTTCTGCCTGGAGTTCGCTATTCCTATTGTAGTTTT	4	GTAAGT	TACTAAC	CAG	72	34		[0 0 0]		[0 1 0]		6	43	75							YFR045W		-17.42	[-2;2]	[78;48]	[2;1]	863	0.895191	-0.0486373	GTAAGTAGTAAACTGTTTCGTTCCAAGACGCTAATCCTACTAACTTAACGCTCTCTTTTTTCTCGTTTGCAG	0.55	0.388889
endogenous - mutated sites	TCGCCAAGCTCG	0.459187	0	TACGTTAAACAATACGAGGCACTTACTCCGTCGCCAAGCTCGACCAGGTAAGTAGTAAACTGTTTCGTTCCAAGACGCTAATCCTACTAACTTAACGCTCTCTTTTTTCTCGTTTGCAGAACTCCAATAAAAACGGACTGTACTTTCAAAATTTACCCAGTAGGCCAGCAAATAAAGAAAATTATACCAGATTACTTCTGCCTGGAGTTCGCTATTCCTATTGTAGTTTT	4	GTAAGT	TACTAAC	CAG	72	34		[0 0 0]		[0 1 0]		6	43	75							YFR045W		-18.45	[]	[]	[]	300	0.540813	0.203678	GTAAGTAGTAAACTGTTTCGTTCCAAGACGCTAATCCTACTAACTTAACGCTCTCTTTTTTCTCGTTTGCAG	0.55	0.388889
endogenous - mutated sites	ACCCATTTAATA	0.62069	0	TACGTTAAACAATACGAGGCACTTACTCCGACCCATTTAATAACCAGGTAAGTAGTAAACTGTTTCGTTCCAAGACGCTAATTCTACTAACTTAACGCTCTCTTTTTTCTCGTTTGCAGAACTCCAATAAAAACGGACTGTACTTTCAAAATTTACCCAGTAGGCCAGCAAATAAAGAAAATTATACCAGATTACTTCTGCCTGGAGTTCGCTATTCCTATTGTAGTTTT	4	GTAAGT	TACTAAC	CAG	72	34		[0 0 0]		[0 1 0]		6	43	75							YFR045W		-15.46	-4	-1	8	992	0.37931	0.766534	GTAAGTAGTAAACTGTTTCGTTCCAAGACGCTAATTCTACTAACTTAACGCTCTCTTTTTTCTCGTTTGCAG	0.55	0.375
endogenous - mutated sites	CAATACTCCTGA	1	0	TACGTTAAACAATACGAGGCACTTACTCCGCAATACTCCTGAACCAGGTAAGTAGTAAACTGTTTCGTTCCAAGACGCTAATTCTACTAACTTAACGCTCTCTTTTTTCTCGTTTGCAGAACTCCAATAAAAACGGACTGTACTTTCAAAATTTACCCAGTAGGCCAGCAAATAAAGAAAATTATACCAGATTACTTCTGCCTGGAGTTCGCTATTCCTATTGTAGTTTT	4	GTAAGT	TACTAAC	CAG	72	34		[0 0 0]		[0 1 0]		6	43	75							YFR045W		-15.36	[]	[]	[]	105	0	-0.611276	GTAAGTAGTAAACTGTTTCGTTCCAAGACGCTAATTCTACTAACTTAACGCTCTCTTTTTTCTCGTTTGCAG	0.55	0.375
endogenous - mutated sites	GCTCTGGTCGAG	0.210403	0	TACGTTAAACAATACGAGGCACTTACTCCGGCTCTGGTCGAGACCAGGTAAGTAGTAAACTGTTTCGTTCCAAGACGCTACTGCTACTAACTTAACGCTCTCTTTTTTCTCGTTTGTAGAACTCCAATAAAAACGGACTGTACTTTCAAAATTTACCCAGTAGGCCAGCAAATAAAGAAAATTATACCAGATTACTTCTGCCTGGAGTTCGCTATTCCTATTGTAGTTTT	4	GTAAGT	TACTAAC	TAG	72	34		[0 0 0]		[0 1 1]		6	43	75							YFR045W		-21.58	-4	39	1	1465	0.789597	0.696099	GTAAGTAGTAAACTGTTTCGTTCCAAGACGCTACTGCTACTAACTTAACGCTCTCTTTTTTCTCGTTTGTAG	0.6	0.388889
endogenous - mutated sites	CACGAGGATACG	0.262866	0.00192169	TACGTTAAACAATACGAGGCACTTACTCCGCACGAGGATACGACCAGGTAAGTAGTAAACTGTTTCGTTCCAAGACGCTACTGCTATTTTATTAACGCTCTCTTTTTTCTCGTTTGTAGAACTCCAATAAAAACGGACTGTACTTTCAAAATTTACCCAGTAGGCCAGCAAATAAAGAAAATTATACCAGATTACTTCTGCCTGGAGTTCGCTATTCCTATTGTAGTTTT	1	GTAAGT	TATTAAC	TAG	72	34		[0 0 0]		[0 0 1]		6	43	75							YFR045W		-17.32	[2;2;2;2;2;2]	[66;69;83;64;67;94]	[2;2;2;1;1;1]	541	0.703612	-0.572135	GTAAGTAGTAAACTGTTTCGTTCCAAGACGCTACTGCTATTTTATTAACGCTCTCTTTTTTCTCGTTTGTAG	0.6	0.361111
endogenous - mutated sites	TCAATAGTCCAA	0.101218	0	TACGTTAAACAATACGAGGCACTTACTCCGTCAATAGTCCAAACCAGGTAAGTAGTAAACTGTTTCGTTCCAAGACGCTAGTGCTACTAACTTAACGCTCTCTTTTTTCTCGTTTGTAGAACTCCAATAAAAACGGACTGTACTTTCAAAATTTACCCAGTAGGCCAGCAAATAAAGAAAATTATACCAGATTACTTCTGCCTGGAGTTCGCTATTCCTATTGTAGTTTT	4	GTAAGT	TACTAAC	TAG	72	34		[0 0 0]		[0 1 1]		6	43	75							YFR045W		-12.34	-8	29	2	453	0.898782	0.18636	GTAAGTAGTAAACTGTTTCGTTCCAAGACGCTAGTGCTACTAACTTAACGCTCTCTTTTTTCTCGTTTGTAG	0.6	0.388889
endogenous - mutated sites	TCGCATATCCGG	0.253247	0	TACGTTAAACAATACGAGGCACTTACTCCGTCGCATATCCGGACCAGGTAAGTAGTAAACTGTTTCGTTCCAAGACGCTATTGCTACTAACTTAACGCTCTCTTTTTTCTCGTTTGTAGAACTCCAATAAAAACGGACTGTACTTTCAAAATTTACCCAGTAGGCCAGCAAATAAAGAAAATTATACCAGATTACTTCTGCCTGGAGTTCGCTATTCCTATTGTAGTTTT	4	GTAAGT	TACTAAC	TAG	72	34		[0 0 0]		[0 1 1]		6	43	75							YFR045W		-17.37	[]	[]	[]	187	0.746753	-0.270447	GTAAGTAGTAAACTGTTTCGTTCCAAGACGCTATTGCTACTAACTTAACGCTCTCTTTTTTCTCGTTTGTAG	0.6	0.375
endogenous - mutated sites	TTAGGGTTACGG	0	0	TACGTTAAACAATACGAGGCACTTACTCCGTTAGGGTTACGGACCATATATGTAAAGAAAAAATCTGGAGCGACTTACTGGCTTAGCTTTTTTTACTAACACATAAATAATACTGTGATTAGATAAGTAAAAACGGACTGTACTTTCAAAATTTACCCAGTAGGCCAGCAAATAAAGAAAATTATACCAGATTACTTCTGCCTGGAGTTCGCTATTCCTATTGTAGTTTT	1	GTATGT	TACTAAC	TAG	75	33		[0 0 0]		[0 0 1]		6	47	78							YPL230W		-10.04	0	15	1	167	1	0.794371	ATATGTAAAGAAAAAATCTGGAGCGACTTACTGGCTTAGCTTTTTTTACTAACACATAAATAATACTGTGATTAG	0.35	0.293333
endogenous - mutated sites	TGTGTCGAACCT	0	0	TACGTTAAACAATACGAGGCACTTACTCCGTGTGTCGAACCTACCATCTACGTAAAGAAAAAATCTGGAGCGACTTACTGGCTTAGCTTTTTTTACTAACACATAAATAATACTGTGATAAGATAAGTAAAAACGGACTGTACTTTCAAAATTTACCCAGTAGGCCAGCAAATAAAGAAAATTATACCAGATTACTTCTGCCTGGAGTTCGCTATTCCTATTGTAGTTTT	4	GTACGT	TACTAAC	AAG	75	33		[0 0 0]		[1 0 0]		6	47	78							YPL230W		-13.12	[]	[]	[]	237	1	0.469282	CTACGTAAAGAAAAAATCTGGAGCGACTTACTGGCTTAGCTTTTTTTACTAACACATAAATAATACTGTGATAAG	0.3	0.32
endogenous - mutated sites	TATCACACAGCC	0	0	TACGTTAAACAATACGAGGCACTTACTCCGTATCACACAGCCACCCTGTACGTAAAGAAAAAATCTGGAGCGACTTACTGGCTTAGCTGACTAACCTAACACATAAATAATACTGTGATTAGATAAGTAAAAACGGACTGTACTTTCAAAATTTACCCAGTAGGCCAGCAAATAAAGAAAATTATACCAGATTACTTCTGCCTGGAGTTCGCTATTCCTATTGTAGTTTT	1	GTACGT	GACTAAC	TAG	75	33		[0 0 0]		[1 1 1]		6	47	78							YPL230W		-10.18	[]	[]	[]	270	1	0.438747	GTACGTAAAGAAAAAATCTGGAGCGACTTACTGGCTTAGCTGACTAACCTAACACATAAATAATACTGTGATTAG	0.35	0.36
endogenous - mutated sites	CAAGAGAGGGTA	0	0	TACGTTAAACAATACGAGGCACTTACTCCGCAAGAGAGGGTAACCCTGTATGTAAAGAAAAAATCTGGAGCGACTTACTGGCTTAGCTGACTAACCTAACACATAAATAATACTGTGATAAGATAAGTAAAAACGGACTGTACTTTCAAAATTTACCCAGTAGGCCAGCAAATAAAGAAAATTATACCAGATTACTTCTGCCTGGAGTTCGCTATTCCTATTGTAGTTTT	1	GTATGT	GACTAAC	AAG	75	33		[0 0 0]		[0 1 0]		6	47	78							YPL230W		-13.36	[]	[]	[]	40	1	0.0487757	GTATGTAAAGAAAAAATCTGGAGCGACTTACTGGCTTAGCTGACTAACCTAACACATAAATAATACTGTGATAAG	0.3	0.346667
endogenous - mutated sites	AGCCACCACCAT	0.103257	0.80674	TACGTTAAACAATACGAGGCACTTACTCCGAGCCACCACCATACCTCGTATGTTTTAAATTTCGTTTCTTTAGTTCTCAGGCTCTTGACTAACCTAACACTTTATTGGCAAGGGGCGCTCAAATTTGATACATCATTATAGAGTAACAAAATTTACCCAGTAGGCCAGCAAATAAAGAAAATTATACCAGATTACTTCTGCCTGGAGTTCGCTATTCCTATTGTAGTTTT	1	GTATGT	GACTAAC	TAG	94	54		[0 0 0]		[0 1 0]		6	45	97							YLR128W		-13.13	[0;0;0;-8;0;1]	[38;51;39;44;46;39]	[246;178;18;1;1;1]	747	0.0900026	0.541885	GTATGTTTTAAATTTCGTTTCTTTAGTTCTCAGGCTCTTGACTAACCTAACACTTTATTGGCAAGGGGCGCTCAAATTTGATACATCATTATAG	0.4	0.351064
endogenous - mutated sites	CAGATCGTGATC	0.746899	0	TACGTTAAACAATACGAGGCACTTACTCCGCAGATCGTGATCACCTGGTACGTTTTTAATTTCGTTTCTTTAGTTCTCAGGCTCTTCAAAGTACTAACACTTTATTGGCAAGGGGCGCTCAACTGTGATACATCATTATAGAGTAACAAAATTTACCCAGTAGGCCAGCAAATAAAGAAAATTATACCAGATTACTTCTGCCTGGAGTTCGCTATTCCTATTGTAGTTTT	1	GTACGT	TACTAAC	TAG	94	54		[0 0 0]		[1 0 0]		6	45	97							YLR128W		-10.58	[-1;-1]	[37;77]	[3;3]	435	0.253101	0.195903	GTACGTTTTTAATTTCGTTTCTTTAGTTCTCAGGCTCTTCAAAGTACTAACACTTTATTGGCAAGGGGCGCTCAACTGTGATACATCATTATAG	0.35	0.37234
endogenous - mutated sites	GGTGTGATTTCA	0	0.0425532	TACGTTAAACAATACGAGGCACTTACTCCGGGTGTGATTTCAACCTTGTACGTAAAGAAAAAATCTGGAGCGACTTACTGGCTTAGCTGACTAACCTAACACATAAATAATACTGTGATAAGATAAGTAAAAACGGACTGTACTTTCAAAATTTACCCAGTAGGCCAGCAAATAAAGAAAATTATACCAGATTACTTCTGCCTGGAGTTCGCTATTCCTATTGTAGTTTT	1	GTACGT	GACTAAC	AAG	75	33		[0 0 0]		[1 1 0]		6	47	78							YPL230W		-13.57	[-6;3]	[71;79]	[1;1]	71	0.957447	-0.099966	GTACGTAAAGAAAAAATCTGGAGCGACTTACTGGCTTAGCTGACTAACCTAACACATAAATAATACTGTGATAAG	0.3	0.36
endogenous - mutated sites	GTTCTTCACACG	0	0	TACGTTAAACAATACGAGGCACTTACTCCGGTTCTTCACACGACCTTGTACGTAAAGAAAAAATCTGGAGCGACTTACTGGCTTAGCTTTTTTTACTAACACATAAATAATACTGTGATAAGATAAGTAAAAACGGACTGTACTTTCAAAATTTACCCAGTAGGCCAGCAAATAAAGAAAATTATACCAGATTACTTCTGCCTGGAGTTCGCTATTCCTATTGTAGTTTT	4	GTACGT	TACTAAC	AAG	75	33		[0 0 0]		[1 0 0]		6	47	78							YPL230W		-13.92	[]	[]	[]	20	1	-0.691587	GTACGTAAAGAAAAAATCTGGAGCGACTTACTGGCTTAGCTTTTTTTACTAACACATAAATAATACTGTGATAAG	0.3	0.32
endogenous - mutated sites	ACTCATACCGTT	0.224191	0	TACGTTAAACAATACGAGGCACTTACTCCGACTCATACCGTTACGAGGTACGTTATTCATTACCAAGACTATATCCGCCACGGCTGGATCCAGGCATCGCTCCCTGTGGCTTAAGAAAATAATAGGCACAAAACTAACAATAAAAACATCCACTACTCTGTCGCATCTTCCCTGTGCTTAGATCATCCAGATTACTTCTGCCTGGAGTTCGCTATTCCTATTGTAGTTTT	1	GTACGT	AACTAAC	TAG	134	54		[0 0 0]		[1 0 1]		6	85	137							YPR153W		-8.22	[]	[]	[]	266	0.775809	-0.84021	GTACGTTATTCATTACCAAGACTATATCCGCCACGGCTGGATCCAGGCATCGCTCCCTGTGGCTTAAGAAAATAATAGGCACAAAACTAACAATAAAAACATCCACTACTCTGTCGCATCTTCCCTGTGCTTAG	0.35	0.440299
endogenous - mutated sites	TGTGGCGCTGTC			TACGTTAAACAATACGAGGCACTTACTCCGTGTGGCGCTGTCACGCGGTATATAACAAAATTCAAAACATACCCTTATTAACTTTTATCTGGACGAGCATACTAACCTAACAGCTTTATTATTTTAATAATATATAGAAACTCTTTCAAAATTTACCCAGTAGGCCAGCAAATAAAGAAAATTATACCAGATTACTTCTGCCTGGAGTTCGCTATTCCTATTGTAGTTTT	1	GTATAT	TACTAAC	TAG	90	37		[0 0 0]		[0 1 1]		6	58	93							YIL073C		-16.71	[]	[]	[]	43		-0.0959071	GTATATAACAAAATTCAAAACATACCCTTATTAACTTTTATCTGGACGAGCATACTAACCTAACAGCTTTATTATTTTAATAATATATAG	0.5	0.244444
endogenous - mutated sites	CACTCGTAGGGG	0.107084	0	TACGTTAAACAATACGAGGCACTTACTCCGCACTCGTAGGGGACGTCGTACGTTTGATCTTAACCATTTTTACATCCTATAATTTGGAGTGAATTTGACTAACCTAACTTAAAAGTAATTGATTTGTATCTTTCTAGTTCACCTTTCAAAATTTACCCAGTAGGCCAGCAAATAAAGAAAATTATACCAGATTACTTCTGCCTGGAGTTCGCTATTCCTATTGTAGTTTT	1	GTACGT	GACTAAC	TAG	90	40		[0 0 0]		[1 1 1]		6	55	93							YLR275W		-17.8	[0;0]	[30;46]	[1;1]	1550	0.892916	0.548911	GTACGTTTGATCTTAACCATTTTTACATCCTATAATTTGGAGTGAATTTGACTAACCTAACTTAAAAGTAATTGATTTGTATCTTTCTAG	0.55	0.277778
endogenous - mutated sites	ACAATTCGCGTG	0.93002	0.00491923	TACGTTAAACAATACGAGGCACTTACTCCGACAATTCGCGTGACTCCGTACGTTTCACTTCTTATTTTCTTCCGTGGCAATAACCTTCCTTTTGACTTATTTATACTAACATTATAATAACTACGTTTCCTTTTTGAACTTAGAAATCAAATTTACCCAGTAGGCCAGCAAATAAAGAAAATTATACCAGATTACTTCTGCCTGGAGTTCGCTATTCCTATTGTAGTTTT	1	GTACGT	TACTAAC	TAG	96	44		[0 0 0]		[1 0 1]		6	57	99							YNL147W		-10.17	[0;0;0;0]	[19;2;22;3]	[10;1;1;1]	795	0.0650606	1.94914	GTACGTTTCACTTCTTATTTTCTTCCGTGGCAATAACCTTCCTTTTGACTTATTTATACTAACATTATAATAACTACGTTTCCTTTTTGAACTTAG	0.5	0.302083
endogenous - mutated sites	TGAGAATCACAT	0.0227273	0.939711	TACGTTAAACAATACGAGGCACTTACTCCGTGAGAATCACATACTCCGTACGTTTCACTTCTTATTTTCTTCCGTGGCAATAACCTTCCTTTTGACTTATTTATACTAACATTATAATAACTTTGTTTCCTTTTTGAACTAAGAAATCAAATTTACCCAGTAGGCCAGCAAATAAAGAAAATTATACCAGATTACTTCTGCCTGGAGTTCGCTATTCCTATTGTAGTTTT	1	GTACGT	TACTAAC	AAG	96	44		[0 0 0]		[1 0 0]		6	57	99							YNL147W		-9.31	[0;-1;0;0;0]	[19;18;49;64;66]	[484;1;1;1;1]	541	0.0375612	0.276823	GTACGTTTCACTTCTTATTTTCTTCCGTGGCAATAACCTTCCTTTTGACTTATTTATACTAACATTATAATAACTTTGTTTCCTTTTTGAACTAAG	0.5	0.291667
endogenous - mutated sites	TGAGAGTGCGAC	0	0	TACGTTAAACAATACGAGGCACTTACTCCGTGAGAGTGCGACACTCCGTACGTTTCACTTCTTATTTTCTTCCGTGGCAATAACCTTCCTTTTGACTTGACTAACCTAACATTATAATAACTATATTTCCTTTTTGAACTTAGAAATCAAATTTACCCAGTAGGCCAGCAAATAAAGAAAATTATACCAGATTACTTCTGCCTGGAGTTCGCTATTCCTATTGTAGTTTT	1	GTACGT	GACTAAC	TAG	96	44		[0 0 0]		[1 1 1]		6	57	99							YNL147W		-17.37	[]	[]	[]	104	1	65535	GTACGTTTCACTTCTTATTTTCTTCCGTGGCAATAACCTTCCTTTTGACTTGACTAACCTAACATTATAATAACTATATTTCCTTTTTGAACTTAG	0.55	0.3125
endogenous - mutated sites	GATTTAGATCTC	0	0	TACGTTAAACAATACGAGGCACTTACTCCGGATTTAGATCTCACTCCGTACGTTTCACTTCTTATTTTCTTCCGTGGCAATAACCTTCCTTTTGACTTGACTAACCTAACATTATAATAACTATTTTTCCTTTTTGAACTAAGAAATCAAATTTACCCAGTAGGCCAGCAAATAAAGAAAATTATACCAGATTACTTCTGCCTGGAGTTCGCTATTCCTATTGTAGTTTT	1	GTACGT	GACTAAC	AAG	96	44		[0 0 0]		[1 1 0]		6	57	99							YNL147W		-7.5	[]	[]	[]	37	1	0.616977	GTACGTTTCACTTCTTATTTTCTTCCGTGGCAATAACCTTCCTTTTGACTTGACTAACCTAACATTATAATAACTATTTTTCCTTTTTGAACTAAG	0.55	0.3125
endogenous - mutated sites	CAGCTTTTCAAT	0.0784314	0.776141	TACGTTAAACAATACGAGGCACTTACTCCGCAGCTTTTCAATACTCCGTATGTTTTAATTCTTATTTTCTTCCGTGGCAATAACCTTCCTTTTGACTTATTTATACTAACATTATAATAACTACGTTTCCTTTTTGAACTTAGAAATCAAATTTACCCAGTAGGCCAGCAAATAAAGAAAATTATACCAGATTACTTCTGCCTGGAGTTCGCTATTCCTATTGTAGTTTT	1	GTATGT	TACTAAC	TAG	96	44		[0 0 0]		[0 0 1]		6	57	99							YNL147W		-8.04	[0;0;0;1;-1;-1;-17;-8;0;0;0;0;1;2]	[70;19;22;24;70;18;19;68;50;54;69;75;75;24]	[280;123;63;13;3;1;1;1;1;1;1;1;1;1]	633	0	0.469968	GTATGTTTTAATTCTTATTTTCTTCCGTGGCAATAACCTTCCTTTTGACTTATTTATACTAACATTATAATAACTACGTTTCCTTTTTGAACTTAG	0.5	0.270833
endogenous - mutated sites	TCGACAAGGCTG	0.354799	0.620898	TACGTTAAACAATACGAGGCACTTACTCCGTCGACAAGGCTGACTCCGTATGTTTTAATTCTTATTTTCTTCCGTGGCAATAACCTTCCTTTTGACTTGACTAACCTAACATTATAATAACTAAGTTTCCTTTTTGAACTTAGAAATCAAATTTACCCAGTAGGCCAGCAAATAAAGAAAATTATACCAGATTACTTCTGCCTGGAGTTCGCTATTCCTATTGTAGTTTT	1	GTATGT	GACTAAC	TAG	96	44		[0 0 0]		[0 1 1]		6	57	99							YNL147W		-11.89	[-1;0;1;-1;-1;-1;0]	[19;22;24;50;52;77;61]	[225;162;13;1;1;1;1]	1081	0.0243024	0.256527	GTATGTTTTAATTCTTATTTTCTTCCGTGGCAATAACCTTCCTTTTGACTTGACTAACCTAACATTATAATAACTAAGTTTCCTTTTTGAACTTAG	0.5	0.291667
endogenous - mutated sites	TCGCGGATACGT	0.124715	0.189107	TACGTTAAACAATACGAGGCACTTACTCCGTCGCGGATACGTACTCCGTATGTTTTAATTCTTATTTTCTTCCGTGGCAATAACCTTCCTTTTGACTTGACTAACCTAACATTATAATAACTCTGTTTCCTTTTTGAACTAAGAAATCAAATTTACCCAGTAGGCCAGCAAATAAAGAAAATTATACCAGATTACTTCTGCCTGGAGTTCGCTATTCCTATTGTAGTTTT	1	GTATGT	GACTAAC	AAG	96	44		[0 0 0]		[0 1 0]		6	57	99							YNL147W		-15.59	[0;0;20]	[22;56;42]	[86;1;1]	568	0.686178	-0.0357251	GTATGTTTTAATTCTTATTTTCTTCCGTGGCAATAACCTTCCTTTTGACTTGACTAACCTAACATTATAATAACTCTGTTTCCTTTTTGAACTAAG	0.5	0.302083
endogenous - mutated sites	GAGGGAAAGTCC	0.747363	0.0027439	TACGTTAAACAATACGAGGCACTTACTCCGGAGGGAAAGTCCACTGCGTATGTCATAACCGTGATTTAACAACCAAGTGATTGTCGTAAAGGCGCAAGGTCATCACACCCTTTTACAGTCTTTTTATTCCTTTTGTTGAAAGTGTATCGACTAACCTAACAGAACTGTGTTTTTTCTCATTATTTTTTATTCAGGTAGAGCCTGGAGTTCGCTATTCCTATTGTAGTTTT	4	GTATGT	GACTAAC	CAG	147	45		[0 0 0]		[0 1 0]		6	107	150							YFR031C-A		-16.67	[-2;-1;0;0]	[1;1;2;6]	[2;1;1;1]	2112	0.249893	0.841991	GTATGTCATAACCGTGATTTAACAACCAAGTGATTGTCGTAAAGGCGCAAGGTCATCACACCCTTTTACAGTCTTTTTATTCCTTTTGTTGAAAGTGTATCGACTAACCTAACAGAACTGTGTTTTTTCTCATTATTTTTTATTCAG	0.6	0.346939
endogenous - mutated sites	GTAACTTTGCTG	0.0267975	0.0104974	TACGTTAAACAATACGAGGCACTTACTCCGGTAACTTTGCTGACTGCGTATGTCATAACCGTGATTTAACAACCTTGTGATTGTCGTAATCGCGCACTGTCATCACACCCTTTTACAGTCTTTTTATTCCTTTTGTTGAAAATATATCGACTAACCTAACAGAACTGTGTTTTTTCTCATTATTTTTTATTCAGGTAGAGCCTGGAGTTCGCTATTCCTATTGTAGTTTT	4	GTATGT	GACTAAC	CAG	147	45		[0 0 0]		[0 1 0]		6	107	150							YFR031C-A		-14.74	[0;0]	[6;2]	[79;1]	1695	0.962705	0.561942	GTATGTCATAACCGTGATTTAACAACCTTGTGATTGTCGTAATCGCGCACTGTCATCACACCCTTTTACAGTCTTTTTATTCCTTTTGTTGAAAATATATCGACTAACCTAACAGAACTGTGTTTTTTCTCATTATTTTTTATTCAG	0.6	0.333333
endogenous - mutated sites	CAAATACGGGTA	0.2913	0.544545	TACGTTAAACAATACGAGGCACTTACTCCGCAAATACGGGTAACTTGGTACGTTTTTAATTTCGTTTCTTTAGTTCTCAGGCTCTTGACTAACCTAACACTTTATTGGCAAGGGGCGCTCAACTGTGATACATCATTACAGAGTAACAAAATTTACCCAGTAGGCCAGCAAATAAAGAAAATTATACCAGATTACTTCTGCCTGGAGTTCGCTATTCCTATTGTAGTTTT	1	GTACGT	GACTAAC	CAG	94	54		[0 0 0]		[1 1 1]		6	45	97							YLR128W		-13.07	[-1;-1;-1;-1;-2;-2;-5;7]	[50;20;1;79;0;49;46;60]	[646;8;1;1;1;1;1;1]	1372	0.164155	0.532917	GTACGTTTTTAATTTCGTTTCTTTAGTTCTCAGGCTCTTGACTAACCTAACACTTTATTGGCAAGGGGCGCTCAACTGTGATACATCATTACAG	0.3	0.393617
endogenous - mutated sites	GGATTGCCGTTG	0	0	TACGTTAAACAATACGAGGCACTTACTCCGGGATTGCCGTTGAGAAAGTACGTCTGTCTGCACACGAATTAGAGTTCTGACTAACCTAACGATCAAAAGTAACAGTTTAACTATACTCTAAGACCAATAAAAACGGACTGTACTTTCAAAATTTACCCAGTAGGCCAGCAAATAAAGAAAATTATACCAGATTACTTCTGCCTGGAGTTCGCTATTCCTATTGTAGTTTT	4	GTACGT	GACTAAC	CAG	58	26		[0 0 0]		[1 1 1]		6	37	61							YGL232W		-15.76	[]	[]	[]	1038	1	0.587852	GTACGTCTGTCTGCACACGAATTAGAGTTCTGACTAACCTAACGATCAAAAGTAACAG	0.15	0.413793
endogenous - mutated sites	CAAAGAGATCAC	0	0	TACGTTAAACAATACGAGGCACTTACTCCGCAAAGAGATCACAGAAAGTACGTCTGTCTGCACACGAATTAGAGTTCTGACTAACCTAACGATCAAAAGTAACAGTTTAACTATACTCTAGGACCAATAAAAACGGACTGTACTTTCAAAATTTACCCAGTAGGCCAGCAAATAAAGAAAATTATACCAGATTACTTCTGCCTGGAGTTCGCTATTCCTATTGTAGTTTT	4	GTACGT	GACTAAC	CAG	58	26		[0 0 0]		[1 1 1]		6	37	61							YGL232W		-10.4	[]	[]	[]	159	1	-0.431068	GTACGTCTGTCTGCACACGAATTAGAGTTCTGACTAACCTAACGATCAAAAGTAACAG	0.15	0.413793
endogenous - mutated sites	TGTATCTTGCGG	0	0	TACGTTAAACAATACGAGGCACTTACTCCGTGTATCTTGCGGAGAAAGTACGTCTGTCTGCACACGAATTAGAGTTCTGACTAACCTAACGATCAAAAGTAACAGTTTAACTATACTCTATCACCAATAAAAACGGACTGTACTTTCAAAATTTACCCAGTAGGCCAGCAAATAAAGAAAATTATACCAGATTACTTCTGCCTGGAGTTCGCTATTCCTATTGTAGTTTT	4	GTACGT	GACTAAC	CAG	58	26		[0 0 0]		[1 1 1]		6	37	61							YGL232W		-19.98	[]	[]	[]	872	1	0.470778	GTACGTCTGTCTGCACACGAATTAGAGTTCTGACTAACCTAACGATCAAAAGTAACAG	0.15	0.413793
endogenous - mutated sites	CACAGGCTCTAT	0	0	TACGTTAAACAATACGAGGCACTTACTCCGCACAGGCTCTATAGAAAGTACGTCTGTCTGCACACGAATTAGAGTTCTGACTAACCTAACGATCAAAAGTAACAGTTTAACTATACTCTTTGACCAATAAAAACGGACTGTACTTTCAAAATTTACCCAGTAGGCCAGCAAATAAAGAAAATTATACCAGATTACTTCTGCCTGGAGTTCGCTATTCCTATTGTAGTTTT	4	GTACGT	GACTAAC	CAG	58	26		[0 0 0]		[1 1 1]		6	37	61							YGL232W		-11.35	[]	[]	[]	448	1	0.143751	GTACGTCTGTCTGCACACGAATTAGAGTTCTGACTAACCTAACGATCAAAAGTAACAG	0.15	0.413793
endogenous - mutated sites	CAATACGTCGCG	0	0	TACGTTAAACAATACGAGGCACTTACTCCGCAATACGTCGCGAGAAAGTACGTCTGTCTGCACACGAATTAGAGTTCTGACTAACCTAACGATCAAAAGTAATAGTTTAACTATACTCTAAGACCAATAAAAACGGACTGTACTTTCAAAATTTACCCAGTAGGCCAGCAAATAAAGAAAATTATACCAGATTACTTCTGCCTGGAGTTCGCTATTCCTATTGTAGTTTT	1	GTACGT	GACTAAC	TAG	58	26		[0 0 0]		[1 1 0]		6	37	61							YGL232W		-14.47	[]	[]	[]	803	1	0.205303	GTACGTCTGTCTGCACACGAATTAGAGTTCTGACTAACCTAACGATCAAAAGTAATAG	0.2	0.396552
endogenous - mutated sites	GTTGCACCACTC	0.256098	0	TACGTTAAACAATACGAGGCACTTACTCCGGTTGCACCACTCAGAAAGTACGTCTGTCTGCACACGAATTAGAGTTCTTTAAGTACTAACGATCAAAAGTAACAGTTTAACTATACTCTGTGACCAATAAAAACGGACTGTACTTTCAAAATTTACCCAGTAGGCCAGCAAATAAAGAAAATTATACCAGATTACTTCTGCCTGGAGTTCGCTATTCCTATTGTAGTTTT	1	GTACGT	TACTAAC	CAG	58	26		[0 0 0]		[1 0 1]		6	37	61							YGL232W		-12.41	[]	[]	[]	365	0.743902	0.105919	GTACGTCTGTCTGCACACGAATTAGAGTTCTTTAAGTACTAACGATCAAAAGTAACAG	0.15	0.37931
endogenous - mutated sites	CACAAGTACGCT	0	0	TACGTTAAACAATACGAGGCACTTACTCCGCACAAGTACGCTAGAAAGTACGTCTGTCTGCACACGAATTAGAGTTCTTTAAGTACTAACGATCAAAAGTAATAGTTTAACTATACTCTATAACCAATAAAAACGGACTGTACTTTCAAAATTTACCCAGTAGGCCAGCAAATAAAGAAAATTATACCAGATTACTTCTGCCTGGAGTTCGCTATTCCTATTGTAGTTTT	1	GTACGT	TACTAAC	TAG	58	26		[0 0 0]		[1 0 0]		6	37	61							YGL232W		-10.1	[]	[]	[]	159	1	0.250173	GTACGTCTGTCTGCACACGAATTAGAGTTCTTTAAGTACTAACGATCAAAAGTAATAG	0.2	0.362069
endogenous - mutated sites	CAACAATTCCTA	0	0	TACGTTAAACAATACGAGGCACTTACTCCGCAACAATTCCTAAGAACGTATGTAAAGTAGAAAATAGGCAAGAGGTTAGAAACAGCGTTGACTAACCTAACAGGACGAACTAACCCAGGTCTCCCAATAAAAACGGACTGTACTTTCAAAATTTACCCAGTAGGCCAGCAAATAAAGAAAATTATACCAGATTACTTCTGCCTGGAGTTCGCTATTCCTATTGTAGTTTT	4	GTATGT	GACTAAC	CAG	71	28		[0 0 0]		[0 1 1]		6	48	74							YLR426W		-7.54	0	44	2	128	1	-0.258988	GTATGTAAAGTAGAAAATAGGCAAGAGGTTAGAAACAGCGTTGACTAACCTAACAGGACGAACTAACCCAG	0.05	0.408451
endogenous - mutated sites	CAATTTGCGTAG	0.125	0	TACGTTAAACAATACGAGGCACTTACTCCGCAATTTGCGTAGAGAACGTATGTCTTAAAGCACACGAATTAGAGTTCTGACTAACCTAACGATCAAAAGTAACAGTTTAACTATACTCTAGGACCAATAAAAACGGACTGTACTTTCAAAATTTACCCAGTAGGCCAGCAAATAAAGAAAATTATACCAGATTACTTCTGCCTGGAGTTCGCTATTCCTATTGTAGTTTT	4	GTATGT	GACTAAC	CAG	58	26		[0 0 0]		[0 1 1]		6	37	61							YGL232W		-11.91	[]	[]	[]	35	0.875	-1.00922	GTATGTCTTAAAGCACACGAATTAGAGTTCTGACTAACCTAACGATCAAAAGTAACAG	0.15	0.362069
endogenous - mutated sites	TCGTCTAACCAT	0	0	TACGTTAAACAATACGAGGCACTTACTCCGTCGTCTAACCATAGAACGTATGTCTTAAAGCACACGAATTAGAGTTCTGACTAACCTAACGATCAAAAGTAACAGTTTAACTATACTCTATCACCAATAAAAACGGACTGTACTTTCAAAATTTACCCAGTAGGCCAGCAAATAAAGAAAATTATACCAGATTACTTCTGCCTGGAGTTCGCTATTCCTATTGTAGTTTT	4	GTATGT	GACTAAC	CAG	58	26		[0 0 0]		[0 1 1]		6	37	61							YGL232W		-10.67	0	60	1	303	1	-1.14648	GTATGTCTTAAAGCACACGAATTAGAGTTCTGACTAACCTAACGATCAAAAGTAACAG	0.15	0.362069
endogenous - mutated sites	GACGCCCTAGTC	0	0	TACGTTAAACAATACGAGGCACTTACTCCGGACGCCCTAGTCAGAACGTATGTCTTAACGCACACGAATTAGAGTTCTGACTAACCTAACGATCAAAAGTAACAGTTTAACTATACTCTAGGACCAATAAAAACGGACTGTACTTTCAAAATTTACCCAGTAGGCCAGCAAATAAAGAAAATTATACCAGATTACTTCTGCCTGGAGTTCGCTATTCCTATTGTAGTTTT	4	GTATGT	GACTAAC	CAG	58	26		[0 0 0]		[0 1 1]		6	37	61							YGL232W		-13.98	[]	[]	[]	569	1	-0.015656	GTATGTCTTAACGCACACGAATTAGAGTTCTGACTAACCTAACGATCAAAAGTAACAG	0.15	0.37931
endogenous - mutated sites	GATACGTATTCC	0	0	TACGTTAAACAATACGAGGCACTTACTCCGGATACGTATTCCAGAACGTATGTCTTAACGCACACGAATTAGAGTTCTGACTAACCTAACGATCAAAAGTAATAGTTTAACTATACTCTCTGACCAATAAAAACGGACTGTACTTTCAAAATTTACCCAGTAGGCCAGCAAATAAAGAAAATTATACCAGATTACTTCTGCCTGGAGTTCGCTATTCCTATTGTAGTTTT	1	GTATGT	GACTAAC	TAG	58	26		[0 0 0]		[0 1 0]		6	37	61							YGL232W		-13.21	-14	76	1	125	1	0.145686	GTATGTCTTAACGCACACGAATTAGAGTTCTGACTAACCTAACGATCAAAAGTAATAG	0.2	0.362069
endogenous - mutated sites	CAACGGTGGCAG	0	0	TACGTTAAACAATACGAGGCACTTACTCCGCAACGGTGGCAGAGAACGTATGTCTTAAGGCACACGAATTAGAGTTCTGACTAACCTAACGATCAAAAGTAACAGTTTAACTATACTCTAGGACCAATAAAAACGGACTGTACTTTCAAAATTTACCCAGTAGGCCAGCAAATAAAGAAAATTATACCAGATTACTTCTGCCTGGAGTTCGCTATTCCTATTGTAGTTTT	4	GTATGT	GACTAAC	CAG	58	26		[0 0 0]		[0 1 1]		6	37	61							YGL232W		-13.34	6	72	16	311	1	-0.852916	GTATGTCTTAAGGCACACGAATTAGAGTTCTGACTAACCTAACGATCAAAAGTAACAG	0.15	0.37931
endogenous - mutated sites	ACCGTTATACCA	0.0565109	0.0464988	TACGTTAAACAATACGAGGCACTTACTCCGACCGTTATACCAAGAACGTATGTCTTAAGGCACACGAATTAGAGTTCTTTAAGTACTAACGATCAAAAGTAACAGTTTAACTATACTCTAGGACCAATAAAAACGGACTGTACTTTCAAAATTTACCCAGTAGGCCAGCAAATAAAGAAAATTATACCAGATTACTTCTGCCTGGAGTTCGCTATTCCTATTGTAGTTTT	1	GTATGT	TACTAAC	CAG	58	26		[0 0 0]		[0 0 1]		6	37	61							YGL232W		-10.23	[0;-4;0;0]	[18;87;86;99]	[24;1;1;1]	618	0.135788	-0.0467266	GTATGTCTTAAGGCACACGAATTAGAGTTCTTTAAGTACTAACGATCAAAAGTAACAG	0.15	0.344828
endogenous - mutated sites	GCAAAAGGCGTT	0	0	TACGTTAAACAATACGAGGCACTTACTCCGGCAAAAGGCGTTAGAACGTATGTTATAATTTTACAAGCTCATCAAATACCGACTAACCTAACAATTGTACCCCGGGTATTTTATCAGCTGAAACCAATAAAAACGGACTGTACTTTCAAAATTTACCCAGTAGGCCAGCAAATAAAGAAAATTATACCAGATTACTTCTGCCTGGAGTTCGCTATTCCTATTGTAGTTTT	1	GTATGT	GACTAAC	CAG	70	36		[0 0 0]		[1 1 0]		6	39	73							YGL033W		-10.09	0	61	2	184	1	65535	GTATGTTATAATTTTACAAGCTCATCAAATACCGACTAACCTAACAATTGTACCCCGGGTATTTTATCAG	0.35	0.342857
endogenous - mutated sites	GGAGCATTGATT	0.948598	0	TACGTTAAACAATACGAGGCACTTACTCCGGGAGCATTGATTAGAACGTATGTTATAATTTTACACGCTCATCAAATACCGCCATTACTAACAATTGTACCCCGGGTATTTTATTAGCTGAAACCAATAAAAACGGACTGTACTTTCAAAATTTACCCAGTAGGCCAGCAAATAAAGAAAATTATACCAGATTACTTCTGCCTGGAGTTCGCTATTCCTATTGTAGTTTT	1	GTATGT	TACTAAC	TAG	70	36		[0 0 0]		[1 0 1]		6	39	73							YGL033W		-10.11	[]	[]	[]	566	0.0514019	0.655464	GTATGTTATAATTTTACACGCTCATCAAATACCGCCATTACTAACAATTGTACCCCGGGTATTTTATTAG	0.4	0.342857
endogenous - mutated sites	TACTGCGGCCAT	0.380952	0	TACGTTAAACAATACGAGGCACTTACTCCGTACTGCGGCCATAGAACGTATGTTATAATTTTACGTGCTCATCAAATACCGACTAACCTAACAATTGTACCCCGGGTATTTTATTAGCTGAAACCAATAAAAACGGACTGTACTTTCAAAATTTACCCAGTAGGCCAGCAAATAAAGAAAATTATACCAGATTACTTCTGCCTGGAGTTCGCTATTCCTATTGTAGTTTT	1	GTATGT	GACTAAC	TAG	70	36		[0 0 0]		[1 1 1]		6	39	73							YGL033W		-12.02	[]	[]	[]	22	0.619048	-0.687983	GTATGTTATAATTTTACGTGCTCATCAAATACCGACTAACCTAACAATTGTACCCCGGGTATTTTATTAG	0.4	0.342857
endogenous - mutated sites	CAACGCAACTCA	0.918709	0.00254421	TACGTTAAACAATACGAGGCACTTACTCCGCAACGCAACTCAAGAACGTATGTTATAATTTTACTTGCTCATCAAATACCGCCATTACTAACAATTGTACCCCGGGTATTTTATCAGCTGAAACCAATAAAAACGGACTGTACTTTCAAAATTTACCCAGTAGGCCAGCAAATAAAGAAAATTATACCAGATTACTTCTGCCTGGAGTTCGCTATTCCTATTGTAGTTTT	1	GTATGT	TACTAAC	CAG	70	36		[0 0 0]		[1 0 0]		6	39	73							YGL033W		-7.98	[-2;0]	[0;2]	[1;1]	627	0.0787465	0.615594	GTATGTTATAATTTTACTTGCTCATCAAATACCGCCATTACTAACAATTGTACCCCGGGTATTTTATCAG	0.35	0.342857
endogenous - mutated sites	TCCCTTGATAAA	0.441329	0.49325	TACGTTAAACAATACGAGGCACTTACTCCGTCCCTTGATAAAAGAAGGTACGTAAAGTAGAAAATAGGCAGGAGGTTAGAAACAGCGTTTTTTATACTAACCTGACGAACTAACCTAGGTCTCCCAATAAAAACGGACTGTACTTTCAAAATTTACCCAGTAGGCCAGCAAATAAAGAAAATTATACCAGATTACTTCTGCCTGGAGTTCGCTATTCCTATTGTAGTTTT	1	GTACGT	TACTAAC	TAG	71	28		[0 0 0]		[1 0 0]		6	48	74							YLR426W		-13.3	[-2;0;-3;-4;-2;-2;0;0;0]	[42;4;58;50;75;81;27;65;79]	[113;70;5;3;1;1;1;1;1]	462	0.0654206	0.509298	GTACGTAAAGTAGAAAATAGGCAGGAGGTTAGAAACAGCGTTTTTTATACTAACCTGACGAACTAACCTAG	0.15	0.380282
endogenous - mutated sites	ACCGTAGAAGCA	0	0	TACGTTAAACAATACGAGGCACTTACTCCGACCGTAGAAGCAAGAAGGTTAAGTATTTTTTTACGTGCTCATCAAATACCGACTAACCTAACAATTGTACCCCGGGTATTTTATTAGCTGAAACCAATAAAAACGGACTGTACTTTCAAAATTTACCCAGTAGGCCAGCAAATAAAGAAAATTATACCAGATTACTTCTGCCTGGAGTTCGCTATTCCTATTGTAGTTTT	1	GTTAAG	GACTAAC	TAG	70	36		[0 0 0]		[0 1 1]		6	39	73							YGL033W		-14.23	[]	[]	[]	48	0.971429	-0.849767	GTTAAGTATTTTTTTACGTGCTCATCAAATACCGACTAACCTAACAATTGTACCCCGGGTATTTTATTAG	0.4	0.342857
endogenous - mutated sites	TGCTTACCGTAA	0	0	TACGTTAAACAATACGAGGCACTTACTCCGTGCTTACCGTAAAGAAGGTTAAGTATTTTTTTACTTGCTCATCAAATACCGACTAACCTAACAATTGTACCCCGGGTATTTTATCAGCTGAAACCAATAAAAACGGACTGTACTTTCAAAATTTACCCAGTAGGCCAGCAAATAAAGAAAATTATACCAGATTACTTCTGCCTGGAGTTCGCTATTCCTATTGTAGTTTT	1	GTTAAG	GACTAAC	CAG	70	36		[0 0 0]		[0 1 0]		6	39	73							YGL033W		-16.83	[]	[]	[]	141	1	-0.103035	GTTAAGTATTTTTTTACTTGCTCATCAAATACCGACTAACCTAACAATTGTACCCCGGGTATTTTATCAG	0.35	0.342857
endogenous - mutated sites	ACTGATTGGGCA	0	0	TACGTTAAACAATACGAGGCACTTACTCCGACTGATTGGGCAAGAAGGTTAAGTATTTTTTTACTTGCTCATCAAATACCGCCATTACTAACAATTGTACCCCGGGTATTTTATTAGCTGAAACCAATAAAAACGGACTGTACTTTCAAAATTTACCCAGTAGGCCAGCAAATAAAGAAAATTATACCAGATTACTTCTGCCTGGAGTTCGCTATTCCTATTGTAGTTTT	1	GTTAAG	TACTAAC	TAG	70	36		[0 0 0]		[0 0 1]		6	39	73							YGL033W		-13.12	[]	[]	[]	199	1	0.268448	GTTAAGTATTTTTTTACTTGCTCATCAAATACCGCCATTACTAACAATTGTACCCCGGGTATTTTATTAG	0.4	0.328571
endogenous - mutated sites	GTTTAAAGACAA	0.491228	0.0106789	TACGTTAAACAATACGAGGCACTTACTCCGGTTTAAAGACAAAGACCGTATGTAAAGTAGAAAATAGGCAGGAGGTTAGAAACAGCGTTTTTTATACTAACATTACGAACTAACCCAGGTCTCCCAATAAAAACGGACTGTACTTTCAAAATTTACCCAGTAGGCCAGCAAATAAAGAAAATTATACCAGATTACTTCTGCCTGGAGTTCGCTATTCCTATTGTAGTTTT	1	GTATGT	TACTAAC	CAG	71	28		[0 0 0]		[0 0 1]		6	48	74							YLR426W		-11.56	[0;0;0;3]	[77;44;56;68]	[10;4;1;1]	547	0.498093	0.832521	GTATGTAAAGTAGAAAATAGGCAGGAGGTTAGAAACAGCGTTTTTTATACTAACATTACGAACTAACCCAG	0.15	0.352113
endogenous - mutated sites	TATCGATACTCC	0.167137	0	TACGTTAAACAATACGAGGCACTTACTCCGTATCGATACTCCAGACCGTATGTAAAGTAGAAAATAGGCATCAGGTTAGAAACAGCGTTGACTAACCTAACCTGACGAACTAACCCAGGTCTCCCAATAAAAACGGACTGTACTTTCAAAATTTACCCAGTAGGCCAGCAAATAAAGAAAATTATACCAGATTACTTCTGCCTGGAGTTCGCTATTCCTATTGTAGTTTT	4	GTATGT	GACTAAC	CAG	71	28		[0 0 0]		[0 1 1]		6	48	74							YLR426W		-7.79	[]	[]	[]	351	0.832863	-0.45124	GTATGTAAAGTAGAAAATAGGCATCAGGTTAGAAACAGCGTTGACTAACCTAACCTGACGAACTAACCCAG	0.1	0.408451
endogenous - mutated sites	CACTCTAGCTGA	0.356358	0	TACGTTAAACAATACGAGGCACTTACTCCGCACTCTAGCTGAAGACCGTATGTAAAGTAGAAAATAGGCTTGAGGTTAGAAACAGCGTTGACTAACCTAACATCACGAACTAACCCAGGTCTCCCAATAAAAACGGACTGTACTTTCAAAATTTACCCAGTAGGCCAGCAAATAAAGAAAATTATACCAGATTACTTCTGCCTGGAGTTCGCTATTCCTATTGTAGTTTT	4	GTATGT	GACTAAC	CAG	71	28		[0 0 0]		[0 1 1]		6	48	74							YLR426W		-7.84	-5	48	3	73	0.643642	-0.292021	GTATGTAAAGTAGAAAATAGGCTTGAGGTTAGAAACAGCGTTGACTAACCTAACATCACGAACTAACCCAG	0.1	0.394366
endogenous - mutated sites	AACCCACTAACC	0.00574713	0	TACGTTAAACAATACGAGGCACTTACTCCGAACCCACTAACCAGACGGTACGTAAAGTAGAAAATAGGCCTGAGGTTAGAAACAGCGTTGACTAACCTAACATCACGAACTAACCTAGGTCTCCCAATAAAAACGGACTGTACTTTCAAAATTTACCCAGTAGGCCAGCAAATAAAGAAAATTATACCAGATTACTTCTGCCTGGAGTTCGCTATTCCTATTGTAGTTTT	1	GTACGT	GACTAAC	TAG	71	28		[0 0 0]		[1 1 0]		6	48	74							YLR426W		-11.13	[]	[]	[]	354	0.994253	0.0295772	GTACGTAAAGTAGAAAATAGGCCTGAGGTTAGAAACAGCGTTGACTAACCTAACATCACGAACTAACCTAG	0.15	0.408451
endogenous - mutated sites	GCAGCTCAAGAA	0	0	TACGTTAAACAATACGAGGCACTTACTCCGGCAGCTCAAGAAAGAGCGTATGTAAAGTAGAAAATAGGCACGAGGTTAGAAACAGCGTTGACTAACCTAACAAGACGAACTAACCTAGGTCTCCCAATAAAAACGGACTGTACTTTCAAAATTTACCCAGTAGGCCAGCAAATAAAGAAAATTATACCAGATTACTTCTGCCTGGAGTTCGCTATTCCTATTGTAGTTTT	1	GTATGT	GACTAAC	TAG	71	28		[0 0 0]		[0 1 0]		6	48	74							YLR426W		-12.33	[]	[]	[]	299	1	0.0473256	GTATGTAAAGTAGAAAATAGGCACGAGGTTAGAAACAGCGTTGACTAACCTAACAAGACGAACTAACCTAG	0.1	0.394366
endogenous - mutated sites	CAGGATATAGTC	0.57629	0.00992566	TACGTTAAACAATACGAGGCACTTACTCCGCAGGATATAGTCAGAGCGTATGTAAAGTAGAAAATAGGCTTGAGGTTAGAAACAGCGTTGACTAACCTAACATTACGAACTAACCCAGGTCTCCCAATAAAAACGGACTGTACTTTCAAAATTTACCCAGTAGGCCAGCAAATAAAGAAAATTATACCAGATTACTTCTGCCTGGAGTTCGCTATTCCTATTGTAGTTTT	4	GTATGT	GACTAAC	CAG	71	28		[0 0 0]		[0 1 1]		6	48	74							YLR426W		-9.7	4	79	3	216	0.413784	0.0030182	GTATGTAAAGTAGAAAATAGGCTTGAGGTTAGAAACAGCGTTGACTAACCTAACATTACGAACTAACCCAG	0.15	0.380282
endogenous - mutated sites	TCTCTACGCGAT	0	0	TACGTTAAACAATACGAGGCACTTACTCCGTCTCTACGCGATAGATAGTACGTAAAGTAGAAAATAGGCATTAGGTTAGAAACAGCGTTTTTTATACTAACAAGACGAACTAACCCAGGTCTCCCAATAAAAACGGACTGTACTTTCAAAATTTACCCAGTAGGCCAGCAAATAAAGAAAATTATACCAGATTACTTCTGCCTGGAGTTCGCTATTCCTATTGTAGTTTT	1	GTACGT	TACTAAC	CAG	71	28		[0 0 0]		[1 0 1]		6	48	74							YLR426W		-9.72	[-2;-9]	[79;72]	[1;1]	58	1	-0.187796	GTACGTAAAGTAGAAAATAGGCATTAGGTTAGAAACAGCGTTTTTTATACTAACAAGACGAACTAACCCAG	0.05	0.352113
endogenous - mutated sites	GTTGTGCCATTG	0.941176	0	TACGTTAAACAATACGAGGCACTTACTCCGGTTGTGCCATTGAGGCCGTATGTAACAAAACGCAAAACATACCCTTATTAACTTTTATCTGGACGAGCAATAGCAACTAACAGCTTTATTATTTTAATAATATAAAGAAACTCTTTCAAAATTTACCCAGTAGGCCAGCAAATAAAGAAAATTATACCAGATTACTTCTGCCTGGAGTTCGCTATTCCTATTGTAGTTTT	1	GTATGT	AACTAAC	AAG	90	37		[0 0 0]		[1 0 0]		6	58	93							YIL073C		-15.09	[0;0;0]	[25;60;81]	[36;1;1]	105	0.0588235	0.115722	GTATGTAACAAAACGCAAAACATACCCTTATTAACTTTTATCTGGACGAGCAATAGCAACTAACAGCTTTATTATTTTAATAATATAAAG	0.45	0.277778
endogenous - mutated sites	GCAGATACTACG			TACGTTAAACAATACGAGGCACTTACTCCGGCAGATACTACGAGGCGGTATATAACAAAAAGCAAAACATACCCTTATTAACTTTTATCTGGACGAGCAATAGCAACTAACAGCTTTATTATTTTAATAATATATAGAAACTCTTTCAAAATTTACCCAGTAGGCCAGCAAATAAAGAAAATTATACCAGATTACTTCTGCCTGGAGTTCGCTATTCCTATTGTAGTTTT	4	GTATAT	AACTAAC	TAG	90	37		[0 0 0]		[0 0 1]		6	58	93							YIL073C		-6.59	[]	[]	[]	34		-0.698499	GTATATAACAAAAAGCAAAACATACCCTTATTAACTTTTATCTGGACGAGCAATAGCAACTAACAGCTTTATTATTTTAATAATATATAG	0.5	0.255556
endogenous - mutated sites	CAAATAGGAAGC	0.578731	0.180131	TACGTTAAACAATACGAGGCACTTACTCCGCAAATAGGAAGCAGTGCGTATGTACTAATTTGCAAGAAACTGAGCTGTTTCCCCCTCTTATCCACTCATTTTCTCTGACTTGACAAAGAAATACTAACTAACAACTTTTGCCACTACAAATCTGAGTGAATAGGTTAACAAATAAAGAAAATTATACCAGATTACTTCTGCCTGGAGTTCGCTATTCCTATTGTAGTTTT	1	GTATGT	TACTAAC	TAG	116	46		[0 0 0]		[0 0 1]		6	75	119							YMR133W		-15.36	[0;0;0]	[16;29;2]	[92;14;1]	630	0.241138	0.291814	GTATGTACTAATTTGCAAGAAACTGAGCTGTTTCCCCCTCTTATCCACTCATTTTCTCTGACTTGACAAAGAAATACTAACTAACAACTTTTGCCACTACAAATCTGAGTGAATAG	0.25	0.362069
endogenous - mutated sites	ATAACGAAACTG	0.191942	0.00619835	TACGTTAAACAATACGAGGCACTTACTCCGATAACGAAACTGAGTGCGTATGTCATAACCGTGATTTAACAACCTTGTGATTGTCGTAATAGCGCAACGTCATCACACCCTTTTACAGTCTTTTTATTCCTTTTGTTGAAAGTGTATCGACTAACCTAACAGAACTGTGTTTTTTCTCATTATTTTTTATTCAGGTAGAGCCTGGAGTTCGCTATTCCTATTGTAGTTTT	4	GTATGT	GACTAAC	CAG	147	45		[0 0 0]		[0 1 0]		6	107	150							YFR031C-A		-14.81	[0;-2]	[6;1]	[9;1]	1409	0.80186	0.248297	GTATGTCATAACCGTGATTTAACAACCTTGTGATTGTCGTAATAGCGCAACGTCATCACACCCTTTTACAGTCTTTTTATTCCTTTTGTTGAAAGTGTATCGACTAACCTAACAGAACTGTGTTTTTTCTCATTATTTTTTATTCAG	0.6	0.340136
endogenous - mutated sites	ACAACGTTACCG	0.0529555	0.00227971	TACGTTAAACAATACGAGGCACTTACTCCGACAACGTTACCGAGTGGGTACGTCAGCACCGTGATTTAACAACCATCTGATTGTCGTAAGGGCGCAAGGTCATCACACCCTTTTACAGTCTTTTTATTCCTTTTGTTGAAAATATATCGACTAACCTAACAGAACTGTGTTTTTTCTCATTATTTTTTATTTAGGTAGAGCCTGGAGTTCGCTATTCCTATTGTAGTTTT	1	GTACGT	GACTAAC	TAG	147	45		[0 0 0]		[1 1 1]		6	107	150							YFR031C-A		-17.63	[-1;-1;4]	[24;1;6]	[4;1;1]	1202	0.944765	0.388317	GTACGTCAGCACCGTGATTTAACAACCATCTGATTGTCGTAAGGGCGCAAGGTCATCACACCCTTTTACAGTCTTTTTATTCCTTTTGTTGAAAATATATCGACTAACCTAACAGAACTGTGTTTTTTCTCATTATTTTTTATTTAG	0.65	0.353741
endogenous - mutated sites	TCTGAACTCATT	0	0	TACGTTAAACAATACGAGGCACTTACTCCGTCTGAACTCATTAGTTGGTACGTAAAGTAGAAAATAGGCAGGAGGTTAGAAACAGCGTTGACTAACCTAACGTGACGAACTAACCCAGGTCTCCCAATAAAAACGGACTGTACTTTCAAAATTTACCCAGTAGGCCAGCAAATAAAGAAAATTATACCAGATTACTTCTGCCTGGAGTTCGCTATTCCTATTGTAGTTTT	1	GTACGT	GACTAAC	CAG	71	28		[0 0 0]		[1 1 1]		6	48	74							YLR426W		-10.36	[]	[]	[]	383	1	0.100496	GTACGTAAAGTAGAAAATAGGCAGGAGGTTAGAAACAGCGTTGACTAACCTAACGTGACGAACTAACCCAG	0.1	0.43662
endogenous - mutated sites	ATTCACGGAAGG	0	0	TACGTTAAACAATACGAGGCACTTACTCCGATTCACGGAAGGAGTTTGTACGTGTCATAATCTCTTCTCTCCGCTTCCCTTTTCTTCCTTCTGACTAACCTAACTCTCTGCGCGTCCAATTCAGCTATAAAAACGGACTGTACTTTCAAAATTTACCCAGTAGGCCAGCAAATAAAGAAAATTATACCAGATTACTTCTGCCTGGAGTTCGCTATTCCTATTGTAGTTTT	1	GTACGT	GACTAAC	CAG	77	31		[0 0 0]		[1 1 1]		6	51	80							YCL005W-A		-15.2	[]	[]	[]	1861	1	0.327296	GTACGTGTCATAATCTCTTCTCTCCGCTTCCCTTTTCTTCCTTCTGACTAACCTAACTCTCTGCGCGTCCAATTCAG	0.3	0.467532
endogenous - mutated sites	TCAAGCCCGCGA	0	0.0441521	TACGTTAAACAATACGAGGCACTTACTCCGTCAAGCCCGCGAAGTTTGTACGTGTCATAATCTCTTCTCTCCGCTTCCCTTTTCTTCCTTCTGACTAACCTAACTCTCTGCGCGTCCAATTTAGCTATAAAAACGGACTGTACTTTCAAAATTTACCCAGTAGGCCAGCAAATAAAGAAAATTATACCAGATTACTTCTGCCTGGAGTTCGCTATTCCTATTGTAGTTTT	1	GTACGT	GACTAAC	TAG	77	31		[0 0 0]		[1 1 0]		6	51	80							YCL005W-A		-13.69	[0;0;-1]	[38;41;38]	[21;17;1]	1250	0.955848	0.172558	GTACGTGTCATAATCTCTTCTCTCCGCTTCCCTTTTCTTCCTTCTGACTAACCTAACTCTCTGCGCGTCCAATTTAG	0.35	0.454545
endogenous - mutated sites	CCAACTATTGTT	0	0.0296886	TACGTTAAACAATACGAGGCACTTACTCCGCCAACTATTGTTAGTTTGTACGTGTCATAATCTCTTCTCTCCGCTTCCCTTTTCTTCCTTCTTCTTCTACTAACTCTCTGCGCGTCCAATTCAGCTATAAAAACGGACTGTACTTTCAAAATTTACCCAGTAGGCCAGCAAATAAAGAAAATTATACCAGATTACTTCTGCCTGGAGTTCGCTATTCCTATTGTAGTTTT	4	GTACGT	TACTAAC	CAG	77	31		[0 0 0]		[1 0 1]		6	51	80							YCL005W-A		-14.36	0	38	119	693	0.970311	0.111358	GTACGTGTCATAATCTCTTCTCTCCGCTTCCCTTTTCTTCCTTCTTCTTCTACTAACTCTCTGCGCGTCCAATTCAG	0.3	0.454545
endogenous - mutated sites	TCGTCTCCAGCA	0.28938	0	TACGTTAAACAATACGAGGCACTTACTCCGTCGTCTCCAGCAAGTTTGTACGTGTCATAATCTCTTCTCTCCGCTTCCCTTTTCTTCCTTCTTCTTCTACTAACTCTCTGCGCGTCCAATTCAGCTATAAAAACGGACTGTACTTTCAAAATTTACCCAGTAGGCCAGCAAATAAAGAAAATTATACCAGATTACTTCTGCCTGGAGTTCGCTATTCCTATTGTAGTTTT	4	GTACGT	TACTAAC	CAG	77	31		[0 0 0]		[1 0 1]		6	51	80							YCL005W-A		-14.19	[-1;0]	[38;3]	[28;3]	821	0.71062	-0.398609	GTACGTGTCATAATCTCTTCTCTCCGCTTCCCTTTTCTTCCTTCTTCTTCTACTAACTCTCTGCGCGTCCAATTCAG	0.3	0.454545
endogenous - mutated sites	ACGCGAGATACA	0.0188649	0.00535001	TACGTTAAACAATACGAGGCACTTACTCCGACGCGAGATACAAGTTTGTACGTGTCATAATCTCTTCTCTCCGCTTCCCTTTTCTTCCTTCTTCTTCTACTAACTCTCTGCGCGTCCAATTCAGCTATAAAAACGGACTGTACTTTCAAAATTTACCCAGTAGGCCAGCAAATAAAGAAAATTATACCAGATTACTTCTGCCTGGAGTTCGCTATTCCTATTGTAGTTTT	4	GTACGT	TACTAAC	CAG	77	31		[0 0 0]		[1 0 1]		6	51	80							YCL005W-A		-13.34	[0;-1;0;0;0;0;0;0;0;0]	[21;20;38;59;61;66;74;75;76;77]	[231;1;1;1;1;1;1;1;1;1]	1454	0.975785	0.336279	GTACGTGTCATAATCTCTTCTCTCCGCTTCCCTTTTCTTCCTTCTTCTTCTACTAACTCTCTGCGCGTCCAATTCAG	0.3	0.454545
endogenous - mutated sites	TAGAGACCTTCG	0.130376	0	TACGTTAAACAATACGAGGCACTTACTCCGTAGAGACCTTCGAGTTTGTACGTGTCATAATCTCTTCTCTCCGCTTCCCTTTTCTTCCTTCTTCTTCTACTAACTCTCTGCGCGTCCAATTCAGCTATAAAAACGGACTGTACTTTCAAAATTTACCCAGTAGGCCAGCAAATAAAGAAAATTATACCAGATTACTTCTGCCTGGAGTTCGCTATTCCTATTGTAGTTTT	4	GTACGT	TACTAAC	CAG	77	31		[0 0 0]		[1 0 1]		6	51	80							YCL005W-A		-14.22	[]	[]	[]	861	0.869624	0.536621	GTACGTGTCATAATCTCTTCTCTCCGCTTCCCTTTTCTTCCTTCTTCTTCTACTAACTCTCTGCGCGTCCAATTCAG	0.3	0.454545
endogenous - mutated sites	CATATTAAGAAC	0.00968611	0.377758	TACGTTAAACAATACGAGGCACTTACTCCGCATATTAAGAACAGTTTGTACGTGTCATAATCTCTTCTCTCCGCTTCCCTTTTCTTCCTTCTTCTTCTACTAACTCTCTGCGCGTCCAATTTAGCTATAAAAACGGACTGTACTTTCAAAATTTACCCAGTAGGCCAGCAAATAAAGAAAATTATACCAGATTACTTCTGCCTGGAGTTCGCTATTCCTATTGTAGTTTT	1	GTACGT	TACTAAC	TAG	77	31		[0 0 0]		[1 0 0]		6	51	80							YCL005W-A		-10.4	[0;0;0;0;0;0]	[38;64;69;73;79;83]	[310;1;1;1;1;1]	1095	0.612556	0.347827	GTACGTGTCATAATCTCTTCTCTCCGCTTCCCTTTTCTTCCTTCTTCTTCTACTAACTCTCTGCGCGTCCAATTTAG	0.35	0.441558
endogenous - mutated sites	CAGCAGTAGGGA	0.0421014	3.14776e-05	TACGTTAAACAATACGAGGCACTTACTCCGCAGCAGTAGGGAAGTTTGTATGTGTTAAAATCTCTTCTCTCCGCTTCCCTTTTCTTCCTTCTGACTAACCTAACTCTCTGCGCGTCCAATTCAGCTATAAAAACGGACTGTACTTTCAAAATTTACCCAGTAGGCCAGCAAATAAAGAAAATTATACCAGATTACTTCTGCCTGGAGTTCGCTATTCCTATTGTAGTTTT	1	GTATGT	GACTAAC	CAG	77	31		[0 0 0]		[0 1 1]		6	51	80							YCL005W-A		-13.99	-3	65	1	1318	0.956671	0.397839	GTATGTGTTAAAATCTCTTCTCTCCGCTTCCCTTTTCTTCCTTCTGACTAACCTAACTCTCTGCGCGTCCAATTCAG	0.3	0.441558
endogenous - mutated sites	CATTCCCTACCG	0.0101203	0.4142	TACGTTAAACAATACGAGGCACTTACTCCGCATTCCCTACCGAGTTTGTATGTGTTAAAATCTCTTCTCTCCGCTTCCCTTTTCTTCCTTCTGACTAACCTAACTCTCTGCGCGTCCAATTTAGCTATAAAAACGGACTGTACTTTCAAAATTTACCCAGTAGGCCAGCAAATAAAGAAAATTATACCAGATTACTTCTGCCTGGAGTTCGCTATTCCTATTGTAGTTTT	1	GTATGT	GACTAAC	TAG	77	31		[0 0 0]		[0 1 0]		6	51	80							YCL005W-A		-10.43	[0;0;1;2;-1;0;0;0;0;0;0;1;2;2]	[41;38;43;43;41;67;72;73;90;91;94;94;42;44]	[521;66;33;3;1;1;1;1;1;1;1;1;1;1]	966	0.575679	0.571355	GTATGTGTTAAAATCTCTTCTCTCCGCTTCCCTTTTCTTCCTTCTGACTAACCTAACTCTCTGCGCGTCCAATTTAG	0.35	0.428571
endogenous - mutated sites	GAGACTTAGCGC	0.034398	0	TACGTTAAACAATACGAGGCACTTACTCCGGAGACTTAGCGCAGTTTGTATGTGTTAAAATCTCTTCTCTCCGCTTCCCTTTTCTTCCTTCTTCTTCTACTAACTCTCTGCGCGTCCAATTCAGCTATAAAAACGGACTGTACTTTCAAAATTTACCCAGTAGGCCAGCAAATAAAGAAAATTATACCAGATTACTTCTGCCTGGAGTTCGCTATTCCTATTGTAGTTTT	1	GTATGT	TACTAAC	CAG	77	31		[0 0 0]		[0 0 1]		6	51	80							YCL005W-A		-16.58	[]	[]	[]	1369	0.965602	0.787239	GTATGTGTTAAAATCTCTTCTCTCCGCTTCCCTTTTCTTCCTTCTTCTTCTACTAACTCTCTGCGCGTCCAATTCAG	0.3	0.428571
endogenous - mutated sites	TCAAGGCTAAGG	0	0	TACGTTAAACAATACGAGGCACTTACTCCGTCAAGGCTAAGGATAAAGTACGTTGACGTTCCAATAAGCAGATCGTGTTTTTTAAGCGACTAACCTAACCGCCTTTGAAGGGAATCTCTTTGACCAATAAAAACGGACTGTACTTTCAAAATTTACCCAGTAGGCCAGCAAATAAAGAAAATTATACCAGATTACTTCTGCCTGGAGTTCGCTATTCCTATTGTAGTTTT	1	GTACGT	GACTAAC	AAG	63	22		[0 0 0]		[1 1 0]		6	46	66							YOL047C		-12.59	[]	[]	[]	348	1	0.228627	GTACGTTGACGTTCCAATAAGCAGATCGTGTTTTTTAAGCGACTAACCTAACCGCCTTTGAAG	0.25	0.428571
endogenous - mutated sites	TCTACATCCAGT	0	0	TACGTTAAACAATACGAGGCACTTACTCCGTCTACATCCAGTATAAAGTACGTTGAGGTTCCAATAAGCAGATCGTGTTTTTTAAGCGACTAACCTAACCGCCTTTGTAGGGAATCTCTACGACCAATAAAAACGGACTGTACTTTCAAAATTTACCCAGTAGGCCAGCAAATAAAGAAAATTATACCAGATTACTTCTGCCTGGAGTTCGCTATTCCTATTGTAGTTTT	1	GTACGT	GACTAAC	TAG	63	22		[0 0 0]		[1 1 1]		6	46	66							YOL047C		-9.68	[]	[]	[]	125	1	-0.269288	GTACGTTGAGGTTCCAATAAGCAGATCGTGTTTTTTAAGCGACTAACCTAACCGCCTTTGTAG	0.3	0.428571
endogenous - mutated sites	GCAGACCACAGT	0.928333	0	TACGTTAAACAATACGAGGCACTTACTCCGGCAGACCACAGTATAAAGTACGTTGATATTCCAATAAGCAGATCATCTTTTTTAAGCCGTCATACTAACCGCCTTTGAAGGGAATCTCTGTGACCAATAAAAACGGACTGTACTTTCAAAATTTACCCAGTAGGCCAGCAAATAAAGAAAATTATACCAGATTACTTCTGCCTGGAGTTCGCTATTCCTATTGTAGTTTT	1	GTACGT	TACTAAC	AAG	63	22		[0 0 0]		[1 0 0]		6	46	66							YOL047C		-9.09	[]	[]	[]	178	0.0716667	-0.552063	GTACGTTGATATTCCAATAAGCAGATCATCTTTTTTAAGCCGTCATACTAACCGCCTTTGAAG	0.25	0.380952
endogenous - mutated sites	CATTCGTACTCA	0.0320017	0	TACGTTAAACAATACGAGGCACTTACTCCGCATTCGTACTCAATAAAGTACGTTGCTGTTCCAATAAGCAGATCAAGTTTTTTAAGCCGTCATACTAACCGCCTTTGTAGGGAATCTCTAAGACCAATAAAAACGGACTGTACTTTCAAAATTTACCCAGTAGGCCAGCAAATAAAGAAAATTATACCAGATTACTTCTGCCTGGAGTTCGCTATTCCTATTGTAGTTTT	1	GTACGT	TACTAAC	TAG	63	22		[0 0 0]		[1 0 1]		6	46	66							YOL047C		-14.35	[]	[]	[]	233	0.967998	0.137378	GTACGTTGCTGTTCCAATAAGCAGATCAAGTTTTTTAAGCCGTCATACTAACCGCCTTTGTAG	0.3	0.412698
endogenous - mutated sites	ACCTACAAAACC	0.430233	0.0681818	TACGTTAAACAATACGAGGCACTTACTCCGACCTACAAAACCATAACGTACGTTTTCATTTCAAGGATAGCCTTTGAATAACTAACCTAACAATACTTCAGTTTATTATTCTATACTCTATAACCAATAAAAACGGACTGTACTTTCAAAATTTACCCAGTAGGCCAGCAAATAAAGAAAATTATACCAGATTACTTCTGCCTGGAGTTCGCTATTCCTATTGTAGTTTT	1	GTACGT	GACTAAC	CAG	54	21		[0 0 0]		[1 1 0]		6	38	57							YCR097W		-8.21	[-6;8;8]	[34;82;94]	[1;1;1]	113	0.0697674	-0.403296	GTACGTTTTCATTTCAAGGATAGCCTTTGAATAACTAACCTAACAATACTTCAG	0.25	0.333333
endogenous - mutated sites	ATAAGAGCGTCG	0	0	TACGTTAAACAATACGAGGCACTTACTCCGATAAGAGCGTCGATAACGTATGTTGTAATTCCAATAAGCAGATCAGGTTTTTTAAGCGACTAACCTAACCGCCTTTGTAGGGAATCTCTACGACCAATAAAAACGGACTGTACTTTCAAAATTTACCCAGTAGGCCAGCAAATAAAGAAAATTATACCAGATTACTTCTGCCTGGAGTTCGCTATTCCTATTGTAGTTTT	1	GTATGT	GACTAAC	TAG	63	22		[0 0 0]		[0 1 1]		6	46	66							YOL047C		-16.89	[]	[]	[]	296	1	-0.689448	GTATGTTGTAATTCCAATAAGCAGATCAGGTTTTTTAAGCGACTAACCTAACCGCCTTTGTAG	0.3	0.380952
endogenous - mutated sites	ATCAGTGGGAGC	0.481855	0.00293689	TACGTTAAACAATACGAGGCACTTACTCCGATCAGTGGGAGCATAACGTATGTTGTAATTCCAATAAGCAGATCATCTTTTTTAAGCCGTCATACTAACCGCCTTTGTAGGGAATCTCTATAACCAATAAAAACGGACTGTACTTTCAAAATTTACCCAGTAGGCCAGCAAATAAAGAAAATTATACCAGATTACTTCTGCCTGGAGTTCGCTATTCCTATTGTAGTTTT	1	GTATGT	TACTAAC	TAG	63	22		[0 0 0]		[0 0 1]		6	46	66							YOL047C		-15.08	[0;0]	[82;2]	[101;2]	1514	0.515208	0.047058	GTATGTTGTAATTCCAATAAGCAGATCATCTTTTTTAAGCCGTCATACTAACCGCCTTTGTAG	0.3	0.365079
endogenous - mutated sites	CACTGACGTGAG	0.1289	0	TACGTTAAACAATACGAGGCACTTACTCCGCACTGACGTGAGATAACGTATGTTGTAATTCCAATAAGCAGATCGTGTTTTTTAAGCGACTAACCTAACCGCCTTTGAAGGGAATCTCTTTGACCAATAAAAACGGACTGTACTTTCAAAATTTACCCAGTAGGCCAGCAAATAAAGAAAATTATACCAGATTACTTCTGCCTGGAGTTCGCTATTCCTATTGTAGTTTT	1	GTATGT	GACTAAC	AAG	63	22		[0 0 0]		[0 1 0]		6	46	66							YOL047C		-12.05	[]	[]	[]	476	0.8711	0.158181	GTATGTTGTAATTCCAATAAGCAGATCGTGTTTTTTAAGCGACTAACCTAACCGCCTTTGAAG	0.25	0.380952
endogenous - mutated sites	CACGGATAAGCG	0.996667	0.00333282	TACGTTAAACAATACGAGGCACTTACTCCGCACGGATAAGCGATAACGTATGTTTTAAAAGATATATACGTATATTTATATATCACTCTTCTGAGAAAGTCTGCCATAGAATTAGGATCACTAACAAAGAAAATCTCAATAAACTTCAAAGATATCGTTTAATCAAATAGTAGCTAGAAAATTATACCAGATTACTTCTGCCTGGAGTTCGCTATTCCTATTGTAGTTTT	4	GTATGT	CACTAAC	TAG	123	56		[0 0 0]		[0 0 1]		6	72	126							YEL012W		-13.77	0	2	1	386	0	65535	GTATGTTTTAAAAGATATATACGTATATTTATATATCACTCTTCTGAGAAAGTCTGCCATAGAATTAGGATCACTAACAAAGAAAATCTCAATAAACTTCAAAGATATCGTTTAATCAAATAG	0.35	0.260163
endogenous - mutated sites	CACAACCGAAAG	1	0	TACGTTAAACAATACGAGGCACTTACTCCGCACAACCGAAAGATAACGTATGTTTTAAAAGATATATACGTATATTTATATATCACTCTTCTGAGAAAGTGTGCCATAGAATAAGGATCACTAACAAAGAAAATTTCAATTAACTTCAAAGATATCGTTTAATAAAATAGTAGCTAGAAAATTATACCAGATTACTTCTGCCTGGAGTTCGCTATTCCTATTGTAGTTTT	4	GTATGT	CACTAAC	TAG	123	56		[0 0 0]		[0 0 1]		6	72	126							YEL012W		-8.93	[]	[]	[]	56	0	0.495934	GTATGTTTTAAAAGATATATACGTATATTTATATATCACTCTTCTGAGAAAGTGTGCCATAGAATAAGGATCACTAACAAAGAAAATTTCAATTAACTTCAAAGATATCGTTTAATAAAATAG	0.35	0.243902
endogenous - mutated sites	CAACGCATTCAA			TACGTTAAACAATACGAGGCACTTACTCCGCAACGCATTCAAATAACGTATGTTTTAAAAGATATATACGTATATTTATATATCACTCTTCTGAGAAAGTTTGCCATAGATTGAGGATCACTAACAAAGAAACTGTCAAAGAACTTCAAAGATATCGTTTACTGAAATAGTAGCTAGAAAATTATACCAGATTACTTCTGCCTGGAGTTCGCTATTCCTATTGTAGTTTT	4	GTATGT	CACTAAC	TAG	123	56		[0 0 0]		[0 0 1]		6	72	126							YEL012W		-10.04	[]	[]	[]	944		65535	GTATGTTTTAAAAGATATATACGTATATTTATATATCACTCTTCTGAGAAAGTTTGCCATAGATTGAGGATCACTAACAAAGAAACTGTCAAAGAACTTCAAAGATATCGTTTACTGAAATAG	0.35	0.284553
endogenous - mutated sites	CAGTCCTGCCAG	0.794291	0.011811	TACGTTAAACAATACGAGGCACTTACTCCGCAGTCCTGCCAGATAAGGTACGTTTGATAAGATATATACGTATATTTATATATCACTCTTCTGAGAAAGTAGGCCATAGAAGGTACTAACCTAACAAAGAAAAAGTCAACGAACTTCAAAGATATCGTTTAAGGAAACAGTAGCTAGAAAATTATACCAGATTACTTCTGCCTGGAGTTCGCTATTCCTATTGTAGTTTT	1	GTACGT	TACTAAC	CAG	123	56		[0 0 0]		[1 1 0]		6	72	126							YEL012W		-11.37	[-4;-6;5]	[-9;-11;0]	[4;1;1]	529	0.193898	1.29511	GTACGTTTGATAAGATATATACGTATATTTATATATCACTCTTCTGAGAAAGTAGGCCATAGAAGGTACTAACCTAACAAAGAAAAAGTCAACGAACTTCAAAGATATCGTTTAAGGAAACAG	0.25	0.317073
endogenous - mutated sites	GAGACGTAGTAC	0.8	0	TACGTTAAACAATACGAGGCACTTACTCCGGAGACGTAGTACATAAGGTACGTTTTCATTTCAAGGATAGCCTTTGAATCAATTTACTAACAATACTTCAGTTTATTATTCTATACTCTATCACCAATAAAAACGGACTGTACTTTCAAAATTTACCCAGTAGGCCAGCAAATAAAGAAAATTATACCAGATTACTTCTGCCTGGAGTTCGCTATTCCTATTGTAGTTTT	1	GTACGT	TACTAAC	CAG	54	21		[0 0 0]		[1 0 0]		6	38	57							YCR097W		-14.87	[]	[]	[]	14	0.2	-0.504066	GTACGTTTTCATTTCAAGGATAGCCTTTGAATCAATTTACTAACAATACTTCAG	0.35	0.314815
endogenous - mutated sites	TAGACAAACCTT			TACGTTAAACAATACGAGGCACTTACTCCGTAGACAAACCTTATAATATACGTTTTCATTTCAAGGATAGCCTTTGAATTACTAACCTAACAATACTTTAGTTTATTATTCTATACTCTAGGACCAATAAAAACGGACTGTACTTTCAAAATTTACCCAGTAGGCCAGCAAATAAAGAAAATTATACCAGATTACTTCTGCCTGGAGTTCGCTATTCCTATTGTAGTTTT	1	GTACGT	GACTAAC	TAG	54	21		[0 0 0]		[1 1 1]		6	38	57							YCR097W		-6.8	[]	[]	[]	4	1	65535	ATACGTTTTCATTTCAAGGATAGCCTTTGAATTACTAACCTAACAATACTTTAG	0.3	0.296296
endogenous - mutated sites	AATTAAGGTGAC	0	0	TACGTTAAACAATACGAGGCACTTACTCCGAATTAAGGTGACATACCGTACGTAAGATCGTTTTATTGGTTCCATCGTCATCCTGGTTCAAACAGCCAAATTACCCGACACACGTAACCGAAGCGACTAACCTAACAAGAAAGCTAATTTTCACCCTCCTTGCTACATTTTTTTCTATAGAAGTAACCAGATTACTTCTGCCTGGAGTTCGCTATTCCTATTGTAGTTTT	1	GTACGT	GACTAAC	TAG	133	55		[0 0 0]		[1 1 1]		6	83	136							YPR028W		-11.78	[]	[]	[]	1479	1	-0.0735122	GTACGTAAGATCGTTTTATTGGTTCCATCGTCATCCTGGTTCAAACAGCCAAATTACCCGACACACGTAACCGAAGCGACTAACCTAACAAGAAAGCTAATTTTCACCCTCCTTGCTACATTTTTTTCTATAG	0.55	0.406015
endogenous - mutated sites	TATTCTCGTGAG	0.907322	0.00355107	TACGTTAAACAATACGAGGCACTTACTCCGTATTCTCGTGAGATACCGTACGTAAGATTGTTTTATTGGTTCCATCGTCATCAGGGTTCAAACAGCCAAATCACCCGACACACGTAACCGAAGCAGTTATACTAACAAGAAAGCTAATTTTCACCCTCCTTGCTACATTTTTTTCTACAGAAGTAACCAGATTACTTCTGCCTGGAGTTCGCTATTCCTATTGTAGTTTT	4	GTACGT	TACTAAC	CAG	133	55		[0 0 0]		[1 0 0]		6	83	136							YPR028W		-13.11	[0;-1;-1;-2]	[2;2;1;0]	[24;7;6;3]	10274	0.0891267	0.634004	GTACGTAAGATTGTTTTATTGGTTCCATCGTCATCAGGGTTCAAACAGCCAAATCACCCGACACACGTAACCGAAGCAGTTATACTAACAAGAAAGCTAATTTTCACCCTCCTTGCTACATTTTTTTCTACAG	0.5	0.398496
endogenous - mutated sites	TTCAGAACCGAA	0.839155	0.0116542	TACGTTAAACAATACGAGGCACTTACTCCGTTCAGAACCGAAATACCGTACGTAAGATTGTTTTATTGGTTCCATCGTCATCGTGGTTCAAACAGCCAATTGACCCGACACACGTAACCGAAGCAGTTATACTAACAAGAAAGCTAATTTTCACCCTCCTTGCTACATTTTTTTCTATAGAAGTAACCAGATTACTTCTGCCTGGAGTTCGCTATTCCTATTGTAGTTTT	1	GTACGT	TACTAAC	TAG	133	55		[0 0 0]		[1 0 1]		6	83	136							YPR028W		-9.88	[-1;-1;-1;0;-1;-5;-1;-2;-6]	[2;19;1;2;3;-2;36;0;-3]	[28;12;4;4;2;2;1;1;1]	4066	0.149191	0.481852	GTACGTAAGATTGTTTTATTGGTTCCATCGTCATCGTGGTTCAAACAGCCAATTGACCCGACACACGTAACCGAAGCAGTTATACTAACAAGAAAGCTAATTTTCACCCTCCTTGCTACATTTTTTTCTATAG	0.55	0.390977
endogenous - mutated sites	GATCCCGTGGCA	0.586709	0.00196611	TACGTTAAACAATACGAGGCACTTACTCCGGATCCCGTGGCAATACCGTACGTAAGGTGGTTTTATTGGTTCCATCGTCATCACGGTTCAAACAGCCAAAAGACCCGACACACGTAACCGAAGCAGTTATACTAACAAGAAAGCTAATTTTCACCCTCCTTGCTACATTTTTTTCTACAGAAGTAACCAGATTACTTCTGCCTGGAGTTCGCTATTCCTATTGTAGTTTT	4	GTACGT	TACTAAC	CAG	133	55		[0 0 0]		[1 0 0]		6	83	136							YPR028W		-14.56	[0;-1;-2;-2;-3;-4;0]	[2;1;0;2;0;0;4]	[7;3;1;1;1;1;1]	6028	0.411325	0.420709	GTACGTAAGGTGGTTTTATTGGTTCCATCGTCATCACGGTTCAAACAGCCAAAAGACCCGACACACGTAACCGAAGCAGTTATACTAACAAGAAAGCTAATTTTCACCCTCCTTGCTACATTTTTTTCTACAG	0.5	0.413534
endogenous - mutated sites	TGCCTAATAGCG	0.691487	0.00153348	TACGTTAAACAATACGAGGCACTTACTCCGTGCCTAATAGCGATACCGTACGTAAGGTGGTTTTATTGGTTCCATCGTCATCACGGTTCAAACAGCCAAAGGACCCGACACACGTAACCGAAGCAGTTATACTAACAAGAAAGCTAATTTTCACCCTCCTTGCTACATTTTTTTCTACAGAAGTAACCAGATTACTTCTGCCTGGAGTTCGCTATTCCTATTGTAGTTTT	4	GTACGT	TACTAAC	CAG	133	55		[0 0 0]		[1 0 0]		6	83	136							YPR028W		-18.86	[0;-1;-2]	[2;1;0]	[10;5;1]	7631	0.30698	0.420812	GTACGTAAGGTGGTTTTATTGGTTCCATCGTCATCACGGTTCAAACAGCCAAAGGACCCGACACACGTAACCGAAGCAGTTATACTAACAAGAAAGCTAATTTTCACCCTCCTTGCTACATTTTTTTCTACAG	0.5	0.421053
endogenous - mutated sites	ATCTCTAGATTG	0.547248	0.00321481	TACGTTAAACAATACGAGGCACTTACTCCGATCTCTAGATTGATACCGTACGTAAGGTGGTTTTATTGGTTCCATCGTCATCATAGTTCAAACAGCCAACTGACCCGACACACGTAACCGAAGCAGTTATACTAACAAGAAAGCTAATTTTCACCCTCCTTGCTACATTTTTTTCTACAGAAGTAACCAGATTACTTCTGCCTGGAGTTCGCTATTCCTATTGTAGTTTT	4	GTACGT	TACTAAC	CAG	133	55		[0 0 0]		[1 0 0]		6	83	136							YPR028W		-13.83	[0;-1;-13]	[2;2;23]	[5;2;1]	2004	0.449537	0.0518203	GTACGTAAGGTGGTTTTATTGGTTCCATCGTCATCATAGTTCAAACAGCCAACTGACCCGACACACGTAACCGAAGCAGTTATACTAACAAGAAAGCTAATTTTCACCCTCCTTGCTACATTTTTTTCTACAG	0.5	0.406015
endogenous - mutated sites	CAGCCAAAGGCC	0.674854	0.00951437	TACGTTAAACAATACGAGGCACTTACTCCGCAGCCAAAGGCCATACCGTACGTAAGTTGGTTTTATTGGTTCCATCGTCATCAGGGTTCAAACAGCCAAAAGACCCGACACACGTAACCGAAGCGACTAACCTAACAAGAAAGCTAATTTTCACCCTCCTTGCTACATTTTTTTCTACAGAAGTAACCAGATTACTTCTGCCTGGAGTTCGCTATTCCTATTGTAGTTTT	1	GTACGT	GACTAAC	CAG	133	55		[0 0 0]		[1 1 0]		6	83	136							YPR028W		-14.23	[4;0;4;0;5]	[4;4;2;2;9]	[548;2;2;1;1]	3478	0.315632	0.144501	GTACGTAAGTTGGTTTTATTGGTTCCATCGTCATCAGGGTTCAAACAGCCAAAAGACCCGACACACGTAACCGAAGCGACTAACCTAACAAGAAAGCTAATTTTCACCCTCCTTGCTACATTTTTTTCTACAG	0.5	0.421053
endogenous - mutated sites	CAAACACCCCAC	0	1	TACGTTAAACAATACGAGGCACTTACTCCGCAAACACCCCACATACCGTATGTAACAAAATACAAAACATACCCTTATTAACTTTTATCTGGACGAGCATACTAACCTAACAGCTTTATTATTTTAATAATATAAAGAAACTCTTTCAAAATTTACCCAGTAGGCCAGCAAATAAAGAAAATTATACCAGATTACTTCTGCCTGGAGTTCGCTATTCCTATTGTAGTTTT	1	GTATGT	TACTAAC	AAG	90	37		[0 0 0]		[1 1 0]		6	58	93							YIL073C		-5.88	[0;3]	[49;52]	[56;1]	57	0	-0.0404475	GTATGTAACAAAATACAAAACATACCCTTATTAACTTTTATCTGGACGAGCATACTAACCTAACAGCTTTATTATTTTAATAATATAAAG	0.45	0.255556
endogenous - mutated sites	AATTTTCGGCTA	0.191224	0	TACGTTAAACAATACGAGGCACTTACTCCGAATTTTCGGCTAATACCGTATGTAAGAAGGTTTTATTGGTTCCATCGTCATCTTGGTTCAAACAGCCAAATTACCCGACACACGTAACCGAAGCGACTAACCTAACAAGAAAGCTAATTTTCACCCTCCTTGCTACATTTTTTTCTACAGAAGTAACCAGATTACTTCTGCCTGGAGTTCGCTATTCCTATTGTAGTTTT	1	GTATGT	GACTAAC	CAG	133	55		[0 0 0]		[0 1 0]		6	83	136							YPR028W		-10.81	0	2	2	4718	0.808776	0.573315	GTATGTAAGAAGGTTTTATTGGTTCCATCGTCATCTTGGTTCAAACAGCCAAATTACCCGACACACGTAACCGAAGCGACTAACCTAACAAGAAAGCTAATTTTCACCCTCCTTGCTACATTTTTTTCTACAG	0.5	0.398496
endogenous - mutated sites	CAACCGAGCGGT	0.709922	0.00649351	TACGTTAAACAATACGAGGCACTTACTCCGCAACCGAGCGGTATACCGTATGTAAGATCGTTTTATTGGTTCCATCGTCATCCTGGTTCAAACAGCCAAAGGACCCGACACACGTAACCGAAGCGACTAACCTAACAAGAAAGCTAATTTTCACCCTCCTTGCTACATTTTTTTCTATAGAAGTAACCAGATTACTTCTGCCTGGAGTTCGCTATTCCTATTGTAGTTTT	1	GTATGT	GACTAAC	TAG	133	55		[0 0 0]		[0 1 1]		6	83	136							YPR028W		-15.96	[0;1;-1;0;-2;-7]	[12;10;1;2;0;37]	[38;13;2;2;1;1]	4174	0.283584	0.414056	GTATGTAAGATCGTTTTATTGGTTCCATCGTCATCCTGGTTCAAACAGCCAAAGGACCCGACACACGTAACCGAAGCGACTAACCTAACAAGAAAGCTAATTTTCACCCTCCTTGCTACATTTTTTTCTATAG	0.55	0.413534
endogenous - mutated sites	GTCTAATAAGTT	0.870233	0.00319336	TACGTTAAACAATACGAGGCACTTACTCCGGTCTAATAAGTTATACCGTATGTAAGTTGGTTTTATTGGTTCCATCGTCATCACGGTTCAAACAGCCAATTGACCCGACACACGTAACCGAAGCAGTTATACTAACAAGAAAGCTAATTTTCACCCTCCTTGCTACATTTTTTTCTATAGAAGTAACCAGATTACTTCTGCCTGGAGTTCGCTATTCCTATTGTAGTTTT	1	GTATGT	TACTAAC	TAG	133	55		[0 0 0]		[0 0 1]		6	83	136							YPR028W		-17.79	[0;0;-1]	[2;6;1]	[4;2;1]	3029	0.126574	0.160859	GTATGTAAGTTGGTTTTATTGGTTCCATCGTCATCACGGTTCAAACAGCCAATTGACCCGACACACGTAACCGAAGCAGTTATACTAACAAGAAAGCTAATTTTCACCCTCCTTGCTACATTTTTTTCTATAG	0.55	0.390977
endogenous - mutated sites	GCGTCGTAATCT			TACGTTAAACAATACGAGGCACTTACTCCGGCGTCGTAATCTATACGGTATATAACAAAAAGCAAAACATACCCTTATTAACTTTTATCTGGACGAGCAATAGCAACTAACAGCTTTATTATTTTAATAATATATAGAAACTCTTTCAAAATTTACCCAGTAGGCCAGCAAATAAAGAAAATTATACCAGATTACTTCTGCCTGGAGTTCGCTATTCCTATTGTAGTTTT	4	GTATAT	AACTAAC	TAG	90	37		[0 0 0]		[0 0 1]		6	58	93							YIL073C		-12.01	[]	[]	[]	0			GTATATAACAAAAAGCAAAACATACCCTTATTAACTTTTATCTGGACGAGCAATAGCAACTAACAGCTTTATTATTTTAATAATATATAG	0.5	0.255556
endogenous - mutated sites	AAGGATTTGTGT	0	0	TACGTTAAACAATACGAGGCACTTACTCCGAAGGATTTGTGTATACGGTATATAACAAACTGCAAAACATACCCTTATTAACTTTTATCTGGACGAGCAATAGCAACTAACAGCTTTATTATTTTAATAATATATAGAAACTCTTTCAAAATTTACCCAGTAGGCCAGCAAATAAAGAAAATTATACCAGATTACTTCTGCCTGGAGTTCGCTATTCCTATTGTAGTTTT	4	GTATAT	AACTAAC	TAG	90	37		[0 0 0]		[0 0 1]		6	58	93							YIL073C		-9.57	[]	[]	[]	11	1	65535	GTATATAACAAACTGCAAAACATACCCTTATTAACTTTTATCTGGACGAGCAATAGCAACTAACAGCTTTATTATTTTAATAATATATAG	0.5	0.266667
endogenous - mutated sites	GTCAGTCGACCC	0.38441	0	TACGTTAAACAATACGAGGCACTTACTCCGGTCAGTCGACCCATACTGTATGTTTTAATTTCAAGGATAGCCTTTGAATCACTAACCTAACAATACTTCAGTTTATTATTCTATACTCTATCACCAATAAAAACGGACTGTACTTTCAAAATTTACCCAGTAGGCCAGCAAATAAAGAAAATTATACCAGATTACTTCTGCCTGGAGTTCGCTATTCCTATTGTAGTTTT	1	GTATGT	GACTAAC	CAG	54	21		[0 0 0]		[0 1 0]		6	38	57							YCR097W		-12.4	[]	[]	[]	191	0.61559	-0.0504022	GTATGTTTTAATTTCAAGGATAGCCTTTGAATCACTAACCTAACAATACTTCAG	0.25	0.314815
endogenous - mutated sites	TGGAAGGAAAAC	0	0	TACGTTAAACAATACGAGGCACTTACTCCGTGGAAGGAAAACATACTGTATGTTTTAATTTCAAGGATAGCCTTTGACTGACTAACCTAACAATACTTTAGTTTATTATTCTATACTCTAAGACCAATAAAAACGGACTGTACTTTCAAAATTTACCCAGTAGGCCAGCAAATAAAGAAAATTATACCAGATTACTTCTGCCTGGAGTTCGCTATTCCTATTGTAGTTTT	1	GTATGT	GACTAAC	TAG	54	21		[0 0 0]		[0 1 1]		6	38	57							YCR097W		-17.88	[17;17;17]	[98;12;79]	[5;2;1]	332	1	0.314641	GTATGTTTTAATTTCAAGGATAGCCTTTGACTGACTAACCTAACAATACTTTAG	0.3	0.314815
endogenous - mutated sites	CAGTGCCCGAAC	0.745438	0	TACGTTAAACAATACGAGGCACTTACTCCGCAGTGCCCGAACATAGAGTACGTATAGGATTTTTGCTTTTGTATTCATAGTACTAACCTAACTAGTAAAGTAGGCTAATTCTATACTCTATAACCAATAAAAACGGACTGTACTTTCAAAATTTACCCAGTAGGCCAGCAAATAAAGAAAATTATACCAGATTACTTCTGCCTGGAGTTCGCTATTCCTATTGTAGTTTT	1	GTACGT	TACTAAC	TAG	56	22		[0 0 0]		[1 1 0]		6	39	59							YLR316C		-16.08	[]	[]	[]	664	0.254562	0.916701	GTACGTATAGGATTTTTGCTTTTGTATTCATAGTACTAACCTAACTAGTAAAGTAG	0.25	0.303571
endogenous - mutated sites	CACGGGGTATCA	0.869328	0	TACGTTAAACAATACGAGGCACTTACTCCGCACGGGGTATCAATAGAGTACGTATATCATTTTTGCTTTTGTATTCAAGGTACTAACCTAACTAGTAAAGCAGGCTAATTCTATACTCTGTGACCAATAAAAACGGACTGTACTTTCAAAATTTACCCAGTAGGCCAGCAAATAAAGAAAATTATACCAGATTACTTCTGCCTGGAGTTCGCTATTCCTATTGTAGTTTT	1	GTACGT	TACTAAC	CAG	56	22		[0 0 0]		[1 1 1]		6	39	59							YLR316C		-12.51	0	2	1	831	0.130672	0.764257	GTACGTATATCATTTTTGCTTTTGTATTCAAGGTACTAACCTAACTAGTAAAGCAG	0.2	0.321429
endogenous - mutated sites	ACGGATAAGACT	0.225673	0	TACGTTAAACAATACGAGGCACTTACTCCGACGGATAAGACTATAGAGTACGTATCTGATTTTTGCTTTTGTATTCATAGAAGTAAACTAACTAGTAAAGTAGGCTAATTCTATACTCTTTGACCAATAAAAACGGACTGTACTTTCAAAATTTACCCAGTAGGCCAGCAAATAAAGAAAATTATACCAGATTACTTCTGCCTGGAGTTCGCTATTCCTATTGTAGTTTT	1	GTACGT	AACTAAC	TAG	56	22		[0 0 0]		[1 0 0]		6	39	59							YLR316C		-10.75	[]	[]	[]	68	0.774327	0.103133	GTACGTATCTGATTTTTGCTTTTGTATTCATAGAAGTAAACTAACTAGTAAAGTAG	0.25	0.285714
endogenous - mutated sites	ACAAACTGTGAT	0.371739	0	TACGTTAAACAATACGAGGCACTTACTCCGACAAACTGTGATATAGAGTACGTATTTGATTTTTGCTTTTGTATTCCTGGAAGTAAACTAACTAGTAAAGCAGGCTAATTCTATACTCTAAGACCAATAAAAACGGACTGTACTTTCAAAATTTACCCAGTAGGCCAGCAAATAAAGAAAATTATACCAGATTACTTCTGCCTGGAGTTCGCTATTCCTATTGTAGTTTT	1	GTACGT	AACTAAC	CAG	56	22		[0 0 0]		[1 0 1]		6	39	59							YLR316C		-7.26	-3	0	1	246	0.628261	-0.183538	GTACGTATTTGATTTTTGCTTTTGTATTCCTGGAAGTAAACTAACTAGTAAAGCAG	0.2	0.321429
endogenous - mutated sites	GTCGGGGGAAAA	0	0.0107417	TACGTTAAACAATACGAGGCACTTACTCCGGTCGGGGGAAAAATAGCGTACGTCTAGCTCACAGCACGTGTTCCAAATACATTAAAGAAGATCTCTTTTGTTGACTAACCTAACCAGTAAAGTTGAGAGTTATAACATTGAAAACAGGATACTTACCCAGTAGGCCAGCAAATAAAGAAAATTATACCAGATTACTTCTGCCTGGAGTTCGCTATTCCTATTGTAGTTTT	1	GTACGT	GACTAAC	CAG	100	44		[0 0 0]		[1 1 1]		6	61	103							YPL175W		-13.12	-10	31	3	174	0.982097	-0.458863	GTACGTCTAGCTCACAGCACGTGTTCCAAATACATTAAAGAAGATCTCTTTTGTTGACTAACCTAACCAGTAAAGTTGAGAGTTATAACATTGAAAACAG	0.25	0.36
endogenous - mutated sites	AAGACTCATACG	0.419465	0.0253056	TACGTTAAACAATACGAGGCACTTACTCCGAAGACTCATACGATAGCGTACGTCTAGCTCACAGCACGTGTTCCAAATACATTAAAGAAGATCTCTTTTGTTGTTGATACTAACCAGTAAAGTTGAGAGTTATAACAGTGAAAACAGGTTGCTTACCCAGTAGGCCAGCAAATAAAGAAAATTATACCAGATTACTTCTGCCTGGAGTTCGCTATTCCTATTGTAGTTTT	1	GTACGT	TACTAAC	CAG	100	44		[0 0 0]		[1 0 1]		6	61	103							YPL175W		-13.54	[0;0;-1;-2;0;12;12]	[32;-7;-8;-9;16;48;52]	[55;10;1;1;1;1;1]	1438	0.49052	-0.201705	GTACGTCTAGCTCACAGCACGTGTTCCAAATACATTAAAGAAGATCTCTTTTGTTGTTGATACTAACCAGTAAAGTTGAGAGTTATAACAGTGAAAACAG	0.2	0.36
endogenous - mutated sites	TCGGGGTCACTG	0	0	TACGTTAAACAATACGAGGCACTTACTCCGTCGGGGTCACTGATAGCGTACGTCTAGCTCACAGCATCTGTTCCAAATACATTAAAGAAGATCTCTTTTGTTGACTAACCTAACCAGTAAAGTTGAGAGTTATAACAGTGAAAATAGGTTGCTTACCCAGTAGGCCAGCAAATAAAGAAAATTATACCAGATTACTTCTGCCTGGAGTTCGCTATTCCTATTGTAGTTTT	1	GTACGT	GACTAAC	TAG	100	44		[0 0 0]		[1 1 0]		6	61	103							YPL175W		-15.93	[]	[]	[]	601	1	0.204401	GTACGTCTAGCTCACAGCATCTGTTCCAAATACATTAAAGAAGATCTCTTTTGTTGACTAACCTAACCAGTAAAGTTGAGAGTTATAACAGTGAAAATAG	0.25	0.35
endogenous - mutated sites	GGATACTCCTTG	0.250812	0	TACGTTAAACAATACGAGGCACTTACTCCGGGATACTCCTTGATAGCGTACGTCTAGCTCACAGCCTGTGTTCCAAATACATTAAAGAAGATCTCTTTTGTTGTTGATACTAACCAGTAAAGTTGAGAGTTATAACAGTGAAAATAGGATTCTTACCCAGTAGGCCAGCAAATAAAGAAAATTATACCAGATTACTTCTGCCTGGAGTTCGCTATTCCTATTGTAGTTTT	1	GTACGT	TACTAAC	TAG	100	44		[0 0 0]		[1 0 0]		6	61	103							YPL175W		-13.02	-1	36	1	260	0.749188	-0.080319	GTACGTCTAGCTCACAGCCTGTGTTCCAAATACATTAAAGAAGATCTCTTTTGTTGTTGATACTAACCAGTAAAGTTGAGAGTTATAACAGTGAAAATAG	0.25	0.35
endogenous - mutated sites	ATTCCTCTGTAG	0.647225	0	TACGTTAAACAATACGAGGCACTTACTCCGATTCCTCTGTAGATAGCGTATGTATTAAATTTTTGCTTTTGTATTCAGGGTACTAACCTAACTAGTAAAGCAGGCTAATTCTATACTCTAAGACCAATAAAAACGGACTGTACTTTCAAAATTTACCCAGTAGGCCAGCAAATAAAGAAAATTATACCAGATTACTTCTGCCTGGAGTTCGCTATTCCTATTGTAGTTTT	1	GTATGT	TACTAAC	CAG	56	22		[0 0 0]		[0 1 1]		6	39	59							YLR316C		-11.6	-2	97	1	433	0.352775	0.986294	GTATGTATTAAATTTTTGCTTTTGTATTCAGGGTACTAACCTAACTAGTAAAGCAG	0.2	0.303571
endogenous - mutated sites	TCATCACTCCAG	0.0966625	0	TACGTTAAACAATACGAGGCACTTACTCCGTCATCACTCCAGATAGCGTATGTATTAAATTTTTGCTTTTGTATTCATTGTACTAACCTAACTAGTAAAGTAGGCTAATTCTATACTCTATTACCAATAAAAACGGACTGTACTTTCAAAATTTACCCAGTAGGCCAGCAAATAAAGAAAATTATACCAGATTACTTCTGCCTGGAGTTCGCTATTCCTATTGTAGTTTT	1	GTATGT	TACTAAC	TAG	56	22		[0 0 0]		[0 1 0]		6	39	59							YLR316C		-10.13	-4	-1	1	143	0.903338	-0.1761	GTATGTATTAAATTTTTGCTTTTGTATTCATTGTACTAACCTAACTAGTAAAGTAG	0.25	0.25
endogenous - mutated sites	GACTACGGTGCA	0.437311	0.00219352	TACGTTAAACAATACGAGGCACTTACTCCGGACTACGGTGCAATAGCGTATGTATTAAATTTTTGCTTTTGTATTCCTGGAAGTAAACTAACTAGTAAAGCAGGCTAATTCTATACTCTATAACCAATAAAAACGGACTGTACTTTCAAAATTTACCCAGTAGGCCAGCAAATAAAGAAAATTATACCAGATTACTTCTGCCTGGAGTTCGCTATTCCTATTGTAGTTTT	1	GTATGT	AACTAAC	CAG	56	22		[0 0 0]		[0 0 1]		6	39	59							YLR316C		-12.7	[0;10]	[89;90]	[2;1]	536	0.333101	-0.670766	GTATGTATTAAATTTTTGCTTTTGTATTCCTGGAAGTAAACTAACTAGTAAAGCAG	0.2	0.285714
endogenous - mutated sites	AGGCATACTGAC	0.0122837	0.00392157	TACGTTAAACAATACGAGGCACTTACTCCGAGGCATACTGACATAGCGTATGTCTTAATCACAGCAGGTGTTCCAAATACATTAAAGAAGATCTCTTTTGTTGTTGATACTAACCAGTAAAGTTGAGAGTTATAACAACGAAAACAGGCTGCTTACCCAGTAGGCCAGCAAATAAAGAAAATTATACCAGATTACTTCTGCCTGGAGTTCGCTATTCCTATTGTAGTTTT	1	GTATGT	TACTAAC	CAG	100	44		[0 0 0]		[0 0 1]		6	61	103							YPL175W		-15.14	[0;0]	[33;38]	[4;1]	372	0.983795	-0.536017	GTATGTCTTAATCACAGCAGGTGTTCCAAATACATTAAAGAAGATCTCTTTTGTTGTTGATACTAACCAGTAAAGTTGAGAGTTATAACAACGAAAACAG	0.15	0.33
endogenous - mutated sites	CAGAGCTTTGCC	0	0	TACGTTAAACAATACGAGGCACTTACTCCGCAGAGCTTTGCCATAGCGTATGTCTTAATCACAGCATCTGTTCCAAATACATTAAAGAAGATCTCTTTTGTTGACTAACCTAACCAGTAAAGTTGAGAGTTATAACACTGAAAATAGGAGGCTTACCCAGTAGGCCAGCAAATAAAGAAAATTATACCAGATTACTTCTGCCTGGAGTTCGCTATTCCTATTGTAGTTTT	1	GTATGT	GACTAAC	TAG	100	44		[0 0 0]		[0 1 0]		6	61	103							YPL175W		-13.36	0	32	1	439	1	0.515149	GTATGTCTTAATCACAGCATCTGTTCCAAATACATTAAAGAAGATCTCTTTTGTTGACTAACCTAACCAGTAAAGTTGAGAGTTATAACACTGAAAATAG	0.25	0.32
endogenous - mutated sites	GGTGCAAACATT	0	0	TACGTTAAACAATACGAGGCACTTACTCCGGGTGCAAACATTATAGCGTATGTCTTAATCACAGCCTGTGTTCCAAATACATTAAAGAAGATCTCTTTTGTTGACTAACCTAACCAGTAAAGTTGAGAGTTATAACATTGAAAACAGGTTGCTTACCCAGTAGGCCAGCAAATAAAGAAAATTATACCAGATTACTTCTGCCTGGAGTTCGCTATTCCTATTGTAGTTTT	1	GTATGT	GACTAAC	CAG	100	44		[0 0 0]		[0 1 1]		6	61	103							YPL175W		-14.26	[]	[]	[]	677	1	0.0160415	GTATGTCTTAATCACAGCCTGTGTTCCAAATACATTAAAGAAGATCTCTTTTGTTGACTAACCTAACCAGTAAAGTTGAGAGTTATAACATTGAAAACAG	0.25	0.33
endogenous - mutated sites	ACTGGGAAACCT	0.564103	0	TACGTTAAACAATACGAGGCACTTACTCCGACTGGGAAACCTATAGTGTACGTTTTCATTTCAAGGATAGCCTTTGAATCAATTTACTAACAATACTTTAGTTTATTATTCTATACTCTATCACCAATAAAAACGGACTGTACTTTCAAAATTTACCCAGTAGGCCAGCAAATAAAGAAAATTATACCAGATTACTTCTGCCTGGAGTTCGCTATTCCTATTGTAGTTTT	1	GTACGT	TACTAAC	TAG	54	21		[0 0 0]		[1 0 1]		6	38	57							YCR097W		-9.83	[]	[]	[]	33	0.435897	0.56729	GTACGTTTTCATTTCAAGGATAGCCTTTGAATCAATTTACTAACAATACTTTAG	0.4	0.296296
endogenous - mutated sites	ACCGGCTAAAGT	1	0	TACGTTAAACAATACGAGGCACTTACTCCGACCGGCTAAAGTATAGTGTATGTTTTAATTTCAAGGATAGCCTTTGAATCAATTTACTAACAATACTTTAGTTTATTATTCTATACTCTAAGACCAATAAAAACGGACTGTACTTTCAAAATTTACCCAGTAGGCCAGCAAATAAAGAAAATTATACCAGATTACTTCTGCCTGGAGTTCGCTATTCCTATTGTAGTTTT	1	GTATGT	TACTAAC	TAG	54	21		[0 0 0]		[0 0 1]		6	38	57							YCR097W		-10.92	0	45	1	601	0	0.713707	GTATGTTTTAATTTCAAGGATAGCCTTTGAATCAATTTACTAACAATACTTTAG	0.4	0.259259
endogenous - mutated sites	GGCATCGTATCC	0.0125523	0	TACGTTAAACAATACGAGGCACTTACTCCGGGCATCGTATCCATATCGTACGTTTGATCTTAACCATTTTTACATCCTATAATTTGGAGTGAATTTGACTAACCTAACTTAAAAGTAATTGATTTGTATCTTTCCAGTTCACCTTTCAAAATTTACCCAGTAGGCCAGCAAATAAAGAAAATTATACCAGATTACTTCTGCCTGGAGTTCGCTATTCCTATTGTAGTTTT	1	GTACGT	GACTAAC	CAG	90	40		[0 0 0]		[1 1 0]		6	55	93							YLR275W		-12.69	[]	[]	[]	189	0.987448	-0.0171852	GTACGTTTGATCTTAACCATTTTTACATCCTATAATTTGGAGTGAATTTGACTAACCTAACTTAAAAGTAATTGATTTGTATCTTTCCAG	0.5	0.288889
endogenous - mutated sites	AGTTTTCGGAAC	0.928571	0.0714286	TACGTTAAACAATACGAGGCACTTACTCCGAGTTTTCGGAACATATCGTACGTTTGATCTTAACCATTTTTACATCCTATAATTTGGAGTGAATTTTTATATACTAACTTAAAAGTAATTGATTTGTATCTTTCCAGTTCACCTTTCAAAATTTACCCAGTAGGCCAGCAAATAAAGAAAATTATACCAGATTACTTCTGCCTGGAGTTCGCTATTCCTATTGTAGTTTT	1	GTACGT	TACTAAC	CAG	90	40		[0 0 0]		[1 0 0]		6	55	93							YLR275W		-15.03	-4	59	1	270	0	1.48014	GTACGTTTGATCTTAACCATTTTTACATCCTATAATTTGGAGTGAATTTTTATATACTAACTTAAAAGTAATTGATTTGTATCTTTCCAG	0.5	0.255556
endogenous - mutated sites	CAGGGTCAGACC	0	0.820668	TACGTTAAACAATACGAGGCACTTACTCCGCAGGGTCAGACCATATCGTATGTTTTAACTTAACCATTTTTACATCCTATAATTTGGAGTGAATTTGACTAACCTAACTTAAAAGTAATTGATTTGTATCTTTCCAGTTCACCTTTCAAAATTTACCCAGTAGGCCAGCAAATAAAGAAAATTATACCAGATTACTTCTGCCTGGAGTTCGCTATTCCTATTGTAGTTTT	4	GTATGT	GACTAAC	CAG	90	40		[0 0 0]		[0 1 0]		6	55	93							YLR275W		-16.38	[0;0]	[25;81]	[373;2]	569	0.179332	0.599768	GTATGTTTTAACTTAACCATTTTTACATCCTATAATTTGGAGTGAATTTGACTAACCTAACTTAAAAGTAATTGATTTGTATCTTTCCAG	0.5	0.266667
endogenous - mutated sites	GTCAGGGCTGTC	0.175214	0.0042735	TACGTTAAACAATACGAGGCACTTACTCCGGTCAGGGCTGTCATCAGGTACGTTTGATAAGATATATACGTATATTTATATATCACTCTTCTGAGAAAGTAGGCCATAGAAGGAGGATCACTAACAAAGAAAAAGTCAAAGAACTTCAAAGATATCGTTTAAAGAAACAGTAGCTAGAAAATTATACCAGATTACTTCTGCCTGGAGTTCGCTATTCCTATTGTAGTTTT	1	GTACGT	CACTAAC	CAG	123	56		[0 0 0]		[1 0 0]		6	72	126							YEL012W		-12.07	-3	0	1	175	0.820513	65535	GTACGTTTGATAAGATATATACGTATATTTATATATCACTCTTCTGAGAAAGTAGGCCATAGAAGGAGGATCACTAACAAAGAAAAAGTCAAAGAACTTCAAAGATATCGTTTAAAGAAACAG	0.25	0.308943
endogenous - mutated sites	AACCTAGCGATC	0	0	TACGTTAAACAATACGAGGCACTTACTCCGAACCTAGCGATCATCAGGTACGTTTGATAAGATATATACGTATATTTATATATCACTCTTCTGAGAAAGTCTGCCATAGAATTAGGATCACTAACAAAGAAACTGTCAGTGAACTTCAAAGATATCGTTTAGTGAAATAGTAGCTAGAAAATTATACCAGATTACTTCTGCCTGGAGTTCGCTATTCCTATTGTAGTTTT	1	GTACGT	CACTAAC	TAG	123	56		[0 0 0]		[1 0 1]		6	72	126							YEL012W		-10.48	[]	[]	[]	103	1	-0.0175683	GTACGTTTGATAAGATATATACGTATATTTATATATCACTCTTCTGAGAAAGTCTGCCATAGAATTAGGATCACTAACAAAGAAACTGTCAGTGAACTTCAAAGATATCGTTTAGTGAAATAG	0.35	0.308943
endogenous - mutated sites	GTCACAGTTGGT	0.8	0	TACGTTAAACAATACGAGGCACTTACTCCGGTCACAGTTGGTATCCCGTATGTAACAAAATTCAAAACATACCCTTATTAACTTTTATCTGGACGAGCATACTAACCTAACAGCTTTATTATTTTAATAATATATAGAAACTCTTTCAAAATTTACCCAGTAGGCCAGCAAATAAAGAAAATTATACCAGATTACTTCTGCCTGGAGTTCGCTATTCCTATTGTAGTTTT	1	GTATGT	TACTAAC	TAG	90	37		[0 0 0]		[1 1 1]		6	58	93							YIL073C		-11.76	[]	[]	[]	41	0.2	65535	GTATGTAACAAAATTCAAAACATACCCTTATTAACTTTTATCTGGACGAGCATACTAACCTAACAGCTTTATTATTTTAATAATATATAG	0.5	0.255556
endogenous - mutated sites	TGATCAACACCT	0.164557	0	TACGTTAAACAATACGAGGCACTTACTCCGTGATCAACACCTATCTCGTACGTTTGATCTTAACCATTTTTACATCCTATAATTTGGAGTGAATTTTTATATACTAACTTAAAAGTAATTGATTTGTATCTTTCTAGTTCACCTTTCAAAATTTACCCAGTAGGCCAGCAAATAAAGAAAATTATACCAGATTACTTCTGCCTGGAGTTCGCTATTCCTATTGTAGTTTT	1	GTACGT	TACTAAC	TAG	90	40		[0 0 0]		[1 0 1]		6	55	93							YLR275W		-13.34	[]	[]	[]	49	0.835443	-0.641239	GTACGTTTGATCTTAACCATTTTTACATCCTATAATTTGGAGTGAATTTTTATATACTAACTTAAAAGTAATTGATTTGTATCTTTCTAG	0.55	0.244444
endogenous - mutated sites	CATTCGCAGTTC	0	0.0344828	TACGTTAAACAATACGAGGCACTTACTCCGCATTCGCAGTTCATTACGTACGTGTTGTTATTCTACCGATATAACAAAAATCTACTAACCTAACTAAGTTCATCTGGGACAATTTAGTAATTACCAATAAAAACGGACTGTACTTTCAAAATTTACCCAGTAGGCCAGCAAATAAAGAAAATTATACCAGATTACTTCTGCCTGGAGTTCGCTATTCCTATTGTAGTTTT	4	GTACGT	TACTAAC	TAG	70	34		[0 0 0]		[1 1 1]		6	41	73							YDL115C		-13.23	2	54	20	129	0.965517	0.0801842	GTACGTGTTGTTATTCTACCGATATAACAAAAATCTACTAACCTAACTAAGTTCATCTGGGACAATTTAG	0.35	0.328571
endogenous - mutated sites	TAGAAGACAGGT	1	0	TACGTTAAACAATACGAGGCACTTACTCCGTAGAAGACAGGTATTACGTATGTGAATATTTTATCACTAAATTTATTGAAAAGAGAACGTTACTAACAGTGGAATTTTTTTTTCCAGAAATAACCAATAAAAACGGACTGTACTTTCAAAATTTACCCAGTAGGCCAGCAAATAAAGAAAATTATACCAGATTACTTCTGCCTGGAGTTCGCTATTCCTATTGTAGTTTT	1	GTATGT	TACTAAC	CAG	70	31		[0 0 0]		[0 0 1]		6	44	73							YBR111W-A		-12.14	-2	2	4	57	0	0.503621	GTATGTGAATATTTTATCACTAAATTTATTGAAAAGAGAACGTTACTAACAGTGGAATTTTTTTTTCCAG	0.5	0.257143
endogenous - mutated sites	TTAACAACAAGC			TACGTTAAACAATACGAGGCACTTACTCCGTTAACAACAAGCATTACGTATGTGAATATTTTATCACTAAATTTATTGAAAAGAGGACTAACCTAACAGTGGAATTTTTTTTTCCAGAAATAACCAATAAAAACGGACTGTACTTTCAAAATTTACCCAGTAGGCCAGCAAATAAAGAAAATTATACCAGATTACTTCTGCCTGGAGTTCGCTATTCCTATTGTAGTTTT	1	GTATGT	GACTAAC	CAG	70	31		[0 0 0]		[0 1 1]		6	44	73							YBR111W-A		-8.86	16	53	1	25		-0.331436	GTATGTGAATATTTTATCACTAAATTTATTGAAAAGAGGACTAACCTAACAGTGGAATTTTTTTTTCCAG	0.5	0.271429
endogenous - mutated sites	AGGTTGATCGCG	0.767202	0.0942751	TACGTTAAACAATACGAGGCACTTACTCCGAGGTTGATCGCGATTACGTATGTGAATATTTTATCACTAAATTTATTGAAAAGAGGACTAACCTAACAGTGGAATTTTTTTTTCTAGAATTGACCAATAAAAACGGACTGTACTTTCAAAATTTACCCAGTAGGCCAGCAAATAAAGAAAATTATACCAGATTACTTCTGCCTGGAGTTCGCTATTCCTATTGTAGTTTT	1	GTATGT	GACTAAC	TAG	70	31		[0 0 0]		[0 1 0]		6	44	73							YBR111W-A		-11.31	[0;-1;-2]	[75;2;73]	[165;1;1]	357	0.138523	-0.290651	GTATGTGAATATTTTATCACTAAATTTATTGAAAAGAGGACTAACCTAACAGTGGAATTTTTTTTTCTAG	0.55	0.257143
endogenous - mutated sites	ATAAGTAGAGCG	0.772223	0.0655942	TACGTTAAACAATACGAGGCACTTACTCCGATAAGTAGAGCGATTACGTATGTTATAAATTACCAAGACTATATCCGCCACGGCTGGGTGCAGGCATCGCTCCCTGTGGCTTAAGAAAATAATAGGTACTAACCTAACAATAAAAACATCCACTACTCTGTCGCGTGTTCCCTGTGCTCAGATCATCCAGATTACTTCTGCCTGGAGTTCGCTATTCCTATTGTAGTTTT	1	GTATGT	TACTAAC	CAG	134	54		[0 0 0]		[0 1 0]		6	85	137							YPR153W		-9.43	[-3;0;0;-2;-4;0]	[1;11;2;0;0;3]	[490;80;3;1;1;1]	3560	0.162182	0.655743	GTATGTTATAAATTACCAAGACTATATCCGCCACGGCTGGGTGCAGGCATCGCTCCCTGTGGCTTAAGAAAATAATAGGTACTAACCTAACAATAAAAACATCCACTACTCTGTCGCGTGTTCCCTGTGCTCAG	0.3	0.447761
endogenous - mutated sites	GTTTGTTGGGCG	0.941176	0	TACGTTAAACAATACGAGGCACTTACTCCGGTTTGTTGGGCGATTACGTATGTTTTAAAAGATATATACGTATATTTATATATCACTCTTCTGAGAAAGTTTGCCATAGATTGTACTAACCTAACAAAGAAAGTGTCAAGGAACTTCAAAGATATCGTTTATTGAAATAGTAGCTAGAAAATTATACCAGATTACTTCTGCCTGGAGTTCGCTATTCCTATTGTAGTTTT	1	GTATGT	TACTAAC	TAG	123	56		[0 0 0]		[0 1 1]		6	72	126							YEL012W		-19.98	[]	[]	[]	20	0.0588235	65535	GTATGTTTTAAAAGATATATACGTATATTTATATATCACTCTTCTGAGAAAGTTTGCCATAGATTGTACTAACCTAACAAAGAAAGTGTCAAGGAACTTCAAAGATATCGTTTATTGAAATAG	0.4	0.276423
endogenous - mutated sites	AGGTACCGAAAT	1	0	TACGTTAAACAATACGAGGCACTTACTCCGAGGTACCGAAATATTAGGTACGTGAATATTTTATCACTAAATTTATTGAAAAGAGAACGTTACTAACAGTGGAATTTTTTTTTCCAGAACTGACCAATAAAAACGGACTGTACTTTCAAAATTTACCCAGTAGGCCAGCAAATAAAGAAAATTATACCAGATTACTTCTGCCTGGAGTTCGCTATTCCTATTGTAGTTTT	1	GTACGT	TACTAAC	CAG	70	31		[0 0 0]		[1 0 1]		6	44	73							YBR111W-A		-14.38	[]	[]	[]	421	0	0.974088	GTACGTGAATATTTTATCACTAAATTTATTGAAAAGAGAACGTTACTAACAGTGGAATTTTTTTTTCCAG	0.5	0.271429
endogenous - mutated sites	TCATACCCCGGT	0.928869	0.0711314	TACGTTAAACAATACGAGGCACTTACTCCGTCATACCCCGGTATTAGGTACGTGAATATTTTATCACTAAATTTATTGAAAAGAGAACGTTACTAACAGTGGAATTTTTTTTTCTAGAAATCACCAATAAAAACGGACTGTACTTTCAAAATTTACCCAGTAGGCCAGCAAATAAAGAAAATTATACCAGATTACTTCTGCCTGGAGTTCGCTATTCCTATTGTAGTTTT	1	GTACGT	TACTAAC	TAG	70	31		[0 0 0]		[1 0 0]		6	44	73							YBR111W-A		-12.01	[-4;-3;-4]	[45;-1;103]	[44;2;1]	255	0	0.341373	GTACGTGAATATTTTATCACTAAATTTATTGAAAAGAGAACGTTACTAACAGTGGAATTTTTTTTTCTAG	0.55	0.257143
endogenous - mutated sites	GGGTACTGGTAG	0.0243902	0	TACGTTAAACAATACGAGGCACTTACTCCGGGGTACTGGTAGATTAGGTACGTGAATATTTTATCACTAAATTTATTGAAAAGAGGACTAACCTAACAGTGGAATTTTTTTTTCCAGAAATTACCAATAAAAACGGACTGTACTTTCAAAATTTACCCAGTAGGCCAGCAAATAAAGAAAATTATACCAGATTACTTCTGCCTGGAGTTCGCTATTCCTATTGTAGTTTT	1	GTACGT	GACTAAC	CAG	70	31		[0 0 0]		[1 1 1]		6	44	73							YBR111W-A		-15.02	1	80	1	50	0.97561	0.446716	GTACGTGAATATTTTATCACTAAATTTATTGAAAAGAGGACTAACCTAACAGTGGAATTTTTTTTTCCAG	0.5	0.285714
endogenous - mutated sites	CAGTCTGAAAGG	0.585551	0	TACGTTAAACAATACGAGGCACTTACTCCGCAGTCTGAAAGGATTAGGTACGTGAATATTTTATCACTAAATTTATTGAAAAGAGGACTAACCTAACAGTGGAATTTTTTTTTCTAGAAATCACCAATAAAAACGGACTGTACTTTCAAAATTTACCCAGTAGGCCAGCAAATAAAGAAAATTATACCAGATTACTTCTGCCTGGAGTTCGCTATTCCTATTGTAGTTTT	1	GTACGT	GACTAAC	TAG	70	31		[0 0 0]		[1 1 0]		6	44	73							YBR111W-A		-13.35	[]	[]	[]	107	0.414449	0.777129	GTACGTGAATATTTTATCACTAAATTTATTGAAAAGAGGACTAACCTAACAGTGGAATTTTTTTTTCTAG	0.55	0.271429
endogenous - mutated sites	CAGTCCGAGAGA	0.589168	0	TACGTTAAACAATACGAGGCACTTACTCCGCAGTCCGAGAGAATTAGGTACGTGTTGTTATTCTACCGATATAACAAAAATCTACTAACCTAACTAAGTTCATCTGGGACAATTTAGTAATTACCAATAAAAACGGACTGTACTTTCAAAATTTACCCAGTAGGCCAGCAAATAAAGAAAATTATACCAGATTACTTCTGCCTGGAGTTCGCTATTCCTATTGTAGTTTT	4	GTACGT	TACTAAC	TAG	70	34		[0 0 0]		[1 1 1]		6	41	73							YDL115C		-16.33	[]	[]	[]	983	0.410832	0.786057	GTACGTGTTGTTATTCTACCGATATAACAAAAATCTACTAACCTAACTAAGTTCATCTGGGACAATTTAG	0.35	0.328571
endogenous - mutated sites	AAAGGGAACCGC	0	0.00659151	TACGTTAAACAATACGAGGCACTTACTCCGAAAGGGAACCGCATTATATACGTGTTGTTATTCTACCGATATAACAAAAAGGTACTAACCTAACTAAGTTCATCTGGGACAATTTAGTAATTACCAATAAAAACGGACTGTACTTTCAAAATTTACCCAGTAGGCCAGCAAATAAAGAAAATTATACCAGATTACTTCTGCCTGGAGTTCGCTATTCCTATTGTAGTTTT	4	GTACGT	TACTAAC	TAG	70	34		[0 0 0]		[1 1 1]		6	41	73							YDL115C		-11.98	[10;10;10;10;7]	[68;70;81;98;36]	[1;1;1;1;1]	460	0.856305	-0.139725	ATACGTGTTGTTATTCTACCGATATAACAAAAAGGTACTAACCTAACTAAGTTCATCTGGGACAATTTAG	0.35	0.328571
endogenous - mutated sites	GAGCCAGTTTTA	0	0	TACGTTAAACAATACGAGGCACTTACTCCGGAGCCAGTTTTAATTATATATGTGTTAATATTCTACCGATATAACAAAACTGCGTTTGACTAACTAAGTTCATCTGGGACAATTTAGTAATTACCAATAAAAACGGACTGTACTTTCAAAATTTACCCAGTAGGCCAGCAAATAAAGAAAATTATACCAGATTACTTCTGCCTGGAGTTCGCTATTCCTATTGTAGTTTT	1	GTATGT	GACTAAC	TAG	70	34		[0 0 0]		[0 0 1]		6	41	73							YDL115C		-8.46	[]	[]	[]	28	1	0.495934	ATATGTGTTAATATTCTACCGATATAACAAAACTGCGTTTGACTAACTAAGTTCATCTGGGACAATTTAG	0.35	0.314286
endogenous - mutated sites	AGCTCCAACACA	0	0	TACGTTAAACAATACGAGGCACTTACTCCGAGCTCCAACACAATTATTTACGTGTTGTTATTCTACCGATATAACAAAAAAGTACTAACCTAACTAAGTTCATCTGGGACAATTCAGTAATTACCAATAAAAACGGACTGTACTTTCAAAATTTACCCAGTAGGCCAGCAAATAAAGAAAATTATACCAGATTACTTCTGCCTGGAGTTCGCTATTCCTATTGTAGTTTT	1	GTACGT	TACTAAC	CAG	70	34		[0 0 0]		[1 1 0]		6	41	73							YDL115C		-10.53	[]	[]	[]	243	1	-0.343769	TTACGTGTTGTTATTCTACCGATATAACAAAAAAGTACTAACCTAACTAAGTTCATCTGGGACAATTCAG	0.3	0.328571
endogenous - mutated sites	CAGATTTACAGT			TACGTTAAACAATACGAGGCACTTACTCCGCAGATTTACAGTATTCCGTATGTAACAAATTGCAAAACATACCCTTATTAACTTTTATCTGGACGAGCAATAGCAACTAACAGCTTTATTATTTTAATAATATATAGAAACTCTTTCAAAATTTACCCAGTAGGCCAGCAAATAAAGAAAATTATACCAGATTACTTCTGCCTGGAGTTCGCTATTCCTATTGTAGTTTT	1	GTATGT	AACTAAC	TAG	90	37		[0 0 0]		[1 0 1]		6	58	93							YIL073C		-8.24	[]	[]	[]	111		0.0940987	GTATGTAACAAATTGCAAAACATACCCTTATTAACTTTTATCTGGACGAGCAATAGCAACTAACAGCTTTATTATTTTAATAATATATAG	0.5	0.266667
endogenous - mutated sites	GTTGTCACCACG	0	0	TACGTTAAACAATACGAGGCACTTACTCCGGTTGTCACCACGATTCGGTATATAACAAAAAGCAAAACATACCCTTATTAACTTTTATCTGGACGAGCAATAGCAACTAACAGCTTTATTATTTTAATAATATATAGAAACTCTTTCAAAATTTACCCAGTAGGCCAGCAAATAAAGAAAATTATACCAGATTACTTCTGCCTGGAGTTCGCTATTCCTATTGTAGTTTT	4	GTATAT	AACTAAC	TAG	90	37		[0 0 0]		[0 0 1]		6	58	93							YIL073C		-8.34	[]	[]	[]	27	1	-0.519861	GTATATAACAAAAAGCAAAACATACCCTTATTAACTTTTATCTGGACGAGCAATAGCAACTAACAGCTTTATTATTTTAATAATATATAG	0.5	0.255556
endogenous - mutated sites	GCTCCTACTACA	0	0.00309598	TACGTTAAACAATACGAGGCACTTACTCCGGCTCCTACTACAATTCTGTACGTGTTGTTATTCTACCGATATAACAAAATTGTACTAACCTAACTAAGTTCATCTGGGACAATTTAGTAATTACCAATAAAAACGGACTGTACTTTCAAAATTTACCCAGTAGGCCAGCAAATAAAGAAAATTATACCAGATTACTTCTGCCTGGAGTTCGCTATTCCTATTGTAGTTTT	4	GTACGT	TACTAAC	TAG	70	34		[0 0 0]		[1 1 1]		6	41	73							YDL115C		-12.99	-4	58	1	180	0.996904	0.304048	GTACGTGTTGTTATTCTACCGATATAACAAAATTGTACTAACCTAACTAAGTTCATCTGGGACAATTTAG	0.35	0.328571
endogenous - mutated sites	GTTCCGTACAGT	0.0763445	0.109637	TACGTTAAACAATACGAGGCACTTACTCCGGTTCCGTACAGTATTGGGTACGTGTGCATTTGCAAGAAACTGAGCTGTTTCCCCCTCTTATCCACTCATTTTCTCTGACTTGACAAAGAAATACTAACTAACAACTTTTGCCACTACAAATATCAACGAATAGGTTAACAAATAAAGAAAATTATACCAGATTACTTCTGCCTGGAGTTCGCTATTCCTATTGTAGTTTT	4	GTACGT	TACTAAC	TAG	116	46		[0 0 0]		[1 0 1]		6	75	119							YMR133W		-17.97	[-1;-3;0]	[15;-1;55]	[88;1;1]	1145	0.773819	0.322251	GTACGTGTGCATTTGCAAGAAACTGAGCTGTTTCCCCCTCTTATCCACTCATTTTCTCTGACTTGACAAAGAAATACTAACTAACAACTTTTGCCACTACAAATATCAACGAATAG	0.2	0.37931
endogenous - mutated sites	ATCAAGCGCCTC	0.324683	0.00673102	TACGTTAAACAATACGAGGCACTTACTCCGATCAAGCGCCTCATTGGGTACGTGTGCATTTGCAAGAAACTGAGCTGTTTCCCCCTCTTATCCACTCATTTTCTCTGACTTGACAAGACTAACCTAACTAACAACTTTTGCCACTACAAATTTGAGTGAATAGGTTAACAAATAAAGAAAATTATACCAGATTACTTCTGCCTGGAGTTCGCTATTCCTATTGTAGTTTT	1	GTACGT	GACTAAC	TAG	116	46		[0 0 0]		[1 1 1]		6	75	119							YMR133W		-20.32	-1	15	5	544	0.668586	0.112277	GTACGTGTGCATTTGCAAGAAACTGAGCTGTTTCCCCCTCTTATCCACTCATTTTCTCTGACTTGACAAGACTAACCTAACTAACAACTTTTGCCACTACAAATTTGAGTGAATAG	0.3	0.396552
endogenous - mutated sites	GTATCATCCCAC	0.337748	0	TACGTTAAACAATACGAGGCACTTACTCCGGTATCATCCCACATTGTGTACGTGTTGTTATTCTACCGATATAACAAAAATTCGTTTGACTAACTAAGTTCATCTGGGACAATTTAGTAATTACCAATAAAAACGGACTGTACTTTCAAAATTTACCCAGTAGGCCAGCAAATAAAGAAAATTATACCAGATTACTTCTGCCTGGAGTTCGCTATTCCTATTGTAGTTTT	1	GTACGT	GACTAAC	TAG	70	34		[0 0 0]		[1 0 1]		6	41	73							YDL115C		-17.85	[]	[]	[]	59	0.662252	-0.965702	GTACGTGTTGTTATTCTACCGATATAACAAAAATTCGTTTGACTAACTAAGTTCATCTGGGACAATTTAG	0.35	0.328571
endogenous - mutated sites	ACGAGTAAAGTC	0.315423	0.010532	TACGTTAAACAATACGAGGCACTTACTCCGACGAGTAAAGTCATTGTGTATGTGTTAATATTCTACCGATATAACAAAAAAGTACTAACCTAACTAAGTTCATCTGGGACAATTTAGTAATTACCAATAAAAACGGACTGTACTTTCAAAATTTACCCAGTAGGCCAGCAAATAAAGAAAATTATACCAGATTACTTCTGCCTGGAGTTCGCTATTCCTATTGTAGTTTT	1	GTATGT	TACTAAC	TAG	70	34		[0 0 0]		[0 1 1]		6	41	73							YDL115C		-17.3	0	62	9	188	0.674045	0.845812	GTATGTGTTAATATTCTACCGATATAACAAAAAAGTACTAACCTAACTAAGTTCATCTGGGACAATTTAG	0.35	0.3
endogenous - mutated sites	ACTGCCGAGACT	0.0684998	0	TACGTTAAACAATACGAGGCACTTACTCCGACTGCCGAGACTATTTTGTACGTGTTGTTATTCTACCGATATAACAAAAATACGTTTGACTAACTAAGTTCATCTGGGACAATTCAGTAATTACCAATAAAAACGGACTGTACTTTCAAAATTTACCCAGTAGGCCAGCAAATAAAGAAAATTATACCAGATTACTTCTGCCTGGAGTTCGCTATTCCTATTGTAGTTTT	1	GTACGT	GACTAAC	CAG	70	34		[0 0 0]		[1 0 0]		6	41	73							YDL115C		-14.76	-4	41	1	495	0.9315	0.442351	GTACGTGTTGTTATTCTACCGATATAACAAAAATACGTTTGACTAACTAAGTTCATCTGGGACAATTCAG	0.3	0.342857
endogenous - mutated sites	ATAAGCGGGCGT	0	0	TACGTTAAACAATACGAGGCACTTACTCCGATAAGCGGGCGTATTTTGTATGTGTTAATATTCTACCGATATAACAAAAACGTACTAACCTAACTAAGTTCATCTGGGACAATTCAGTAATTACCAATAAAAACGGACTGTACTTTCAAAATTTACCCAGTAGGCCAGCAAATAAAGAAAATTATACCAGATTACTTCTGCCTGGAGTTCGCTATTCCTATTGTAGTTTT	1	GTATGT	TACTAAC	CAG	70	34		[0 0 0]		[0 1 0]		6	41	73							YDL115C		-14.38	8	2	2	66	1	-0.210862	GTATGTGTTAATATTCTACCGATATAACAAAAACGTACTAACCTAACTAAGTTCATCTGGGACAATTCAG	0.3	0.328571
endogenous - mutated sites	TGGAGCAGAATT	0.874879	0.0825024	TACGTTAAACAATACGAGGCACTTACTCCGTGGAGCAGAATTCAAAAGTAAGTATAGGTCGAAACTAGGCATCCTGTGCCATCTCAATTTTACTACGTTCTTTTACTAATAAGGCAAATTTAATAATAGCAACAGGACTGTACTTTCAAAATTTACCCAGTAGGCCAGCAAATAAAGAAAATTATACCAGATTACTTCTGCCTGGAGTTCGCTATTCCTATTGTAGTTTT	4	GTAAGT	TAATAAC	TAG	82	13		[0 0 0]		[0 0 1]		6	74	85							YLR445W		-12.79	[0;0]	[9;57]	[27;3]	454	0.0426182	0.62665	GTAAGTATAGGTCGAAACTAGGCATCCTGTGCCATCTCAATTTTACTACGTTCTTTTACTAATAAGGCAAATTTAATAATAG	0.3	0.329268
endogenous - mutated sites	GCGTCAAAGTAT	0.0989553	0.859255	TACGTTAAACAATACGAGGCACTTACTCCGGCGTCAAAGTATCAAAAGTAAGTATAGGTCGAAACTAGGCATCCTGTGCCATCTCAATTTTACTACGTTCTTTTACTAATAAGGCTACTAACATAATAGCAACAGGACTGTACTTTCAAAATTTACCCAGTAGGCCAGCAAATAAAGAAAATTATACCAGATTACTTCTGCCTGGAGTTCGCTATTCCTATTGTAGTTTT	1	GTAAGT	TACTAAC	TAG	82	13		[0 0 0]		[0 1 1]		6	74	85							YLR445W		-10.33	[0;0;-3;-1;0;-2;0;0;0;0;0;0]	[50;8;46;50;54;54;35;45;63;64;72;87]	[280;117;5;2;2;1;1;1;1;1;1;1]	522	0.0417899	0.562326	GTAAGTATAGGTCGAAACTAGGCATCCTGTGCCATCTCAATTTTACTACGTTCTTTTACTAATAAGGCTACTAACATAATAG	0.25	0.353659
endogenous - mutated sites	CACAATTCACTG	0.250511	0.170648	TACGTTAAACAATACGAGGCACTTACTCCGCACAATTCACTGCAAAAGTAAGTATAGGTCGAAACTAGGCATCCTGTGCCATCTCAATTTTACTACGTTCTTTTACTAATAATACTACTAACATAACAGCAACAGGACTGTACTTTCAAAATTTACCCAGTAGGCCAGCAAATAAAGAAAATTATACCAGATTACTTCTGCCTGGAGTTCGCTATTCCTATTGTAGTTTT	1	GTAAGT	TACTAAC	CAG	82	13		[0 0 0]		[0 1 0]		6	74	85							YLR445W		-12.62	[0;0;7;0;-1;0;0;0]	[8;57;16;72;36;33;49;59]	[54;14;4;3;1;1;1;1]	412	0.578841	0.301945	GTAAGTATAGGTCGAAACTAGGCATCCTGTGCCATCTCAATTTTACTACGTTCTTTTACTAATAATACTACTAACATAACAG	0.25	0.341463
endogenous - mutated sites	ACTCTACCTCTG	0.77202	0	TACGTTAAACAATACGAGGCACTTACTCCGACTCTACCTCTGCAAAAGTAAGTATAGGTCGAAACTAGGCATCCTGTGCCATCTCAATTTTACTACGTTCTTTTACTAATACTGCAAATTTAATAATAGCAACAGGACTGTACTTTCAAAATTTACCCAGTAGGCCAGCAAATAAAGAAAATTATACCAGATTACTTCTGCCTGGAGTTCGCTATTCCTATTGTAGTTTT	4	GTAAGT	TAATAAC	TAG	82	13		[0 0 0]		[0 0 1]		6	74	85							YLR445W		-11.94	0	8	2	786	0.22798	0.830255	GTAAGTATAGGTCGAAACTAGGCATCCTGTGCCATCTCAATTTTACTACGTTCTTTTACTAATACTGCAAATTTAATAATAG	0.35	0.329268
endogenous - mutated sites	CACTAAGGGGAG	0.579832	0.277311	TACGTTAAACAATACGAGGCACTTACTCCGCACTAAGGGGAGCAAAAGTAAGTATAGGTCGAAACTAGGCATCCTGTGCCATCTCAATTTTACTACGTTCTTTTACTAATACTGCAAATTTAATAATAGCAACAGGACTGTACTTTCAAAATTTACCCAGTAGGCCAGCAAATAAAGAAAATTATACCAGATTACTTCTGCCTGGAGTTCGCTATTCCTATTGTAGTTTT	4	GTAAGT	TAATAAC	TAG	82	13		[0 0 0]		[0 0 1]		6	74	85							YLR445W		-13.49	[2;2]	[11;49]	[33;1]	75	0.142857	0.145686	GTAAGTATAGGTCGAAACTAGGCATCCTGTGCCATCTCAATTTTACTACGTTCTTTTACTAATACTGCAAATTTAATAATAG	0.35	0.329268
endogenous - mutated sites	GTTAAACCCGGA	0.564093	0.0114943	TACGTTAAACAATACGAGGCACTTACTCCGGTTAAACCCGGACAAAAGTAAGTATAGGTCGAAACTAGGCATCCTGTGCCATCTCAATTTTACTACGTTCTTTTACTAATATTGCAAATTTAATAATAGCAACAGGACTGTACTTTCAAAATTTACCCAGTAGGCCAGCAAATAAAGAAAATTATACCAGATTACTTCTGCCTGGAGTTCGCTATTCCTATTGTAGTTTT	4	GTAAGT	TAATAAC	TAG	82	13		[0 0 0]		[0 0 1]		6	74	85							YLR445W		-16.36	[0;1;7]	[8;3;16]	[4;1;1]	316	0.424413	0.849493	GTAAGTATAGGTCGAAACTAGGCATCCTGTGCCATCTCAATTTTACTACGTTCTTTTACTAATATTGCAAATTTAATAATAG	0.4	0.317073
endogenous - mutated sites	GGTGGAACTTCC	0.538614	0.00233892	TACGTTAAACAATACGAGGCACTTACTCCGGGTGGAACTTCCCAAAAGTACGTTCATTCAGTGGTTAATTATCTTTTAAGTTTATTTACGTTTTTGAGACCTTACTAACGACCAGGACAGTGTTGAATAAAAACGGACTGTACTTTCAAAATTTACCCAGTAGGCCAGCAAATAAAGAAAATTATACCAGATTACTTCTGCCTGGAGTTCGCTATTCCTATTGTAGTTTT	1	GTACGT	TACTAAC	CAG	73	22		[0 0 0]		[1 0 1]		6	56	76							YDR139C		-12.15	[10;0]	[4;2]	[3;1]	372	0.459047	0.221379	GTACGTTCATTCAGTGGTTAATTATCTTTTAAGTTTATTTACGTTTTTGAGACCTTACTAACGACCAGGACAG	0.15	0.342466
endogenous - mutated sites	ACTCTGTTGAAC	0.943699	0.023574	TACGTTAAACAATACGAGGCACTTACTCCGACTCTGTTGAACCAAAAGTACGTTTCCGGCAAACGCTATAAATTTTTGTTAACTTGTAAGGATTCGAAGCAAAGCACAATTTTACTAACCTGTTCTCAAACATATTTTTTTTTCACAGTCTTTTACCCAGTAGGCCAGCAAATAAAGAAAATTATACCAGATTACTTCTGCCTGGAGTTCGCTATTCCTATTGTAGTTTT	1	GTACGT	TACTAAC	CAG	101	40		[0 0 0]		[1 0 1]		6	66	104							YDR367W		-9.87	[1;0;-1;-1;-1;0;0;0]	[19;23;2;4;51;18;2;3]	[53;22;5;1;1;1;1;1]	2358	0.0327269	1.19087	GTACGTTTCCGGCAAACGCTATAAATTTTTGTTAACTTGTAAGGATTCGAAGCAAAGCACAATTTTACTAACCTGTTCTCAAACATATTTTTTTTTCACAG	0.5	0.326733
endogenous - mutated sites	ATAAAGAGTCCG	0.665375	0.00776356	TACGTTAAACAATACGAGGCACTTACTCCGATAAAGAGTCCGCAAAAGTACGTTTCCGGCAAACGCTATAAATTTTTGTTAACTTGTAAGGATTCGAAGCAAAGCACAATTTTACTAACCTGTTCTCAAACATATTTTTTTTTCATAGTCTTTTACCCAGTAGGCCAGCAAATAAAGAAAATTATACCAGATTACTTCTGCCTGGAGTTCGCTATTCCTATTGTAGTTTT	1	GTACGT	TACTAAC	TAG	101	40		[0 0 0]		[1 0 0]		6	66	104							YDR367W		-9.42	[0;-7;-5;0]	[17;-4;-3;45]	[8;2;1;1]	1127	0.326861	0.954572	GTACGTTTCCGGCAAACGCTATAAATTTTTGTTAACTTGTAAGGATTCGAAGCAAAGCACAATTTTACTAACCTGTTCTCAAACATATTTTTTTTTCATAG	0.55	0.316832
endogenous - mutated sites	ACACATTGTGGG	0.16388	0	TACGTTAAACAATACGAGGCACTTACTCCGACACATTGTGGGCAAAAGTACGTTTCCGGCAAACGCTATAAATTTTTGTTAACTTGTAAGGATTCGAAGCAAAGCACGACTAACCTAACCTGTTCTCAAACATATTTTTTTTTCACAGTCTTTTACCCAGTAGGCCAGCAAATAAAGAAAATTATACCAGATTACTTCTGCCTGGAGTTCGCTATTCCTATTGTAGTTTT	1	GTACGT	GACTAAC	CAG	101	40		[0 0 0]		[1 1 1]		6	66	104							YDR367W		-13.8	0	63	1	855	0.83612	0.48938	GTACGTTTCCGGCAAACGCTATAAATTTTTGTTAACTTGTAAGGATTCGAAGCAAAGCACGACTAACCTAACCTGTTCTCAAACATATTTTTTTTTCACAG	0.5	0.356436
endogenous - mutated sites	CATCTCGGAAGG	0.243347	0	TACGTTAAACAATACGAGGCACTTACTCCGCATCTCGGAAGGCAAAAGTACGTTTCCGGCAAACGCTATAAATTTTTGTTAACTTGTAAGGATTCGAAGCAAAGCACGACTAACCTAACCTGTTCTCAAACATATTTTTTTTTCATAGTCTTTTACCCAGTAGGCCAGCAAATAAAGAAAATTATACCAGATTACTTCTGCCTGGAGTTCGCTATTCCTATTGTAGTTTT	1	GTACGT	GACTAAC	TAG	101	40		[0 0 0]		[1 1 0]		6	66	104							YDR367W		-11.51	[0;0]	[3;5]	[1;1]	915	0.756653	0.466129	GTACGTTTCCGGCAAACGCTATAAATTTTTGTTAACTTGTAAGGATTCGAAGCAAAGCACGACTAACCTAACCTGTTCTCAAACATATTTTTTTTTCATAG	0.55	0.346535
endogenous - mutated sites	ACAATTAGACTC	0.0298507	0	TACGTTAAACAATACGAGGCACTTACTCCGACAATTAGACTCCAAACGTACGTAAATCACCGGCAACACGCATAGGTGTTTAGAAAGGGACCTAGCTTGCTATTTGGGTGTTAGACTAACCTAACTATTGCTTCTGTACACCGGAAGAGCAGAGGTATCATCCCTTCCTGTACTTGTACTTTAAACAGAATAAACTTCTGCCTGGAGTTCGCTATTCCTATTGTAGTTTT	4	GTACGT	GACTAAC	CAG	141	74		[0 0 0]		[1 1 0]		6	72	144							YKL006C-A		-5.41	[]	[]	[]	835	0.970149	-0.462507	GTACGTAAATCACCGGCAACACGCATAGGTGTTTAGAAAGGGACCTAGCTTGCTATTTGGGTGTTAGACTAACCTAACTATTGCTTCTGTACACCGGAAGAGCAGAGGTATCATCCCTTCCTGTACTTGTACTTTAAACAG	0.4	0.439716
endogenous - mutated sites	CATCCGTAGCTA	0	0	TACGTTAAACAATACGAGGCACTTACTCCGCATCCGTAGCTACAAACGTACGTAAATCACCGGCAACACGCATAGGTGTTTAGAACGGGACCTAGCTTGCTATAGGGACGTTAGACTAACCTAACTATTGCTTCTGTACACCGGATCAGCAGACGTATCATCCCTTCATCTACGTGTACTTTAAACAGACTGAACTTCTGCCTGGAGTTCGCTATTCCTATTGTAGTTTT	4	GTACGT	GACTAAC	CAG	141	74		[0 0 0]		[1 1 0]		6	72	144							YKL006C-A		-10.51	[]	[]	[]	1292	1	-0.844283	GTACGTAAATCACCGGCAACACGCATAGGTGTTTAGAACGGGACCTAGCTTGCTATAGGGACGTTAGACTAACCTAACTATTGCTTCTGTACACCGGATCAGCAGACGTATCATCCCTTCATCTACGTGTACTTTAAACAG	0.35	0.453901
endogenous - mutated sites	CACGTACAGTCT	0	0	TACGTTAAACAATACGAGGCACTTACTCCGCACGTACAGTCTCAAACGTACGTAAATCACCGGCAACACGCATAGGTGTTTAGAACGGGACCTAGCTTGCTATATTGAGGTTAGACTAACCTAACTATTGCTTCTGTACACCGGGTGAGCAGCTGTATCATCCCTTCATTTACGTGTACTTTAAATAGAACGAACTTCTGCCTGGAGTTCGCTATTCCTATTGTAGTTTT	4	GTACGT	GACTAAC	TAG	141	74		[0 0 0]		[1 1 1]		6	72	144							YKL006C-A		-10.35	[]	[]	[]	2190	1	-0.154848	GTACGTAAATCACCGGCAACACGCATAGGTGTTTAGAACGGGACCTAGCTTGCTATATTGAGGTTAGACTAACCTAACTATTGCTTCTGTACACCGGGTGAGCAGCTGTATCATCCCTTCATTTACGTGTACTTTAAATAG	0.45	0.432624
endogenous - mutated sites	CAATTTTGGATC	0.203587	0	TACGTTAAACAATACGAGGCACTTACTCCGCAATTTTGGATCCAAACGTACGTAAATCACCGGCAACACGCATAGGTGTTTAGAATTGGACCTAGCTTGCTATATCGCTGTTATAAGCTACTAACTATTGCTTCTGTACACCGGACGAGCAGATTTATCATCCCTTCCTGTACTTGTACTTTAAACAGATTGAACTTCTGCCTGGAGTTCGCTATTCCTATTGTAGTTTT	1	GTACGT	TACTAAC	CAG	141	74		[0 0 0]		[1 0 0]		6	72	144							YKL006C-A		-6.38	[]	[]	[]	589	0.796413	-0.707448	GTACGTAAATCACCGGCAACACGCATAGGTGTTTAGAATTGGACCTAGCTTGCTATATCGCTGTTATAAGCTACTAACTATTGCTTCTGTACACCGGACGAGCAGATTTATCATCCCTTCCTGTACTTGTACTTTAAACAG	0.4	0.41844
endogenous - mutated sites	ACTGCACGCTAG	0.0178974	0	TACGTTAAACAATACGAGGCACTTACTCCGACTGCACGCTAGCAAACGTACGTAAATCACCGGCAACACGCATAGGTGTTTAGAATTGGACCTAGCTTGCTATCTGGGTGTTAGACTAACCTAACTATTGCTTCTGTACACCGGATTAGCAGATTTATCATCCCTTCGTGTACAAGTACTTTAAACAGATTGAACTTCTGCCTGGAGTTCGCTATTCCTATTGTAGTTTT	4	GTACGT	GACTAAC	CAG	141	74		[0 0 0]		[1 1 0]		6	72	144							YKL006C-A		-9.22	[]	[]	[]	1616	0.982103	-0.570152	GTACGTAAATCACCGGCAACACGCATAGGTGTTTAGAATTGGACCTAGCTTGCTATCTGGGTGTTAGACTAACCTAACTATTGCTTCTGTACACCGGATTAGCAGATTTATCATCCCTTCGTGTACAAGTACTTTAAACAG	0.3	0.41844
endogenous - mutated sites	ACCGTGGTGAGC	0	0	TACGTTAAACAATACGAGGCACTTACTCCGACCGTGGTGAGCCAAACGTACGTAAATCACCGGCAACACGCATAGGTGTTTAGACTGGGACCTAGCTTGCTATAAGGTTGTTAGACTAACCTAACTATTGCTTCTGTACACCGGATAAGCAGGTGTATCATCCCTTCATCTACACGTACTTTAAACAGAATCAACTTCTGCCTGGAGTTCGCTATTCCTATTGTAGTTTT	4	GTACGT	GACTAAC	CAG	141	74		[0 0 0]		[1 1 0]		6	72	144							YKL006C-A		-12.15	[]	[]	[]	1541	1	-0.662695	GTACGTAAATCACCGGCAACACGCATAGGTGTTTAGACTGGGACCTAGCTTGCTATAAGGTTGTTAGACTAACCTAACTATTGCTTCTGTACACCGGATAAGCAGGTGTATCATCCCTTCATCTACACGTACTTTAAACAG	0.3	0.432624
endogenous - mutated sites	CACTTTCGCGAT	0	0	TACGTTAAACAATACGAGGCACTTACTCCGCACTTTCGCGATCAAACGTACGTAAATCACCGGCAACACGCATAGGTGTTTAGAGTGGGACCTAGCTTGCTATAAGGATCTTAGACTAACCTAACTATTGCTTCTGTACACCGGCTGAGCAGATCTATCATCCCTTCATCTACTTGTACTTTAAATAGAGTGAACTTCTGCCTGGAGTTCGCTATTCCTATTGTAGTTTT	4	GTACGT	GACTAAC	TAG	141	74		[0 0 0]		[1 1 1]		6	72	144							YKL006C-A		-10.63	[]	[]	[]	172	1	-1.16594	GTACGTAAATCACCGGCAACACGCATAGGTGTTTAGAGTGGGACCTAGCTTGCTATAAGGATCTTAGACTAACCTAACTATTGCTTCTGTACACCGGCTGAGCAGATCTATCATCCCTTCATCTACTTGTACTTTAAATAG	0.45	0.425532
endogenous - mutated sites	TGGGGAATTACA	0.53988	0	TACGTTAAACAATACGAGGCACTTACTCCGTGGGGAATTACACAAACGTACGTAAATCACCGGCAACACGCATAGGTGTTTAGAGTGGGACCTAGCTTGCTATTTGGAGGTTATAAGCTACTAACTATTGCTTCTGTACACCGGAAGAGCAGATATATCATCCCTTCGTGTACATCTACTTTAAATAGAATTAACTTCTGCCTGGAGTTCGCTATTCCTATTGTAGTTTT	1	GTACGT	TACTAAC	TAG	141	74		[0 0 0]		[1 0 1]		6	72	144							YKL006C-A		-12.74	-1	2	1	793	0.46012	-0.319123	GTACGTAAATCACCGGCAACACGCATAGGTGTTTAGAGTGGGACCTAGCTTGCTATTTGGAGGTTATAAGCTACTAACTATTGCTTCTGTACACCGGAAGAGCAGATATATCATCCCTTCGTGTACATCTACTTTAAATAG	0.4	0.41844
endogenous - mutated sites	ACGGAACAGAAG	0.0286391	0	TACGTTAAACAATACGAGGCACTTACTCCGACGGAACAGAAGCAAACGTACGTAAATCACCGGCAACACGCATAGGTGTTTAGATTGGGACCTAGCTTGCTATAGGGATATTAGACTAACCTAACTATTGCTTCTGTACACCGGATTAGCAGATATATCATCCCTTCATCTACGTGTACTTTAAATAGAATAAACTTCTGCCTGGAGTTCGCTATTCCTATTGTAGTTTT	4	GTACGT	GACTAAC	TAG	141	74		[0 0 0]		[1 1 1]		6	72	144							YKL006C-A		-7.8	0	3	6	1069	0.971361	0.0565641	GTACGTAAATCACCGGCAACACGCATAGGTGTTTAGATTGGGACCTAGCTTGCTATAGGGATATTAGACTAACCTAACTATTGCTTCTGTACACCGGATTAGCAGATATATCATCCCTTCATCTACGTGTACTTTAAATAG	0.4	0.404255
endogenous - mutated sites	GGCACTACTGGA	0	0	TACGTTAAACAATACGAGGCACTTACTCCGGGCACTACTGGACAAACGTACGTAAATCACCGGCAACACGCATAGGTGTTTAGATTGGGACCTAGCTTGCTATATTGATTTTAGACTAACCTAACTATTGCTTCTGTACACCGGTTGAGCAGAAGTATCATCCCTTCACGTACATATACTTTAAATAGAAGGAACTTCTGCCTGGAGTTCGCTATTCCTATTGTAGTTTT	4	GTACGT	GACTAAC	TAG	141	74		[0 0 0]		[1 1 1]		6	72	144							YKL006C-A		-11.34	[]	[]	[]	744	1	0.0630161	GTACGTAAATCACCGGCAACACGCATAGGTGTTTAGATTGGGACCTAGCTTGCTATATTGATTTTAGACTAACCTAACTATTGCTTCTGTACACCGGTTGAGCAGAAGTATCATCCCTTCACGTACATATACTTTAAATAG	0.35	0.397163
endogenous - mutated sites	ATAATTAGTGGA	0.0568862	0.0245892	TACGTTAAACAATACGAGGCACTTACTCCGATAATTAGTGGACAAACGTATGTAAATCACCGGCAACACGCATAGGTGTTTAGAAAGGGACCTAGCTTGCTATACGGGTGTTAGACTAACCTAACTATTGCTTCTGTACACCGGGTGAGCAGATTTATCATCCCTTCATATACAGGTACTTTAAATAGAAGGAACTTCTGCCTGGAGTTCGCTATTCCTATTGTAGTTTT	1	GTATGT	GACTAAC	TAG	141	74		[0 0 0]		[0 1 1]		6	72	144							YKL006C-A		-7.1	[0;0;-2;4]	[-11;3;-13;-7]	[14;2;1;1]	764	0.918525	-0.140013	GTATGTAAATCACCGGCAACACGCATAGGTGTTTAGAAAGGGACCTAGCTTGCTATACGGGTGTTAGACTAACCTAACTATTGCTTCTGTACACCGGGTGAGCAGATTTATCATCCCTTCATATACAGGTACTTTAAATAG	0.35	0.41844
endogenous - mutated sites	ACTCGAGACATA	0	0	TACGTTAAACAATACGAGGCACTTACTCCGACTCGAGACATACAAACGTATGTAAATCACCGGCAACACGCATAGGTGTTTAGAAGGGGACCTAGCTTGCTATCTGGTTGTTATAAGCTACTAACTATTGCTTCTGTACACCGGATCAGCAGAGGTATCATCCCTTCACGTACAAGTACTTTAAATAGAAAGAACTTCTGCCTGGAGTTCGCTATTCCTATTGTAGTTTT	1	GTATGT	TACTAAC	TAG	141	74		[0 0 0]		[0 0 1]		6	72	144							YKL006C-A		-11.49	[]	[]	[]	893	1	-0.0795541	GTATGTAAATCACCGGCAACACGCATAGGTGTTTAGAAGGGGACCTAGCTTGCTATCTGGTTGTTATAAGCTACTAACTATTGCTTCTGTACACCGGATCAGCAGAGGTATCATCCCTTCACGTACAAGTACTTTAAATAG	0.3	0.425532
endogenous - mutated sites	CATCGTGCACAG	0.112746	0	TACGTTAAACAATACGAGGCACTTACTCCGCATCGTGCACAGCAAACGTATGTAAATCACCGGCAACACGCATAGGTGTTTAGAATCGGACCTAGCTTGCTATATAGTTGTTAGACTAACCTAACTATTGCTTCTGTACACCGGGTGAGCAGAGGTATCATCCCTTCCTGTACTTGTACTTTAAACAGAATCAACTTCTGCCTGGAGTTCGCTATTCCTATTGTAGTTTT	1	GTATGT	GACTAAC	CAG	141	74		[0 0 0]		[0 1 0]		6	72	144							YKL006C-A		-11.86	0	2	2	1655	0.887254	-0.633885	GTATGTAAATCACCGGCAACACGCATAGGTGTTTAGAATCGGACCTAGCTTGCTATATAGTTGTTAGACTAACCTAACTATTGCTTCTGTACACCGGGTGAGCAGAGGTATCATCCCTTCCTGTACTTGTACTTTAAACAG	0.4	0.425532
endogenous - mutated sites	AGAGAAGTTCGA	0.0177757	0.982224	TACGTTAAACAATACGAGGCACTTACTCCGAGAGAAGTTCGACAAACGTATGTATTAATCGAAACTAGGCATCCTGTGCCATCTCAATTTTACTACGTTCTTTTACTAATAAAGCTACTAACATAACAGCAACAGGACTGTACTTTCAAAATTTACCCAGTAGGCCAGCAAATAAAGAAAATTATACCAGATTACTTCTGCCTGGAGTTCGCTATTCCTATTGTAGTTTT	1	GTATGT	TACTAAC	CAG	82	13		[0 0 0]		[1 1 0]		6	74	85							YLR445W		-10.27	[0;0;-2;5;0;-2;0;0;0;0;-1;0;0;0;0;0;0;0;0]	[33;8;31;14;71;6;64;68;86;89;33;34;41;45;50;57;61;66;91]	[1730;269;6;4;3;2;2;2;2;2;1;1;1;1;1;1;1;1;1]	2100	0	0.826927	GTATGTATTAATCGAAACTAGGCATCCTGTGCCATCTCAATTTTACTACGTTCTTTTACTAATAAAGCTACTAACATAACAG	0.2	0.329268
endogenous - mutated sites	CACGGGTTCTTA	0.13379	0.114889	TACGTTAAACAATACGAGGCACTTACTCCGCACGGGTTCTTACAAACGTATGTATTAATCGAAACTAGGCATCCTGTGCCATCTCAATTTTACTACGTTCTTTTACTAATAATTCTACTAACATAATAGCAACAGGACTGTACTTTCAAAATTTACCCAGTAGGCCAGCAAATAAAGAAAATTATACCAGATTACTTCTGCCTGGAGTTCGCTATTCCTATTGTAGTTTT	1	GTATGT	TACTAAC	TAG	82	13		[0 0 0]		[1 1 1]		6	74	85							YLR445W		-9.38	[0;9;0;0;14;7;0;0;0;0;0;0;0;12;13;13;13]	[8;68;33;71;60;16;56;63;64;68;75;82;86;59;76;86;89]	[96;14;10;3;3;2;1;1;1;1;1;1;1;1;1;1;1]	1594	0	-0.455454	GTATGTATTAATCGAAACTAGGCATCCTGTGCCATCTCAATTTTACTACGTTCTTTTACTAATAATTCTACTAACATAATAG	0.35	0.304878
endogenous - mutated sites	GCATAAACCGAA	0.839774	0.0757102	TACGTTAAACAATACGAGGCACTTACTCCGGCATAAACCGAACAAACGTATGTATTAATCGAAACTAGGCATCCTGTGCCATCTCAATTTTACTACGTTCTTTTACTAATACTGCAAATTTAATAACAGCAACAGGACTGTACTTTCAAAATTTACCCAGTAGGCCAGCAAATAAAGAAAATTATACCAGATTACTTCTGCCTGGAGTTCGCTATTCCTATTGTAGTTTT	1	GTATGT	TAATAAC	CAG	82	13		[0 0 0]		[1 0 0]		6	74	85							YLR445W		-9.96	[1;0;0;5;8]	[38;33;51;42;45]	[93;9;1;1;1]	1101	0.084516	0.534261	GTATGTATTAATCGAAACTAGGCATCCTGTGCCATCTCAATTTTACTACGTTCTTTTACTAATACTGCAAATTTAATAACAG	0.3	0.317073
endogenous - mutated sites	CAAGCCTGGCGT	0.432902	0.428195	TACGTTAAACAATACGAGGCACTTACTCCGCAAGCCTGGCGTCAAACGTATGTATTAATCGAAACTAGGCATCCTGTGCCATCTCAATTTTACTACGTTCTTTTACTAATACTGCAAATTTAATAATAGCAACAGGACTGTACTTTCAAAATTTACCCAGTAGGCCAGCAAATAAAGAAAATTATACCAGATTACTTCTGCCTGGAGTTCGCTATTCCTATTGTAGTTTT	1	GTATGT	TAATAAC	TAG	82	13		[0 0 0]		[1 0 1]		6	74	85							YLR445W		-12.15	[0;0;7;0;0;7;-2;0;0;0;0;0;0;2;3]	[8;36;16;57;64;54;6;45;54;63;68;72;73;10;11]	[409;20;4;3;2;2;1;1;1;1;1;1;1;1;1]	1016	0.138903	0.713247	GTATGTATTAATCGAAACTAGGCATCCTGTGCCATCTCAATTTTACTACGTTCTTTTACTAATACTGCAAATTTAATAATAG	0.35	0.304878
endogenous - mutated sites	TGCAATCTTGGT	0.96612	0.032378	TACGTTAAACAATACGAGGCACTTACTCCGTGCAATCTTGGTCAAACGTATGTTTTAAGCAAACGCTATAAATTTTTGTTAACTTGTAAGGATTCGAAGCAAAGCACAATTTTACTAACCTGTTCTCAAACATATTTTTTTTTCACAGTCTTTTACCCAGTAGGCCAGCAAATAAAGAAAATTATACCAGATTACTTCTGCCTGGAGTTCGCTATTCCTATTGTAGTTTT	1	GTATGT	TACTAAC	CAG	101	40		[0 0 0]		[0 0 1]		6	66	104							YDR367W		-14.52	[0;0;0;-6;0;0;0]	[9;17;14;51;2;42;47]	[102;21;4;1;1;1;1]	2752	0.00150244	1.37448	GTATGTTTTAAGCAAACGCTATAAATTTTTGTTAACTTGTAAGGATTCGAAGCAAAGCACAATTTTACTAACCTGTTCTCAAACATATTTTTTTTTCACAG	0.5	0.287129
endogenous - mutated sites	AGCTATCCGTTA	0.924166	0.00219993	TACGTTAAACAATACGAGGCACTTACTCCGAGCTATCCGTTACAAACGTATGTTTTAAGCAAACGCTATAAATTTTTGTTAACTTGTAAGGATTCGAAGCAAAGCACGACTAACCTAACCTGTTCTCAAACATATTTTTTTTTCACAGTCTTTTACCCAGTAGGCCAGCAAATAAAGAAAATTATACCAGATTACTTCTGCCTGGAGTTCGCTATTCCTATTGTAGTTTT	1	GTATGT	GACTAAC	CAG	101	40		[0 0 0]		[0 1 1]		6	66	104							YDR367W		-10.08	0	2	3	1097	0.0736344	1.18589	GTATGTTTTAAGCAAACGCTATAAATTTTTGTTAACTTGTAAGGATTCGAAGCAAAGCACGACTAACCTAACCTGTTCTCAAACATATTTTTTTTTCACAG	0.5	0.316832
endogenous - mutated sites	CACTGTTTACGA	0.65145	0.00156733	TACGTTAAACAATACGAGGCACTTACTCCGCACTGTTTACGACAAACGTATGTTTTAAGCAAACGCTATAAATTTTTGTTAACTTGTAAGGATTCGAAGCAAAGCACGACTAACCTAACCTGTTCTCAAACATATTTTTTTTTCATAGTCTTTTACCCAGTAGGCCAGCAAATAAAGAAAATTATACCAGATTACTTCTGCCTGGAGTTCGCTATTCCTATTGTAGTTTT	1	GTATGT	GACTAAC	TAG	101	40		[0 0 0]		[0 1 0]		6	66	104							YDR367W		-12.54	[0;-9;0]	[2;56;3]	[2;1;1]	497	0.300354	-0.330415	GTATGTTTTAAGCAAACGCTATAAATTTTTGTTAACTTGTAAGGATTCGAAGCAAAGCACGACTAACCTAACCTGTTCTCAAACATATTTTTTTTTCATAG	0.55	0.306931
endogenous - mutated sites	CATCTTCTAGCT	0.0111111	0	TACGTTAAACAATACGAGGCACTTACTCCGCATCTTCTAGCTCAAAGGTACGTCTAATAAAACCATCCTGGTACACAGGATACTAACCTAACTTATAGACGGGTGCGTGCTACCCTCTTCTTATTATCAGGGGCCGACTGTACTTTCAAAATTTACCCAGTAGGCCAGCAAATAAAGAAAATTATACCAGATTACTTCTGCCTGGAGTTCGCTATTCCTATTGTAGTTTT	1	GTACGT	TACTAAC	CAG	83	49		[0 0 0]		[1 1 1]		6	39	86							YGL183C		-7.51	[]	[]	[]	230	0.988889	-0.345371	GTACGTCTAATAAAACCATCCTGGTACACAGGATACTAACCTAACTTATAGACGGGTGCGTGCTACCCTCTTCTTATTATCAG	0.45	0.421687
endogenous - mutated sites	TGAACAGTGAGC	0	0	TACGTTAAACAATACGAGGCACTTACTCCGTGAACAGTGAGCCAAATATACGTTCATTCAGTGGTTAATTATCTTTTAAGTTTATTTACGTTTTTGAGACCTTACTAACGACCAGGATAGTGAAGAATAAAAACGGACTGTACTTTCAAAATTTACCCAGTAGGCCAGCAAATAAAGAAAATTATACCAGATTACTTCTGCCTGGAGTTCGCTATTCCTATTGTAGTTTT	1	GTACGT	TACTAAC	TAG	73	22		[0 0 0]		[1 0 0]		6	56	76							YDR139C		-11.41	[]	[]	[]	79	1	-0.00783973	ATACGTTCATTCAGTGGTTAATTATCTTTTAAGTTTATTTACGTTTTTGAGACCTTACTAACGACCAGGATAG	0.2	0.315068
endogenous - mutated sites	CAGTTGCTGACA	0	0	TACGTTAAACAATACGAGGCACTTACTCCGCAGTTGCTGACACAAATCTACGTTCATTCAGTGGTTAATTATCTTTTAAGTTTATTTACGTTTTTGAGACTAACCTAACGACCAGGATAGTGATAAATAAAAACGGACTGTACTTTCAAAATTTACCCAGTAGGCCAGCAAATAAAGAAAATTATACCAGATTACTTCTGCCTGGAGTTCGCTATTCCTATTGTAGTTTT	1	GTACGT	GACTAAC	TAG	73	22		[0 0 0]		[1 1 0]		6	56	76							YDR139C		-8.99	[]	[]	[]	26	1	-0.314402	CTACGTTCATTCAGTGGTTAATTATCTTTTAAGTTTATTTACGTTTTTGAGACTAACCTAACGACCAGGATAG	0.15	0.328767
endogenous - mutated sites	ACAAGTAGCGCA	0	0	TACGTTAAACAATACGAGGCACTTACTCCGACAAGTAGCGCACAAATTTACGTTCATTCAGTGGTTAATTATCTTTTAAGTTTATTTACGTTTTTGAGACTAACCTAACGACCAGGACAGTGATAAATAAAAACGGACTGTACTTTCAAAATTTACCCAGTAGGCCAGCAAATAAAGAAAATTATACCAGATTACTTCTGCCTGGAGTTCGCTATTCCTATTGTAGTTTT	1	GTACGT	GACTAAC	CAG	73	22		[0 0 0]		[1 1 1]		6	56	76							YDR139C		-7.76	[]	[]	[]	64	1	-0.186437	TTACGTTCATTCAGTGGTTAATTATCTTTTAAGTTTATTTACGTTTTTGAGACTAACCTAACGACCAGGACAG	0.1	0.328767
endogenous - mutated sites	ATCCAACGGTCA	0	0	TACGTTAAACAATACGAGGCACTTACTCCGATCCAACGGTCACAAATTTATGTTCTAACAGTGGTTAATTATCTTTTAAGTTTATTTACGTTTTTGAGACTAACCTAACGACCAGGACAGTGACGAATAAAAACGGACTGTACTTTCAAAATTTACCCAGTAGGCCAGCAAATAAAGAAAATTATACCAGATTACTTCTGCCTGGAGTTCGCTATTCCTATTGTAGTTTT	1	GTATGT	GACTAAC	CAG	73	22		[0 0 0]		[0 1 1]		6	56	76							YDR139C		-9.32	[]	[]	[]	166	1	0.314641	TTATGTTCTAACAGTGGTTAATTATCTTTTAAGTTTATTTACGTTTTTGAGACTAACCTAACGACCAGGACAG	0.1	0.315068
endogenous - mutated sites	AGATACGGTGCT	0	0	TACGTTAAACAATACGAGGCACTTACTCCGAGATACGGTGCTCAACCGTATGCAATAATTCGATCTCTGGGTTTTAATAAAGGCAGGTAGCCAATTTTATCTTACTAACAATCTTTGTGTTTTCTCTGTGTACAGTCTTTTACTTTCAAAATTTACCCAGTAGGCCAGCAAATAAAGAAAATTATACCAGATTACTTCTGCCTGGAGTTCGCTATTCCTATTGTAGTTTT	1	GTATGC	TACTAAC	CAG	88	37		[0 0 0]		[0 0 1]		6	56	91							YEL003W		-14.06	[]	[]	[]	520	1	0.2333	GTATGCAATAATTCGATCTCTGGGTTTTAATAAAGGCAGGTAGCCAATTTTATCTTACTAACAATCTTTGTGTTTTCTCTGTGTACAG	0.5	0.340909
endogenous - mutated sites	CACTTCCTCAGA	0.718353	0	TACGTTAAACAATACGAGGCACTTACTCCGCACTTCCTCAGACAACCGTATGCAATAATTCGATCTCTGGGTTTTAATAAATACACGTAGCCAATTTGACTAACCTAACAATCTTTGTGTTTTCTCTGTGTACAGTCTTTTACTTTCAAAATTTACCCAGTAGGCCAGCAAATAAAGAAAATTATACCAGATTACTTCTGCCTGGAGTTCGCTATTCCTATTGTAGTTTT	1	GTATGC	GACTAAC	CAG	88	37		[0 0 0]		[0 1 1]		6	56	91							YEL003W		-7.43	1	50	1	498	0.281647	0.298847	GTATGCAATAATTCGATCTCTGGGTTTTAATAAATACACGTAGCCAATTTGACTAACCTAACAATCTTTGTGTTTTCTCTGTGTACAG	0.5	0.340909
endogenous - mutated sites	TGCCCGGAGGAA	0.688796	0.247661	TACGTTAAACAATACGAGGCACTTACTCCGTGCCCGGAGGAACAACCGTATGCAATAATTCGATCTCTGGGTTTTAATAAATTCATTTAGCCAATTTGACTAACCTAACAATCTTTGTGTTTTCTCTGTGTATAGTCTTTTACTTTCAAAATTTACCCAGTAGGCCAGCAAATAAAGAAAATTATACCAGATTACTTCTGCCTGGAGTTCGCTATTCCTATTGTAGTTTT	1	GTATGC	GACTAAC	TAG	88	37		[0 0 0]		[0 1 0]		6	56	91							YEL003W		-15.66	[0;0;-1;-1;-1;-1;-1;-1;0;1]	[57;44;3;43;48;56;58;62;77;58]	[686;292;76;2;1;1;1;1;1;1]	1899	0.0635426	1.09685	GTATGCAATAATTCGATCTCTGGGTTTTAATAAATTCATTTAGCCAATTTGACTAACCTAACAATCTTTGTGTTTTCTCTGTGTATAG	0.55	0.306818
endogenous - mutated sites	CAGTCAATCCGG	0.956567	0.0124869	TACGTTAAACAATACGAGGCACTTACTCCGCAGTCAATCCGGCAACCGTATGTAAAATTTCGATCTCTGGGTTTTAATAAACGCACGTAGCCAATTTTATCTTACTAACAATCTTTGTGTTTTCTCTGTGTACAGTCTTTTACTTTCAAAATTTACCCAGTAGGCCAGCAAATAAAGAAAATTATACCAGATTACTTCTGCCTGGAGTTCGCTATTCCTATTGTAGTTTT	1	GTATGT	TACTAAC	CAG	88	37		[0 0 0]		[1 0 1]		6	56	91							YEL003W		-7.09	[0;0]	[3;30]	[7;3]	729	0.0309464	0.0194086	GTATGTAAAATTTCGATCTCTGGGTTTTAATAAACGCACGTAGCCAATTTTATCTTACTAACAATCTTTGTGTTTTCTCTGTGTACAG	0.5	0.329545
endogenous - mutated sites	AGACCCATTTGG	0.940969	0.0236967	TACGTTAAACAATACGAGGCACTTACTCCGAGACCCATTTGGCAACCGTATGTAAAATTTCGATCTCTGGGTTTTAATAAATACACGTAGCCAATTTGACTAACCTAACAATCTTTGTGTTTTCTCTGTGTATAGTCTTTTACTTTCAAAATTTACCCAGTAGGCCAGCAAATAAAGAAAATTATACCAGATTACTTCTGCCTGGAGTTCGCTATTCCTATTGTAGTTTT	1	GTATGT	GACTAAC	TAG	88	37		[0 0 0]		[1 1 0]		6	56	91							YEL003W		-9.43	[0;-7]	[44;29]	[18;10]	586	0.0353348	0.70273	GTATGTAAAATTTCGATCTCTGGGTTTTAATAAATACACGTAGCCAATTTGACTAACCTAACAATCTTTGTGTTTTCTCTGTGTATAG	0.55	0.318182
endogenous - mutated sites	TCGTATAACCCG	0.208856	0	TACGTTAAACAATACGAGGCACTTACTCCGTCGTATAACCCGCAACCGTATGTAAAATTTCGATCTCTGGGTTTTAATAAGTGCCTGTAGCCAATTTGACTAACCTAACAATCTTTGTGTTTTCTCTGTGTACAGTCTTTTACTTTCAAAATTTACCCAGTAGGCCAGCAAATAAAGAAAATTATACCAGATTACTTCTGCCTGGAGTTCGCTATTCCTATTGTAGTTTT	1	GTATGT	GACTAAC	CAG	88	37		[0 0 0]		[1 1 1]		6	56	91							YEL003W		-8.36	0	2	1	775	0.791144	0.983835	GTATGTAAAATTTCGATCTCTGGGTTTTAATAAGTGCCTGTAGCCAATTTGACTAACCTAACAATCTTTGTGTTTTCTCTGTGTACAG	0.5	0.352273
endogenous - mutated sites	ACGTCCTCGACG	0.849771	0.124258	TACGTTAAACAATACGAGGCACTTACTCCGACGTCCTCGACGCAACCGTATGTAAAATTTCGATCTCTGGGTTTTAATAAGTGCTTGTAGCCAATTTTATCTTACTAACAATCTTTGTGTTTTCTCTGTGTATAGTCTTTTACTTTCAAAATTTACCCAGTAGGCCAGCAAATAAAGAAAATTATACCAGATTACTTCTGCCTGGAGTTCGCTATTCCTATTGTAGTTTT	1	GTATGT	TACTAAC	TAG	88	37		[0 0 0]		[1 0 0]		6	56	91							YEL003W		-10.49	[0;0;-1;0;0;0;18;23]	[57;30;56;2;27;44;11;16]	[157;29;1;1;1;1;1;1]	2327	0.0253241	0.336391	GTATGTAAAATTTCGATCTCTGGGTTTTAATAAGTGCTTGTAGCCAATTTTATCTTACTAACAATCTTTGTGTTTTCTCTGTGTATAG	0.55	0.306818
endogenous - mutated sites	AGGAAAGTTATC	0.487749	0.0146989	TACGTTAAACAATACGAGGCACTTACTCCGAGGAAAGTTATCCAACCGTATGTCTTAAAAAACCATCAGGGTACACAGGATACTAACCTAACTTATAGACGGGTGCGTGCTACCCTCTTCTTATTATTAGGGGCCGACTGTACTTTCAAAATTTACCCAGTAGGCCAGCAAATAAAGAAAATTATACCAGATTACTTCTGCCTGGAGTTCGCTATTCCTATTGTAGTTTT	4	GTATGT	TACTAAC	TAG	83	49		[0 0 0]		[0 1 0]		6	39	86							YGL183C		-9.37	[0;0;0;0;1]	[32;28;30;4;11]	[11;2;1;1;1]	575	0.497552	0.240242	GTATGTCTTAAAAAACCATCAGGGTACACAGGATACTAACCTAACTTATAGACGGGTGCGTGCTACCCTCTTCTTATTATTAG	0.5	0.39759
endogenous - mutated sites	GTTTATCTCAGC	0.656308	0.261389	TACGTTAAACAATACGAGGCACTTACTCCGGTTTATCTCAGCCAACTGTACGTGTTATTCTCCTTTCTTCTCTGGTTAGCTGTAGTGGAACCTATAACGGCCATTGCGCCACAACTTCCTTTAACATTAATACTAACATATTGATAACGACTTCAATTGCAAGCAGGATTTATAAAGAAAATTATACCAGATTACTTCTGCCTGGAGTTCGCTATTCCTATTGTAGTTTT	1	GTACGT	TACTAAC	CAG	119	40		[0 0 0]		[1 0 1]		6	84	122							YHR012W		-13.01	[0;0;-17;0;0;0;1]	[13;14;13;2;52;54;14]	[374;28;10;2;1;1;1]	1334	0.0823026	0.550682	GTACGTGTTATTCTCCTTTCTTCTCTGGTTAGCTGTAGTGGAACCTATAACGGCCATTGCGCCACAACTTCCTTTAACATTAATACTAACATATTGATAACGACTTCAATTGCAAGCAG	0.2	0.394958
endogenous - mutated sites	CACGCGCGTTCG	0.670177	0.313609	TACGTTAAACAATACGAGGCACTTACTCCGCACGCGCGTTCGCAACTGTACGTGTTATTCTCCTTTCTTCTCTGGTTAGCTGTAGTGGAACCTATAACGGCCATTGCGCCACAACTTCCTTTAACATTAATACTAACATATTGATAACGACTTCAATTGCAAGTAGGATTTATAAAGAAAATTATACCAGATTACTTCTGCCTGGAGTTCGCTATTCCTATTGTAGTTTT	1	GTACGT	TACTAAC	TAG	119	40		[0 0 0]		[1 0 0]		6	84	122							YHR012W		-10.87	[0;0;0;-1;-4;0;0]	[17;13;34;17;13;50;52]	[475;165;2;1;1;1;1]	1700	0.0162136	0.607127	GTACGTGTTATTCTCCTTTCTTCTCTGGTTAGCTGTAGTGGAACCTATAACGGCCATTGCGCCACAACTTCCTTTAACATTAATACTAACATATTGATAACGACTTCAATTGCAAGTAG	0.25	0.386555
endogenous - mutated sites	CAACATCCTTAA	0.0139665	0	TACGTTAAACAATACGAGGCACTTACTCCGCAACATCCTTAACAACTGTACGTGTTATTCTCCTTTCTTCTCTGGTTAGCTGTAGTGGAACCTATAACGGCCATTGCGCCACAACTTCCTTTAACGACTAACCTAACATATTGATAACGACTTCAATTGCAAGCAGGATTTATAAAGAAAATTATACCAGATTACTTCTGCCTGGAGTTCGCTATTCCTATTGTAGTTTT	1	GTACGT	GACTAAC	CAG	119	40		[0 0 0]		[1 1 1]		6	84	122							YHR012W		-8.38	[]	[]	[]	490	0.986034	-0.400907	GTACGTGTTATTCTCCTTTCTTCTCTGGTTAGCTGTAGTGGAACCTATAACGGCCATTGCGCCACAACTTCCTTTAACGACTAACCTAACATATTGATAACGACTTCAATTGCAAGCAG	0.2	0.420168
endogenous - mutated sites	TATTAGTCCGTG	0	0	TACGTTAAACAATACGAGGCACTTACTCCGTATTAGTCCGTGCAACTGTACGTGTTATTCTCCTTTCTTCTCTGGTTAGCTGTAGTGGAACCTATAACGGCCATTGCGCCACAACTTCCTTTAACGACTAACCTAACATATTGATAACGACTTCAATTGCAAGTAGGATTTATAAAGAAAATTATACCAGATTACTTCTGCCTGGAGTTCGCTATTCCTATTGTAGTTTT	1	GTACGT	GACTAAC	TAG	119	40		[0 0 0]		[1 1 0]		6	84	122							YHR012W		-13.28	[]	[]	[]	588	1	-0.0331053	GTACGTGTTATTCTCCTTTCTTCTCTGGTTAGCTGTAGTGGAACCTATAACGGCCATTGCGCCACAACTTCCTTTAACGACTAACCTAACATATTGATAACGACTTCAATTGCAAGTAG	0.25	0.411765
endogenous - mutated sites	TCTAGCAACTGT	0.360083	0.370012	TACGTTAAACAATACGAGGCACTTACTCCGTCTAGCAACTGTCAACTGTATGTGTTAATCTCCTTTCTTCTCTGGTTAGCTGTAGTGGAACCTATAACGGCCATTGCGCCACAACTTCCTTTAACATTAATACTAACATATTGATAACGACTTCAATTGCAAGCAGGATTTATAAAGAAAATTATACCAGATTACTTCTGCCTGGAGTTCGCTATTCCTATTGTAGTTTT	1	GTATGT	TACTAAC	CAG	119	40		[0 0 0]		[0 0 1]		6	84	122							YHR012W		-9.78	[0;-6;-1;-3;-4;-6;-6;-8;0;0;0;0;0]	[13;6;12;9;41;38;47;4;14;47;50;52;54]	[1108;710;1;1;1;1;1;1;1;1;1;1;1]	3856	0.269905	0.886725	GTATGTGTTAATCTCCTTTCTTCTCTGGTTAGCTGTAGTGGAACCTATAACGGCCATTGCGCCACAACTTCCTTTAACATTAATACTAACATATTGATAACGACTTCAATTGCAAGCAG	0.2	0.386555
endogenous - mutated sites	GCCGTTCCGTTA	0.0322181	0.408674	TACGTTAAACAATACGAGGCACTTACTCCGGCCGTTCCGTTACAACTGTATGTGTTAATCTCCTTTCTTCTCTGGTTAGCTGTAGTGGAACCTATAACGGCCATTGCGCCACAACTTCCTTTAACGACTAACCTAACATATTGATAACGACTTCAATTGCAAGCAGGATTTATAAAGAAAATTATACCAGATTACTTCTGCCTGGAGTTCGCTATTCCTATTGTAGTTTT	4	GTATGT	GACTAAC	CAG	119	40		[0 0 0]		[0 1 1]		6	84	122							YHR012W		-10.04	[0;0;0]	[26;15;13]	[320;36;20]	827	0.559108	-0.321521	GTATGTGTTAATCTCCTTTCTTCTCTGGTTAGCTGTAGTGGAACCTATAACGGCCATTGCGCCACAACTTCCTTTAACGACTAACCTAACATATTGATAACGACTTCAATTGCAAGCAG	0.2	0.411765
endogenous - mutated sites	GTTTGGTTGTTG	0.168045	0	TACGTTAAACAATACGAGGCACTTACTCCGGTTTGGTTGTTGCAACTGTATGTGTTAATCTCCTTTCTTCTCTGGTTAGCTGTAGTGGAACCTATAACGGCCATTGCGCCACAACTTCCTTTAACGACTAACCTAACATATTGATAACGACTTCAATTGCAAGCAGGATTTATAAAGAAAATTATACCAGATTACTTCTGCCTGGAGTTCGCTATTCCTATTGTAGTTTT	4	GTATGT	GACTAAC	CAG	119	40		[0 0 0]		[0 1 1]		6	84	122							YHR012W		-11.12	[0;0]	[13;2]	[122;1]	483	0.831955	-0.1306	GTATGTGTTAATCTCCTTTCTTCTCTGGTTAGCTGTAGTGGAACCTATAACGGCCATTGCGCCACAACTTCCTTTAACGACTAACCTAACATATTGATAACGACTTCAATTGCAAGCAG	0.2	0.411765
endogenous - mutated sites	AACGTGTACACA	0	0.103695	TACGTTAAACAATACGAGGCACTTACTCCGAACGTGTACACACAACTGTATGTGTTAATCTCCTTTCTTCTCTGGTTAGCTGTAGTGGAACCTATAACGGCCATTGCGCCACAACTTCCTTTAACGACTAACCTAACATATTGATAACGACTTCAATTGCAAGCAGGATTTATAAAGAAAATTATACCAGATTACTTCTGCCTGGAGTTCGCTATTCCTATTGTAGTTTT	4	GTATGT	GACTAAC	CAG	119	40		[0 0 0]		[0 1 1]		6	84	122							YHR012W		-10.36	-1	3	81	591	0.896305	-0.273059	GTATGTGTTAATCTCCTTTCTTCTCTGGTTAGCTGTAGTGGAACCTATAACGGCCATTGCGCCACAACTTCCTTTAACGACTAACCTAACATATTGATAACGACTTCAATTGCAAGCAG	0.2	0.411765
endogenous - mutated sites	ACAAGGTCCACT	0.12052	0.0354429	TACGTTAAACAATACGAGGCACTTACTCCGACAAGGTCCACTCAACTGTATGTGTTAATCTCCTTTCTTCTCTGGTTAGCTGTAGTGGAACCTATAACGGCCATTGCGCCACAACTTCCTTTAACGACTAACCTAACATATTGATAACGACTTCAATTGCAAGCAGGATTTATAAAGAAAATTATACCAGATTACTTCTGCCTGGAGTTCGCTATTCCTATTGTAGTTTT	4	GTATGT	GACTAAC	CAG	119	40		[0 0 0]		[0 1 1]		6	84	122							YHR012W		-9.09	[0;1]	[13;9]	[29;18]	728	0.844037	0.379428	GTATGTGTTAATCTCCTTTCTTCTCTGGTTAGCTGTAGTGGAACCTATAACGGCCATTGCGCCACAACTTCCTTTAACGACTAACCTAACATATTGATAACGACTTCAATTGCAAGCAG	0.2	0.411765
endogenous - mutated sites	CAACATCCCGTA	0.665035	0.0132351	TACGTTAAACAATACGAGGCACTTACTCCGCAACATCCCGTACAACTGTATGTGTTAATCTCCTTTCTTCTCTGGTTAGCTGTAGTGGAACCTATAACGGCCATTGCGCCACAACTTCCTTTAACGACTAACCTAACATATTGATAACGACTTCAATTGCAAGTAGGATTTATAAAGAAAATTATACCAGATTACTTCTGCCTGGAGTTCGCTATTCCTATTGTAGTTTT	1	GTATGT	GACTAAC	TAG	119	40		[0 0 0]		[0 1 0]		6	84	122							YHR012W		-9.37	[0;-1;0;-1]	[13;3;2;2]	[11;7;3;1]	611	0.32173	0.0944542	GTATGTGTTAATCTCCTTTCTTCTCTGGTTAGCTGTAGTGGAACCTATAACGGCCATTGCGCCACAACTTCCTTTAACGACTAACCTAACATATTGATAACGACTTCAATTGCAAGTAG	0.25	0.403361
endogenous - mutated sites	GTACCGACATCC	0.7095	0	TACGTTAAACAATACGAGGCACTTACTCCGGTACCGACATCCCAACTGTATGTTCTAACAGTGGTTAATTATCTTTTAAGTTTATTTACGTTTTTGAGACTAACCTAACGACCAGGATAGTGATAAATAAAAACGGACTGTACTTTCAAAATTTACCCAGTAGGCCAGCAAATAAAGAAAATTATACCAGATTACTTCTGCCTGGAGTTCGCTATTCCTATTGTAGTTTT	1	GTATGT	GACTAAC	TAG	73	22		[0 0 0]		[0 1 0]		6	56	76							YDR139C		-12.7	[]	[]	[]	363	0.2905	1.00662	GTATGTTCTAACAGTGGTTAATTATCTTTTAAGTTTATTTACGTTTTTGAGACTAACCTAACGACCAGGATAG	0.15	0.315068
endogenous - mutated sites	CATTAGGTGCTG	0.252068	0	TACGTTAAACAATACGAGGCACTTACTCCGCATTAGGTGCTGCAAGCGTACGTGCAACATTTTTTTTACGAAGTGTCTCCATATTACTAGTTTCCCTTTCGACTAACCTAACAAGAGTTTGTTTGTTTTGTTTTGTCGTACAGTGTTTAAATTTACCCAGTAGGCCAGCAAATAAAGAAAATTATACCAGATTACTTCTGCCTGGAGTTCGCTATTCCTATTGTAGTTTT	4	GTACGT	GACTAAC	CAG	96	42		[0 0 0]		[1 1 0]		6	59	99							YCL005W-A		-14.08	0	3	2	658	0.747932	0.0746099	GTACGTGCAACATTTTTTTTACGAAGTGTCTCCATATTACTAGTTTCCCTTTCGACTAACCTAACAAGAGTTTGTTTGTTTTGTTTTGTCGTACAG	0.55	0.354167
endogenous - mutated sites	AGAACTCAAGAT	0.0524322	0	TACGTTAAACAATACGAGGCACTTACTCCGAGAACTCAAGATCAAGCGTACGTGCAACATTTTTTTTACGACGTGTCTCCATATTACTAGTTTCCCTTTCGACTAACCTAACAAGAGTTTGTTTGTTTTGTTTTGTCGTATAGTGTTTAAATTTACCCAGTAGGCCAGCAAATAAAGAAAATTATACCAGATTACTTCTGCCTGGAGTTCGCTATTCCTATTGTAGTTTT	1	GTACGT	GACTAAC	TAG	96	42		[0 0 0]		[1 1 1]		6	59	99							YCL005W-A		-10.05	-10	7	1	613	0.947568	-0.209087	GTACGTGCAACATTTTTTTTACGACGTGTCTCCATATTACTAGTTTCCCTTTCGACTAACCTAACAAGAGTTTGTTTGTTTTGTTTTGTCGTATAG	0.6	0.354167
endogenous - mutated sites	CACGACCATAAG	0.476284	0	TACGTTAAACAATACGAGGCACTTACTCCGCACGACCATAAGCAAGCGTACGTGCAACATTTTTTTTACGAGGTGTCTCCATATTACTAGTTTCCCTTTCTTTTTTACTAACAAGAGTTTGTTTGTTTTGTTTTGTCGTATAGTGTTTAAATTTACCCAGTAGGCCAGCAAATAAAGAAAATTATACCAGATTACTTCTGCCTGGAGTTCGCTATTCCTATTGTAGTTTT	1	GTACGT	TACTAAC	TAG	96	42		[0 0 0]		[1 0 1]		6	59	99							YCL005W-A		-12.39	[]	[]	[]	1370	0.520197	-0.711581	GTACGTGCAACATTTTTTTTACGAGGTGTCTCCATATTACTAGTTTCCCTTTCTTTTTTACTAACAAGAGTTTGTTTGTTTTGTTTTGTCGTATAG	0.6	0.322917
endogenous - mutated sites	TACAGTTAGAGG	0	0	TACGTTAAACAATACGAGGCACTTACTCCGTACAGTTAGAGGCAAGCGTACGTGCAACATTTTTTTTACGATCTGTCTCCATATTACTAGTTTCCCTTTCGACTAACCTAACAAGAGTTTGTTTGTTTTGTTTTGTCGTACAGTGTTTAAATTTACCCAGTAGGCCAGCAAATAAAGAAAATTATACCAGATTACTTCTGCCTGGAGTTCGCTATTCCTATTGTAGTTTT	4	GTACGT	GACTAAC	CAG	96	42		[0 0 0]		[1 1 0]		6	59	99							YCL005W-A		-10.26	[]	[]	[]	372	1	0.0630161	GTACGTGCAACATTTTTTTTACGATCTGTCTCCATATTACTAGTTTCCCTTTCGACTAACCTAACAAGAGTTTGTTTGTTTTGTTTTGTCGTACAG	0.55	0.354167
endogenous - mutated sites	CACTAGACGCCA	0.0737176	0	TACGTTAAACAATACGAGGCACTTACTCCGCACTAGACGCCACAAGCGTACGTGCAACATTTTTTTTACGATTTGTCTCCATATTACTAGTTTCCCTTTCGACTAACCTAACAAGAGTTTGTTTGTTTTGTTTTGTCGTACAGTGTTTAAATTTACCCAGTAGGCCAGCAAATAAAGAAAATTATACCAGATTACTTCTGCCTGGAGTTCGCTATTCCTATTGTAGTTTT	4	GTACGT	GACTAAC	CAG	96	42		[0 0 0]		[1 1 0]		6	59	99							YCL005W-A		-14.26	0	4	3	1684	0.926282	0.394304	GTACGTGCAACATTTTTTTTACGATTTGTCTCCATATTACTAGTTTCCCTTTCGACTAACCTAACAAGAGTTTGTTTGTTTTGTTTTGTCGTACAG	0.55	0.34375
endogenous - mutated sites	AGGTTATCTGGT	0.103199	0	TACGTTAAACAATACGAGGCACTTACTCCGAGGTTATCTGGTCAAGCGTACGTGCAACATTTTTTTTACGGTGTGTCTCCATATTACTAGTTTCCCTTTCGACTAACCTAACAAGAGTTTGTTTGTTTTGTTTTGTCGTACAGTGTTTAAATTTACCCAGTAGGCCAGCAAATAAAGAAAATTATACCAGATTACTTCTGCCTGGAGTTCGCTATTCCTATTGTAGTTTT	4	GTACGT	GACTAAC	CAG	96	42		[0 0 0]		[1 1 0]		6	59	99							YCL005W-A		-10.78	[]	[]	[]	366	0.896801	-0.0109925	GTACGTGCAACATTTTTTTTACGGTGTGTCTCCATATTACTAGTTTCCCTTTCGACTAACCTAACAAGAGTTTGTTTGTTTTGTTTTGTCGTACAG	0.55	0.364583
endogenous - mutated sites	TTACCTGCCGGA	0.276259	0.000464684	TACGTTAAACAATACGAGGCACTTACTCCGTTACCTGCCGGACAAGCGTACGTGCAACATTTTTTTTACGGTGTGTCTCCATATTACTAGTTTCCCTTTCTTTTTTACTAACAAGAGTTTGTTTGTTTTGTTTTGTCGTACAGTGTTTAAATTTACCCAGTAGGCCAGCAAATAAAGAAAATTATACCAGATTACTTCTGCCTGGAGTTCGCTATTCCTATTGTAGTTTT	1	GTACGT	TACTAAC	CAG	96	42		[0 0 0]		[1 0 0]		6	59	99							YCL005W-A		-14.13	[-1;0]	[1;49]	[1;1]	1759	0.723277	0.932314	GTACGTGCAACATTTTTTTTACGGTGTGTCTCCATATTACTAGTTTCCCTTTCTTTTTTACTAACAAGAGTTTGTTTGTTTTGTTTTGTCGTACAG	0.55	0.333333
endogenous - mutated sites	CACAGTCCAAAT	0.683464	0.269731	TACGTTAAACAATACGAGGCACTTACTCCGCACAGTCCAAATCAAGCGTATGTGCTAAATTTTTTTTACGAGGTGTCTCCATATTACTAGTTTCCCTTTCTTTTTTACTAACAAGAGTTTGTTTGTTTTGTTTTGTCGTATAGTGTTTAAATTTACCCAGTAGGCCAGCAAATAAAGAAAATTATACCAGATTACTTCTGCCTGGAGTTCGCTATTCCTATTGTAGTTTT	1	GTATGT	TACTAAC	TAG	96	42		[0 0 0]		[0 0 1]		6	59	99							YCL005W-A		-11.36	[0;0;0;0;0;0]	[19;27;2;49;50;52]	[249;171;3;2;1;1]	1979	0.0468049	1.26604	GTATGTGCTAAATTTTTTTTACGAGGTGTCTCCATATTACTAGTTTCCCTTTCTTTTTTACTAACAAGAGTTTGTTTGTTTTGTTTTGTCGTATAG	0.6	0.302083
endogenous - mutated sites	AGGCGCGAAAAA	0.0720296	0.0903776	TACGTTAAACAATACGAGGCACTTACTCCGAGGCGCGAAAAACAAGCGTATGTGCTAAATTTTTTTTACGATCTGTCTCCATATTACTAGTTTCCCTTTCGACTAACCTAACAAGAGTTTGTTTGTTTTGTTTTGTCGTACAGTGTTTAAATTTACCCAGTAGGCCAGCAAATAAAGAAAATTATACCAGATTACTTCTGCCTGGAGTTCGCTATTCCTATTGTAGTTTT	1	GTATGT	GACTAAC	CAG	96	42		[0 0 0]		[0 1 0]		6	59	99							YCL005W-A		-13.22	[0;-8;-3;-5;0]	[49;7;0;58;3]	[25;2;1;1;1]	387	0.837593	-0.220846	GTATGTGCTAAATTTTTTTTACGATCTGTCTCCATATTACTAGTTTCCCTTTCGACTAACCTAACAAGAGTTTGTTTGTTTTGTTTTGTCGTACAG	0.55	0.333333
endogenous - mutated sites	CATTGCTTCGAT	0.38042	0.00152538	TACGTTAAACAATACGAGGCACTTACTCCGCATTGCTTCGATCAAGCGTATGTGCTAAATTTTTTTTACGTTGTGTCTCCATATTACTAGTTTCCCTTTCGACTAACCTAACAAGAGTTTGTTTGTTTTGTTTTGTCGTATAGTGTTTAAATTTACCCAGTAGGCCAGCAAATAAAGAAAATTATACCAGATTACTTCTGCCTGGAGTTCGCTATTCCTATTGTAGTTTT	1	GTATGT	GACTAAC	TAG	96	42		[0 0 0]		[0 1 1]		6	59	99							YCL005W-A		-12.87	[0;-8;0]	[19;41;52]	[54;2;1]	2005	0.597395	0.487567	GTATGTGCTAAATTTTTTTTACGTTGTGTCTCCATATTACTAGTTTCCCTTTCGACTAACCTAACAAGAGTTTGTTTGTTTTGTTTTGTCGTATAG	0.6	0.322917
endogenous - mutated sites	TCTGGACTACGT	0	0.998907	TACGTTAAACAATACGAGGCACTTACTCCGTCTGGACTACGTCAAGCGTATGTTATAAATATTGTTGTTGCAAAACTCAAGCTTTGAAGCGGGTACTGAGCGGTTATACTAACTTAGAGAAAACACTGAAAGATCTCAGCGACCTTCAAAATTTACCCAGTAGGCCAGCAAATAAAGAAAATTATACCAGATTACTTCTGCCTGGAGTTCGCTATTCCTATTGTAGTTTT	4	GTATGT	TACTAAC	CAG	92	37		[0 0 0]		[0 0 1]		6	60	95							YDR397C		-12.28	[0;0;-3;-3;0;-1;-1;-3;0;0;0;0;0;0;0;0;0;0;1;3]	[23;26;24;21;24;22;25;61;48;49;51;52;53;54;58;60;65;70;28;29]	[972;648;28;6;4;1;1;1;1;1;1;1;1;1;1;1;1;1;1;1]	1712	0.00109347	0.981249	GTATGTTATAAATATTGTTGTTGCAAAACTCAAGCTTTGAAGCGGGTACTGAGCGGTTATACTAACTTAGAGAAAACACTGAAAGATCTCAG	0.15	0.358696
endogenous - mutated sites	AGGCGGCATCTC	0	0.632787	TACGTTAAACAATACGAGGCACTTACTCCGAGGCGGCATCTCCAAGCGTATGTTATAAATATTGTTGTTGCAAAACTCAAGCTTTGATCCGGGTACTGAGCGACTAACCTAACTTAGAGAAAACACTGAACGATCTCAGCGACCTTCAAAATTTACCCAGTAGGCCAGCAAATAAAGAAAATTATACCAGATTACTTCTGCCTGGAGTTCGCTATTCCTATTGTAGTTTT	1	GTATGT	GACTAAC	CAG	92	37		[0 0 0]		[0 1 1]		6	60	95							YDR397C		-10.51	[0;2;-3;0;-7]	[26;28;24;82;60]	[541;3;2;2;1]	869	0.138995	-0.145743	GTATGTTATAAATATTGTTGTTGCAAAACTCAAGCTTTGATCCGGGTACTGAGCGACTAACCTAACTTAGAGAAAACACTGAACGATCTCAG	0.15	0.380435
endogenous - mutated sites	CAGTCCGCGGAC	0.237469	0.755405	TACGTTAAACAATACGAGGCACTTACTCCGCAGTCCGCGGACCAAGCGTATGTTATAAATATTGTTGTTGCAAAACTCAAGCTTTGATCCGGGTACTGAGCGGTTATACTAACTTAGAGAAAACACTGAATAATCTCAGCGACCTTCAAAATTTACCCAGTAGGCCAGCAAATAAAGAAAATTATACCAGATTACTTCTGCCTGGAGTTCGCTATTCCTATTGTAGTTTT	4	GTATGT	TACTAAC	CAG	92	37		[0 0 0]		[0 0 1]		6	60	95							YDR397C		-16.2	[0;0;0;0;0;-1;-1;0;0;0;0;0;0;0;0;0;0;0;0;0]	[23;26;24;60;82;22;25;2;45;54;56;57;58;61;64;65;66;73;79;81]	[1621;277;3;3;2;1;1;1;1;1;1;1;1;1;1;1;1;1;1;1]	2552	0.0071261	1.34171	GTATGTTATAAATATTGTTGTTGCAAAACTCAAGCTTTGATCCGGGTACTGAGCGGTTATACTAACTTAGAGAAAACACTGAATAATCTCAG	0.2	0.347826
endogenous - mutated sites	CACGCAAGAAGA	0.0720131	0	TACGTTAAACAATACGAGGCACTTACTCCGCACGCAAGAAGACAAGCGTATGTTATAAATATTGTTGTTGCAAAACTCAAGCTTTGGTGCGGGTACTGAGCGACTAACCTAACTTAGAGAAAACACTGATTGATCTTAGCGACCTTCAAAATTTACCCAGTAGGCCAGCAAATAAAGAAAATTATACCAGATTACTTCTGCCTGGAGTTCGCTATTCCTATTGTAGTTTT	1	GTATGT	GACTAAC	TAG	92	37		[0 0 0]		[0 1 0]		6	60	95							YDR397C		-10.5	[]	[]	[]	243	0.927987	0.203933	GTATGTTATAAATATTGTTGTTGCAAAACTCAAGCTTTGGTGCGGGTACTGAGCGACTAACCTAACTTAGAGAAAACACTGATTGATCTTAG	0.3	0.369565
endogenous - mutated sites	GCAGTTACTTCA	0.0501492	0.948229	TACGTTAAACAATACGAGGCACTTACTCCGGCAGTTACTTCACAAGCGTATGTTATAAATATTGTTGTTGCAAAACTCAAGCTTTGTTGCGGGTACTGAGCGGTTATACTAACTTAGAGAAAACACTGAATTATCTCAGCGACCTTCAAAATTTACCCAGTAGGCCAGCAAATAAAGAAAATTATACCAGATTACTTCTGCCTGGAGTTCGCTATTCCTATTGTAGTTTT	4	GTATGT	TACTAAC	CAG	92	37		[0 0 0]		[0 0 1]		6	60	95							YDR397C		-8.91	[0;-3;0;0;0;0;0;-1;-3;-3;-3;-3;-3;-3;-6;0;0;0;0]	[23;21;79;26;24;58;65;22;54;60;61;62;65;76;18;48;49;52;56]	[1168;637;130;10;5;4;3;1;1;1;1;1;1;1;1;1;1;1;1]	2348	0.00162147	0.0931379	GTATGTTATAAATATTGTTGTTGCAAAACTCAAGCTTTGTTGCGGGTACTGAGCGGTTATACTAACTTAGAGAAAACACTGAATTATCTCAG	0.25	0.347826
endogenous - mutated sites	CCAACAGAGGTT	0.0564388	0.93973	TACGTTAAACAATACGAGGCACTTACTCCGCCAACAGAGGTTCAAGCGTATGTTATAAATATTGTTGTTGCAAAACTCAAGCTTTGTTGCGGGTACTGAGCGGTTATACTAACTTAGAGAAAACACTGAGTGATCTCAGCGACCTTCAAAATTTACCCAGTAGGCCAGCAAATAAAGAAAATTATACCAGATTACTTCTGCCTGGAGTTCGCTATTCCTATTGTAGTTTT	4	GTATGT	TACTAAC	CAG	92	37		[0 0 0]		[0 0 1]		6	60	95							YDR397C		-10.44	[0;0;0;0;0;0;0;0;1;-1;0;0;0;0;0]	[23;65;26;60;56;76;41;58;24;22;52;53;62;78;83]	[1943;270;257;28;5;3;2;2;2;1;1;1;1;1;1]	2973	0.00383085	1.04485	GTATGTTATAAATATTGTTGTTGCAAAACTCAAGCTTTGTTGCGGGTACTGAGCGGTTATACTAACTTAGAGAAAACACTGAGTGATCTCAG	0.2	0.369565
endogenous - mutated sites	GGTTACCATTGA	0.0714286	0.0100932	TACGTTAAACAATACGAGGCACTTACTCCGGGTTACCATTGACAAGCGTATGTTTTAAGAGAATTGCTAGTGTGCGGGAAACTTTGCTACCTTTTTTGGTGCGAAGCAACAGGTTACTAATTTGTAATACTTTAGCTCCCTACTTTCAAAATTTACCCAGTAGGCCAGCAAATAAAGAAAATTATACCAGATTACTTCTGCCTGGAGTTCGCTATTCCTATTGTAGTTTT	1	GTATGT	TACTAAT	TAG	88	25		[0 0 0]		[0 0 1]		6	68	91							YBL091C-A		-10.82	0	57	1	77	0.918478	-0.608802	GTATGTTTTAAGAGAATTGCTAGTGTGCGGGAAACTTTGCTACCTTTTTTGGTGCGAAGCAACAGGTTACTAATTTGTAATACTTTAG	0.45	0.363636
endogenous - mutated sites	GTAAACGATCAT	0.91618	0.0469836	TACGTTAAACAATACGAGGCACTTACTCCGGTAAACGATCATCAAGCGTATGTTTTAAGAGAATTGCTAGTGTGCGGGAAACTTTGCTACCTTTTTTGGTGCGACGCAATACTAACCTAATAGGTAATACTTTAGCTCCCTACTTTCAAAATTTACCCAGTAGGCCAGCAAATAAAGAAAATTATACCAGATTACTTCTGCCTGGAGTTCGCTATTCCTATTGTAGTTTT	1	GTATGT	TACTAAC	TAG	88	25		[0 0 0]		[0 1 1]		6	68	91							YBL091C-A		-10.45	[0;-2;-4;0;0;3;4]	[57;55;53;80;83;5;61]	[547;1;1;1;1;1;1]	1371	0.0368367	-0.00731145	GTATGTTTTAAGAGAATTGCTAGTGTGCGGGAAACTTTGCTACCTTTTTTGGTGCGACGCAATACTAACCTAATAGGTAATACTTTAG	0.35	0.375
endogenous - mutated sites	ACGTCTAATACG	0.453704	0.454632	TACGTTAAACAATACGAGGCACTTACTCCGACGTCTAATACGCAAGCGTATGTTTTAAGAGAATTGCTAGTGTGCGGGAAACTTTGCTACCTTTTTTGGTGCGAGGCAATACTAACCTAATATATAATACTTCAGCTCCCTACTTTCAAAATTTACCCAGTAGGCCAGCAAATAAAGAAAATTATACCAGATTACTTCTGCCTGGAGTTCGCTATTCCTATTGTAGTTTT	1	GTATGT	TACTAAC	CAG	88	25		[0 0 0]		[0 1 0]		6	68	91							YBL091C-A		-12.77	[0;0;0;0;0;0;0;2;0;-1;-1;-2;-3;0;0;0;10;4]	[57;32;67;69;4;30;28;51;51;32;56;32;50;39;65;80;68;67]	[602;200;158;30;19;5;3;3;2;1;1;1;1;1;1;1;1;1]	2133	0.0916642	1.29859	GTATGTTTTAAGAGAATTGCTAGTGTGCGGGAAACTTTGCTACCTTTTTTGGTGCGAGGCAATACTAACCTAATATATAATACTTCAG	0.35	0.363636
endogenous - mutated sites	TTCCGAGCAAAT	0.194067	0.221173	TACGTTAAACAATACGAGGCACTTACTCCGTTCCGAGCAAATCAAGGGTACGTTAGTTATATTGTTGTTGCAAAACTCAAGCTTTGATACGGGTACTGAGCGGTTATACTAACTTAGAGAAAACACTGAACGATCTTAGCGACCTTCAAAATTTACCCAGTAGGCCAGCAAATAAAGAAAATTATACCAGATTACTTCTGCCTGGAGTTCGCTATTCCTATTGTAGTTTT	1	GTACGT	TACTAAC	TAG	92	37		[0 0 0]		[1 0 0]		6	60	95							YDR397C		-11.06	[-1;-1;5;-1;-12;-3;1]	[52;39;33;25;29;24;29]	[229;25;11;9;1;1;1]	869	0.58476	0.396731	GTACGTTAGTTATATTGTTGTTGCAAAACTCAAGCTTTGATACGGGTACTGAGCGGTTATACTAACTTAGAGAAAACACTGAACGATCTTAG	0.2	0.369565
endogenous - mutated sites	ATTTTCGTGGAG	0.255297	0.3006	TACGTTAAACAATACGAGGCACTTACTCCGATTTTCGTGGAGCAAGGGTACGTTAGTTATATTGTTGTTGCAAAACTCAAGCTTTGATTCGGGTACTGAGCGGTTATACTAACTTAGAGAAAACACTGAGTGATCTCAGCGACCTTCAAAATTTACCCAGTAGGCCAGCAAATAAAGAAAATTATACCAGATTACTTCTGCCTGGAGTTCGCTATTCCTATTGTAGTTTT	1	GTACGT	TACTAAC	CAG	92	37		[0 0 0]		[1 0 1]		6	60	95							YDR397C		-14.92	[-1;-1;-3;0;5;-6;-1;-1;-1;-1;-2;-3;1;1;11;3]	[22;25;21;28;36;23;56;68;77;79;0;24;13;28;35;6]	[369;63;15;9;5;4;1;1;1;1;1;1;1;1;1;1]	1610	0.163753	-0.218615	GTACGTTAGTTATATTGTTGTTGCAAAACTCAAGCTTTGATTCGGGTACTGAGCGGTTATACTAACTTAGAGAAAACACTGAGTGATCTCAG	0.2	0.380435
endogenous - mutated sites	AGTGCAAGGTGA	0	0.0995229	TACGTTAAACAATACGAGGCACTTACTCCGAGTGCAAGGTGACAAGGGTACGTTAGTTATATTGTTGTTGCAAAACTCAAGCTTTGGTGCGGGTACTGAGCGACTAACCTAACTTAGAGAAAACACTGAGTGATCTCAGCGACCTTCAAAATTTACCCAGTAGGCCAGCAAATAAAGAAAATTATACCAGATTACTTCTGCCTGGAGTTCGCTATTCCTATTGTAGTTTT	1	GTACGT	GACTAAC	CAG	92	37		[0 0 0]		[1 1 1]		6	60	95							YDR397C		-16.07	[-1;-1;-3]	[22;25;21]	[81;42;14]	608	0.89176	0.0844912	GTACGTTAGTTATATTGTTGTTGCAAAACTCAAGCTTTGGTGCGGGTACTGAGCGACTAACCTAACTTAGAGAAAACACTGAGTGATCTCAG	0.2	0.413043
endogenous - mutated sites	GTCAAGGGCTAG	0	0.0416667	TACGTTAAACAATACGAGGCACTTACTCCGGTCAAGGGCTAGCAAGGGTACGTTAGTTATATTGTTGTTGCAAAACTCAAGCTTTGTTGCGGGTACTGAGCGACTAACCTAACTTAGAGAAAACACTGAGTGATCTTAGCGACCTTCAAAATTTACCCAGTAGGCCAGCAAATAAAGAAAATTATACCAGATTACTTCTGCCTGGAGTTCGCTATTCCTATTGTAGTTTT	1	GTACGT	GACTAAC	TAG	92	37		[0 0 0]		[1 1 0]		6	60	95							YDR397C		-14.23	[-1;-1]	[22;54]	[323;1]	653	0.958333	-0.118582	GTACGTTAGTTATATTGTTGTTGCAAAACTCAAGCTTTGTTGCGGGTACTGAGCGACTAACCTAACTTAGAGAAAACACTGAGTGATCTTAG	0.25	0.391304
endogenous - mutated sites	CCAACCTTAAGC	0	0	TACGTTAAACAATACGAGGCACTTACTCCGCCAACCTTAAGCCAAGGGTACGTTTGACGAGAATTGCTAGTGTGCGGGAAACTTTGCTACCTTTTTTGGTGCGAAGCAACAGGTTACTAATATCTAATACTTTAGCTCCCTACTTTCAAAATTTACCCAGTAGGCCAGCAAATAAAGAAAATTATACCAGATTACTTCTGCCTGGAGTTCGCTATTCCTATTGTAGTTTT	1	GTACGT	TACTAAT	TAG	88	25		[0 0 0]		[1 0 1]		6	68	91							YBL091C-A		-16.63	[]	[]	[]	796	1	-0.0459464	GTACGTTTGACGAGAATTGCTAGTGTGCGGGAAACTTTGCTACCTTTTTTGGTGCGAAGCAACAGGTTACTAATATCTAATACTTTAG	0.4	0.397727
endogenous - mutated sites	CACGTGCCGCGA	0.0810009	0	TACGTTAAACAATACGAGGCACTTACTCCGCACGTGCCGCGACAAGGGTACGTTTGACGAGAATTGCTAGTGTGCGGGAAACTTTGCTACCTTTTTTGGTGCGAAGCAATACTAACCTAATATATAATACTTTAGCTCCCTACTTTCAAAATTTACCCAGTAGGCCAGCAAATAAAGAAAATTATACCAGATTACTTCTGCCTGGAGTTCGCTATTCCTATTGTAGTTTT	4	GTACGT	TACTAAC	TAG	88	25		[0 0 0]		[1 1 1]		6	68	91							YBL091C-A		-22.02	[]	[]	[]	574	0.918999	1.02954	GTACGTTTGACGAGAATTGCTAGTGTGCGGGAAACTTTGCTACCTTTTTTGGTGCGAAGCAATACTAACCTAATATATAATACTTTAG	0.4	0.375
endogenous - mutated sites	GTCCAGGCTGAC	0	0.0085213	TACGTTAAACAATACGAGGCACTTACTCCGGTCCAGGCTGACCAAGGGTACGTTTGACGAGAATTGCTAGTGTGCGGGAAACTTTGCTACCTTTTTTGGTGCGATACAACAGGTTACTAATTTGTAATACTTCAGCTCCCTACTTTCAAAATTTACCCAGTAGGCCAGCAAATAAAGAAAATTATACCAGATTACTTCTGCCTGGAGTTCGCTATTCCTATTGTAGTTTT	1	GTACGT	TACTAAT	CAG	88	25		[0 0 0]		[1 0 0]		6	68	91							YBL091C-A		-17.45	[-1;-6]	[56;23]	[14;2]	773	0.991479	0.11088	GTACGTTTGACGAGAATTGCTAGTGTGCGGGAAACTTTGCTACCTTTTTTGGTGCGATACAACAGGTTACTAATTTGTAATACTTCAG	0.4	0.397727
endogenous - mutated sites	ACCGGTCCACGT	0.914692	0.0398626	TACGTTAAACAATACGAGGCACTTACTCCGACCGGTCCACGTCAAGGGTACGTTTGACGAGAATTGCTAGTGTGCGGGAAACTTTGCTACCTTTTTTGGTGCGATTCAATACTAACCTAATAGGTAATACTTTAGCTCCCTACTTTCAAAATTTACCCAGTAGGCCAGCAAATAAAGAAAATTATACCAGATTACTTCTGCCTGGAGTTCGCTATTCCTATTGTAGTTTT	4	GTACGT	TACTAAC	TAG	88	25		[0 0 0]		[1 1 1]		6	68	91							YBL091C-A		-16.87	[-1;-1;2;-2;-1;-3;2;3]	[56;29;5;55;16;0;-7;6]	[303;22;6;3;1;1;1;1]	2628	0.0454452	0.599169	GTACGTTTGACGAGAATTGCTAGTGTGCGGGAAACTTTGCTACCTTTTTTGGTGCGATTCAATACTAACCTAATAGGTAATACTTTAG	0.35	0.386364
endogenous - mutated sites	TAGAGTCTGAGA	0.780437	0.00511081	TACGTTAAACAATACGAGGCACTTACTCCGTAGAGTCTGAGACAAGGGTACGTTTGACGAGAATTGCTAGTGTGCGGGAAACTTTGCTACCTTTTTTGGTGCGGTGCAATACTAACCTAATAAGTAATACTTCAGCTCCCTACTTTCAAAATTTACCCAGTAGGCCAGCAAATAAAGAAAATTATACCAGATTACTTCTGCCTGGAGTTCGCTATTCCTATTGTAGTTTT	1	GTACGT	TACTAAC	CAG	88	25		[0 0 0]		[1 1 0]		6	68	91							YBL091C-A		-14.96	[-1;1]	[43;3]	[35;1]	1266	0.214452	0.808787	GTACGTTTGACGAGAATTGCTAGTGTGCGGGAAACTTTGCTACCTTTTTTGGTGCGGTGCAATACTAACCTAATAAGTAATACTTCAG	0.3	0.409091
endogenous - mutated sites	CAGGGAAGTCCT	0.763282	0.0335533	TACGTTAAACAATACGAGGCACTTACTCCGCAGGGAAGTCCTCAAGGGTACGTTTGACGAGAATTGCTAGTGTGCGGGAAACTTTGCTACCTTTTTTGGTGCGGTGCAATACTAACCTAATACGTAATACTTTAGCTCCCTACTTTCAAAATTTACCCAGTAGGCCAGCAAATAAAGAAAATTATACCAGATTACTTCTGCCTGGAGTTCGCTATTCCTATTGTAGTTTT	4	GTACGT	TACTAAC	TAG	88	25		[0 0 0]		[1 1 1]		6	68	91							YBL091C-A		-21.32	[-1;-1;18;-1;-1;-2;1;2]	[56;43;17;1;44;0;43;5]	[36;29;4;1;1;1;1;1]	2401	0.203165	0.526078	GTACGTTTGACGAGAATTGCTAGTGTGCGGGAAACTTTGCTACCTTTTTTGGTGCGGTGCAATACTAACCTAATACGTAATACTTTAG	0.35	0.409091
endogenous - mutated sites	ACCAGAGATTTA	0.562209	0.138172	TACGTTAAACAATACGAGGCACTTACTCCGACCAGAGATTTACAAGGGTACGTTTGACGAGAATTGCTAGTGTGCGGGAAACTTTGCTACCTTTTTTGGTGCGGTGCAATACTAACCTAATATTTAATACTTTAGCTCCCTACTTTCAAAATTTACCCAGTAGGCCAGCAAATAAAGAAAATTATACCAGATTACTTCTGCCTGGAGTTCGCTATTCCTATTGTAGTTTT	4	GTACGT	TACTAAC	TAG	88	25		[0 0 0]		[1 1 1]		6	68	91							YBL091C-A		-12.54	[-1;0;-2;-3;-3]	[56;3;55;0;54]	[413;4;3;1;1]	1239	0.299619	0.780119	GTACGTTTGACGAGAATTGCTAGTGTGCGGGAAACTTTGCTACCTTTTTTGGTGCGGTGCAATACTAACCTAATATTTAATACTTTAG	0.45	0.386364
endogenous - mutated sites	TTAAAAGGAACC	0.40625	0	TACGTTAAACAATACGAGGCACTTACTCCGTTAAAAGGAACCCAATCGTACGTCTAATAAAACCATCATCGTACACAGGACTGAACACTAACTTATAGACGGGTGCGTGCTACCCTCTTCTTATTATTAGGGGCCGACTGTACTTTCAAAATTTACCCAGTAGGCCAGCAAATAAAGAAAATTATACCAGATTACTTCTGCCTGGAGTTCGCTATTCCTATTGTAGTTTT	1	GTACGT	CACTAAC	TAG	83	49		[0 0 0]		[1 0 0]		6	39	86							YGL183C		-8.48	[]	[]	[]	293	0.59375	0.285194	GTACGTCTAATAAAACCATCATCGTACACAGGACTGAACACTAACTTATAGACGGGTGCGTGCTACCCTCTTCTTATTATTAG	0.5	0.409639
endogenous - mutated sites	AATCGGCCTCTA	0.782545	0	TACGTTAAACAATACGAGGCACTTACTCCGAATCGGCCTCTACAATCGTATGTCTTAAAAAACCATCATAGTACACAGGATACTAACCTAACTTATAGACGGGTGCGTGCTACCCTCTTCTTATTATTAGGGGCCGACTGTACTTTCAAAATTTACCCAGTAGGCCAGCAAATAAAGAAAATTATACCAGATTACTTCTGCCTGGAGTTCGCTATTCCTATTGTAGTTTT	4	GTATGT	TACTAAC	TAG	83	49		[0 0 0]		[0 1 0]		6	39	86							YGL183C		-9.33	[]	[]	[]	427	0.217455	0.475084	GTATGTCTTAAAAAACCATCATAGTACACAGGATACTAACCTAACTTATAGACGGGTGCGTGCTACCCTCTTCTTATTATTAG	0.5	0.373494
endogenous - mutated sites	CAATTGTGGGAT	0.0120309	0	TACGTTAAACAATACGAGGCACTTACTCCGCAATTGTGGGATCAATCGTATGTCTTAAAAAACCATCATAGTACACAGGATACTAACCTAACTTATAGACGGGTGCGTGCTACCCTCTTCTTATTATTAGGGGCCGACTGTACTTTCAAAATTTACCCAGTAGGCCAGCAAATAAAGAAAATTATACCAGATTACTTCTGCCTGGAGTTCGCTATTCCTATTGTAGTTTT	4	GTATGT	TACTAAC	TAG	83	49		[0 0 0]		[0 1 0]		6	39	86							YGL183C		-11.96	0	32	11	390	0.987969	0.525897	GTATGTCTTAAAAAACCATCATAGTACACAGGATACTAACCTAACTTATAGACGGGTGCGTGCTACCCTCTTCTTATTATTAG	0.5	0.373494
endogenous - mutated sites	GGAGATACGCAG	0.101877	0	TACGTTAAACAATACGAGGCACTTACTCCGGGAGATACGCAGCAATCGTATGTCTTAAAAAACCATCCTGGTACACAGGACTGAACACTAACTTATAGACGGGTGCGTGCTACCCTCTTCTTATTATCAGGGGCCGACTGTACTTTCAAAATTTACCCAGTAGGCCAGCAAATAAAGAAAATTATACCAGATTACTTCTGCCTGGAGTTCGCTATTCCTATTGTAGTTTT	1	GTATGT	CACTAAC	CAG	83	49		[0 0 0]		[0 0 1]		6	39	86							YGL183C		-13.36	[]	[]	[]	191	0.898123	-0.455521	GTATGTCTTAAAAAACCATCCTGGTACACAGGACTGAACACTAACTTATAGACGGGTGCGTGCTACCCTCTTCTTATTATCAG	0.45	0.421687
endogenous - mutated sites	TCTTGTATCCAG	0.00406504	0	TACGTTAAACAATACGAGGCACTTACTCCGTCTTGTATCCAGCAATTGTACGTCTAATAAAACCATCATCGTACACAGGACTGAACACTAACTTATAGACGGGTGCGTGCTACCCTCTTCTTATTATCAGGGGCCGACTGTACTTTCAAAATTTACCCAGTAGGCCAGCAAATAAAGAAAATTATACCAGATTACTTCTGCCTGGAGTTCGCTATTCCTATTGTAGTTTT	1	GTACGT	CACTAAC	CAG	83	49		[0 0 0]		[1 0 1]		6	39	86							YGL183C		-11.74	-14	53	2	462	0.995935	0.0413198	GTACGTCTAATAAAACCATCATCGTACACAGGACTGAACACTAACTTATAGACGGGTGCGTGCTACCCTCTTCTTATTATCAG	0.45	0.421687
endogenous - mutated sites	AACCCTCTTCAC	0.852541	0.00673075	TACGTTAAACAATACGAGGCACTTACTCCGAACCCTCTTCACCAATTGTATGTTCTAACAGTGGTTAATTATCTTTTAAGTTTATTTACGTTTTTGAGACCTTACTAACGACCAGGACAGTGTTGAATAAAAACGGACTGTACTTTCAAAATTTACCCAGTAGGCCAGCAAATAAAGAAAATTATACCAGATTACTTCTGCCTGGAGTTCGCTATTCCTATTGTAGTTTT	1	GTATGT	TACTAAC	CAG	73	22		[0 0 0]		[0 0 1]		6	56	76							YDR139C		-10.08	[-2;0;7]	[87;54;66]	[1;1;1]	1045	0.12951	0.812619	GTATGTTCTAACAGTGGTTAATTATCTTTTAAGTTTATTTACGTTTTTGAGACCTTACTAACGACCAGGACAG	0.15	0.328767
[truncated: 15,510 more rows]
