# Supplementary material for: A broad analysis of splicing regulation in yeast using a large library of synthetic introns
Source: PLoS Genet. 2021 Sep 27;17(9):e1009805. doi: 10.1371/journal.pgen.1009805 (PMC8496845; doi:10.1371/journal.pgen.1009805)
Supplement: S2 Data — (XLSX) [file pgen.1009805.s010.xlsx]

## Sheet: Index
Variable	Description
type	describes the library subset and type of manipulation
BC	Barcode sequence
isoform_1_sp_eff	Splicing efficiency value for isoform 1 (only intron 1 is spliced)
isoform_2_sp_eff	Splicing efficiency value for isoform 2 (only intron 2 is spliced)
isoform_J_sp_eff	Splicing efficiency value for isoform "exon skipping"
isoform_B_sp_eff	Splicing efficiency value for isoform "Both" (both introns are spliced, exon is retained)
seq	Full oligo sequence including 5' & 3' homology sequence (30 nt) and barcode sequence (12 nt)
BC_num	The number of barcodes used for this design {1,4}
unspliced_ratio	The proportion of unspliced isoforms observed for this variant
SS5_1_inds	Start ind of the 5' splice site of intron 1. Starting after the BC sequence, hence add 42 to get in correct index in "seq"
branch_1_inds	Start ind of the branch splice site of intron 1. Starting after the BC sequence, hence add 42 to get in correct index in "seq"
SS3_1_inds	Start ind of the 3' splice site of intron 1. Starting after the BC sequence, hence add 42 to get in correct index in "seq"
SS5_2_inds	Start ind of the 5' splice site of intron 2. Starting after the BC sequence, hence add 42 to get in correct index in "seq"
branch_2_inds	Start ind of the branch splice site of intron 2. Starting after the BC sequence, hence add 42 to get in correct index in "seq"
SS3_2_inds	Start ind of the 3' splice site of intron 2. Starting after the BC sequence, hence add 42 to get in correct index in "seq"
intron_1_seq	Sequence of intron 1
intron_2_seq	Sequence of intron 2
intron_J_seq	Sequence of the "exon skipping" intron
SS5_1_seq	Sequence of intron 1 5' splice site
branch_1_seq	Sequence of intron 1 branch site
SS3_1_seq	Sequence of intron 1 3' splice site
SS5_2_seq	Sequence of intron 2 5' splice site
branch_2_seq	Sequence of intron 2 branch site
SS3_2_seq	Sequence of intron 2 3' splice site
intron_1_id	The source of intron 1 {S. Cerevisiae gene, S. Pombe gene, random}
intron_2_id	The source of intron 2 {S. Cerevisiae gene, S. Pombe gene, random}
intron_J_single_sp_eff	Splicing efficiency for a single intron variant "similar" to the exon skipping intron
intron_1_single_sp_eff	Splicing efficiency for a single intron variant with intron 1 sequence
intron_2_single_sp_eff	Splicing efficiency for a single intron variant with intron 2 sequence

## Sheet: Data
type	BC	isoform_1_sp_eff	isoform_2_sp_eff	isoform_J_sp_eff	isoform_B_sp_eff	seq	BC_num	unspliced_ratio	SS5_1_inds	branch_1_inds	SS3_1_inds	SS5_2_inds	branch_2_inds	SS3_2_inds	intron_1_seq	intron_2_seq	intron_J_seq	SS5_1_seq	branch_1_seq	SS3_1_seq	SS5_2_seq	branch_2_seq	SS3_2_seq	intron_1_id	intron_2_id	intron_J_single_sp_eff	intron_1_single_sp_eff	intron_2_single_sp_eff
double intron	AAAACGGAACGG	0	0	0	0	TACGTTAAACAATACGAGGCACTTACTCCGAAAACGGAACGGAGAAAGTATCTCTTAATCCACACGAATTAGAGTTCTTTAAGTACTAACGATCAAAAGTAATAGTTTAACTATACTCTCTGACCAATAAAAACGGACTGTACTTTAAGGGTAAGTATTAAGAGTTTTTTACTTACTTTGACTAACATAAATTAGCTTGCCCTGGAGTTCGCTATTCCTATTGTAGTTTT	1	1	6	42	61	109	133	151	GTATCTCTTAATCCACACGAATTAGAGTTCTTTAAGTACTAACGATCAAAAGTAATAG	GTAAGTATTAAGAGTTTTTTACTTACTTTGACTAACATAAATTAG	GTATCTCTTAATCCACACGAATTAGAGTTCTTTAAGTACTAACGATCAAAAGTAATAGTTTAACTATACTCTCTGACCAATAAAAACGGACTGTACTTTAAGGGTAAGTATTAAGAGTTTTTTACTTACTTTGACTAACATAAATTAG	GTATCT	TACTAAC	TAG	GTAAGT	ACTTTGA	TAG	cerevisiae_3	pombe_5		0.0111111
double intron	AAACATTGGATC	0	0	0	0	TACGTTAAACAATACGAGGCACTTACTCCGAAACATTGGATCATAATATCTGTTTTAATTTCAAGGATAGCCTTTGAATCAATTTACTAACAATACTTCAGTTTATTATTCTATACTCTGTGACCAATAAAAACGGACTTTGGGTCTGTAATAAGAGAATCAAACTTAAATATATCCTATACTAACAATTTGTAGTTCATCCTGGAGTTCGCTATTCCTATTGTAGTTTT	1	1	6	43	57	102	138	151	ATCTGTTTTAATTTCAAGGATAGCCTTTGAATCAATTTACTAACAATACTTCAG	GTCTGTAATAAGAGAATCAAACTTAAATATATCCTATACTAACAATTTGTAG	ATCTGTTTTAATTTCAAGGATAGCCTTTGAATCAATTTACTAACAATACTTCAGTTTATTATTCTATACTCTGTGACCAATAAAAACGGACTTTGGGTCTGTAATAAGAGAATCAAACTTAAATATATCCTATACTAACAATTTGTAG	ATCTGT	TACTAAC	CAG	GTCTGT	TACTAAC	TAG	cerevisiae_2	cerevisiae_1			1
double intron	AAACCCCCGGAA	0.030303	0	0.00630782	0	TACGTTAAACAATACGAGGCACTTACTCCGAAACCCCCGGAAATAACGTAAGTTACCTGTTGGAGCATTAGAAAGACTTAGAAGAATTCCTAACCAATTCTAGCAAAATTCTATACTCTCTGACCAATAAAAACGGACTGTACTCTAAAGTAAGTTATAAGTCATCGGATTTACTTCCTATTGCTAACTATTTAGGGTGCCCTGGAGTTCGCTATTCCTATTGTAGTTTT	4	0.963389	6	41	59	108	135	151	GTAAGTTACCTGTTGGAGCATTAGAAAGACTTAGAAGAATTCCTAACCAATTCTAG	GTAAGTTATAAGTCATCGGATTTACTTCCTATTGCTAACTATTTAG	GTAAGTTACCTGTTGGAGCATTAGAAAGACTTAGAAGAATTCCTAACCAATTCTAGCAAAATTCTATACTCTCTGACCAATAAAAACGGACTGTACTCTAAAGTAAGTTATAAGTCATCGGATTTACTTCCTATTGCTAACTATTTAG	GTAAGT	AGAATTC	TAG	GTAAGT	CCTAATG	TAG	pombe_9	pombe_8
double endogenous intron control	AAACTAGTGCTA	0.995809	0	0	0.00419062	TACGTTAAACAATACGAGGCACTTACTCCGAAACTAGTGCTAAGATAGTAAGTTGCTACTCCTGTTGAGATAAAACTAGATTATTGTAAATACTAACAACTCAACCGCAGGTTTTCTCTACGACCAATAAAAACGGACTGTACTTTCTTAAAGTCTGTCATTTTTTATACCTTACCCTTGTATTTGCTAGTTCAGTTATACCTGGAGTTCGCTATTCCTATTGTAGTTTT	4	0	6	49	66	111	134	151	GTAAGTTGCTACTCCTGTTGAGATAAAACTAGATTATTGTAAATACTAACAACTCAACCGCAG	GTCTGTCATTTTTTATACCTTACCCTTGTATTTGCTAGTTCAG	GTAAGTTGCTACTCCTGTTGAGATAAAACTAGATTATTGTAAATACTAACAACTCAACCGCAGGTTTTCTCTACGACCAATAAAAACGGACTGTACTTTCTTAAAGTCTGTCATTTTTTATACCTTACCCTTGTATTTGCTAGTTCAG	GTAAGT	TACTAAC	CAG	GTCTGT	CCATGTA	CAG	intron_ctrl_cerevisiae_5	intron_ctrl_pombe_6
double endogenous ss control	AAACTCAATCCT	0	0	0	0	TACGTTAAACAATACGAGGCACTTACTCCGAAACTCAATCCTTAAGGATTGTGATTGTGAGTTTTTTACTTCATATCACTAACATAAATAGTCTTGCTGTTTTCATTATTCTATACTCTTTGACCAATAAAAACGGACTTTGGATTGTGAATACGAGAATCAAACTTAAATATATCCTACATATCAAATTTGAGTTTCATCCTGGAGTTCGCTATTCCTATTGTAGTTTT	1	1	6	30	48	102	138	151	ATTGTGATTGTGAGTTTTTTACTTCATATCACTAACATAAATAGT	ATTGTGAATACGAGAATCAAACTTAAATATATCCTACATATCAAATTTGAGT	ATTGTGATTGTGAGTTTTTTACTTCATATCACTAACATAAATAGTCTTGCTGTTTTCATTATTCTATACTCTTTGACCAATAAAAACGGACTTTGGATTGTGAATACGAGAATCAAACTTAAATATATCCTACATATCAAATTTGAGT	ATTGTG	CATATCA	AGT	ATTGTG	CATATCA	AGT	ss_ctrl_pombe_5	ss_ctrl_cerevisiae_1
double endogenous ss control	AAACTTACCCCT	0	0	0	0	TACGTTAAACAATACGAGGCACTTACTCCGAAACTTACCCCTTATTCATTGTGGGCGCCATCGATCAAAATCTCATATCATAGATTTGTTTAATTTTTAAAGTAAGATTTCTATACTCTATAACCAATAAAAACGGACTGTACTCTAATATTGTGTATAAGTCAAGGGATTTACTTCATATCACTAACTATTAGTGAGGCCCTGGAGTTCGCTATTCCTATTGTAGTTTT	4	0.563636	6	32	59	108	135	151	ATTGTGGGCGCCATCGATCAAAATCTCATATCATAGATTTGTTTAATTTTTAAAGT	ATTGTGTATAAGTCAAGGGATTTACTTCATATCACTAACTATTAGT	ATTGTGGGCGCCATCGATCAAAATCTCATATCATAGATTTGTTTAATTTTTAAAGTAAGATTTCTATACTCTATAACCAATAAAAACGGACTGTACTCTAATATTGTGTATAAGTCAAGGGATTTACTTCATATCACTAACTATTAGT	ATTGTG	CATATCA	AGT	ATTGTG	CATATCA	AGT	ss_ctrl_synthetic_2	ss_ctrl_pombe_8
double endogenous ss control	AAAGGAAGGAAG	0	0	0	0	TACGTTAAACAATACGAGGCACTTACTCCGAAAGGAAGGAAGACTTTATTGTGGAAAGTTTTTGAGTATCATATCACTAACTTTATTAAGTATATTTTGTTTTCATTATTCTATACTCTATTACCAATAAAAACGGACGATCGATTGTGAAAATCAAGAAAATTGTAGTACATATCACTAACTTGAATTCGCAGTATTAACCTGGAGTTCGCTATTCCTATTGTAGTTTT	1	1	6	28	47	102	129	151	ATTGTGGAAAGTTTTTGAGTATCATATCACTAACTTTATTAAGT	ATTGTGAAAATCAAGAAAATTGTAGTACATATCACTAACTTGAATTCGCAGT	ATTGTGGAAAGTTTTTGAGTATCATATCACTAACTTTATTAAGTATATTTTGTTTTCATTATTCTATACTCTATTACCAATAAAAACGGACGATCGATTGTGAAAATCAAGAAAATTGTAGTACATATCACTAACTTGAATTCGCAGT	ATTGTG	CATATCA	AGT	ATTGTG	CATATCA	AGT	ss_ctrl_pombe_2	ss_ctrl_pombe_4
double endogenous ss control	AAAGGGCACGTC	0	0	0	0	TACGTTAAACAATACGAGGCACTTACTCCGAAAGGGCACGTCTTAAAATTGTGATCGAAATTTTAAACTAGTTTCATATCACTAACTAATATCAGTGAAAATTCATTATTCTATACTCTAAGACCAATAAAAACGGACTGTACTCTAATATTGTGTATATATCGTGGGATTTACTTCATATCACTAACTATTAGTGATTCCCTGGAGTTCGCTATTCCTATTGTAGTTTT	1	1	6	33	52	108	135	151	ATTGTGATCGAAATTTTAAACTAGTTTCATATCACTAACTAATATCAGT	ATTGTGTATATATCGTGGGATTTACTTCATATCACTAACTATTAGT	ATTGTGATCGAAATTTTAAACTAGTTTCATATCACTAACTAATATCAGTGAAAATTCATTATTCTATACTCTAAGACCAATAAAAACGGACTGTACTCTAATATTGTGTATATATCGTGGGATTTACTTCATATCACTAACTATTAGT	ATTGTG	CATATCA	AGT	ATTGTG	CATATCA	AGT	ss_ctrl_pombe_3	ss_ctrl_pombe_8
double intron	AAATAGGTCCTG					TACGTTAAACAATACGAGGCACTTACTCCGAAATAGGTCCTGAGAAAGTCTGTCTTAATCCACACGAATTAGAGTTCTTTAAGTACTAACGATCAAAAGTAATAGTTTAACTATACTCTAAGACCAATAAAAACATAGAGTATATATTAAATTTTTGCTTTTGTATTCATCGAAGTAAACTAACTAGTAAAGTAGGCTAACCTGGAGTTCGCTATTCCTATTGTAGTTTT	1		6	42	61	98	136	151	GTCTGTCTTAATCCACACGAATTAGAGTTCTTTAAGTACTAACGATCAAAAGTAATAG	GTATATATTAAATTTTTGCTTTTGTATTCATCGAAGTAAACTAACTAGTAAAGTAG	GTCTGTCTTAATCCACACGAATTAGAGTTCTTTAAGTACTAACGATCAAAAGTAATAGTTTAACTATACTCTAAGACCAATAAAAACATAGAGTATATATTAAATTTTTGCTTTTGTATTCATCGAAGTAAACTAACTAGTAAAGTAG	GTCTGT	TACTAAC	TAG	GTATAT	AACTAAC	TAG	cerevisiae_3	cerevisiae_8		0.0111111	0.136364
double endogenous ss control	AAATATTCGAGC	0	0	0	0	TACGTTAAACAATACGAGGCACTTACTCCGAAATATTCGAGCTGGCGATTGTGATCCTATCATATTGTGTGAGCTAGAACCGAATTAGTACATATCAATTTATAATAAGTTACACCTCTATCACCAATAAAAACGGACTGTACTCTAATATTGTGTATAAGTCTTGGGATTTACTTCATATCACTAACTATTAGTGAGGCCCTGGAGTTCGCTATTCCTATTGTAGTTTT	1	1	6	49	66	108	135	151	ATTGTGATCCTATCATATTGTGTGAGCTAGAACCGAATTAGTACATATCAATTTATAATAAGT	ATTGTGTATAAGTCTTGGGATTTACTTCATATCACTAACTATTAGT	ATTGTGATCCTATCATATTGTGTGAGCTAGAACCGAATTAGTACATATCAATTTATAATAAGTTACACCTCTATCACCAATAAAAACGGACTGTACTCTAATATTGTGTATAAGTCTTGGGATTTACTTCATATCACTAACTATTAGT	ATTGTG	CATATCA	AGT	ATTGTG	CATATCA	AGT	ss_ctrl_cerevisiae_5	ss_ctrl_pombe_8
double intron	AAATCACCACAC	0	0	0	0	TACGTTAAACAATACGAGGCACTTACTCCGAAATCACCACACATAACGTAAGTTACCTGTTGGAGCATTAGAAAGACTTAGAAGAATTCCTAACCAATTCTAGCAAAATTCTATACTCTTTGACCAATAAAAACGGACTGTACTTTACTTTGTAAGTGAAAGTTTTTGAGTTTGAAACATCTAACTTTATTACAGATATTCCTGGAGTTCGCTATTCCTATTGTAGTTTT	1	1	6	41	59	110	132	151	GTAAGTTACCTGTTGGAGCATTAGAAAGACTTAGAAGAATTCCTAACCAATTCTAG	GTAAGTGAAAGTTTTTGAGTTTGAAACATCTAACTTTATTACAG	GTAAGTTACCTGTTGGAGCATTAGAAAGACTTAGAAGAATTCCTAACCAATTCTAGCAAAATTCTATACTCTTTGACCAATAAAAACGGACTGTACTTTACTTTGTAAGTGAAAGTTTTTGAGTTTGAAACATCTAACTTTATTACAG	GTAAGT	AGAATTC	TAG	GTAAGT	GAAACAT	CAG	pombe_9	pombe_2
double intron	AAATCTTTTCCA	0	0	0	0	TACGTTAAACAATACGAGGCACTTACTCCGAAATCTTTTCCATTAGTGTATTTACTAACAATCAACCAGACCATACTAACAGTGGTGACCCTATTTTTAATAGCACTCTTCTATACTCTCTGACCAATAAAAACCCGTAGTGTGTCTTAAGGTCTGCTCGCAAAGTACTAACGTGCGGTCAACCATTTTTAATAGAGCGCCCTGGAGTTCGCTATTCCTATTGTAGTTTT	4	1	6	32	59	98	124	151	GTATTTACTAACAATCAACCAGACCATACTAACAGTGGTGACCCTATTTTTAATAG	GTGTGTCTTAAGGTCTGCTCGCAAAGTACTAACGTGCGGTCAACCATTTTTAATAG	GTATTTACTAACAATCAACCAGACCATACTAACAGTGGTGACCCTATTTTTAATAGCACTCTTCTATACTCTCTGACCAATAAAAACCCGTAGTGTGTCTTAAGGTCTGCTCGCAAAGTACTAACGTGCGGTCAACCATTTTTAATAG	GTATTT	TACTAAC	TAG	GTGTGT	TACTAAC	TAG	synthetic_1	synthetic_3
double intron	AAATTCTGAAGC					TACGTTAAACAATACGAGGCACTTACTCCGAAATTCTGAAGCATAATTTATTTTTTAATTTCAAGGATAGCCTTTGAATCAATTTACTAACAATACTTCAGTTTATTATTCTATACTCTGTGACCAATAAAAAGAAAGTGTGTCTTATTGCACACGAATTAGAGTTCTTTAAGTACTAACGATCAAAAGTAATAGTTTAACCTGGAGTTCGCTATTCCTATTGTAGTTTT	4		6	43	57	96	132	151	TTATTTTTTAATTTCAAGGATAGCCTTTGAATCAATTTACTAACAATACTTCAG	GTGTGTCTTATTGCACACGAATTAGAGTTCTTTAAGTACTAACGATCAAAAGTAATAG	TTATTTTTTAATTTCAAGGATAGCCTTTGAATCAATTTACTAACAATACTTCAGTTTATTATTCTATACTCTGTGACCAATAAAAAGAAAGTGTGTCTTATTGCACACGAATTAGAGTTCTTTAAGTACTAACGATCAAAAGTAATAG	TTATTT	TACTAAC	CAG	GTGTGT	TACTAAC	TAG	cerevisiae_2	cerevisiae_3			0.0111111
double endogenous ss control	AAATTGAGTAGG	0	0	0	0	TACGTTAAACAATACGAGGCACTTACTCCGAAATTGAGTAGGTTAAAATTGTGATCGAAATTTTAAACTAGTTTCATATCACTAACTAATATCAGTGAAAATTCATTATTCTATACTCTAGGACCAATAAAAACATAGAATTGTGATATAATTTTTGCTTTTGTATTCACGGAAGTACATATCATAGTAAAGAGTGCTAACCTGGAGTTCGCTATTCCTATTGTAGTTTT	1	1	6	33	52	98	136	151	ATTGTGATCGAAATTTTAAACTAGTTTCATATCACTAACTAATATCAGT	ATTGTGATATAATTTTTGCTTTTGTATTCACGGAAGTACATATCATAGTAAAGAGT	ATTGTGATCGAAATTTTAAACTAGTTTCATATCACTAACTAATATCAGTGAAAATTCATTATTCTATACTCTAGGACCAATAAAAACATAGAATTGTGATATAATTTTTGCTTTTGTATTCACGGAAGTACATATCATAGTAAAGAGT	ATTGTG	CATATCA	AGT	ATTGTG	CATATCA	AGT	ss_ctrl_pombe_3	ss_ctrl_cerevisiae_8
double endogenous ss control	AAATTTGCGCAA	0	0	0	0	TACGTTAAACAATACGAGGCACTTACTCCGAAATTTGCGCAATTACTATTGTGTTAAGTTATAATTATATCATATCACTAACGTTATAGTCCATTGTTGTTTTCATTATTCTATACTCTATTACCAATAAAAACGGACTGTACTCTAATATTGTGTATAGGTCAGGGGATTTACTTCATATCACTAACTATTAGTGATCCCCTGGAGTTCGCTATTCCTATTGTAGTTTT	1	1	6	29	46	108	135	151	ATTGTGTTAAGTTATAATTATATCATATCACTAACGTTATAGT	ATTGTGTATAGGTCAGGGGATTTACTTCATATCACTAACTATTAGT	ATTGTGTTAAGTTATAATTATATCATATCACTAACGTTATAGTCCATTGTTGTTTTCATTATTCTATACTCTATTACCAATAAAAACGGACTGTACTCTAATATTGTGTATAGGTCAGGGGATTTACTTCATATCACTAACTATTAGT	ATTGTG	CATATCA	AGT	ATTGTG	CATATCA	AGT	ss_ctrl_pombe_6	ss_ctrl_pombe_8
double intron	AACACCTACAAT	0	0	0	0	TACGTTAAACAATACGAGGCACTTACTCCGAACACCTACAATTTAAAGTCTGAATTAAAATTTTAAACTAGTTTTGTTTTTCTAACTAATATCTAGGAAAATTCATTATTCTATACTCTAGGACCAATAAAAACGGACGGTGTGTACTACTGTAAGCCTTACGAGTACTAACCAGCCTTCGGTAATTTTTAATAGTCCCCCCTGGAGTTCGCTATTCCTATTGTAGTTTT	1	1	6	33	52	98	124	151	GTCTGAATTAAAATTTTAAACTAGTTTTGTTTTTCTAACTAATATCTAG	GTGTGTACTACTGTAAGCCTTACGAGTACTAACCAGCCTTCGGTAATTTTTAATAG	GTCTGAATTAAAATTTTAAACTAGTTTTGTTTTTCTAACTAATATCTAGGAAAATTCATTATTCTATACTCTAGGACCAATAAAAACGGACGGTGTGTACTACTGTAAGCCTTACGAGTACTAACCAGCCTTCGGTAATTTTTAATAG	GTCTGA	TGTTTTT	TAG	GTGTGT	TACTAAC	TAG	pombe_3	synthetic_5
double intron	AACACTACCTAG	0	0	0.990614	0	TACGTTAAACAATACGAGGCACTTACTCCGAACACTACCTAGATAACGTAAGTTACCTGTTGGAGCATTAGAAAGACTTAGAAGAATTCCTAACCAATTCTAGCAAAATTCTATACTCTATTACCAATAAAAACGTTCTGGTCTGCATTAAGATCGGACATTGTTTTTTTAATAGTGTTACTAACTGTATTACAGTGTACCCTGGAGTTCGCTATTCCTATTGTAGTTTT	4	0.00938615	6	41	59	99	132	151	GTAAGTTACCTGTTGGAGCATTAGAAAGACTTAGAAGAATTCCTAACCAATTCTAG	GTCTGCATTAAGATCGGACATTGTTTTTTTAATAGTGTTACTAACTGTATTACAG	GTAAGTTACCTGTTGGAGCATTAGAAAGACTTAGAAGAATTCCTAACCAATTCTAGCAAAATTCTATACTCTATTACCAATAAAAACGTTCTGGTCTGCATTAAGATCGGACATTGTTTTTTTAATAGTGTTACTAACTGTATTACAG	GTAAGT	AGAATTC	TAG	GTCTGC	AGTGTTA	CAG	pombe_9	pombe_10
double endogenous ss control	AACAGATTAGCT	0	0	0	0	TACGTTAAACAATACGAGGCACTTACTCCGAACAGATTAGCTATAACATTGTGTACCTGTTGGAGCATTAGAAAGACTTAGACATATCACTAACCAATTCAGTCAAAATTCTATACTCTGTGACCAATAAAAACGGACTGTACTTTCTTACTATTGTGTTATTTTATAATTATATCATATCACTAACGTTATAGTCCATTCCTGGAGTTCGCTATTCCTATTGTAGTTTT	4	1	6	41	59	111	134	151	ATTGTGTACCTGTTGGAGCATTAGAAAGACTTAGACATATCACTAACCAATTCAGT	ATTGTGTTATTTTATAATTATATCATATCACTAACGTTATAGT	ATTGTGTACCTGTTGGAGCATTAGAAAGACTTAGACATATCACTAACCAATTCAGTCAAAATTCTATACTCTGTGACCAATAAAAACGGACTGTACTTTCTTACTATTGTGTTATTTTATAATTATATCATATCACTAACGTTATAGT	ATTGTG	CATATCA	AGT	ATTGTG	CATATCA	AGT	ss_ctrl_pombe_9	ss_ctrl_pombe_6
double endogenous ss control	AACCAGGACAAG	0	0	0	0	TACGTTAAACAATACGAGGCACTTACTCCGAACCAGGACAAGGAATTATTGTGACAGGATATTTTCAACACAGTAACGTAGAATCATATCATAACACGAAACTTAAAGTGACACACTCTCTGACCAATAAAAAGAAAATTGTGCTGTCTGCACACGAATTAGAGTTCTTTAAGCATATCAGATCAAAAGTAAAGTTTTAACCTGGAGTTCGCTATTCCTATTGTAGTTTT	1	1	6	43	65	96	132	151	ATTGTGACAGGATATTTTCAACACAGTAACGTAGAATCATATCATAACACGAAACTTAAAGT	ATTGTGCTGTCTGCACACGAATTAGAGTTCTTTAAGCATATCAGATCAAAAGTAAAGT	ATTGTGACAGGATATTTTCAACACAGTAACGTAGAATCATATCATAACACGAAACTTAAAGTGACACACTCTCTGACCAATAAAAAGAAAATTGTGCTGTCTGCACACGAATTAGAGTTCTTTAAGCATATCAGATCAAAAGTAAAGT	ATTGTG	CATATCA	AGT	ATTGTG	CATATCA	AGT	ss_ctrl_cerevisiae_4	ss_ctrl_cerevisiae_3
double endogenous intron control	AACCCTGAGAGA	0	0	0	0	TACGTTAAACAATACGAGGCACTTACTCCGAACCCTGAGAGAGGTTTGTATCTAATTTACTATAATTCTAAACTTTGACTAGCGTAGTCTAGGTATTTGTTTTCATTATTCTATACTCTATAACCAATAAAAACGGACTGTACTTTCAAAATTGTTTTGTACGTTCTAACGACATTTTTTGCAAAAGTGTTCCAGAGATTCCTGGAGTTCGCTATTCCTATTGTAGTTTT	1	1	6	30	48	117	135	151	GTATCTAATTTACTATAATTCTAAACTTTGACTAGCGTAGTCTAG	GTACGTTCTAACGACATTTTTTGCAAAAGTGTTCCAG	GTATCTAATTTACTATAATTCTAAACTTTGACTAGCGTAGTCTAGGTATTTGTTTTCATTATTCTATACTCTATAACCAATAAAAACGGACTGTACTTTCAAAATTGTTTTGTACGTTCTAACGACATTTTTTGCAAAAGTGTTCCAG	GTATCT	ACTTTGA	TAG	GTACGT	TTTTGCA	CAG	intron_ctrl_pombe_5	intron_ctrl_pombe_7
double endogenous intron control	AACCGAATTCTG	0	0	1	0	TACGTTAAACAATACGAGGCACTTACTCCGAACCGAATTCTGGCACAGTAAGTATAAAAAAGCCAATAGGAGTACCCTAATCAGAATTCTTGTTGACAATTAGTATACTTCTATACTCTACGACCAATAAAAACGGACTACATCTACGTAAAATAAAATTAAACTTTTATTGTTTCCAATACTAACAGTTTCTAGGGGATCCTGGAGTTCGCTATTCCTATTGTAGTTTT	1	0	6	41	59	102	138	151	GTAAGTATAAAAAAGCCAATAGGAGTACCCTAATCAGAATTCTTGTTGACAATTAG	CTACGTAAAATAAAATTAAACTTTTATTGTTTCCAATACTAACAGTTTCTAG	GTAAGTATAAAAAAGCCAATAGGAGTACCCTAATCAGAATTCTTGTTGACAATTAGTATACTTCTATACTCTACGACCAATAAAAACGGACTACATCTACGTAAAATAAAATTAAACTTTTATTGTTTCCAATACTAACAGTTTCTAG	GTAAGT	AGAATTC	TAG	CTACGT	TACTAAC	TAG	intron_ctrl_pombe_9	intron_ctrl_cerevisiae_1
double intron	AACCGTTCAAAG	0	0.497767	0.491161	0	TACGTTAAACAATACGAGGCACTTACTCCGAACCGTTCAAAGTTCTGGTAGGCATTAAGATCGGACATTGTTTTTTTAATAGTGTTACTAACTGTATTACAGTGTACATTCTATACTCTAGGACCAAAGAATTGTAAGTACAGGATATTTTCAACACAGTAACGTAGAATTACTAACTAACACGAAACTTAATAGGACACCCTGGAGTTCGCTATTCCTATTGTAGTTTT	4	0.0110717	6	39	58	92	129	151	GTAGGCATTAAGATCGGACATTGTTTTTTTAATAGTGTTACTAACTGTATTACAG	GTAAGTACAGGATATTTTCAACACAGTAACGTAGAATTACTAACTAACACGAAACTTAATAG	GTAGGCATTAAGATCGGACATTGTTTTTTTAATAGTGTTACTAACTGTATTACAGTGTACATTCTATACTCTAGGACCAAAGAATTGTAAGTACAGGATATTTTCAACACAGTAACGTAGAATTACTAACTAACACGAAACTTAATAG	GTAGGC	AGTGTTA	CAG	GTAAGT	TACTAAC	TAG	pombe_10	cerevisiae_4			0.998
double endogenous intron control	AACCGTTGTCCA	0	0.452675	0	0	TACGTTAAACAATACGAGGCACTTACTCCGAACCGTTGTCCAAGATAGTAAGTTGCTACTCCTGTTGAGATAAAACTAGATTATTGTAAATACTAACAACTCAACCGCAGGTTTTCTCTATTACCAATAAAAACGGAGTAAGTATATTTTTTTTAATTTTCATTTATTAATCACTTAATACTAACAGTTGGCCAGAACCTCCTGGAGTTCGCTATTCCTATTGTAGTTTT	1	0.547325	6	49	66	100	137	151	GTAAGTTGCTACTCCTGTTGAGATAAAACTAGATTATTGTAAATACTAACAACTCAACCGCAG	GTATATTTTTTTTAATTTTCATTTATTAATCACTTAATACTAACAGTTGGCCAG	GTAAGTTGCTACTCCTGTTGAGATAAAACTAGATTATTGTAAATACTAACAACTCAACCGCAGGTTTTCTCTATTACCAATAAAAACGGAGTAAGTATATTTTTTTTAATTTTCATTTATTAATCACTTAATACTAACAGTTGGCCAG	GTAAGT	TACTAAC	CAG	GTATAT	TACTAAC	CAG	intron_ctrl_cerevisiae_5	intron_ctrl_cerevisiae_2
double intron	AACCTCGGGATA	0	0	0	0	TACGTTAAACAATACGAGGCACTTACTCCGAACCTCGGGATATACCCGTCTGTCCTAAGAATCCTAATATATTTACTAACTTCGCTCGACGTATTTTTAATAGTTCAATTCTATACTCTGTGACCAATAAAAACTACCCGTTTGTCCTAAGAATCCTAATATATTTACTAACTTCGCTCGACGTATTTTTAATAGTTCAACCTGGAGTTCGCTATTCCTATTGTAGTTTT	1	1	6	32	59	98	124	151	GTCTGTCCTAAGAATCCTAATATATTTACTAACTTCGCTCGACGTATTTTTAATAG	GTTTGTCCTAAGAATCCTAATATATTTACTAACTTCGCTCGACGTATTTTTAATAG	GTCTGTCCTAAGAATCCTAATATATTTACTAACTTCGCTCGACGTATTTTTAATAGTTCAATTCTATACTCTGTGACCAATAAAAACTACCCGTTTGTCCTAAGAATCCTAATATATTTACTAACTTCGCTCGACGTATTTTTAATAG	GTCTGT	TACTAAC	TAG	GTTTGT	TACTAAC	TAG	synthetic_4	synthetic_4
double endogenous intron control	AACCTGTGACAG	0	0	0	0	TACGTTAAACAATACGAGGCACTTACTCCGAACCTGTGACAGTATAAGTATCATTAGCTGCAATCAAATTGAAGTGTTTTTATTATCACTCTTTAGTAAAATTCATTATTCTATACTCTCTGACCAATAAAAACGGACTGTACTTTGTACGTAGGTAATTTACTATAATTCTAAACTTTGACTAGCGTAGTCTAGGTATTCCTGGAGTTCGCTATTCCTATTGTAGTTTT	1	1	6	33	52	109	133	151	GTATCATTAGCTGCAATCAAATTGAAGTGTTTTTATTATCACTCTTTAG	GTAGGTAATTTACTATAATTCTAAACTTTGACTAGCGTAGTCTAG	GTATCATTAGCTGCAATCAAATTGAAGTGTTTTTATTATCACTCTTTAGTAAAATTCATTATTCTATACTCTCTGACCAATAAAAACGGACTGTACTTTGTACGTAGGTAATTTACTATAATTCTAAACTTTGACTAGCGTAGTCTAG	GTATCA	TGTTTTT	TAG	GTAGGT	ACTTTGA	TAG	intron_ctrl_pombe_3	intron_ctrl_pombe_5
double intron	AACGAATCATTC					TACGTTAAACAATACGAGGCACTTACTCCGAACGAATCATTCTTAAAGTAAGAATTAAAATTTTAAACTAGTTTTGTTTTTCTAACTAATATCTAGGAAAATTCATTATTCTATACTCTTTGACCAAGGAATTGTAAGTACAGGATATTTTCAACACAGTAACGTAGAATTACTAACTAACACGAAACTTAATAGGACACCCTGGAGTTCGCTATTCCTATTGTAGTTTT	1		6	33	52	92	129	151	GTAAGAATTAAAATTTTAAACTAGTTTTGTTTTTCTAACTAATATCTAG	GTAAGTACAGGATATTTTCAACACAGTAACGTAGAATTACTAACTAACACGAAACTTAATAG	GTAAGAATTAAAATTTTAAACTAGTTTTGTTTTTCTAACTAATATCTAGGAAAATTCATTATTCTATACTCTTTGACCAAGGAATTGTAAGTACAGGATATTTTCAACACAGTAACGTAGAATTACTAACTAACACGAAACTTAATAG	GTAAGA	TGTTTTT	TAG	GTAAGT	TACTAAC	TAG	pombe_3	cerevisiae_4			0.998
double endogenous intron control	AACGACCAATTC	0	1	0	0	TACGTTAAACAATACGAGGCACTTACTCCGAACGACCAATTCTGTACGTAAGTCGAATCTTTCTACAATCGACTACTAACCTGTTCGTATATACGCCAATTAGATTCTTTCTATACTCTCTGACCATTGAAAAGTAAGTATACTCTTTGTTGAAAAACCCTTAACCCGAATACTAACATTCGAATACGATAATAGGTGTACCTGGAGTTCGCTATTCCTATTGTAGTTTT	1	0	6	32	59	92	129	151	GTAAGTCGAATCTTTCTACAATCGACTACTAACCTGTTCGTATATACGCCAATTAG	GTAAGTATACTCTTTGTTGAAAAACCCTTAACCCGAATACTAACATTCGAATACGATAATAG	GTAAGTCGAATCTTTCTACAATCGACTACTAACCTGTTCGTATATACGCCAATTAGATTCTTTCTATACTCTCTGACCATTGAAAAGTAAGTATACTCTTTGTTGAAAAACCCTTAACCCGAATACTAACATTCGAATACGATAATAG	GTAAGT	TACTAAC	TAG	GTAAGT	TACTAAC	TAG	intron_ctrl_synthetic_4	intron_ctrl_cerevisiae_4
double endogenous ss control	AACGATAGACGC	0	0	0	0	TACGTTAAACAATACGAGGCACTTACTCCGAACGATAGACGCCGGAAATTGTGTTTTGAATTATCCCCCCACTTTTTTTTTGTTCAAGGTCATATCAATAAATAGTGTTTATATACTCTATAACCAATAAAAACGGACTTTGGATTGTGAATATTAGAATCAAACTTAAATATATCCTACATATCAAATTTGAGTTTCATCCTGGAGTTCGCTATTCCTATTGTAGTTTT	4	1	6	49	62	102	138	151	ATTGTGTTTTGAATTATCCCCCCACTTTTTTTTTGTTCAAGGTCATATCAATAAATAGT	ATTGTGAATATTAGAATCAAACTTAAATATATCCTACATATCAAATTTGAGT	ATTGTGTTTTGAATTATCCCCCCACTTTTTTTTTGTTCAAGGTCATATCAATAAATAGTGTTTATATACTCTATAACCAATAAAAACGGACTTTGGATTGTGAATATTAGAATCAAACTTAAATATATCCTACATATCAAATTTGAGT	ATTGTG	CATATCA	AGT	ATTGTG	CATATCA	AGT	ss_ctrl_cerevisiae_7	ss_ctrl_cerevisiae_1
double endogenous ss control	AACGCGCCTGTT	0	0	0	0	TACGTTAAACAATACGAGGCACTTACTCCGAACGCGCCTGTTGAATTATTGTGACAGGATATTTTCAACACAGTAACGTAGAATCATATCATAACACGAAACTTAAAGTGACACACTCTAAGACCAATAAAAACGGACTGTACTTTCAAAATTAGCGGATTGTGTTTTTTTTTTTTCATATCACTAACAAAAAGTATCGCCCTGGAGTTCGCTATTCCTATTGTAGTTTT	1	1	6	43	65	117	135	151	ATTGTGACAGGATATTTTCAACACAGTAACGTAGAATCATATCATAACACGAAACTTAAAGT	ATTGTGTTTTTTTTTTTTCATATCACTAACAAAAAGT	ATTGTGACAGGATATTTTCAACACAGTAACGTAGAATCATATCATAACACGAAACTTAAAGTGACACACTCTAAGACCAATAAAAACGGACTGTACTTTCAAAATTAGCGGATTGTGTTTTTTTTTTTTCATATCACTAACAAAAAGT	ATTGTG	CATATCA	AGT	ATTGTG	CATATCA	AGT	ss_ctrl_cerevisiae_4	ss_ctrl_pombe_7
double endogenous intron control	AACGCTACACAG	0	0	0	0	TACGTTAAACAATACGAGGCACTTACTCCGAACGCTACACAGGTGGCGTAAGTTGCTGAGGCATCAGTCACACTACTAACGTAGTGAACCTTTCAGACTCTAGTCACTTTCTATACTCTGTGACCAATAAATTAAAGTAAGTCTTGCTTCTTTTACTTACCATTATTTGTAGCTTGTGCGACTAACGTTAAGTAGGTTTACCTGGAGTTCGCTATTCCTATTGTAGTTTT	1	1	6	32	59	95	138	151	GTAAGTTGCTGAGGCATCAGTCACACTACTAACGTAGTGAACCTTTCAGACTCTAG	GTAAGTCTTGCTTCTTTTACTTACCATTATTTGTAGCTTGTGCGACTAACGTTAAGTAG	GTAAGTTGCTGAGGCATCAGTCACACTACTAACGTAGTGAACCTTTCAGACTCTAGTCACTTTCTATACTCTGTGACCAATAAATTAAAGTAAGTCTTGCTTCTTTTACTTACCATTATTTGTAGCTTGTGCGACTAACGTTAAGTAG	GTAAGT	TACTAAC	TAG	GTAAGT	GACTAAC	TAG	intron_ctrl_synthetic_5	intron_ctrl_cerevisiae_7
double endogenous ss control	AACGGAGCTGTT	0	0	0	0	TACGTTAAACAATACGAGGCACTTACTCCGAACGGAGCTGTTATAGAATTGTGATATCATTTTTGCTTTTGTATTCCTGGAAGTACATATCATAGTAAAGAGTGCTAATTCTATACTCTAGGACCATTGAATTATTGTGACAGGATATTTTCAACACAGTAACGTAGAATCATATCATAACACGAAACTTAAAGTGACACCCTGGAGTTCGCTATTCCTATTGTAGTTTT	1	1	6	44	59	92	129	151	ATTGTGATATCATTTTTGCTTTTGTATTCCTGGAAGTACATATCATAGTAAAGAGT	ATTGTGACAGGATATTTTCAACACAGTAACGTAGAATCATATCATAACACGAAACTTAAAGT	ATTGTGATATCATTTTTGCTTTTGTATTCCTGGAAGTACATATCATAGTAAAGAGTGCTAATTCTATACTCTAGGACCATTGAATTATTGTGACAGGATATTTTCAACACAGTAACGTAGAATCATATCATAACACGAAACTTAAAGT	ATTGTG	CATATCA	AGT	ATTGTG	CATATCA	AGT	ss_ctrl_cerevisiae_8	ss_ctrl_cerevisiae_4
double intron	AACGGCAGGCTT	0	0.490363	0	0	TACGTTAAACAATACGAGGCACTTACTCCGAACGGCAGGCTTGGACGGTATATACTAAGGTAAGCCTTACGAGTACTAACCAGCCTTCGGTAATTTTTAATAGTCCCCTTCTATACTCTGTGACCAATCATTAGTAAGTACCCAAAGGAGCTACTAACAACGCATCCGGTAATACTAACAAGAGAAATTGGTTAGGTAGGCCTGGAGTTCGCTATTCCTATTGTAGTTTT	1	0.509637	6	32	59	92	110	151	GTATATACTAAGGTAAGCCTTACGAGTACTAACCAGCCTTCGGTAATTTTTAATAG	GTAAGTACCCAAAGGAGCTACTAACAACGCATCCGGTAATACTAACAAGAGAAATTGGTTAG	GTATATACTAAGGTAAGCCTTACGAGTACTAACCAGCCTTCGGTAATTTTTAATAGTCCCCTTCTATACTCTGTGACCAATCATTAGTAAGTACCCAAAGGAGCTACTAACAACGCATCCGGTAATACTAACAAGAGAAATTGGTTAG	GTATAT	TACTAAC	TAG	GTAAGT	TACTAAC	TAG	synthetic_5	cerevisiae_6			0
double intron	AACGGCATCTGC	0.107154	0	0.650324	0	TACGTTAAACAATACGAGGCACTTACTCCGAACGGCATCTGCCATTAGTAAGTACCCAAAGGAGCTACTAACAACGCATCCGGTAATACTAACAAGAGAAATTGGTTAGGTAGGACTCTATTACCAATAAAAACGGATAATCTACGTTTTAATTTCAAGGATAGCCTTTGAATCAATTTACTAACAATACTTCAGTTTATCCTGGAGTTCGCTATTCCTATTGTAGTTTT	4	0.242521	6	24	65	100	137	151	GTAAGTACCCAAAGGAGCTACTAACAACGCATCCGGTAATACTAACAAGAGAAATTGGTTAG	CTACGTTTTAATTTCAAGGATAGCCTTTGAATCAATTTACTAACAATACTTCAG	GTAAGTACCCAAAGGAGCTACTAACAACGCATCCGGTAATACTAACAAGAGAAATTGGTTAGGTAGGACTCTATTACCAATAAAAACGGATAATCTACGTTTTAATTTCAAGGATAGCCTTTGAATCAATTTACTAACAATACTTCAG	GTAAGT	TACTAAC	TAG	CTACGT	TACTAAC	CAG	cerevisiae_6	cerevisiae_2		0
double endogenous ss control	AACGTACGCTGT	0	0	0	0	TACGTTAAACAATACGAGGCACTTACTCCGAACGTACGCTGTACTTTATTGTGGAAAGTTTTTGAGTATCATATCACTAACTTTATTAAGTATATTTTGTTTTCATTATTCTATACTCTAGGACCAATCATTAATTGTGACCCAAACGAGCCATATCAAACGCATCCGGTAATACTAACAAGAGAAATTGGTAGTGTAGGCCTGGAGTTCGCTATTCCTATTGTAGTTTT	4	1	6	28	47	92	110	151	ATTGTGGAAAGTTTTTGAGTATCATATCACTAACTTTATTAAGT	ATTGTGACCCAAACGAGCCATATCAAACGCATCCGGTAATACTAACAAGAGAAATTGGTAGT	ATTGTGGAAAGTTTTTGAGTATCATATCACTAACTTTATTAAGTATATTTTGTTTTCATTATTCTATACTCTAGGACCAATCATTAATTGTGACCCAAACGAGCCATATCAAACGCATCCGGTAATACTAACAAGAGAAATTGGTAGT	ATTGTG	CATATCA	AGT	ATTGTG	CATATCA	AGT	ss_ctrl_pombe_2	ss_ctrl_cerevisiae_6
double intron	AACGTCATATCA	0	0	0	0	TACGTTAAACAATACGAGGCACTTACTCCGAACGTCATATCAAGCGGGTACGTTTTTTTTTTTTTTTTTGCACTAACAAAACAGAGGGCTCTGTAGTTGTTTTCATTATTCTATACTCTATCACCAATAAAAACGGACTGTGACGTGTGTGTGCTAAAGCATTTGCCCATTGAGTGCAATCCTAACCTTTTGTAGGCATACCTGGAGTTCGCTATTCCTATTGTAGTTTT	1	1	6	24	40	105	133	151	GTACGTTTTTTTTTTTTTTTTTGCACTAACAAAACAG	GTGTGTGCTAAAGCATTTGCCCATTGAGTGCAATCCTAACCTTTTGTAG	GTACGTTTTTTTTTTTTTTTTTGCACTAACAAAACAGAGGGCTCTGTAGTTGTTTTCATTATTCTATACTCTATCACCAATAAAAACGGACTGTGACGTGTGTGTGCTAAAGCATTTGCCCATTGAGTGCAATCCTAACCTTTTGTAG	GTACGT	TTTTGCA	CAG	GTGTGT	TGCAATC	TAG	pombe_7	pombe_1
double intron	AACTACAGGCTA	0.323525	0.323806	0.019342	0.323525	TACGTTAAACAATACGAGGCACTTACTCCGAACTACAGGCTAGAATTGTAAGTACAGGATATTTTCAACACAGTAACGTAGAATTACTAACTAACACGAAACTTAATAGGACACACTCTACGACCAAAGAATTGTAAGTACAGGATATTTTCAACACAGTAACGTAGAATTACTAACTAACACGAAACTTAATAGGACACCCTGGAGTTCGCTATTCCTATTGTAGTTTT	1	0.00980291	6	43	65	92	129	151	GTAAGTACAGGATATTTTCAACACAGTAACGTAGAATTACTAACTAACACGAAACTTAATAG	GTAAGTACAGGATATTTTCAACACAGTAACGTAGAATTACTAACTAACACGAAACTTAATAG	GTAAGTACAGGATATTTTCAACACAGTAACGTAGAATTACTAACTAACACGAAACTTAATAGGACACACTCTACGACCAAAGAATTGTAAGTACAGGATATTTTCAACACAGTAACGTAGAATTACTAACTAACACGAAACTTAATAG	GTAAGT	TACTAAC	TAG	GTAAGT	TACTAAC	TAG	cerevisiae_4	cerevisiae_4		0.998	0.998
double endogenous ss control	AACTCGACCGTA	0	0	0	0	TACGTTAAACAATACGAGGCACTTACTCCGAACTCGACCGTAATAAAATTGTGTGGTGTTCCAATAAGCAGATCGTGTTTTTTAAGCCGTCACATATCACGCCTTTGAGTGGAATCTCTTTGACCAATAAAAACATAGAATTGTGATATTATTTTTGCTTTTGTATTCATCGAAGTACATATCATAGTAAAGAGTGCTAACCTGGAGTTCGCTATTCCTATTGTAGTTTT	1	1	6	51	66	98	136	151	ATTGTGTGGTGTTCCAATAAGCAGATCGTGTTTTTTAAGCCGTCACATATCACGCCTTTGAGT	ATTGTGATATTATTTTTGCTTTTGTATTCATCGAAGTACATATCATAGTAAAGAGT	ATTGTGTGGTGTTCCAATAAGCAGATCGTGTTTTTTAAGCCGTCACATATCACGCCTTTGAGTGGAATCTCTTTGACCAATAAAAACATAGAATTGTGATATTATTTTTGCTTTTGTATTCATCGAAGTACATATCATAGTAAAGAGT	ATTGTG	CATATCA	AGT	ATTGTG	CATATCA	AGT	ss_ctrl_cerevisiae_9	ss_ctrl_cerevisiae_8
double intron	AACTGAACTGTA	0.00714286	0	0	0	TACGTTAAACAATACGAGGCACTTACTCCGAACTGAACTGTAATAGAGTGTGTATTAAATTTTTGCTTTTGTATTCATCGAAGTAAACTAACTAGTAAAGTAGGCTAATTCTATACTCTCTGACCAATAAAAACTTAGTGTATATACTAACAATCAACCAGACCATACTAACAGTGGTGACCCTATTTTTAATAGCACTCCCTGGAGTTCGCTATTCCTATTGTAGTTTT	4	0.992857	6	44	59	98	124	151	GTGTGTATTAAATTTTTGCTTTTGTATTCATCGAAGTAAACTAACTAGTAAAGTAG	GTATATACTAACAATCAACCAGACCATACTAACAGTGGTGACCCTATTTTTAATAG	GTGTGTATTAAATTTTTGCTTTTGTATTCATCGAAGTAAACTAACTAGTAAAGTAGGCTAATTCTATACTCTCTGACCAATAAAAACTTAGTGTATATACTAACAATCAACCAGACCATACTAACAGTGGTGACCCTATTTTTAATAG	GTGTGT	AACTAAC	TAG	GTATAT	TACTAAC	TAG	cerevisiae_8	synthetic_1		0.136364
double endogenous intron control	AACTGGCCAACA	0	0	0.0555556	0	TACGTTAAACAATACGAGGCACTTACTCCGAACTGGCCAACAGGTACGTATATAATTTACTATAATTCTAAACTTTGACTAGCGTAGTCTAGGTATTTGTTTTCATTATTCTATACTCTAGGACCAAGGAACGTACGTAAATCATATTGTCTCTTGATCTTTAGCACGAGTCATTACTACTAACACTAGTAGAAGTGATACCTGGAGTTCGCTATTCCTATTGTAGTTTT	1	0.944444	6	30	48	91	136	151	GTATATAATTTACTATAATTCTAAACTTTGACTAGCGTAGTCTAG	GTACGTAAATCATATTGTCTCTTGATCTTTAGCACGAGTCATTACTACTAACACTAGTAGAAG	GTATATAATTTACTATAATTCTAAACTTTGACTAGCGTAGTCTAGGTATTTGTTTTCATTATTCTATACTCTAGGACCAAGGAACGTACGTAAATCATATTGTCTCTTGATCTTTAGCACGAGTCATTACTACTAACACTAGTAGAAG	GTATAT	ACTTTGA	TAG	GTACGT	TACTAAC	AAG	intron_ctrl_pombe_5	intron_ctrl_cerevisiae_9
double endogenous intron control	AACTGTATCGTA	0	0	1	0	TACGTTAAACAATACGAGGCACTTACTCCGAACTGTATCGTAGGATCGTAAGTTTTAATCTTTTGATAGGAAACATTATTAAGTGTATCAGTAATCTTGTTTTCATTATTCTATACTCTACGACCAATAAAACTAAAGTTTGTGTGTTCTAGGATAAAAGAAAAACGTTCGGGTACTAACAATTATCTTACATAGACACTCCTGGAGTTCGCTATTCCTATTGTAGTTTT	1	0	6	28	47	96	132	151	GTAAGTTTTAATCTTTTGATAGGAAACATTATTAAGTGTATCAG	GTTTGTGTGTTCTAGGATAAAAGAAAAACGTTCGGGTACTAACAATTATCTTACATAG	GTAAGTTTTAATCTTTTGATAGGAAACATTATTAAGTGTATCAGTAATCTTGTTTTCATTATTCTATACTCTACGACCAATAAAACTAAAGTTTGTGTGTTCTAGGATAAAAGAAAAACGTTCGGGTACTAACAATTATCTTACATAG	GTAAGT	GAAACAT	CAG	GTTTGT	TACTAAC	TAG	intron_ctrl_pombe_2	intron_ctrl_cerevisiae_3
double endogenous ss control	AAGAAACGCGTA	0	0	0	0	TACGTTAAACAATACGAGGCACTTACTCCGAAGAAACGCGTAGGGCGATTGTGATCCTATCATATTAGGTGAGCTAGAACCGAATTAGTACATATCAATTTATAATAAGTTACACCTCTAGGACCAATAAAAACATAACATTGTGTACCTGTTGGAGCATTAGAAAGACTTAGACATATCACTAACCAATTCAGTCAAAACCTGGAGTTCGCTATTCCTATTGTAGTTTT	4	1	6	49	66	98	133	151	ATTGTGATCCTATCATATTAGGTGAGCTAGAACCGAATTAGTACATATCAATTTATAATAAGT	ATTGTGTACCTGTTGGAGCATTAGAAAGACTTAGACATATCACTAACCAATTCAGT	ATTGTGATCCTATCATATTAGGTGAGCTAGAACCGAATTAGTACATATCAATTTATAATAAGTTACACCTCTAGGACCAATAAAAACATAACATTGTGTACCTGTTGGAGCATTAGAAAGACTTAGACATATCACTAACCAATTCAGT	ATTGTG	CATATCA	AGT	ATTGTG	CATATCA	AGT	ss_ctrl_cerevisiae_5	ss_ctrl_pombe_9
double intron	AAGAAGTTACTG	0	1	0	0	TACGTTAAACAATACGAGGCACTTACTCCGAAGAAGTTACTGCGGAAGTAAGTTTTTGAATTTTGCCCCCACTTTTTTTTTGTTCCTGGTGACTAACGTGAATTAGGTTTATATACTCTAAGACCAATAAAAACGGACTTTGGGTAGGTAATATAAGAATCAAACTTAAATATATCCTATACTAACAATTTGTAGTTCATCCTGGAGTTCGCTATTCCTATTGTAGTTTT	1	0	6	49	62	102	138	151	GTAAGTTTTTGAATTTTGCCCCCACTTTTTTTTTGTTCCTGGTGACTAACGTGAATTAG	GTAGGTAATATAAGAATCAAACTTAAATATATCCTATACTAACAATTTGTAG	GTAAGTTTTTGAATTTTGCCCCCACTTTTTTTTTGTTCCTGGTGACTAACGTGAATTAGGTTTATATACTCTAAGACCAATAAAAACGGACTTTGGGTAGGTAATATAAGAATCAAACTTAAATATATCCTATACTAACAATTTGTAG	GTAAGT	GACTAAC	TAG	GTAGGT	TACTAAC	TAG	cerevisiae_7	cerevisiae_1		0	1
double endogenous ss control	AAGACTGACACT	0	0	0	0	TACGTTAAACAATACGAGGCACTTACTCCGAAGACTGACACTAGAAAATTGTGCTGTCTGCACACGAATTAGAGTTCTTTAAGCATATCAGATCAAAAGTAAAGTTTTAACTATACTCTAGGACCATTGGTATATTGTGTTAAGCATTTGAAAAGGCAAAGTGCAAACCGTATCTAAACATATCAAGCTGTAAGTGCCGACCTGGAGTTCGCTATTCCTATTGTAGTTTT	1	1	6	42	61	92	137	151	ATTGTGCTGTCTGCACACGAATTAGAGTTCTTTAAGCATATCAGATCAAAAGTAAAGT	ATTGTGTTAAGCATTTGAAAAGGCAAAGTGCAAACCGTATCTAAACATATCAAGCTGTAAGT	ATTGTGCTGTCTGCACACGAATTAGAGTTCTTTAAGCATATCAGATCAAAAGTAAAGTTTTAACTATACTCTAGGACCATTGGTATATTGTGTTAAGCATTTGAAAAGGCAAAGTGCAAACCGTATCTAAACATATCAAGCTGTAAGT	ATTGTG	CATATCA	AGT	ATTGTG	CATATCA	AGT	ss_ctrl_cerevisiae_3	ss_ctrl_cerevisiae_10
double endogenous intron control	AAGAGAGATTCA	0	0	0	0	TACGTTAAACAATACGAGGCACTTACTCCGAAGAGAGATTCAAGTAAGTACGTTTTTTTTAATTTTCATTTATTAATCACTTAATACTAACAGGTGGCCAGAACCTTATTCTATACTCTAGGACCAATAAAAACAAGTTGTAGGTTCTAGTATTCGAAAGAATTTGGTTTATATTGGAACTAACGATAATTTTAGAGAACCCTGGAGTTCGCTATTCCTATTGTAGTTTT	1	1	6	43	57	98	136	151	GTACGTTTTTTTTAATTTTCATTTATTAATCACTTAATACTAACAGGTGGCCAG	GTAGGTTCTAGTATTCGAAAGAATTTGGTTTATATTGGAACTAACGATAATTTTAG	GTACGTTTTTTTTAATTTTCATTTATTAATCACTTAATACTAACAGGTGGCCAGAACCTTATTCTATACTCTAGGACCAATAAAAACAAGTTGTAGGTTCTAGTATTCGAAAGAATTTGGTTTATATTGGAACTAACGATAATTTTAG	GTACGT	TACTAAC	CAG	GTAGGT	AACTAAC	TAG	intron_ctrl_cerevisiae_2	intron_ctrl_cerevisiae_8
double intron	AAGAGAGTCGCG	0	0	0	0	TACGTTAAACAATACGAGGCACTTACTCCGAAGAGAGTCGCGTTAGTGTGTGTACTAACAATCAACCAGACCATACTAACAGTGGTGACCCTATTTTTAATAGCACTCTTCTATACTCTATAACCAATAAAAACTATTCGTAGGTGGTAACATCGATCAAAATCTTACTAACTAGATTTGTTTAATTTTTAATAGAAGATCCTGGAGTTCGCTATTCCTATTGTAGTTTT	4	1	6	32	59	98	124	151	GTGTGTACTAACAATCAACCAGACCATACTAACAGTGGTGACCCTATTTTTAATAG	GTAGGTGGTAACATCGATCAAAATCTTACTAACTAGATTTGTTTAATTTTTAATAG	GTGTGTACTAACAATCAACCAGACCATACTAACAGTGGTGACCCTATTTTTAATAGCACTCTTCTATACTCTATAACCAATAAAAACTATTCGTAGGTGGTAACATCGATCAAAATCTTACTAACTAGATTTGTTTAATTTTTAATAG	GTGTGT	TACTAAC	TAG	GTAGGT	TACTAAC	TAG	synthetic_1	synthetic_2
double intron	AAGAGGTCTCTC	0	0	0	0	TACGTTAAACAATACGAGGCACTTACTCCGAAGAGGTCTCTCGACACGTGTGTGCTAAAGCATTTGCCCATTGAGTGCAATCCTAACCTTTTGTAGGCTTGTTCATTATTCTATACTCTAAGACCAATAAAAACGGACGATCGGTAAGTAAAATCAAGAAAATTGTAGTATTGACCGCTAACTTGAATTCGCTAGATTAACCTGGAGTTCGCTATTCCTATTGTAGTTTT	1	1	6	34	52	102	129	151	GTGTGTGCTAAAGCATTTGCCCATTGAGTGCAATCCTAACCTTTTGTAG	GTAAGTAAAATCAAGAAAATTGTAGTATTGACCGCTAACTTGAATTCGCTAG	GTGTGTGCTAAAGCATTTGCCCATTGAGTGCAATCCTAACCTTTTGTAGGCTTGTTCATTATTCTATACTCTAAGACCAATAAAAACGGACGATCGGTAAGTAAAATCAAGAAAATTGTAGTATTGACCGCTAACTTGAATTCGCTAG	GTGTGT	TGCAATC	TAG	GTAAGT	TTGACCG	TAG	pombe_1	pombe_4
double intron	AAGAGTCATCGA	0	0	0	0	TACGTTAAACAATACGAGGCACTTACTCCGAAGAGTCATCGACTAATATAAGTTATCTGTCTTGGGATTTACTTCCTATTGCTAACTATTTAGGCTGCGTTTTCATTATTCTATACTCTTTGACCAATAAAAACGGACTTTGGGTATATAATATTAGAATCAAACTTAAATATATCCTATACTAACAATTTGTAGTTCATCCTGGAGTTCGCTATTCCTATTGTAGTTTT	1	1	6	33	49	102	138	151	ATAAGTTATCTGTCTTGGGATTTACTTCCTATTGCTAACTATTTAG	GTATATAATATTAGAATCAAACTTAAATATATCCTATACTAACAATTTGTAG	ATAAGTTATCTGTCTTGGGATTTACTTCCTATTGCTAACTATTTAGGCTGCGTTTTCATTATTCTATACTCTTTGACCAATAAAAACGGACTTTGGGTATATAATATTAGAATCAAACTTAAATATATCCTATACTAACAATTTGTAG	ATAAGT	CCTAATG	TAG	GTATAT	TACTAAC	TAG	pombe_8	cerevisiae_1			1
double endogenous intron control	AAGATAGCAAGC	0	0	0	0	TACGTTAAACAATACGAGGCACTTACTCCGAAGATAGCAAGCGTGTCGTATTTACTCAAGTAACATTTAGGCCTACTAACTTCAAAGACCCCACCAAAAGTAGCTTTATTCTATACTCTATTACCAATAAAAACGGACTGTACTGTAAGGTAAGTTAGTTCGGTCTCAGATATTCACCTAAAGTTTCTCTAATAGTTATACCTGGAGTTCGCTATTCCTATTGTAGTTTT	1	1	6	32	59	108	135	151	GTATTTACTCAAGTAACATTTAGGCCTACTAACTTCAAAGACCCCACCAAAAGTAG	GTAAGTTAGTTCGGTCTCAGATATTCACCTAAAGTTTCTCTAATAG	GTATTTACTCAAGTAACATTTAGGCCTACTAACTTCAAAGACCCCACCAAAAGTAGCTTTATTCTATACTCTATTACCAATAAAAACGGACTGTACTGTAAGGTAAGTTAGTTCGGTCTCAGATATTCACCTAAAGTTTCTCTAATAG	GTATTT	TACTAAC	TAG	GTAAGT	CCTAATG	TAG	intron_ctrl_synthetic_1	intron_ctrl_pombe_8
double endogenous ss control	AAGATCTCACAT	0	0	0	0	TACGTTAAACAATACGAGGCACTTACTCCGAAGATCTCACATTGGCGATTGTGATCCTATCATATTAAGTGAGCTAGAACCGAATTAGTACATATCAATTTATAATAAGTTACACCTCTATCACCAGTGGTATATTGTGTTAAGCATTTGAAATTGCAAAGTGCAAACCGTATCTAAACATATCAAGCTGTAAGTGCCGACCTGGAGTTCGCTATTCCTATTGTAGTTTT	1	1	6	49	66	92	137	151	ATTGTGATCCTATCATATTAAGTGAGCTAGAACCGAATTAGTACATATCAATTTATAATAAGT	ATTGTGTTAAGCATTTGAAATTGCAAAGTGCAAACCGTATCTAAACATATCAAGCTGTAAGT	ATTGTGATCCTATCATATTAAGTGAGCTAGAACCGAATTAGTACATATCAATTTATAATAAGTTACACCTCTATCACCAGTGGTATATTGTGTTAAGCATTTGAAATTGCAAAGTGCAAACCGTATCTAAACATATCAAGCTGTAAGT	ATTGTG	CATATCA	AGT	ATTGTG	CATATCA	AGT	ss_ctrl_cerevisiae_5	ss_ctrl_cerevisiae_10
double endogenous intron control	AAGATTAGACTG					TACGTTAAACAATACGAGGCACTTACTCCGAAGATTAGACTGTGTACGTTTGTAATTTACTATAATTCTAAACTTTGACTAGCGTAGTCTAGGTATTTGTTTTCATTATTCTATACTCTATAACCAATAAAAACGGACTACATCTACGTAAAATAAAATTAAACTTTTATTGTTTCCAATACTAACAGTTTCTAGGGGATCCTGGAGTTCGCTATTCCTATTGTAGTTTT	4		6	30	48	102	138	151	GTTTGTAATTTACTATAATTCTAAACTTTGACTAGCGTAGTCTAG	CTACGTAAAATAAAATTAAACTTTTATTGTTTCCAATACTAACAGTTTCTAG	GTTTGTAATTTACTATAATTCTAAACTTTGACTAGCGTAGTCTAGGTATTTGTTTTCATTATTCTATACTCTATAACCAATAAAAACGGACTACATCTACGTAAAATAAAATTAAACTTTTATTGTTTCCAATACTAACAGTTTCTAG	GTTTGT	ACTTTGA	TAG	CTACGT	TACTAAC	TAG	intron_ctrl_pombe_5	intron_ctrl_cerevisiae_1
double intron	AAGATTTCCACG	0.0905663	0	0.345855	0	TACGTTAAACAATACGAGGCACTTACTCCGAAGATTTCCACGCATTAGTAAGTACCCAAATCAGCTACTAACAACGCATCCGGTAATACTAACAAGAGAAATTGGTTAGGTAGGACTCTTTGACCAATAAAAAGAAAGTGTGTCTTAATTCACACGAATTAGAGTTCTTTAAGTACTAACGATCAAAAGTAATAGTTTAACCTGGAGTTCGCTATTCCTATTGTAGTTTT	1	0.563578	6	24	65	96	132	151	GTAAGTACCCAAATCAGCTACTAACAACGCATCCGGTAATACTAACAAGAGAAATTGGTTAG	GTGTGTCTTAATTCACACGAATTAGAGTTCTTTAAGTACTAACGATCAAAAGTAATAG	GTAAGTACCCAAATCAGCTACTAACAACGCATCCGGTAATACTAACAAGAGAAATTGGTTAGGTAGGACTCTTTGACCAATAAAAAGAAAGTGTGTCTTAATTCACACGAATTAGAGTTCTTTAAGTACTAACGATCAAAAGTAATAG	GTAAGT	TACTAAC	TAG	GTGTGT	TACTAAC	TAG	cerevisiae_6	cerevisiae_3		0	0.0111111
double endogenous ss control	AAGCAATTCACA	0	0	0	0	TACGTTAAACAATACGAGGCACTTACTCCGAAGCAATTCACATAAGGATTGTGATTATCAGTTTTTTACTTCATATCACTAACATAAATAGTCTTGCTGTTTTCATTATTCTATACTCTTTGACCAGTGGTATATTGTGTTAAGCATTTGAAAGTGCAAAGTGCAAACCGTATCTAAACATATCAAGCTGTAAGTGCCGACCTGGAGTTCGCTATTCCTATTGTAGTTTT	1	1	6	30	48	92	137	151	ATTGTGATTATCAGTTTTTTACTTCATATCACTAACATAAATAGT	ATTGTGTTAAGCATTTGAAAGTGCAAAGTGCAAACCGTATCTAAACATATCAAGCTGTAAGT	ATTGTGATTATCAGTTTTTTACTTCATATCACTAACATAAATAGTCTTGCTGTTTTCATTATTCTATACTCTTTGACCAGTGGTATATTGTGTTAAGCATTTGAAAGTGCAAAGTGCAAACCGTATCTAAACATATCAAGCTGTAAGT	ATTGTG	CATATCA	AGT	ATTGTG	CATATCA	AGT	ss_ctrl_pombe_5	ss_ctrl_cerevisiae_10
double endogenous ss control	AAGCACACGGTT	0	0	0	0	TACGTTAAACAATACGAGGCACTTACTCCGAAGCACACGGTTAGAAAATTGTGCTGTCTGCACACGAATTAGAGTTCTTTAAGCATATCAGATCAAAAGTAAAGTTTTAACTATACTCTAAGACCAATAAAAACATAGAATTGTGATATTATTTTTGCTTTTGTATTCAGGGAAGTACATATCATAGTAAAGAGTGCTAACCTGGAGTTCGCTATTCCTATTGTAGTTTT	4	1	6	42	61	98	136	151	ATTGTGCTGTCTGCACACGAATTAGAGTTCTTTAAGCATATCAGATCAAAAGTAAAGT	ATTGTGATATTATTTTTGCTTTTGTATTCAGGGAAGTACATATCATAGTAAAGAGT	ATTGTGCTGTCTGCACACGAATTAGAGTTCTTTAAGCATATCAGATCAAAAGTAAAGTTTTAACTATACTCTAAGACCAATAAAAACATAGAATTGTGATATTATTTTTGCTTTTGTATTCAGGGAAGTACATATCATAGTAAAGAGT	ATTGTG	CATATCA	AGT	ATTGTG	CATATCA	AGT	ss_ctrl_cerevisiae_3	ss_ctrl_cerevisiae_8
double intron	AAGCAGCTGGTA	0	0	0.930233	0	TACGTTAAACAATACGAGGCACTTACTCCGAAGCAGCTGGTACTACTGTAAGTTATATTTCATTGGATTTACTTCCTAATTCTAACTATTTAGGCTGCGTTTTCATTATTCTATACTCTGTGACCAATAAAAACTTAGTGTTTGTACTAACAATCAACCAGACCATACTAACAGTGGTGACCCTATTTTTAATAGCACTCCCTGGAGTTCGCTATTCCTATTGTAGTTTT	1	0.0697674	6	33	49	98	124	151	GTAAGTTATATTTCATTGGATTTACTTCCTAATTCTAACTATTTAG	GTTTGTACTAACAATCAACCAGACCATACTAACAGTGGTGACCCTATTTTTAATAG	GTAAGTTATATTTCATTGGATTTACTTCCTAATTCTAACTATTTAGGCTGCGTTTTCATTATTCTATACTCTGTGACCAATAAAAACTTAGTGTTTGTACTAACAATCAACCAGACCATACTAACAGTGGTGACCCTATTTTTAATAG	GTAAGT	CCTAATG	TAG	GTTTGT	TACTAAC	TAG	pombe_8	synthetic_1
double intron	AAGCAGTCCAGG	0	0.947949	0	0	TACGTTAAACAATACGAGGCACTTACTCCGAAGCAGTCCAGGTAAGGGTCTGTATTAAGAGTTTTTTACTTACTTTGACTAACATAAATTAGCTTGCTGTTTTCATTATTCTATACTCTATTACCACTGGCGGTAAGTATCCTATCATATTCTGTGAGCTAGAACCGAATTAGTATACTAACATTTATAATACAGTACACCCTGGAGTTCGCTATTCCTATTGTAGTTTT	4	0.0520513	6	30	48	91	134	151	GTCTGTATTAAGAGTTTTTTACTTACTTTGACTAACATAAATTAG	GTAAGTATCCTATCATATTCTGTGAGCTAGAACCGAATTAGTATACTAACATTTATAATACAG	GTCTGTATTAAGAGTTTTTTACTTACTTTGACTAACATAAATTAGCTTGCTGTTTTCATTATTCTATACTCTATTACCACTGGCGGTAAGTATCCTATCATATTCTGTGAGCTAGAACCGAATTAGTATACTAACATTTATAATACAG	GTCTGT	ACTTTGA	TAG	GTAAGT	TACTAAC	CAG	pombe_5	cerevisiae_5			0.922189
double endogenous ss control	AAGCCGACGTTC	0	0	0	0	TACGTTAAACAATACGAGGCACTTACTCCGAAGCCGACGTTCCATTAATTGTGACCCAACTGAGCCATATCAAACGCATCCGGTAATACTAACAAGAGAAATTGGTAGTGTAGGACTCTATAACCAATTGTATATTGTGTTAAGCATTTGAAAAGGCAAAGTGCAAACCGTATCTAAACATATCAAGCTGTAAGTGCCGACCTGGAGTTCGCTATTCCTATTGTAGTTTT	4	1	6	24	65	92	137	151	ATTGTGACCCAACTGAGCCATATCAAACGCATCCGGTAATACTAACAAGAGAAATTGGTAGT	ATTGTGTTAAGCATTTGAAAAGGCAAAGTGCAAACCGTATCTAAACATATCAAGCTGTAAGT	ATTGTGACCCAACTGAGCCATATCAAACGCATCCGGTAATACTAACAAGAGAAATTGGTAGTGTAGGACTCTATAACCAATTGTATATTGTGTTAAGCATTTGAAAAGGCAAAGTGCAAACCGTATCTAAACATATCAAGCTGTAAGT	ATTGTG	CATATCA	AGT	ATTGTG	CATATCA	AGT	ss_ctrl_cerevisiae_6	ss_ctrl_cerevisiae_10
double endogenous ss control	AAGCCGATTGGC	0	0	0	0	TACGTTAAACAATACGAGGCACTTACTCCGAAGCCGATTGGCATAATATTGTGTTTCATTTCAAGGATAGCCTTTGAATCAATTCATATCAAATACTTAGTTTTATTATTCTATACTCTATAACCAATAAAAACGGACTGTGACATATTGTGGCAATAGCATTTGCCCATTGAGCATATCACTAACCTTTTGAGTGCAGGCCTGGAGTTCGCTATTCCTATTGTAGTTTT	4	1	6	43	57	105	133	151	ATTGTGTTTCATTTCAAGGATAGCCTTTGAATCAATTCATATCAAATACTTAGT	ATTGTGGCAATAGCATTTGCCCATTGAGCATATCACTAACCTTTTGAGT	ATTGTGTTTCATTTCAAGGATAGCCTTTGAATCAATTCATATCAAATACTTAGTTTTATTATTCTATACTCTATAACCAATAAAAACGGACTGTGACATATTGTGGCAATAGCATTTGCCCATTGAGCATATCACTAACCTTTTGAGT	ATTGTG	CATATCA	AGT	ATTGTG	CATATCA	AGT	ss_ctrl_cerevisiae_2	ss_ctrl_pombe_1
double intron	AAGCCTTATTGT	0	0	0	0	TACGTTAAACAATACGAGGCACTTACTCCGAAGCCTTATTGTATAACGTAAGTTACCTGTTGGAGCATTAGAAAGACTTAGAAGAATTCCTAACCAATTCTAGCAAAATTCTATACTCTAGGACCAATAAAAACGGACGATCGGTAAGTAAAATCAAGAAAATTGTAGTATTGACCGCTAACTTGAATTCGCTAGATTAACCTGGAGTTCGCTATTCCTATTGTAGTTTT	1	1	6	41	59	102	129	151	GTAAGTTACCTGTTGGAGCATTAGAAAGACTTAGAAGAATTCCTAACCAATTCTAG	GTAAGTAAAATCAAGAAAATTGTAGTATTGACCGCTAACTTGAATTCGCTAG	GTAAGTTACCTGTTGGAGCATTAGAAAGACTTAGAAGAATTCCTAACCAATTCTAGCAAAATTCTATACTCTAGGACCAATAAAAACGGACGATCGGTAAGTAAAATCAAGAAAATTGTAGTATTGACCGCTAACTTGAATTCGCTAG	GTAAGT	AGAATTC	TAG	GTAAGT	TTGACCG	TAG	pombe_9	pombe_4
double endogenous intron control	AAGCGACGCTAT	0	0	0	0	TACGTTAAACAATACGAGGCACTTACTCCGAAGCGACGCTATTTGGCGTTTGTTGATTAGGCATCAGTCACACTACTAACGTAGTGAACCTTTCAGACTCTAGTCACTTTCTATACTCTTTGACCAATAAAAACGGACTGTTATAAGTATCATTAGATCCAATCAAATTGAAATTTTTTTATTATCACTCTTTAGTAAAACCTGGAGTTCGCTATTCCTATTGTAGTTTT	1	1	6	32	59	105	132	151	GTTTGTTGATTAGGCATCAGTCACACTACTAACGTAGTGAACCTTTCAGACTCTAG	GTATCATTAGATCCAATCAAATTGAAATTTTTTTATTATCACTCTTTAG	GTTTGTTGATTAGGCATCAGTCACACTACTAACGTAGTGAACCTTTCAGACTCTAGTCACTTTCTATACTCTTTGACCAATAAAAACGGACTGTTATAAGTATCATTAGATCCAATCAAATTGAAATTTTTTTATTATCACTCTTTAG	GTTTGT	TACTAAC	TAG	GTATCA	TGTTTTT	TAG	intron_ctrl_synthetic_5	intron_ctrl_pombe_3
double endogenous intron control	AAGCGCATAGTG	0	0	0	0	TACGTTAAACAATACGAGGCACTTACTCCGAAGCGCATAGTGTGTACGTACGTCGAATCTTTCTACAATCGACTACTAACCTGTTCGTATATACGCCAATTAGATTCTTTCTATACTCTGTGACCAATAAAAACGGACTGTTATAAGTAAGATTAGCTGCAATCAAATTGAAACGTTTTTATTATCACTCTTTAGTAAAACCTGGAGTTCGCTATTCCTATTGTAGTTTT	1	1	6	32	59	105	132	151	GTACGTCGAATCTTTCTACAATCGACTACTAACCTGTTCGTATATACGCCAATTAG	GTAAGATTAGCTGCAATCAAATTGAAACGTTTTTATTATCACTCTTTAG	GTACGTCGAATCTTTCTACAATCGACTACTAACCTGTTCGTATATACGCCAATTAGATTCTTTCTATACTCTGTGACCAATAAAAACGGACTGTTATAAGTAAGATTAGCTGCAATCAAATTGAAACGTTTTTATTATCACTCTTTAG	GTACGT	TACTAAC	TAG	GTAAGA	TGTTTTT	TAG	intron_ctrl_synthetic_4	intron_ctrl_pombe_3
double endogenous intron control	AAGCGTCTAAGC	0	0.942799	0.016248	0	TACGTTAAACAATACGAGGCACTTACTCCGAAGCGTCTAAGCCTTACGTACGTTGTTAAGGGCAGCTCCTCGCTACTAACACTCTCGCGCTGAGAATCGTTAGAATTTTTCTATACTCTACGACCAATAAAAACGGAGTAAGTAGGTTTTTTTTAATTTTCATTTATTAATCACTTAATACTAACAGATCGCCAGAACCTCCTGGAGTTCGCTATTCCTATTGTAGTTTT	1	0.0409532	6	32	59	100	137	151	GTACGTTGTTAAGGGCAGCTCCTCGCTACTAACACTCTCGCGCTGAGAATCGTTAG	GTAGGTTTTTTTTAATTTTCATTTATTAATCACTTAATACTAACAGATCGCCAG	GTACGTTGTTAAGGGCAGCTCCTCGCTACTAACACTCTCGCGCTGAGAATCGTTAGAATTTTTCTATACTCTACGACCAATAAAAACGGAGTAAGTAGGTTTTTTTTAATTTTCATTTATTAATCACTTAATACTAACAGATCGCCAG	GTACGT	TACTAAC	TAG	GTAGGT	TACTAAC	CAG	intron_ctrl_synthetic_3	intron_ctrl_cerevisiae_2
double endogenous intron control	AAGCTCAGTCAG	0	0	0	0	TACGTTAAACAATACGAGGCACTTACTCCGAAGCTCAGTCAGGCACAGTAAGTATAAAAAAGCCAATAGGAGTACCCTAATCAGAATTCTTGTTGACAATTAGTATACTTCTATACTCTGTGACCAATAAAAACGGACTAATCGTAAGTCTAATAATAAATCATTCTGACTTGACCGAATTTGGCAGGAAGATAGCTTGACCTGGAGTTCGCTATTCCTATTGTAGTTTT	4	1	6	41	59	102	129	151	GTAAGTATAAAAAAGCCAATAGGAGTACCCTAATCAGAATTCTTGTTGACAATTAG	GTAAGTCTAATAATAAATCATTCTGACTTGACCGAATTTGGCAGGAAGATAG	GTAAGTATAAAAAAGCCAATAGGAGTACCCTAATCAGAATTCTTGTTGACAATTAGTATACTTCTATACTCTGTGACCAATAAAAACGGACTAATCGTAAGTCTAATAATAAATCATTCTGACTTGACCGAATTTGGCAGGAAGATAG	GTAAGT	AGAATTC	TAG	GTAAGT	TTGACCG	TAG	intron_ctrl_pombe_9	intron_ctrl_pombe_4
double intron	AAGCTTGACGTA	0	0	0	0	TACGTTAAACAATACGAGGCACTTACTCCGAAGCTTGACGTAGGTAAGTATATTTAAGCATTTGAAAACGCAAAGTGCAAACCGTATCTAAATACTAACAGCTGTAATAGCCGAACTCTATAACCAATAAAAACGTTCTGGTAAGCATTAAGATCGGACATTGTTTTTTTAATAGTGTTACTAACTGTATTACAGTGTACCCTGGAGTTCGCTATTCCTATTGTAGTTTT	4	1	6	51	65	99	132	151	GTATATTTAAGCATTTGAAAACGCAAAGTGCAAACCGTATCTAAATACTAACAGCTGTAATA	GTAAGCATTAAGATCGGACATTGTTTTTTTAATAGTGTTACTAACTGTATTACAG	GTATATTTAAGCATTTGAAAACGCAAAGTGCAAACCGTATCTAAATACTAACAGCTGTAATAGCCGAACTCTATAACCAATAAAAACGTTCTGGTAAGCATTAAGATCGGACATTGTTTTTTTAATAGTGTTACTAACTGTATTACAG	GTATAT	TACTAAC	ATA	GTAAGC	AGTGTTA	CAG	cerevisiae_10	pombe_10		0.104269
double endogenous intron control	AAGCTTGCTGCC	0	0	0	0	TACGTTAAACAATACGAGGCACTTACTCCGAAGCTTGCTGCCTGGCGGTACGTATCAACTGCTCGAATAGCATACTGCAATCTCACTGCATACTAGGTTTTTTCATTATTCTATACTCTGTGACCAATAAATTAAAGTAAGTCTTGCTTCTTTTACTTACCATTACGTGTAGCTTGTGCGACTAACGTTAAGTAGGTTTACCTGGAGTTCGCTATTCCTATTGTAGTTTT	1	1	6	34	52	95	138	151	GTACGTATCAACTGCTCGAATAGCATACTGCAATCTCACTGCATACTAG	GTAAGTCTTGCTTCTTTTACTTACCATTACGTGTAGCTTGTGCGACTAACGTTAAGTAG	GTACGTATCAACTGCTCGAATAGCATACTGCAATCTCACTGCATACTAGGTTTTTTCATTATTCTATACTCTGTGACCAATAAATTAAAGTAAGTCTTGCTTCTTTTACTTACCATTACGTGTAGCTTGTGCGACTAACGTTAAGTAG	GTACGT	TGCAATC	TAG	GTAAGT	GACTAAC	TAG	intron_ctrl_pombe_1	intron_ctrl_cerevisiae_7
double endogenous ss control	AAGGAACCTAGG	0	0	0	0	TACGTTAAACAATACGAGGCACTTACTCCGAAGGAACCTAGGATAATATTGTGTTTCATTTCAAGGATAGCCTTTGAATCAATTCATATCAAATACTTAGTTTTATTATTCTATACTCTATCACCAATAAACGGAAATTGTGTTTTGAATTATTCCCCCACTTTTTTTTTGTTCTTGGTCATATCAACGAATAGTGTTTACCTGGAGTTCGCTATTCCTATTGTAGTTTT	1	1	6	43	57	95	138	151	ATTGTGTTTCATTTCAAGGATAGCCTTTGAATCAATTCATATCAAATACTTAGT	ATTGTGTTTTGAATTATTCCCCCACTTTTTTTTTGTTCTTGGTCATATCAACGAATAGT	ATTGTGTTTCATTTCAAGGATAGCCTTTGAATCAATTCATATCAAATACTTAGTTTTATTATTCTATACTCTATCACCAATAAACGGAAATTGTGTTTTGAATTATTCCCCCACTTTTTTTTTGTTCTTGGTCATATCAACGAATAGT	ATTGTG	CATATCA	AGT	ATTGTG	CATATCA	AGT	ss_ctrl_cerevisiae_2	ss_ctrl_cerevisiae_7
double intron	AAGGACCCCTGT	0.978709	0	0	0	TACGTTAAACAATACGAGGCACTTACTCCGAAGGACCCCTGTGAATTGTAAGTACAGGATATTTTCAACACAGTAACGTAGAATTACTAACTAACACGAAACTTAATAGGACACACTCTATTACCAATAAAAACGGACTGTGACATCTAAGTGCTAAAGCATTTGCCCATTGAGTGCAATCCTAACCTTTTGTAGGCCTGCCTGGAGTTCGCTATTCCTATTGTAGTTTT	1	0.0212909	6	43	65	105	133	151	GTAAGTACAGGATATTTTCAACACAGTAACGTAGAATTACTAACTAACACGAAACTTAATAG	CTAAGTGCTAAAGCATTTGCCCATTGAGTGCAATCCTAACCTTTTGTAG	GTAAGTACAGGATATTTTCAACACAGTAACGTAGAATTACTAACTAACACGAAACTTAATAGGACACACTCTATTACCAATAAAAACGGACTGTGACATCTAAGTGCTAAAGCATTTGCCCATTGAGTGCAATCCTAACCTTTTGTAG	GTAAGT	TACTAAC	TAG	CTAAGT	TGCAATC	TAG	cerevisiae_4	pombe_1		0.998
double intron	AAGGACCTGTAC	0	0	0	0	TACGTTAAACAATACGAGGCACTTACTCCGAAGGACCTGTACTTACTGTTTGTTTTAATTATAATTATATCCACGTACTAACGTTATCAGCCATTGTTGTTTTCATTATTCTATACTCTATCACCAATAAAAACTTAGTGTGTGTACTAACAATCAACCAGACCATACTAACAGTGGTGACCCTATTTTTAATAGCACTCCCTGGAGTTCGCTATTCCTATTGTAGTTTT	1	1	6	29	46	98	124	151	GTTTGTTTTAATTATAATTATATCCACGTACTAACGTTATCAG	GTGTGTACTAACAATCAACCAGACCATACTAACAGTGGTGACCCTATTTTTAATAG	GTTTGTTTTAATTATAATTATATCCACGTACTAACGTTATCAGCCATTGTTGTTTTCATTATTCTATACTCTATCACCAATAAAAACTTAGTGTGTGTACTAACAATCAACCAGACCATACTAACAGTGGTGACCCTATTTTTAATAG	GTTTGT	CCATGTA	CAG	GTGTGT	TACTAAC	TAG	pombe_6	synthetic_1
double intron	AAGGCGCTCCAC	0	0.946204	0.0225566	0	TACGTTAAACAATACGAGGCACTTACTCCGAAGGCGCTCCACGGACGGTATATACTAATTTAAGCCTTACGAGTACTAACCAGCCTTCGGTAATTTTTAATAGTCCCCTTCTATACTCTATTACCACTGAATTGTAAGTACAGGATATTTTCAACACAGTAACGTAGAATTACTAACTAACACGAAACTTAATAGGACACCCTGGAGTTCGCTATTCCTATTGTAGTTTT	1	0.0312398	6	32	59	92	129	151	GTATATACTAATTTAAGCCTTACGAGTACTAACCAGCCTTCGGTAATTTTTAATAG	GTAAGTACAGGATATTTTCAACACAGTAACGTAGAATTACTAACTAACACGAAACTTAATAG	GTATATACTAATTTAAGCCTTACGAGTACTAACCAGCCTTCGGTAATTTTTAATAGTCCCCTTCTATACTCTATTACCACTGAATTGTAAGTACAGGATATTTTCAACACAGTAACGTAGAATTACTAACTAACACGAAACTTAATAG	GTATAT	TACTAAC	TAG	GTAAGT	TACTAAC	TAG	synthetic_5	cerevisiae_4			0.998
double endogenous ss control	AAGGGACGACGG	0	0	0	0	TACGTTAAACAATACGAGGCACTTACTCCGAAGGGACGACGGTTAGTATTGTGACCAACAATCAACCAGACCACATATCAAGTGGTGACCCTATTTTTAAAGTCACTCTTCTATACTCTCTGACCAATAAAAACGGACTGTACTTTCAAAATTAGCGGATTGTGTTTTTTTTTTTTCATATCACTAACAAAAAGTCTGGCCCTGGAGTTCGCTATTCCTATTGTAGTTTT	4	1	6	32	59	117	135	151	ATTGTGACCAACAATCAACCAGACCACATATCAAGTGGTGACCCTATTTTTAAAGT	ATTGTGTTTTTTTTTTTTCATATCACTAACAAAAAGT	ATTGTGACCAACAATCAACCAGACCACATATCAAGTGGTGACCCTATTTTTAAAGTCACTCTTCTATACTCTCTGACCAATAAAAACGGACTGTACTTTCAAAATTAGCGGATTGTGTTTTTTTTTTTTCATATCACTAACAAAAAGT	ATTGTG	CATATCA	AGT	ATTGTG	CATATCA	AGT	ss_ctrl_synthetic_1	ss_ctrl_pombe_7
double endogenous intron control	AAGGGGACTGTC	0	0	0	0	TACGTTAAACAATACGAGGCACTTACTCCGAAGGGGACTGTCCTAAAGTCTGTGTGTTCTAGGATAAAAGAAAAAGGTTCGGGTACTAACAATTATCTTACATAGACACTCTATACTCTGTGACCAATAAAAACGGAGTAAGTTTGTTTTTTTTAATTTTCATTTATTAATCACTTAATACTAACAGAGGGCCAGAACCTCCTGGAGTTCGCTATTCCTATTGTAGTTTT	4	1	6	42	61	100	137	151	GTCTGTGTGTTCTAGGATAAAAGAAAAAGGTTCGGGTACTAACAATTATCTTACATAG	GTTTGTTTTTTTTAATTTTCATTTATTAATCACTTAATACTAACAGAGGGCCAG	GTCTGTGTGTTCTAGGATAAAAGAAAAAGGTTCGGGTACTAACAATTATCTTACATAGACACTCTATACTCTGTGACCAATAAAAACGGAGTAAGTTTGTTTTTTTTAATTTTCATTTATTAATCACTTAATACTAACAGAGGGCCAG	GTCTGT	TACTAAC	TAG	GTTTGT	TACTAAC	CAG	intron_ctrl_cerevisiae_3	intron_ctrl_cerevisiae_2
double endogenous ss control	AAGGGGATAGTT	0	0	0	0	TACGTTAAACAATACGAGGCACTTACTCCGAAGGGGATAGTTAGCGGATTGTGTTTTTTTTTTTTCATATCACTAACAAAAAGTTTGGCTCTGTAGTTGTTTTCATTATTCTATACTCTACGACCAATAAAAACGGACTGTACTTTCTTACTATTGTGTTATATTATAATTATATCATATCACTAACGTTATAGTCCATTCCTGGAGTTCGCTATTCCTATTGTAGTTTT	1	1	6	24	40	111	134	151	ATTGTGTTTTTTTTTTTTCATATCACTAACAAAAAGT	ATTGTGTTATATTATAATTATATCATATCACTAACGTTATAGT	ATTGTGTTTTTTTTTTTTCATATCACTAACAAAAAGTTTGGCTCTGTAGTTGTTTTCATTATTCTATACTCTACGACCAATAAAAACGGACTGTACTTTCTTACTATTGTGTTATATTATAATTATATCATATCACTAACGTTATAGT	ATTGTG	CATATCA	AGT	ATTGTG	CATATCA	AGT	ss_ctrl_pombe_7	ss_ctrl_pombe_6
double endogenous intron control	AAGGTGACTCTG	0	0.000339905	0	0	TACGTTAAACAATACGAGGCACTTACTCCGAAGGTGACTCTGCTTACGTATTTTGTTAAGGGCAGCTCCTCGCTACTAACACTCTCGCGCTGAGAATCGTTAGAATTTTTCTATACTCTACGACCAATAAAAACGGACTGTTGGCGGTATTTATCAACTGCTCGAATAGCCTGATTCAATCTCACTGCATACTAGGTTTTCCTGGAGTTCGCTATTCCTATTGTAGTTTT	1	0.99966	6	32	59	105	133	151	GTATTTTGTTAAGGGCAGCTCCTCGCTACTAACACTCTCGCGCTGAGAATCGTTAG	GTATTTATCAACTGCTCGAATAGCCTGATTCAATCTCACTGCATACTAG	GTATTTTGTTAAGGGCAGCTCCTCGCTACTAACACTCTCGCGCTGAGAATCGTTAGAATTTTTCTATACTCTACGACCAATAAAAACGGACTGTTGGCGGTATTTATCAACTGCTCGAATAGCCTGATTCAATCTCACTGCATACTAG	GTATTT	TACTAAC	TAG	GTATTT	TGCAATC	TAG	intron_ctrl_synthetic_3	intron_ctrl_pombe_1
double endogenous ss control	AAGGTTAGGGTT	0	0	0	0	TACGTTAAACAATACGAGGCACTTACTCCGAAGGTTAGGGTTGATCGATTGTGAAAATCAAGAAAATTGTAGTACATATCACTAACTTGAATTCGCAGTATTAAATTATTCTATACTCTACGACCAATAAAAACGGACTGTACTTTAAGGATTGTGATTCTGAGTTTTTTACTTCATATCACTAACATAAATAGTCTTGCCCTGGAGTTCGCTATTCCTATTGTAGTTTT	1	1	6	33	55	109	133	151	ATTGTGAAAATCAAGAAAATTGTAGTACATATCACTAACTTGAATTCGCAGT	ATTGTGATTCTGAGTTTTTTACTTCATATCACTAACATAAATAGT	ATTGTGAAAATCAAGAAAATTGTAGTACATATCACTAACTTGAATTCGCAGTATTAAATTATTCTATACTCTACGACCAATAAAAACGGACTGTACTTTAAGGATTGTGATTCTGAGTTTTTTACTTCATATCACTAACATAAATAGT	ATTGTG	CATATCA	AGT	ATTGTG	CATATCA	AGT	ss_ctrl_pombe_4	ss_ctrl_pombe_5
double intron	AAGGTTGTGTAT	0	0	0	0	TACGTTAAACAATACGAGGCACTTACTCCGAAGGTTGTGTATCGTATTTATATTTAAGCATTTGAAAACGCAAAGTGCAAACCGTATCTAAATACTAACAGCTGTAATAGCCGAACTCTATAACCAATAAAAACGGACTGTACTTTCAAAATTAGCGGGTACGTTTTTTTTTTTTTTTTTGCACTAACAAAACAGGTGGCCCTGGAGTTCGCTATTCCTATTGTAGTTTT	1	1	6	51	65	117	135	151	TTATATTTAAGCATTTGAAAACGCAAAGTGCAAACCGTATCTAAATACTAACAGCTGTAATA	GTACGTTTTTTTTTTTTTTTTTGCACTAACAAAACAG	TTATATTTAAGCATTTGAAAACGCAAAGTGCAAACCGTATCTAAATACTAACAGCTGTAATAGCCGAACTCTATAACCAATAAAAACGGACTGTACTTTCAAAATTAGCGGGTACGTTTTTTTTTTTTTTTTTGCACTAACAAAACAG	TTATAT	TACTAAC	ATA	GTACGT	TTTTGCA	CAG	cerevisiae_10	pombe_7		0
double endogenous ss control	AAGTACGTTGCC	0	0	0	0	TACGTTAAACAATACGAGGCACTTACTCCGAAGTACGTTGCCATAATATTGTGTTTCATTTCAAGGATAGCCTTTGAATCAATTCATATCAAATACTTAGTTTTATTATTCTATACTCTATAACCAATAAAAACGGACTGTACTTTAAGGATTGTGATTAGGAGTTTTTTACTTCATATCACTAACATAAATAGTCTTGCCCTGGAGTTCGCTATTCCTATTGTAGTTTT	1	1	6	43	57	109	133	151	ATTGTGTTTCATTTCAAGGATAGCCTTTGAATCAATTCATATCAAATACTTAGT	ATTGTGATTAGGAGTTTTTTACTTCATATCACTAACATAAATAGT	ATTGTGTTTCATTTCAAGGATAGCCTTTGAATCAATTCATATCAAATACTTAGTTTTATTATTCTATACTCTATAACCAATAAAAACGGACTGTACTTTAAGGATTGTGATTAGGAGTTTTTTACTTCATATCACTAACATAAATAGT	ATTGTG	CATATCA	AGT	ATTGTG	CATATCA	AGT	ss_ctrl_cerevisiae_2	ss_ctrl_pombe_5
double endogenous intron control	AAGTAGACTTCC	0	0	0	0	TACGTTAAACAATACGAGGCACTTACTCCGAAGTAGACTTCCAAGTTGTAAGTTCTAGTATTCGAAAGAATTTGGTTTATATTGGAACTAACGATAATTTTAGAGAACTTCTATACTCTTTGACCAATAAAAACGCACAGTAAGTATAAAAAAGCCAATAGGAGTACCCTAATCAGAATTCTTGTTGACAATTAGTATACCCTGGAGTTCGCTATTCCTATTGTAGTTTT	4	1	6	44	59	98	133	151	GTAAGTTCTAGTATTCGAAAGAATTTGGTTTATATTGGAACTAACGATAATTTTAG	GTAAGTATAAAAAAGCCAATAGGAGTACCCTAATCAGAATTCTTGTTGACAATTAG	GTAAGTTCTAGTATTCGAAAGAATTTGGTTTATATTGGAACTAACGATAATTTTAGAGAACTTCTATACTCTTTGACCAATAAAAACGCACAGTAAGTATAAAAAAGCCAATAGGAGTACCCTAATCAGAATTCTTGTTGACAATTAG	GTAAGT	AACTAAC	TAG	GTAAGT	AGAATTC	TAG	intron_ctrl_cerevisiae_8	intron_ctrl_pombe_9
double endogenous ss control	AAGTATTGGCGT					TACGTTAAACAATACGAGGCACTTACTCCGAAGTATTGGCGTACTTTATTGTGGAAAGTTTTTGAGTATCATATCACTAACTTTATTAAGTATATTTTGTTTTCATTATTCTATACTCTTTGACCAATAAAAACGGACTGTACTTTCTTACTATTGTGTTTTGTTATAATTATATCATATCACTAACGTTATAGTCCATTCCTGGAGTTCGCTATTCCTATTGTAGTTTT	1		6	28	47	111	134	151	ATTGTGGAAAGTTTTTGAGTATCATATCACTAACTTTATTAAGT	ATTGTGTTTTGTTATAATTATATCATATCACTAACGTTATAGT	ATTGTGGAAAGTTTTTGAGTATCATATCACTAACTTTATTAAGTATATTTTGTTTTCATTATTCTATACTCTTTGACCAATAAAAACGGACTGTACTTTCTTACTATTGTGTTTTGTTATAATTATATCATATCACTAACGTTATAGT	ATTGTG	CATATCA	AGT	ATTGTG	CATATCA	AGT	ss_ctrl_pombe_2	ss_ctrl_pombe_6
double endogenous ss control	AAGTCGTCGTTA	0	0	0	0	TACGTTAAACAATACGAGGCACTTACTCCGAAGTCGTCGTTAGGACGATTGTGACAGGTGTAAGCCTTACGAGCATATCACAGCCTTCGGTAATTTTTAAAGTTCCCCTTCTATACTCTCTGACCAATAAAAACGGACTGTGACATATTGTGGCAATAGCATTTGCCCATTGAGCATATCACTAACCTTTTGAGTGCTTGCCTGGAGTTCGCTATTCCTATTGTAGTTTT	1	1	6	32	59	105	133	151	ATTGTGACAGGTGTAAGCCTTACGAGCATATCACAGCCTTCGGTAATTTTTAAAGT	ATTGTGGCAATAGCATTTGCCCATTGAGCATATCACTAACCTTTTGAGT	ATTGTGACAGGTGTAAGCCTTACGAGCATATCACAGCCTTCGGTAATTTTTAAAGTTCCCCTTCTATACTCTCTGACCAATAAAAACGGACTGTGACATATTGTGGCAATAGCATTTGCCCATTGAGCATATCACTAACCTTTTGAGT	ATTGTG	CATATCA	AGT	ATTGTG	CATATCA	AGT	ss_ctrl_synthetic_5	ss_ctrl_pombe_1
double endogenous intron control	AAGTCTAGACAG	0	0	0	0	TACGTTAAACAATACGAGGCACTTACTCCGAAGTCTAGACAGTTAAAGTAGGTCATTTTTTATACCTTACCCCTGTATCTGCTAGTTCAGTTATAGTTGTTTTCATTATTCTATACTCTTTGACCAATAAAAACGGACTGTTGGCGGTACGTATCAACTGCTCGAATAGCATTAGGCAATCTCACTGCATACTAGGTTTTCCTGGAGTTCGCTATTCCTATTGTAGTTTT	1	1	6	29	46	105	133	151	GTAGGTCATTTTTTATACCTTACCCCTGTATCTGCTAGTTCAG	GTACGTATCAACTGCTCGAATAGCATTAGGCAATCTCACTGCATACTAG	GTAGGTCATTTTTTATACCTTACCCCTGTATCTGCTAGTTCAGTTATAGTTGTTTTCATTATTCTATACTCTTTGACCAATAAAAACGGACTGTTGGCGGTACGTATCAACTGCTCGAATAGCATTAGGCAATCTCACTGCATACTAG	GTAGGT	CCATGTA	CAG	GTACGT	TGCAATC	TAG	intron_ctrl_pombe_6	intron_ctrl_pombe_1
double intron	AAGTCTGCTAGG	0	0	0.9594	0	TACGTTAAACAATACGAGGCACTTACTCCGAAGTCTGCTAGGAGCGGGTACGTTTTTTTTTTTTTTTTTGCACTAACAAAACAGATCGCTCTGTAGTTGTTTTCATTATTCTATACTCTATTACCAATAAAAACGGACGGTATTTACTAGTGTAAGCCTTACGAGTACTAACCAGCCTTCGGTAATTTTTAATAGTCCCCCCTGGAGTTCGCTATTCCTATTGTAGTTTT	4	0.0406002	6	24	40	98	124	151	GTACGTTTTTTTTTTTTTTTTTGCACTAACAAAACAG	GTATTTACTAGTGTAAGCCTTACGAGTACTAACCAGCCTTCGGTAATTTTTAATAG	GTACGTTTTTTTTTTTTTTTTTGCACTAACAAAACAGATCGCTCTGTAGTTGTTTTCATTATTCTATACTCTATTACCAATAAAAACGGACGGTATTTACTAGTGTAAGCCTTACGAGTACTAACCAGCCTTCGGTAATTTTTAATAG	GTACGT	TTTTGCA	CAG	GTATTT	TACTAAC	TAG	pombe_7	synthetic_5
double intron	AAGTGACCCAGC	0	0.583333	0	0	TACGTTAAACAATACGAGGCACTTACTCCGAAGTGACCCAGCTACCCGTACGTCCTAAGAATCCTAATATATTTACTAACTTCGCTCGACGTATTTTTAATAGTTCAATTCTATACTCTAAGACCAAATAAAGTGTGTTGTAATTCCAATAAGCAGATCAAGTTTTTTAAGCCGTCATACTAACCGCCTTTGAAGGGAATCCTGGAGTTCGCTATTCCTATTGTAGTTTT	1	0.416667	6	32	59	91	136	151	GTACGTCCTAAGAATCCTAATATATTTACTAACTTCGCTCGACGTATTTTTAATAG	GTGTGTTGTAATTCCAATAAGCAGATCAAGTTTTTTAAGCCGTCATACTAACCGCCTTTGAAG	GTACGTCCTAAGAATCCTAATATATTTACTAACTTCGCTCGACGTATTTTTAATAGTTCAATTCTATACTCTAAGACCAAATAAAGTGTGTTGTAATTCCAATAAGCAGATCAAGTTTTTTAAGCCGTCATACTAACCGCCTTTGAAG	GTACGT	TACTAAC	TAG	GTGTGT	TACTAAC	AAG	synthetic_4	cerevisiae_9			0.798748
double intron	AAGTGCCAACCG	0	0	1	0	TACGTTAAACAATACGAGGCACTTACTCCGAAGTGCCAACCGAGCGGGTACGTTTTTTTTTTTTTTTTTGCACTAACAAAACAGAAGGCTCTGTAGTTGTTTTCATTATTCTATACTCTAAGACCATTGAATTGTAAGTACAGGATATTTTCAACACAGTAACGTAGAATTACTAACTAACACGAAACTTAATAGGACACCCTGGAGTTCGCTATTCCTATTGTAGTTTT	4	0	6	24	40	92	129	151	GTACGTTTTTTTTTTTTTTTTTGCACTAACAAAACAG	GTAAGTACAGGATATTTTCAACACAGTAACGTAGAATTACTAACTAACACGAAACTTAATAG	GTACGTTTTTTTTTTTTTTTTTGCACTAACAAAACAGAAGGCTCTGTAGTTGTTTTCATTATTCTATACTCTAAGACCATTGAATTGTAAGTACAGGATATTTTCAACACAGTAACGTAGAATTACTAACTAACACGAAACTTAATAG	GTACGT	TTTTGCA	CAG	GTAAGT	TACTAAC	TAG	pombe_7	cerevisiae_4			0.998
double endogenous intron control	AAGTGGCATCGT	0	0	0	0	TACGTTAAACAATACGAGGCACTTACTCCGAAGTGGCATCGTTTAAAGTAAGTCTTGCTTCTTTTACTTACCATTAAGTGTAGCTTGTGCGACTAACGTTAAGTAGGTTTATATACTCTATTACCAATAAAAACGTTTGTGTGTGCCTATTGTTATTTTTTATAGTGTAACCTAGTGTTGTGAAACTGTGATCAGTTACCCCTGGAGTTCGCTATTCCTATTGTAGTTTT	1	1	6	49	62	99	132	151	GTAAGTCTTGCTTCTTTTACTTACCATTAAGTGTAGCTTGTGCGACTAACGTTAAGTAG	GTGTGCCTATTGTTATTTTTTATAGTGTAACCTAGTGTTGTGAAACTGTGATCAG	GTAAGTCTTGCTTCTTTTACTTACCATTAAGTGTAGCTTGTGCGACTAACGTTAAGTAGGTTTATATACTCTATTACCAATAAAAACGTTTGTGTGTGCCTATTGTTATTTTTTATAGTGTAACCTAGTGTTGTGAAACTGTGATCAG	GTAAGT	GACTAAC	TAG	GTGTGC	AGTGTTA	CAG	intron_ctrl_cerevisiae_7	intron_ctrl_pombe_10
double intron	AAGTGTTAGGAA	0	0	0.688121	0	TACGTTAAACAATACGAGGCACTTACTCCGAAGTGTTAGGAACATTAGTAAGTACCCAAAGGAGCTACTAACAACGCATCCGGTAATACTAACAAGAGAAATTGGTTAGGTAGGACTCTCTGACCAATAAAAACTATTCGTATCTGGTAACATCGATCAAAATCTTACTAACTAGATTTGTTTAATTTTTAATAGAAGATCCTGGAGTTCGCTATTCCTATTGTAGTTTT	1	0.311879	6	24	65	98	124	151	GTAAGTACCCAAAGGAGCTACTAACAACGCATCCGGTAATACTAACAAGAGAAATTGGTTAG	GTATCTGGTAACATCGATCAAAATCTTACTAACTAGATTTGTTTAATTTTTAATAG	GTAAGTACCCAAAGGAGCTACTAACAACGCATCCGGTAATACTAACAAGAGAAATTGGTTAGGTAGGACTCTCTGACCAATAAAAACTATTCGTATCTGGTAACATCGATCAAAATCTTACTAACTAGATTTGTTTAATTTTTAATAG	GTAAGT	TACTAAC	TAG	GTATCT	TACTAAC	TAG	cerevisiae_6	synthetic_2		0
double intron	AATACCGGACTT	0.507812	0	0	0	TACGTTAAACAATACGAGGCACTTACTCCGAATACCGGACTTGGTTTGTATATTTAAGCATTTGAAAATCCAAAGTGCAAACCGTATCTAAATACTAACAGCTGTAATAGCCGAACTCTATTACCAATAAAAACGGACTGTACTTTCTTACTGTCTGTTTTAATTATAATTATATCCAGGTACTAACGTTATCAGCCATTCCTGGAGTTCGCTATTCCTATTGTAGTTTT	1	0.492188	6	51	65	111	134	151	GTATATTTAAGCATTTGAAAATCCAAAGTGCAAACCGTATCTAAATACTAACAGCTGTAATA	GTCTGTTTTAATTATAATTATATCCAGGTACTAACGTTATCAG	GTATATTTAAGCATTTGAAAATCCAAAGTGCAAACCGTATCTAAATACTAACAGCTGTAATAGCCGAACTCTATTACCAATAAAAACGGACTGTACTTTCTTACTGTCTGTTTTAATTATAATTATATCCAGGTACTAACGTTATCAG	GTATAT	TACTAAC	ATA	GTCTGT	CCATGTA	CAG	cerevisiae_10	pombe_6		0.104269
double endogenous intron control	AATAGTGGTCGC	0.400744	0	0	0	TACGTTAAACAATACGAGGCACTTACTCCGAATAGTGGTCGCAGATAGTAAGTTGCTACTCCTGTTGAGATAAAACTAGATTATTGTAAATACTAACAACTCAACCGCAGGTTTTCTCTAGGACCAATAAAAACGGACTGTTATAAGTATAATTAGCTGCAATCAAATTGAATTGTTTTTATTATCACTCTTTAGTAAAACCTGGAGTTCGCTATTCCTATTGTAGTTTT	1	0.599256	6	49	66	105	132	151	GTAAGTTGCTACTCCTGTTGAGATAAAACTAGATTATTGTAAATACTAACAACTCAACCGCAG	GTATAATTAGCTGCAATCAAATTGAATTGTTTTTATTATCACTCTTTAG	GTAAGTTGCTACTCCTGTTGAGATAAAACTAGATTATTGTAAATACTAACAACTCAACCGCAGGTTTTCTCTAGGACCAATAAAAACGGACTGTTATAAGTATAATTAGCTGCAATCAAATTGAATTGTTTTTATTATCACTCTTTAG	GTAAGT	TACTAAC	CAG	GTATAA	TGTTTTT	TAG	intron_ctrl_cerevisiae_5	intron_ctrl_pombe_3
double intron	AATATAGGCCCG	0	0	0	0	TACGTTAAACAATACGAGGCACTTACTCCGAATATAGGCCCGGGACGGTACGTACTAAGGTAAGCCTTACGAGTACTAACCAGCCTTCGGTAATTTTTAATAGTCCCCTTCTATACTCTGTGACCAATAAAAACGGACTGTACTTTACTTTGTAAGTGAAAGTTTTTGAGTATAAAACATCTAACTTTATTACAGATATTCCTGGAGTTCGCTATTCCTATTGTAGTTTT	4	1	6	32	59	110	132	151	GTACGTACTAAGGTAAGCCTTACGAGTACTAACCAGCCTTCGGTAATTTTTAATAG	GTAAGTGAAAGTTTTTGAGTATAAAACATCTAACTTTATTACAG	GTACGTACTAAGGTAAGCCTTACGAGTACTAACCAGCCTTCGGTAATTTTTAATAGTCCCCTTCTATACTCTGTGACCAATAAAAACGGACTGTACTTTACTTTGTAAGTGAAAGTTTTTGAGTATAAAACATCTAACTTTATTACAG	GTACGT	TACTAAC	TAG	GTAAGT	GAAACAT	CAG	synthetic_5	pombe_2
double intron	AATATTCTCTGG	0	0	0	0	TACGTTAAACAATACGAGGCACTTACTCCGAATATTCTCTGGTTAGTGTCTGTACTAACAATCAACCAGACCATACTAACAGTGGTGACCCTATTTTTAATAGCACTCTTCTATACTCTATCACCAATAAAAACCCGTAGTATTTCTTATTGTCTGCTCGCAAAGTACTAACGTGCGGTCAACCATTTTTAATAGAGCGCCCTGGAGTTCGCTATTCCTATTGTAGTTTT	4	1	6	32	59	98	124	151	GTCTGTACTAACAATCAACCAGACCATACTAACAGTGGTGACCCTATTTTTAATAG	GTATTTCTTATTGTCTGCTCGCAAAGTACTAACGTGCGGTCAACCATTTTTAATAG	GTCTGTACTAACAATCAACCAGACCATACTAACAGTGGTGACCCTATTTTTAATAGCACTCTTCTATACTCTATCACCAATAAAAACCCGTAGTATTTCTTATTGTCTGCTCGCAAAGTACTAACGTGCGGTCAACCATTTTTAATAG	GTCTGT	TACTAAC	TAG	GTATTT	TACTAAC	TAG	synthetic_1	synthetic_3
double intron	AATCCCCGGCTG	0	0.71147	0.277419	0	TACGTTAAACAATACGAGGCACTTACTCCGAATCCCCGGCTGTTACTGTCTGTTTTAATTATAATTATATCCAGGTACTAACGTTATCAGCCATTGTTGTTTTCATTATTCTATACTCTCTGACCAAAGAATTGTAAGTACAGGATATTTTCAACACAGTAACGTAGAATTACTAACTAACACGAAACTTAATAGGACACCCTGGAGTTCGCTATTCCTATTGTAGTTTT	4	0.0111111	6	29	46	92	129	151	GTCTGTTTTAATTATAATTATATCCAGGTACTAACGTTATCAG	GTAAGTACAGGATATTTTCAACACAGTAACGTAGAATTACTAACTAACACGAAACTTAATAG	GTCTGTTTTAATTATAATTATATCCAGGTACTAACGTTATCAGCCATTGTTGTTTTCATTATTCTATACTCTCTGACCAAAGAATTGTAAGTACAGGATATTTTCAACACAGTAACGTAGAATTACTAACTAACACGAAACTTAATAG	GTCTGT	CCATGTA	CAG	GTAAGT	TACTAAC	TAG	pombe_6	cerevisiae_4			0.998
double intron	AATCCGGGATAA	0.257146	0.257834	0.189618	0.257834	TACGTTAAACAATACGAGGCACTTACTCCGAATCCGGGATAACGGCGGTAAGTATCCTATCATATTATTTGAGCTAGAACCGAATTAGTATACTAACATTTATAATACAGTACACCTCTATTACCATTGGCGGTAAGTATCCTATCATATTGTGTGAGCTAGAACCGAATTAGTATACTAACATTTATAATACAGTACACCCTGGAGTTCGCTATTCCTATTGTAGTTTT	1	0.0375689	6	49	66	91	134	151	GTAAGTATCCTATCATATTATTTGAGCTAGAACCGAATTAGTATACTAACATTTATAATACAG	GTAAGTATCCTATCATATTGTGTGAGCTAGAACCGAATTAGTATACTAACATTTATAATACAG	GTAAGTATCCTATCATATTATTTGAGCTAGAACCGAATTAGTATACTAACATTTATAATACAGTACACCTCTATTACCATTGGCGGTAAGTATCCTATCATATTGTGTGAGCTAGAACCGAATTAGTATACTAACATTTATAATACAG	GTAAGT	TACTAAC	CAG	GTAAGT	TACTAAC	CAG	cerevisiae_5	cerevisiae_5		0.922189	0.922189
double endogenous ss control	AATCCTCAGGCG	0	0	0	0	TACGTTAAACAATACGAGGCACTTACTCCGAATCCTCAGGCGGAATTATTGTGACAGGATATTTTCAACACAGTAACGTAGAATCATATCATAACACGAAACTTAAAGTGACACACTCTATTACCAATAAAAACGGACGATCGATTGTGAAAATCAAGAAAATTGTAGTACATATCACTAACTTGAATTCGCAGTATTAACCTGGAGTTCGCTATTCCTATTGTAGTTTT	1	1	6	43	65	102	129	151	ATTGTGACAGGATATTTTCAACACAGTAACGTAGAATCATATCATAACACGAAACTTAAAGT	ATTGTGAAAATCAAGAAAATTGTAGTACATATCACTAACTTGAATTCGCAGT	ATTGTGACAGGATATTTTCAACACAGTAACGTAGAATCATATCATAACACGAAACTTAAAGTGACACACTCTATTACCAATAAAAACGGACGATCGATTGTGAAAATCAAGAAAATTGTAGTACATATCACTAACTTGAATTCGCAGT	ATTGTG	CATATCA	AGT	ATTGTG	CATATCA	AGT	ss_ctrl_cerevisiae_4	ss_ctrl_pombe_4
double intron	AATCGCCACCTG	0	0	0	0	TACGTTAAACAATACGAGGCACTTACTCCGAATCGCCACCTGTTACTGTAAGTTTTAATTATAATTATATCCTTGTACTAACGTTATCAGCCATTGTTGTTTTCATTATTCTATACTCTATAACCAATCATTAGTAAGTACCCAACTGAGCTACTAACAACGCATCCGGTAATACTAACAAGAGAAATTGGTTAGGTAGGCCTGGAGTTCGCTATTCCTATTGTAGTTTT	1	1	6	29	46	92	110	151	GTAAGTTTTAATTATAATTATATCCTTGTACTAACGTTATCAG	GTAAGTACCCAACTGAGCTACTAACAACGCATCCGGTAATACTAACAAGAGAAATTGGTTAG	GTAAGTTTTAATTATAATTATATCCTTGTACTAACGTTATCAGCCATTGTTGTTTTCATTATTCTATACTCTATAACCAATCATTAGTAAGTACCCAACTGAGCTACTAACAACGCATCCGGTAATACTAACAAGAGAAATTGGTTAG	GTAAGT	CCATGTA	CAG	GTAAGT	TACTAAC	TAG	pombe_6	cerevisiae_6			0
double endogenous intron control	AATCGCTCGACG	0	0	0	0	TACGTTAAACAATACGAGGCACTTACTCCGAATCGCTCGACGTAATCGTAAGTCTAATAATAAATCATTATAACTTGACCGAATTTGGCAGGAAGATAGCTTGAATTATTCTATACTCTATAACCAATAAAAACGGACTGTTGGCGGTACGTATCAACTGCTCGAATAGCAAGATTCAATCTCACTGCATACTAGGTTTTCCTGGAGTTCGCTATTCCTATTGTAGTTTT	1	1	6	33	55	105	133	151	GTAAGTCTAATAATAAATCATTATAACTTGACCGAATTTGGCAGGAAGATAG	GTACGTATCAACTGCTCGAATAGCAAGATTCAATCTCACTGCATACTAG	GTAAGTCTAATAATAAATCATTATAACTTGACCGAATTTGGCAGGAAGATAGCTTGAATTATTCTATACTCTATAACCAATAAAAACGGACTGTTGGCGGTACGTATCAACTGCTCGAATAGCAAGATTCAATCTCACTGCATACTAG	GTAAGT	TTGACCG	TAG	GTACGT	TGCAATC	TAG	intron_ctrl_pombe_4	intron_ctrl_pombe_1
double endogenous intron control	AATCGTATCTAG	0	0	0	0	TACGTTAAACAATACGAGGCACTTACTCCGAATCGTATCTAGCTAAAGTAGGTGTGTTCTAGGATAAAAGAAAAATTTTCGGGTACTAACAATTATCTTACATAGACACTCTATACTCTATCACCAATAAAAACAAGTTGTGTGTTCTAGTATTCGAAAGAATTTGGTTTATATTGGAACTAACGATAATTTTAGAGAACCCTGGAGTTCGCTATTCCTATTGTAGTTTT	1	1	6	42	61	98	136	151	GTAGGTGTGTTCTAGGATAAAAGAAAAATTTTCGGGTACTAACAATTATCTTACATAG	GTGTGTTCTAGTATTCGAAAGAATTTGGTTTATATTGGAACTAACGATAATTTTAG	GTAGGTGTGTTCTAGGATAAAAGAAAAATTTTCGGGTACTAACAATTATCTTACATAGACACTCTATACTCTATCACCAATAAAAACAAGTTGTGTGTTCTAGTATTCGAAAGAATTTGGTTTATATTGGAACTAACGATAATTTTAG	GTAGGT	TACTAAC	TAG	GTGTGT	AACTAAC	TAG	intron_ctrl_cerevisiae_3	intron_ctrl_cerevisiae_8
double endogenous intron control	AATCGTGCAGGC	0	1	0	0	TACGTTAAACAATACGAGGCACTTACTCCGAATCGTGCAGGCTATAAGTACGATTAGGTGCAATCAAATTGAAGTGTTTTTATTATCACTCTTTAGTAAAATTCATTATTCTATACTCTAGGACCAAAGATAGTAAGTTGCTACTCCTGTTGAGATAAAACTAGATTATTGTAAATACTAACAACTCAACCGCAGGTTTTCCTGGAGTTCGCTATTCCTATTGTAGTTTT	1	0	6	33	52	91	134	151	GTACGATTAGGTGCAATCAAATTGAAGTGTTTTTATTATCACTCTTTAG	GTAAGTTGCTACTCCTGTTGAGATAAAACTAGATTATTGTAAATACTAACAACTCAACCGCAG	GTACGATTAGGTGCAATCAAATTGAAGTGTTTTTATTATCACTCTTTAGTAAAATTCATTATTCTATACTCTAGGACCAAAGATAGTAAGTTGCTACTCCTGTTGAGATAAAACTAGATTATTGTAAATACTAACAACTCAACCGCAG	GTACGA	TGTTTTT	TAG	GTAAGT	TACTAAC	CAG	intron_ctrl_pombe_3	intron_ctrl_cerevisiae_5
double intron	AATCTATCTGGG	0	0.0566581	0.867558	0	TACGTTAAACAATACGAGGCACTTACTCCGAATCTATCTGGGGGACGGTACGTACTAATATAAGCCTTACGAGTACTAACCAGCCTTCGGTAATTTTTAATAGTCCCCTTCTATACTCTATAACCAATAAAAACATAGAGTAAGTATTAAATTTTTGCTTTTGTATTCTTGGAAGTAAACTAACTAGTAAAGTAGGCTAACCTGGAGTTCGCTATTCCTATTGTAGTTTT	1	0.0757834	6	32	59	98	136	151	GTACGTACTAATATAAGCCTTACGAGTACTAACCAGCCTTCGGTAATTTTTAATAG	GTAAGTATTAAATTTTTGCTTTTGTATTCTTGGAAGTAAACTAACTAGTAAAGTAG	GTACGTACTAATATAAGCCTTACGAGTACTAACCAGCCTTCGGTAATTTTTAATAGTCCCCTTCTATACTCTATAACCAATAAAAACATAGAGTAAGTATTAAATTTTTGCTTTTGTATTCTTGGAAGTAAACTAACTAGTAAAGTAG	GTACGT	TACTAAC	TAG	GTAAGT	AACTAAC	TAG	synthetic_5	cerevisiae_8			0.136364
double intron	AATCTCCATCCC					TACGTTAAACAATACGAGGCACTTACTCCGAATCTCCATCCCTTAAAGTACGAATTAAAATTTTAAACTAGTTTTGTTTTTCTAACTAATATCTAGGAAAATTCATTATTCTATACTCTATTACCAATAAAAACGGATAAAGTTTGTTTTAATTTCAAGGATAGCCTTTGAATCAATTTACTAACAATACTTCAGTTTATCCTGGAGTTCGCTATTCCTATTGTAGTTTT	1		6	33	52	100	137	151	GTACGAATTAAAATTTTAAACTAGTTTTGTTTTTCTAACTAATATCTAG	GTTTGTTTTAATTTCAAGGATAGCCTTTGAATCAATTTACTAACAATACTTCAG	GTACGAATTAAAATTTTAAACTAGTTTTGTTTTTCTAACTAATATCTAGGAAAATTCATTATTCTATACTCTATTACCAATAAAAACGGATAAAGTTTGTTTTAATTTCAAGGATAGCCTTTGAATCAATTTACTAACAATACTTCAG	GTACGA	TGTTTTT	TAG	GTTTGT	TACTAAC	CAG	pombe_3	cerevisiae_2
double intron	AATCTGCCTGGC	0	0	0	0	TACGTTAAACAATACGAGGCACTTACTCCGAATCTGCCTGGCTTAGTGTGTGTACTAACAATCAACCAGACCATACTAACAGTGGTGACCCTATTTTTAATAGCACTCTTCTATACTCTATTACCAATAAAAACGGACTGTACTTTACTTTGTAAGTGAAAGTTTTTGAGTCTGAAACATCTAACTTTATTACAGATATTCCTGGAGTTCGCTATTCCTATTGTAGTTTT	1	1	6	32	59	110	132	151	GTGTGTACTAACAATCAACCAGACCATACTAACAGTGGTGACCCTATTTTTAATAG	GTAAGTGAAAGTTTTTGAGTCTGAAACATCTAACTTTATTACAG	GTGTGTACTAACAATCAACCAGACCATACTAACAGTGGTGACCCTATTTTTAATAGCACTCTTCTATACTCTATTACCAATAAAAACGGACTGTACTTTACTTTGTAAGTGAAAGTTTTTGAGTCTGAAACATCTAACTTTATTACAG	GTGTGT	TACTAAC	TAG	GTAAGT	GAAACAT	CAG	synthetic_1	pombe_2
double intron	AATCTGCGAGCC	0	0.004	0.307457	0	TACGTTAAACAATACGAGGCACTTACTCCGAATCTGCGAGCCATAGAGTGTGTATTAAATTTTTGCTTTTGTATTCTTGGAAGTAAACTAACTAGTAAAGTAGGCTAATTCTATACTCTATTACCAATAAACGGAAGTAAGTTTTTGAATTAAGCCCCCACTTTTTTTTTGTTCATCGTGACTAACACGAATTAGGTTTACCTGGAGTTCGCTATTCCTATTGTAGTTTT	1	0.688543	6	44	59	95	138	151	GTGTGTATTAAATTTTTGCTTTTGTATTCTTGGAAGTAAACTAACTAGTAAAGTAG	GTAAGTTTTTGAATTAAGCCCCCACTTTTTTTTTGTTCATCGTGACTAACACGAATTAG	GTGTGTATTAAATTTTTGCTTTTGTATTCTTGGAAGTAAACTAACTAGTAAAGTAGGCTAATTCTATACTCTATTACCAATAAACGGAAGTAAGTTTTTGAATTAAGCCCCCACTTTTTTTTTGTTCATCGTGACTAACACGAATTAG	GTGTGT	AACTAAC	TAG	GTAAGT	GACTAAC	TAG	cerevisiae_8	cerevisiae_7		0.136364	0
double endogenous intron control	AATTATCGTACG	0	0	0	0	TACGTTAAACAATACGAGGCACTTACTCCGAATTATCGTACGTGTAGGTATATAATTTACTATAATTCTAAACTTTGACTAGCGTAGTCTAGGTATTTGTTTTCATTATTCTATACTCTAAGACCAATAAAAACGGACTGTACTTTGTCTGTGTGTAATTTACTATAATTCTAAACTTTGACTAGCGTAGTCTAGGTATTCCTGGAGTTCGCTATTCCTATTGTAGTTTT	1	1	6	30	48	109	133	151	GTATATAATTTACTATAATTCTAAACTTTGACTAGCGTAGTCTAG	GTGTGTAATTTACTATAATTCTAAACTTTGACTAGCGTAGTCTAG	GTATATAATTTACTATAATTCTAAACTTTGACTAGCGTAGTCTAGGTATTTGTTTTCATTATTCTATACTCTAAGACCAATAAAAACGGACTGTACTTTGTCTGTGTGTAATTTACTATAATTCTAAACTTTGACTAGCGTAGTCTAG	GTATAT	ACTTTGA	TAG	GTGTGT	ACTTTGA	TAG	intron_ctrl_pombe_5	intron_ctrl_pombe_5
double endogenous ss control	AATTCAGCGAAG	0	0	0	0	TACGTTAAACAATACGAGGCACTTACTCCGAATTCAGCGAAGTACCCATTGTGCCGGTGAATCCTAATATATTCATATCATTCGCTCGACGTATTTTTAAAGTTTCAATTCTATACTCTATTACCAATAAAAACATAGAATTGTGATATAATTTTTGCTTTTGTATTCCTGGAAGTACATATCATAGTAAAGAGTGCTAACCTGGAGTTCGCTATTCCTATTGTAGTTTT	4	1	6	32	59	98	136	151	ATTGTGCCGGTGAATCCTAATATATTCATATCATTCGCTCGACGTATTTTTAAAGT	ATTGTGATATAATTTTTGCTTTTGTATTCCTGGAAGTACATATCATAGTAAAGAGT	ATTGTGCCGGTGAATCCTAATATATTCATATCATTCGCTCGACGTATTTTTAAAGTTTCAATTCTATACTCTATTACCAATAAAAACATAGAATTGTGATATAATTTTTGCTTTTGTATTCCTGGAAGTACATATCATAGTAAAGAGT	ATTGTG	CATATCA	AGT	ATTGTG	CATATCA	AGT	ss_ctrl_synthetic_4	ss_ctrl_cerevisiae_8
double endogenous intron control	AATTCTGCACCA	0	0	0	0	TACGTTAAACAATACGAGGCACTTACTCCGAATTCTGCACCATATAAGTTTGATTAGAAGCAATCAAATTGAACTGTTTTTATTATCACTCTTTAGTAAAATTCATTATTCTATACTCTAAGACCAAGGAACGTACGTAAATCAAGTTGTCTCTTGATCTTTAGCACGAGTCATTACTACTAACACTAGTAGAAGTGATACCTGGAGTTCGCTATTCCTATTGTAGTTTT	4	1	6	33	52	91	136	151	GTTTGATTAGAAGCAATCAAATTGAACTGTTTTTATTATCACTCTTTAG	GTACGTAAATCAAGTTGTCTCTTGATCTTTAGCACGAGTCATTACTACTAACACTAGTAGAAG	GTTTGATTAGAAGCAATCAAATTGAACTGTTTTTATTATCACTCTTTAGTAAAATTCATTATTCTATACTCTAAGACCAAGGAACGTACGTAAATCAAGTTGTCTCTTGATCTTTAGCACGAGTCATTACTACTAACACTAGTAGAAG	GTTTGA	TGTTTTT	TAG	GTACGT	TACTAAC	AAG	intron_ctrl_pombe_3	intron_ctrl_cerevisiae_9
double intron	AATTGAGGCATC	0	0	0	0	TACGTTAAACAATACGAGGCACTTACTCCGAATTGAGGCATCCCGTAGTATATCTTAATCTCTGCTCGCAAAGTACTAACGTGCGGTCAACCATTTTTAATAGAGCGCTTCTATACTCTATCACCAATAAAAACGGACGATCGGTAAGTAAAATCAAGAAAATTGTAGTATTGACCGCTAACTTGAATTCGCTAGATTAACCTGGAGTTCGCTATTCCTATTGTAGTTTT	1	1	6	32	59	102	129	151	GTATATCTTAATCTCTGCTCGCAAAGTACTAACGTGCGGTCAACCATTTTTAATAG	GTAAGTAAAATCAAGAAAATTGTAGTATTGACCGCTAACTTGAATTCGCTAG	GTATATCTTAATCTCTGCTCGCAAAGTACTAACGTGCGGTCAACCATTTTTAATAGAGCGCTTCTATACTCTATCACCAATAAAAACGGACGATCGGTAAGTAAAATCAAGAAAATTGTAGTATTGACCGCTAACTTGAATTCGCTAG	GTATAT	TACTAAC	TAG	GTAAGT	TTGACCG	TAG	synthetic_3	pombe_4
double intron	AATTGCGGCAAA	0.387287	0	0	0	TACGTTAAACAATACGAGGCACTTACTCCGAATTGCGGCAAAGAATTGTAAGTACAGGATATTTTCAACACAGTAACGTAGAATTACTAACTAACACGAAACTTAATAGGACACACTCTATAACCAATAAAAACGGACTTTGGGTATTTAATCTGAGAATCAAACTTAAATATATCCTATACTAACAATTTGTAGTTCATCCTGGAGTTCGCTATTCCTATTGTAGTTTT	4	0.612713	6	43	65	102	138	151	GTAAGTACAGGATATTTTCAACACAGTAACGTAGAATTACTAACTAACACGAAACTTAATAG	GTATTTAATCTGAGAATCAAACTTAAATATATCCTATACTAACAATTTGTAG	GTAAGTACAGGATATTTTCAACACAGTAACGTAGAATTACTAACTAACACGAAACTTAATAGGACACACTCTATAACCAATAAAAACGGACTTTGGGTATTTAATCTGAGAATCAAACTTAAATATATCCTATACTAACAATTTGTAG	GTAAGT	TACTAAC	TAG	GTATTT	TACTAAC	TAG	cerevisiae_4	cerevisiae_1		0.998	1
double endogenous ss control	AATTGCTCCCTG	0	0	0	0	TACGTTAAACAATACGAGGCACTTACTCCGAATTGCTCCCTGTTACTATTGTGTTCTGTTATAATTATATCATATCACTAACGTTATAGTCCATTGTTGTTTTCATTATTCTATACTCTAAGACCACTGGTATATTGTGTTAAGCATTTGAAAACGCAAAGTGCAAACCGTATCTAAACATATCAAGCTGTAAGTGCCGACCTGGAGTTCGCTATTCCTATTGTAGTTTT	1	1	6	29	46	92	137	151	ATTGTGTTCTGTTATAATTATATCATATCACTAACGTTATAGT	ATTGTGTTAAGCATTTGAAAACGCAAAGTGCAAACCGTATCTAAACATATCAAGCTGTAAGT	ATTGTGTTCTGTTATAATTATATCATATCACTAACGTTATAGTCCATTGTTGTTTTCATTATTCTATACTCTAAGACCACTGGTATATTGTGTTAAGCATTTGAAAACGCAAAGTGCAAACCGTATCTAAACATATCAAGCTGTAAGT	ATTGTG	CATATCA	AGT	ATTGTG	CATATCA	AGT	ss_ctrl_pombe_6	ss_ctrl_cerevisiae_10
double endogenous intron control	AATTGGTCCGCA	0	0	0	0	TACGTTAAACAATACGAGGCACTTACTCCGAATTGGTCCGCAGGGCGGTCTGTATCAACTGCTCGAATAGCGTGAGGCAATCTCACTGCATACTAGGTTTTTTCATTATTCTATACTCTTTGACCAATAAAAACGGACTGTACTTTCTTAAAGTCTGTCATTTTTTATACCTTACCCAAGTATATCCTAGTTCAGTTATACCTGGAGTTCGCTATTCCTATTGTAGTTTT	1	1	6	34	52	111	134	151	GTCTGTATCAACTGCTCGAATAGCGTGAGGCAATCTCACTGCATACTAG	GTCTGTCATTTTTTATACCTTACCCAAGTATATCCTAGTTCAG	GTCTGTATCAACTGCTCGAATAGCGTGAGGCAATCTCACTGCATACTAGGTTTTTTCATTATTCTATACTCTTTGACCAATAAAAACGGACTGTACTTTCTTAAAGTCTGTCATTTTTTATACCTTACCCAAGTATATCCTAGTTCAG	GTCTGT	TGCAATC	TAG	GTCTGT	CCATGTA	CAG	intron_ctrl_pombe_1	intron_ctrl_pombe_6
double endogenous intron control	AATTTGGCCTAT	0	0	0.941889	0	TACGTTAAACAATACGAGGCACTTACTCCGAATTTGGCCTATTTAAGGTAAGTTAGTTCGGTCTCAGATATTCACCTAACGTTTCTCTAATAGTTATAGTTTTCATTATTCTATACTCTATTACCAATAAAAACGGACTACGTGTTTGTAAAATAAAATTAAACTTTTATTGTTTCCAATACTAACAGTTTCTAGGGGATCCTGGAGTTCGCTATTCCTATTGTAGTTTT	1	0.0581114	6	33	49	102	138	151	GTAAGTTAGTTCGGTCTCAGATATTCACCTAACGTTTCTCTAATAG	GTTTGTAAAATAAAATTAAACTTTTATTGTTTCCAATACTAACAGTTTCTAG	GTAAGTTAGTTCGGTCTCAGATATTCACCTAACGTTTCTCTAATAGTTATAGTTTTCATTATTCTATACTCTATTACCAATAAAAACGGACTACGTGTTTGTAAAATAAAATTAAACTTTTATTGTTTCCAATACTAACAGTTTCTAG	GTAAGT	CCTAATG	TAG	GTTTGT	TACTAAC	TAG	intron_ctrl_pombe_8	intron_ctrl_cerevisiae_1
double intron	ACAAAGGAGCTA	0	0.0146569	0.139241	0	TACGTTAAACAATACGAGGCACTTACTCCGACAAAGGAGCTAATAAAGTATCTTGTAATTCCAATAAGCAGATCAGGTTTTTTAAGCCGTCATACTAACCGCCTTTGAAGGGAATCTCTGTGACCAAGGGCGGTAAGTATCCTATCATATTCTGTGAGCTAGAACCGAATTAGTATACTAACATTTATAATACAGTACACCCTGGAGTTCGCTATTCCTATTGTAGTTTT	1	0.846103	6	51	66	91	134	151	GTATCTTGTAATTCCAATAAGCAGATCAGGTTTTTTAAGCCGTCATACTAACCGCCTTTGAAG	GTAAGTATCCTATCATATTCTGTGAGCTAGAACCGAATTAGTATACTAACATTTATAATACAG	GTATCTTGTAATTCCAATAAGCAGATCAGGTTTTTTAAGCCGTCATACTAACCGCCTTTGAAGGGAATCTCTGTGACCAAGGGCGGTAAGTATCCTATCATATTCTGTGAGCTAGAACCGAATTAGTATACTAACATTTATAATACAG	GTATCT	TACTAAC	AAG	GTAAGT	TACTAAC	CAG	cerevisiae_9	cerevisiae_5		0.798748	0.922189
double intron	ACAAAGGCTGAT	0	0	0	0	TACGTTAAACAATACGAGGCACTTACTCCGACAAAGGCTGATATAATCTACGTTTTAATTTCAAGGATAGCCTTTGAATCAATTTACTAACAATACTTCAGTTTATTATTCTATACTCTATCACCAATAAAAAGAAAGTGTGTCTTAGTGCACACGAATTAGAGTTCTTTAAGTACTAACGATCAAAAGTAATAGTTTAACCTGGAGTTCGCTATTCCTATTGTAGTTTT	4	1	6	43	57	96	132	151	CTACGTTTTAATTTCAAGGATAGCCTTTGAATCAATTTACTAACAATACTTCAG	GTGTGTCTTAGTGCACACGAATTAGAGTTCTTTAAGTACTAACGATCAAAAGTAATAG	CTACGTTTTAATTTCAAGGATAGCCTTTGAATCAATTTACTAACAATACTTCAGTTTATTATTCTATACTCTATCACCAATAAAAAGAAAGTGTGTCTTAGTGCACACGAATTAGAGTTCTTTAAGTACTAACGATCAAAAGTAATAG	CTACGT	TACTAAC	CAG	GTGTGT	TACTAAC	TAG	cerevisiae_2	cerevisiae_3			0.0111111
double endogenous ss control	ACAAATCTCGGT	0	0	0	0	TACGTTAAACAATACGAGGCACTTACTCCGACAAATCTCGGTGGTATATTGTGTTAAGCATTTGAAAAAGCAAAGTGCAAACCGTATCTAAACATATCAAGCTGTAAGTGCCGAACTCTAAGACCAATCATTAATTGTGACCCAAATTAGCCATATCAAACGCATCCGGTAATACTAACAAGAGAAATTGGTAGTGTAGGCCTGGAGTTCGCTATTCCTATTGTAGTTTT	4	1	6	51	65	92	110	151	ATTGTGTTAAGCATTTGAAAAAGCAAAGTGCAAACCGTATCTAAACATATCAAGCTGTAAGT	ATTGTGACCCAAATTAGCCATATCAAACGCATCCGGTAATACTAACAAGAGAAATTGGTAGT	ATTGTGTTAAGCATTTGAAAAAGCAAAGTGCAAACCGTATCTAAACATATCAAGCTGTAAGTGCCGAACTCTAAGACCAATCATTAATTGTGACCCAAATTAGCCATATCAAACGCATCCGGTAATACTAACAAGAGAAATTGGTAGT	ATTGTG	CATATCA	AGT	ATTGTG	CATATCA	AGT	ss_ctrl_cerevisiae_10	ss_ctrl_cerevisiae_6
double endogenous ss control	ACAACTGGTTCC	0	0	0	0	TACGTTAAACAATACGAGGCACTTACTCCGACAACTGGTTCCTTTGGATTGTGAATACGAGAATCAAACTTAAATATATCCTACATATCAAATTTGAGTTTCATATTATTCTATACTCTCTGACCAATAAAAACGGACTGTTTAAAATTGTGATCGAAATTTTAAACTAGTTTCATATCACTAACTAATATCAGTGAAAACCTGGAGTTCGCTATTCCTATTGTAGTTTT	4	1	6	42	55	105	132	151	ATTGTGAATACGAGAATCAAACTTAAATATATCCTACATATCAAATTTGAGT	ATTGTGATCGAAATTTTAAACTAGTTTCATATCACTAACTAATATCAGT	ATTGTGAATACGAGAATCAAACTTAAATATATCCTACATATCAAATTTGAGTTTCATATTATTCTATACTCTCTGACCAATAAAAACGGACTGTTTAAAATTGTGATCGAAATTTTAAACTAGTTTCATATCACTAACTAATATCAGT	ATTGTG	CATATCA	AGT	ATTGTG	CATATCA	AGT	ss_ctrl_cerevisiae_1	ss_ctrl_pombe_3
double endogenous ss control	ACAAGAAGGCGG	0	0	0	0	TACGTTAAACAATACGAGGCACTTACTCCGACAAGAAGGCGGACTTTATTGTGGAAAGTTTTTGAGTATCATATCACTAACTTTATTAAGTATATTTTGTTTTCATTATTCTATACTCTATCACCAATCATTAATTGTGACCCAAGTGAGCCATATCAAACGCATCCGGTAATACTAACAAGAGAAATTGGTAGTGTAGGCCTGGAGTTCGCTATTCCTATTGTAGTTTT	4	1	6	28	47	92	110	151	ATTGTGGAAAGTTTTTGAGTATCATATCACTAACTTTATTAAGT	ATTGTGACCCAAGTGAGCCATATCAAACGCATCCGGTAATACTAACAAGAGAAATTGGTAGT	ATTGTGGAAAGTTTTTGAGTATCATATCACTAACTTTATTAAGTATATTTTGTTTTCATTATTCTATACTCTATCACCAATCATTAATTGTGACCCAAGTGAGCCATATCAAACGCATCCGGTAATACTAACAAGAGAAATTGGTAGT	ATTGTG	CATATCA	AGT	ATTGTG	CATATCA	AGT	ss_ctrl_pombe_2	ss_ctrl_cerevisiae_6
double endogenous intron control	ACAAGACCTCAT	0	0	1	0	TACGTTAAACAATACGAGGCACTTACTCCGACAAGACCTCATCCTACGTAAGTACTCGACACAAATACTAACAGGAGTAGTAAAATACGGATATATTGGGTGAGCCTAGACACTACTCTAAGACCAATAAAAACGGAGTAAGTAAGTTTTTTTTAATTTTCATTTATTAATCACTTAATACTAACAGACGGCCAGAACCTCCTGGAGTTCGCTATTCCTATTGTAGTTTT	4	0	6	24	65	100	137	151	GTAAGTACTCGACACAAATACTAACAGGAGTAGTAAAATACGGATATATTGGGTGAGCCTAG	GTAAGTTTTTTTTAATTTTCATTTATTAATCACTTAATACTAACAGACGGCCAG	GTAAGTACTCGACACAAATACTAACAGGAGTAGTAAAATACGGATATATTGGGTGAGCCTAGACACTACTCTAAGACCAATAAAAACGGAGTAAGTAAGTTTTTTTTAATTTTCATTTATTAATCACTTAATACTAACAGACGGCCAG	GTAAGT	TACTAAC	TAG	GTAAGT	TACTAAC	CAG	intron_ctrl_cerevisiae_6	intron_ctrl_cerevisiae_2
double intron	ACAAGGGGCCAA	1	0	0	0	TACGTTAAACAATACGAGGCACTTACTCCGACAAGGGGCCAAGGGCGGTAAGTATCCTATCATATTACGTGAGCTAGAACCGAATTAGTATACTAACATTTATAATACAGTACACCTCTAAGACCAATAAAAACGGACTGTACTTTCTTACTGTATATTTTAATTATAATTATATCCATCTACTAACGTTATCAGCCATTCCTGGAGTTCGCTATTCCTATTGTAGTTTT	1	0	6	49	66	111	134	151	GTAAGTATCCTATCATATTACGTGAGCTAGAACCGAATTAGTATACTAACATTTATAATACAG	GTATATTTTAATTATAATTATATCCATCTACTAACGTTATCAG	GTAAGTATCCTATCATATTACGTGAGCTAGAACCGAATTAGTATACTAACATTTATAATACAGTACACCTCTAAGACCAATAAAAACGGACTGTACTTTCTTACTGTATATTTTAATTATAATTATATCCATCTACTAACGTTATCAG	GTAAGT	TACTAAC	CAG	GTATAT	CCATGTA	CAG	cerevisiae_5	pombe_6		0.922189
double intron	ACAATACGGAGA	0	0	0	0	TACGTTAAACAATACGAGGCACTTACTCCGACAATACGGAGAGGACGGTATTTACTAATTTAAGCCTTACGAGTACTAACCAGCCTTCGGTAATTTTTAATAGTCCCCTTCTATACTCTATCACCAATAAAAACTACCCGTATCTCCTAAGAATCCTAATATATTTACTAACTTCGCTCGACGTATTTTTAATAGTTCAACCTGGAGTTCGCTATTCCTATTGTAGTTTT	1	1	6	32	59	98	124	151	GTATTTACTAATTTAAGCCTTACGAGTACTAACCAGCCTTCGGTAATTTTTAATAG	GTATCTCCTAAGAATCCTAATATATTTACTAACTTCGCTCGACGTATTTTTAATAG	GTATTTACTAATTTAAGCCTTACGAGTACTAACCAGCCTTCGGTAATTTTTAATAGTCCCCTTCTATACTCTATCACCAATAAAAACTACCCGTATCTCCTAAGAATCCTAATATATTTACTAACTTCGCTCGACGTATTTTTAATAG	GTATTT	TACTAAC	TAG	GTATCT	TACTAAC	TAG	synthetic_5	synthetic_4
double endogenous intron control	ACAATTCGGTAC	0	0	0	0	TACGTTAAACAATACGAGGCACTTACTCCGACAATTCGGTACACCGTGTATTTGTGTGCCAGGTCAACATATAAAAAGAAACGTAGATCGTATACTAACGTATTGTATACAAATACTCTCTGACCAAGGAACGTATATAAATCGTGTTGTCTCTTGATCTTTAGCACGAGTCATTACTACTAACACTAGTAGAAGTGATACCTGGAGTTCGCTATTCCTATTGTAGTTTT	1	1	6	51	65	91	136	151	GTATTTGTGTGCCAGGTCAACATATAAAAAGAAACGTAGATCGTATACTAACGTATTGTATA	GTATATAAATCGTGTTGTCTCTTGATCTTTAGCACGAGTCATTACTACTAACACTAGTAGAAG	GTATTTGTGTGCCAGGTCAACATATAAAAAGAAACGTAGATCGTATACTAACGTATTGTATACAAATACTCTCTGACCAAGGAACGTATATAAATCGTGTTGTCTCTTGATCTTTAGCACGAGTCATTACTACTAACACTAGTAGAAG	GTATTT	TACTAAC	ATA	GTATAT	TACTAAC	AAG	intron_ctrl_cerevisiae_10	intron_ctrl_cerevisiae_9
double endogenous ss control	ACACAAAGTTGC	0	0	0	0	TACGTTAAACAATACGAGGCACTTACTCCGACACAAAGTTGCAGAAAATTGTGCTGTCTGCACACGAATTAGAGTTCTTTAAGCATATCAGATCAAAAGTAAAGTTTTAACTATACTCTATAACCAATAAAAACGGACGATCGATTGTGAAAATCAAGAAAATTGTAGTACATATCACTAACTTGAATTCGCAGTATTAACCTGGAGTTCGCTATTCCTATTGTAGTTTT	1	1	6	42	61	102	129	151	ATTGTGCTGTCTGCACACGAATTAGAGTTCTTTAAGCATATCAGATCAAAAGTAAAGT	ATTGTGAAAATCAAGAAAATTGTAGTACATATCACTAACTTGAATTCGCAGT	ATTGTGCTGTCTGCACACGAATTAGAGTTCTTTAAGCATATCAGATCAAAAGTAAAGTTTTAACTATACTCTATAACCAATAAAAACGGACGATCGATTGTGAAAATCAAGAAAATTGTAGTACATATCACTAACTTGAATTCGCAGT	ATTGTG	CATATCA	AGT	ATTGTG	CATATCA	AGT	ss_ctrl_cerevisiae_3	ss_ctrl_pombe_4
double endogenous intron control	ACACCACGCAGG	0	0	0	0	TACGTTAAACAATACGAGGCACTTACTCCGACACCACGCAGGTACTTGTATCTAAAATAAAATTAAACTTTTATTGTTTCCAATACTAACAGTTTCTAGGGGATATTATTCTATACTCTTTGACCAATAAAAACGTTTGTGTCTGCCTATTGTTATTTTTTATAGTGTAACCTAGTGTTATAAAACTGTGATCAGTTACCCCTGGAGTTCGCTATTCCTATTGTAGTTTT	1	1	6	42	55	99	132	151	GTATCTAAAATAAAATTAAACTTTTATTGTTTCCAATACTAACAGTTTCTAG	GTCTGCCTATTGTTATTTTTTATAGTGTAACCTAGTGTTATAAAACTGTGATCAG	GTATCTAAAATAAAATTAAACTTTTATTGTTTCCAATACTAACAGTTTCTAGGGGATATTATTCTATACTCTTTGACCAATAAAAACGTTTGTGTCTGCCTATTGTTATTTTTTATAGTGTAACCTAGTGTTATAAAACTGTGATCAG	GTATCT	TACTAAC	TAG	GTCTGC	AGTGTTA	CAG	intron_ctrl_cerevisiae_1	intron_ctrl_pombe_10
double endogenous intron control	ACACCATTTGCC	0	0.00311526	0	0	TACGTTAAACAATACGAGGCACTTACTCCGACACCATTTGCCACCGTGTATCTGTGTGCCAGGTCAACATATAAAAAGAAACGTAGATCGTATACTAACGTATTGTATACAAATACTCTACGACCAATAAATTAAAGTAAGTCTTGCTTCTTTTACTTACCATTACGTGTAGCTTGTGCGACTAACGTTAAGTAGGTTTACCTGGAGTTCGCTATTCCTATTGTAGTTTT	1	0.996885	6	51	65	95	138	151	GTATCTGTGTGCCAGGTCAACATATAAAAAGAAACGTAGATCGTATACTAACGTATTGTATA	GTAAGTCTTGCTTCTTTTACTTACCATTACGTGTAGCTTGTGCGACTAACGTTAAGTAG	GTATCTGTGTGCCAGGTCAACATATAAAAAGAAACGTAGATCGTATACTAACGTATTGTATACAAATACTCTACGACCAATAAATTAAAGTAAGTCTTGCTTCTTTTACTTACCATTACGTGTAGCTTGTGCGACTAACGTTAAGTAG	GTATCT	TACTAAC	ATA	GTAAGT	GACTAAC	TAG	intron_ctrl_cerevisiae_10	intron_ctrl_cerevisiae_7
double endogenous intron control	ACACCCAGGATC	0	0	0	0	TACGTTAAACAATACGAGGCACTTACTCCGACACCCAGGATCGTGGCGTCTGTTGATCAGGCATCAGTCACACTACTAACGTAGTGAACCTTTCAGACTCTAGTCACTTTCTATACTCTATAACCAATAAAAACGGACTAATCGTAAGTCTAATAATAAATCATTATCACTTGACCGAATTTGGCAGGAAGATAGCTTGACCTGGAGTTCGCTATTCCTATTGTAGTTTT	1	1	6	32	59	102	129	151	GTCTGTTGATCAGGCATCAGTCACACTACTAACGTAGTGAACCTTTCAGACTCTAG	GTAAGTCTAATAATAAATCATTATCACTTGACCGAATTTGGCAGGAAGATAG	GTCTGTTGATCAGGCATCAGTCACACTACTAACGTAGTGAACCTTTCAGACTCTAGTCACTTTCTATACTCTATAACCAATAAAAACGGACTAATCGTAAGTCTAATAATAAATCATTATCACTTGACCGAATTTGGCAGGAAGATAG	GTCTGT	TACTAAC	TAG	GTAAGT	TTGACCG	TAG	intron_ctrl_synthetic_5	intron_ctrl_pombe_4
double endogenous intron control	ACACCCTACAGG	0	0	0.321635	0	TACGTTAAACAATACGAGGCACTTACTCCGACACCCTACAGGGCACAGTAAGTATAAAAAAGCCAATAGGAGTACCCTAATCAGAATTCTTGTTGACAATTAGTATACTTCTATACTCTAGGACCAATACCGTGTATATTTGTGCCAGGTCAACATATAAAAAGAAACGTAGATCGTATACTAACGTATTGTATACAAATCCTGGAGTTCGCTATTCCTATTGTAGTTTT	1	0.678365	6	41	59	92	137	151	GTAAGTATAAAAAAGCCAATAGGAGTACCCTAATCAGAATTCTTGTTGACAATTAG	GTATATTTGTGCCAGGTCAACATATAAAAAGAAACGTAGATCGTATACTAACGTATTGTATA	GTAAGTATAAAAAAGCCAATAGGAGTACCCTAATCAGAATTCTTGTTGACAATTAGTATACTTCTATACTCTAGGACCAATACCGTGTATATTTGTGCCAGGTCAACATATAAAAAGAAACGTAGATCGTATACTAACGTATTGTATA	GTAAGT	AGAATTC	TAG	GTATAT	TACTAAC	ATA	intron_ctrl_pombe_9	intron_ctrl_cerevisiae_10
double intron	ACACCGAGGGAA	0	0.290808	0	0.141323	TACGTTAAACAATACGAGGCACTTACTCCGACACCGAGGGAAGGTATTTATATTTAAGCATTTGAAACTGCAAAGTGCAAACCGTATCTAAATACTAACAGCTGTAATAGCCGAACTCTGTGACCAATAGTTTGTATATTTAAGCATTTGAAAATCCAAAGTGCAAACCGTATCTAAATACTAACAGCTGTAATAGCCGACCTGGAGTTCGCTATTCCTATTGTAGTTTT	1	0.567869	6	51	65	92	137	151	TTATATTTAAGCATTTGAAACTGCAAAGTGCAAACCGTATCTAAATACTAACAGCTGTAATA	GTATATTTAAGCATTTGAAAATCCAAAGTGCAAACCGTATCTAAATACTAACAGCTGTAATA	TTATATTTAAGCATTTGAAACTGCAAAGTGCAAACCGTATCTAAATACTAACAGCTGTAATAGCCGAACTCTGTGACCAATAGTTTGTATATTTAAGCATTTGAAAATCCAAAGTGCAAACCGTATCTAAATACTAACAGCTGTAATA	TTATAT	TACTAAC	ATA	GTATAT	TACTAAC	ATA	cerevisiae_10	cerevisiae_10			0.104269
double endogenous intron control	ACACCTAAAGGT	0	0	0	0	TACGTTAAACAATACGAGGCACTTACTCCGACACCTAAAGGTGGAACGTGTGTAAATCACGTTGTCTCTTGATCTTTAGCACGAGTCATTACTACTAACACTAGTAGAAGTGATACTCTATAACCAATAAAAACGGACTGTACTTTCAAAATTGTTTTGTACGTTCTAACGACATTTTTTGCAAGTGTGTTCCAGAGATTCCTGGAGTTCGCTATTCCTATTGTAGTTTT	1	1	6	51	66	117	135	151	GTGTGTAAATCACGTTGTCTCTTGATCTTTAGCACGAGTCATTACTACTAACACTAGTAGAAG	GTACGTTCTAACGACATTTTTTGCAAGTGTGTTCCAG	GTGTGTAAATCACGTTGTCTCTTGATCTTTAGCACGAGTCATTACTACTAACACTAGTAGAAGTGATACTCTATAACCAATAAAAACGGACTGTACTTTCAAAATTGTTTTGTACGTTCTAACGACATTTTTTGCAAGTGTGTTCCAG	GTGTGT	TACTAAC	AAG	GTACGT	TTTTGCA	CAG	intron_ctrl_cerevisiae_9	intron_ctrl_pombe_7
double endogenous intron control	ACACGACACTAT	0	0	0	0	TACGTTAAACAATACGAGGCACTTACTCCGACACGACACTATTTTGTGTACGCCTATTGTTATTTTTTATAGTGTAACCTAGTGTTATTAAACTGTGATCAGTTACCATTCTATACTCTACGACCAATAAAAACGGACTGTACTGTAAGGTAAGTTAGTTCGGTCTCAGATATTCACCTAATTTTTCTCTAATAGTTATACCTGGAGTTCGCTATTCCTATTGTAGTTTT	1	1	6	39	58	108	135	151	GTACGCCTATTGTTATTTTTTATAGTGTAACCTAGTGTTATTAAACTGTGATCAG	GTAAGTTAGTTCGGTCTCAGATATTCACCTAATTTTTCTCTAATAG	GTACGCCTATTGTTATTTTTTATAGTGTAACCTAGTGTTATTAAACTGTGATCAGTTACCATTCTATACTCTACGACCAATAAAAACGGACTGTACTGTAAGGTAAGTTAGTTCGGTCTCAGATATTCACCTAATTTTTCTCTAATAG	GTACGC	AGTGTTA	CAG	GTAAGT	CCTAATG	TAG	intron_ctrl_pombe_10	intron_ctrl_pombe_8
double intron	ACACGGGAGGAT	0	0	0	0	TACGTTAAACAATACGAGGCACTTACTCCGACACGGGAGGATCTAAGGTAAGTTATAAGTCATCGGATTTACTTCCTATTGCTAACTATTTAGGATTCGTTTTCATTATTCTATACTCTATCACCAATAAAAACGGACTGTACTTTCTTACTGTACGTTTTAATTATAATTATATCCTTGTACTAACGTTATCAGCCATTCCTGGAGTTCGCTATTCCTATTGTAGTTTT	1	0.00759109	6	33	49	111	134	151	GTAAGTTATAAGTCATCGGATTTACTTCCTATTGCTAACTATTTAG	GTACGTTTTAATTATAATTATATCCTTGTACTAACGTTATCAG	GTAAGTTATAAGTCATCGGATTTACTTCCTATTGCTAACTATTTAGGATTCGTTTTCATTATTCTATACTCTATCACCAATAAAAACGGACTGTACTTTCTTACTGTACGTTTTAATTATAATTATATCCTTGTACTAACGTTATCAG	GTAAGT	CCTAATG	TAG	GTACGT	CCATGTA	CAG	pombe_8	pombe_6
double endogenous ss control	ACACGGTGGACG	0	0	0	0	TACGTTAAACAATACGAGGCACTTACTCCGACACGGTGGACGATAGAATTGTGATATCATTTTTGCTTTTGTATTCATAGAAGTACATATCATAGTAAAGAGTGCTAATTCTATACTCTGTGACCAATAAACGGAAATTGTGTTTTGAATTACGCCCCCACTTTTTTTTTGTTCTTGGTCATATCAAGGAATAGTGTTTACCTGGAGTTCGCTATTCCTATTGTAGTTTT	1	1	6	44	59	95	138	151	ATTGTGATATCATTTTTGCTTTTGTATTCATAGAAGTACATATCATAGTAAAGAGT	ATTGTGTTTTGAATTACGCCCCCACTTTTTTTTTGTTCTTGGTCATATCAAGGAATAGT	ATTGTGATATCATTTTTGCTTTTGTATTCATAGAAGTACATATCATAGTAAAGAGTGCTAATTCTATACTCTGTGACCAATAAACGGAAATTGTGTTTTGAATTACGCCCCCACTTTTTTTTTGTTCTTGGTCATATCAAGGAATAGT	ATTGTG	CATATCA	AGT	ATTGTG	CATATCA	AGT	ss_ctrl_cerevisiae_8	ss_ctrl_cerevisiae_7
double intron	ACACGTCAGGGT	0	0	0	0	TACGTTAAACAATACGAGGCACTTACTCCGACACGTCAGGGTAGCGGGTACGTTTTTTTTTTTTTTTTTGCACTAACAAAACAGATAGCTCTGTAGTTGTTTTCATTATTCTATACTCTTTGACCAATAAAAACTACCCGTAAGTCCTAAGAATCCTAATATATTTACTAACTTCGCTCGACGTATTTTTAATAGTTCAACCTGGAGTTCGCTATTCCTATTGTAGTTTT	1	0.0759314	6	24	40	98	124	151	GTACGTTTTTTTTTTTTTTTTTGCACTAACAAAACAG	GTAAGTCCTAAGAATCCTAATATATTTACTAACTTCGCTCGACGTATTTTTAATAG	GTACGTTTTTTTTTTTTTTTTTGCACTAACAAAACAGATAGCTCTGTAGTTGTTTTCATTATTCTATACTCTTTGACCAATAAAAACTACCCGTAAGTCCTAAGAATCCTAATATATTTACTAACTTCGCTCGACGTATTTTTAATAG	GTACGT	TTTTGCA	CAG	GTAAGT	TACTAAC	TAG	pombe_7	synthetic_4
double endogenous ss control	ACAGACGGCAGG	0	0	0	0	TACGTTAAACAATACGAGGCACTTACTCCGACAGACGGCAGGTAAGGATTGTGATTATCAGTTTTTTACTTCATATCACTAACATAAATAGTCTTGCTGTTTTCATTATTCTATACTCTATTACCAATAAAAACGGACTGTTTAAAATTGTGATCGAAATTTTAAACTAGTTTCATATCACTAACTAATATCAGTGAAAACCTGGAGTTCGCTATTCCTATTGTAGTTTT	1	1	6	30	48	105	132	151	ATTGTGATTATCAGTTTTTTACTTCATATCACTAACATAAATAGT	ATTGTGATCGAAATTTTAAACTAGTTTCATATCACTAACTAATATCAGT	ATTGTGATTATCAGTTTTTTACTTCATATCACTAACATAAATAGTCTTGCTGTTTTCATTATTCTATACTCTATTACCAATAAAAACGGACTGTTTAAAATTGTGATCGAAATTTTAAACTAGTTTCATATCACTAACTAATATCAGT	ATTGTG	CATATCA	AGT	ATTGTG	CATATCA	AGT	ss_ctrl_pombe_5	ss_ctrl_pombe_3
double endogenous ss control	ACAGCACGTGTT	0	0	0	0	TACGTTAAACAATACGAGGCACTTACTCCGACAGCACGTGTTATAACATTGTGTACCTGTTGGAGCATTAGAAAGACTTAGACATATCACTAACCAATTCAGTCAAAATTCTATACTCTAAGACCAATCATTAATTGTGACCCAAAAGAGCCATATCAAACGCATCCGGTAATACTAACAAGAGAAATTGGTAGTGTAGGCCTGGAGTTCGCTATTCCTATTGTAGTTTT	4	1	6	41	59	92	110	151	ATTGTGTACCTGTTGGAGCATTAGAAAGACTTAGACATATCACTAACCAATTCAGT	ATTGTGACCCAAAAGAGCCATATCAAACGCATCCGGTAATACTAACAAGAGAAATTGGTAGT	ATTGTGTACCTGTTGGAGCATTAGAAAGACTTAGACATATCACTAACCAATTCAGTCAAAATTCTATACTCTAAGACCAATCATTAATTGTGACCCAAAAGAGCCATATCAAACGCATCCGGTAATACTAACAAGAGAAATTGGTAGT	ATTGTG	CATATCA	AGT	ATTGTG	CATATCA	AGT	ss_ctrl_pombe_9	ss_ctrl_cerevisiae_6
double intron	ACAGCATCAACT	0.569672	0.221311	0	0.209016	TACGTTAAACAATACGAGGCACTTACTCCGACAGCATCAACTTTTGGGTGTGTAATACGAGAATCAAACTTAAATATATCCTATACTAACAATTTGTAGTTCATATTATTCTATACTCTATAACCAATCATTAGTAAGTACCCAAGTGAGCTACTAACAACGCATCCGGTAATACTAACAAGAGAAATTGGTTAGGTAGGCCTGGAGTTCGCTATTCCTATTGTAGTTTT	1	0	6	42	55	92	110	151	GTGTGTAATACGAGAATCAAACTTAAATATATCCTATACTAACAATTTGTAG	GTAAGTACCCAAGTGAGCTACTAACAACGCATCCGGTAATACTAACAAGAGAAATTGGTTAG	GTGTGTAATACGAGAATCAAACTTAAATATATCCTATACTAACAATTTGTAGTTCATATTATTCTATACTCTATAACCAATCATTAGTAAGTACCCAAGTGAGCTACTAACAACGCATCCGGTAATACTAACAAGAGAAATTGGTTAG	GTGTGT	TACTAAC	TAG	GTAAGT	TACTAAC	TAG	cerevisiae_1	cerevisiae_6		1	0
double intron	ACAGCCGTCCTA	0.267245	0.25662	0.219515	0.25662	TACGTTAAACAATACGAGGCACTTACTCCGACAGCCGTCCTACGGAAGTAAGTTTTTGAATTCTGCCCCCACTTTTTTTTTGTTCATTGTGACTAACATTAATTAGGTTTATATACTCTATTACCAATAAAAACGGATAAGGTGTGTTTTAATTTCAAGGATAGCCTTTGAATCAATTTACTAACAATACTTCAGTTTATCCTGGAGTTCGCTATTCCTATTGTAGTTTT	4	0	6	49	62	100	137	151	GTAAGTTTTTGAATTCTGCCCCCACTTTTTTTTTGTTCATTGTGACTAACATTAATTAG	GTGTGTTTTAATTTCAAGGATAGCCTTTGAATCAATTTACTAACAATACTTCAG	GTAAGTTTTTGAATTCTGCCCCCACTTTTTTTTTGTTCATTGTGACTAACATTAATTAGGTTTATATACTCTATTACCAATAAAAACGGATAAGGTGTGTTTTAATTTCAAGGATAGCCTTTGAATCAATTTACTAACAATACTTCAG	GTAAGT	GACTAAC	TAG	GTGTGT	TACTAAC	CAG	cerevisiae_7	cerevisiae_2		0
double endogenous intron control	ACAGCGTTGCGA	0	0	0	0	TACGTTAAACAATACGAGGCACTTACTCCGACAGCGTTGCGAAGTAAGTAGGTTTTTTTTAATTTTCATTTATTAATCACTTAATACTAACAGATAGCCAGAACCTTATTCTATACTCTGTGACCAATAAAAACGGACTGTTATAAGTAAGATTAGAAGCAATCAAATTGAACTGTTTTTATTATCACTCTTTAGTAAAACCTGGAGTTCGCTATTCCTATTGTAGTTTT	1	1	6	43	57	105	132	151	GTAGGTTTTTTTTAATTTTCATTTATTAATCACTTAATACTAACAGATAGCCAG	GTAAGATTAGAAGCAATCAAATTGAACTGTTTTTATTATCACTCTTTAG	GTAGGTTTTTTTTAATTTTCATTTATTAATCACTTAATACTAACAGATAGCCAGAACCTTATTCTATACTCTGTGACCAATAAAAACGGACTGTTATAAGTAAGATTAGAAGCAATCAAATTGAACTGTTTTTATTATCACTCTTTAG	GTAGGT	TACTAAC	CAG	GTAAGA	TGTTTTT	TAG	intron_ctrl_cerevisiae_2	intron_ctrl_pombe_3
double endogenous intron control	ACAGCTTCCGAC	0	0.37037	0	0	TACGTTAAACAATACGAGGCACTTACTCCGACAGCTTCCGACACCGTGTATAGGTGTGCCAGGTCAACATATAAAAAGAAACGTAGATCGTATACTAACGTATTGTATACAAATACTCTAGGACCAATAAAAACGGAGTAAGTGTGTTTTTTTTAATTTTCATTTATTAATCACTTAATACTAACAGACGGCCAGAACCTCCTGGAGTTCGCTATTCCTATTGTAGTTTT	4	0.62963	6	51	65	100	137	151	GTATAGGTGTGCCAGGTCAACATATAAAAAGAAACGTAGATCGTATACTAACGTATTGTATA	GTGTGTTTTTTTTAATTTTCATTTATTAATCACTTAATACTAACAGACGGCCAG	GTATAGGTGTGCCAGGTCAACATATAAAAAGAAACGTAGATCGTATACTAACGTATTGTATACAAATACTCTAGGACCAATAAAAACGGAGTAAGTGTGTTTTTTTTAATTTTCATTTATTAATCACTTAATACTAACAGACGGCCAG	GTATAG	TACTAAC	ATA	GTGTGT	TACTAAC	CAG	intron_ctrl_cerevisiae_10	intron_ctrl_cerevisiae_2
double intron	ACAGGAAGGCCC	0	0.882474	0	0	TACGTTAAACAATACGAGGCACTTACTCCGACAGGAAGGCCCGACGTGTCTGTGCTAAAGCATTTGCCCATTGAGTGCAATCCTAACCTTTTGTAGGCGTGTTCATTATTCTATACTCTATCACCAAAGAATTGTAAGTACAGGATATTTTCAACACAGTAACGTAGAATTACTAACTAACACGAAACTTAATAGGACACCCTGGAGTTCGCTATTCCTATTGTAGTTTT	4	0.117526	6	34	52	92	129	151	GTCTGTGCTAAAGCATTTGCCCATTGAGTGCAATCCTAACCTTTTGTAG	GTAAGTACAGGATATTTTCAACACAGTAACGTAGAATTACTAACTAACACGAAACTTAATAG	GTCTGTGCTAAAGCATTTGCCCATTGAGTGCAATCCTAACCTTTTGTAGGCGTGTTCATTATTCTATACTCTATCACCAAAGAATTGTAAGTACAGGATATTTTCAACACAGTAACGTAGAATTACTAACTAACACGAAACTTAATAG	GTCTGT	TGCAATC	TAG	GTAAGT	TACTAAC	TAG	pombe_1	cerevisiae_4			0.998
double intron	ACAGGAGTATTG	0	0.752607	0	0	TACGTTAAACAATACGAGGCACTTACTCCGACAGGAGTATTGTTCTGGTAGGCATTAAGATCGGACATTGTTTTTTTAATAGTGTTACTAACTGTATTACAGTGTACATTCTATACTCTACGACCAACGGTGTGTATATTTAAGCATTTGAAAATACAAAGTGCAAACCGTATCTAAATACTAACAGCTGTAATAGCCGACCTGGAGTTCGCTATTCCTATTGTAGTTTT	1	0.247393	6	39	58	92	137	151	GTAGGCATTAAGATCGGACATTGTTTTTTTAATAGTGTTACTAACTGTATTACAG	GTATATTTAAGCATTTGAAAATACAAAGTGCAAACCGTATCTAAATACTAACAGCTGTAATA	GTAGGCATTAAGATCGGACATTGTTTTTTTAATAGTGTTACTAACTGTATTACAGTGTACATTCTATACTCTACGACCAACGGTGTGTATATTTAAGCATTTGAAAATACAAAGTGCAAACCGTATCTAAATACTAACAGCTGTAATA	GTAGGC	AGTGTTA	CAG	GTATAT	TACTAAC	ATA	pombe_10	cerevisiae_10			0.104269
double intron	ACAGGCAAACCC	0	0.290767	0.104191	0	TACGTTAAACAATACGAGGCACTTACTCCGACAGGCAAACCCGATCGGTAAGTAAAATCAAGAAAATTGTAGTATTGACCGCTAACTTGAATTCGCTAGATTAAATTATTCTATACTCTATAACCAATAAACGGAAGTAAGTTTTTGAATTAAGCCCCCACTTTTTTTTTGTTCGTGGTGACTAACATTAATTAGGTTTACCTGGAGTTCGCTATTCCTATTGTAGTTTT	1	0.605042	6	33	55	95	138	151	GTAAGTAAAATCAAGAAAATTGTAGTATTGACCGCTAACTTGAATTCGCTAG	GTAAGTTTTTGAATTAAGCCCCCACTTTTTTTTTGTTCGTGGTGACTAACATTAATTAG	GTAAGTAAAATCAAGAAAATTGTAGTATTGACCGCTAACTTGAATTCGCTAGATTAAATTATTCTATACTCTATAACCAATAAACGGAAGTAAGTTTTTGAATTAAGCCCCCACTTTTTTTTTGTTCGTGGTGACTAACATTAATTAG	GTAAGT	TTGACCG	TAG	GTAAGT	GACTAAC	TAG	pombe_4	cerevisiae_7			0
double endogenous ss control	ACAGGCTTTGAG	0	0	0	0	TACGTTAAACAATACGAGGCACTTACTCCGACAGGCTTTGAGTTACTATTGTGTTATTTTATAATTATATCATATCACTAACGTTATAGTCCATTGTTGTTTTCATTATTCTATACTCTGTGACCAAATAAAATTGTGTGTTGTTCCAATAAGCAGATCACGTTTTTTAAGCCGTCACATATCACGCCTTTGAGTGGAATCCTGGAGTTCGCTATTCCTATTGTAGTTTT	1	1	6	29	46	91	136	151	ATTGTGTTATTTTATAATTATATCATATCACTAACGTTATAGT	ATTGTGTGTTGTTCCAATAAGCAGATCACGTTTTTTAAGCCGTCACATATCACGCCTTTGAGT	ATTGTGTTATTTTATAATTATATCATATCACTAACGTTATAGTCCATTGTTGTTTTCATTATTCTATACTCTGTGACCAAATAAAATTGTGTGTTGTTCCAATAAGCAGATCACGTTTTTTAAGCCGTCACATATCACGCCTTTGAGT	ATTGTG	CATATCA	AGT	ATTGTG	CATATCA	AGT	ss_ctrl_pombe_6	ss_ctrl_cerevisiae_9
double endogenous intron control	ACAGGGAAACGG	0	0.316828	0	0	TACGTTAAACAATACGAGGCACTTACTCCGACAGGGAAACGGTGTAGGTAAGTCGAATCTTTCTACAATCGACTACTAACCTGTTCGTATATACGCCAATTAGATTCTTTCTATACTCTGTGACCAATAAAAACGGAGTAAGTATCTTTTTTTTAATTTTCATTTATTAATCACTTAATACTAACAGAGGGCCAGAACCTCCTGGAGTTCGCTATTCCTATTGTAGTTTT	4	0.683172	6	32	59	100	137	151	GTAAGTCGAATCTTTCTACAATCGACTACTAACCTGTTCGTATATACGCCAATTAG	GTATCTTTTTTTTAATTTTCATTTATTAATCACTTAATACTAACAGAGGGCCAG	GTAAGTCGAATCTTTCTACAATCGACTACTAACCTGTTCGTATATACGCCAATTAGATTCTTTCTATACTCTGTGACCAATAAAAACGGAGTAAGTATCTTTTTTTTAATTTTCATTTATTAATCACTTAATACTAACAGAGGGCCAG	GTAAGT	TACTAAC	TAG	GTATCT	TACTAAC	CAG	intron_ctrl_synthetic_4	intron_ctrl_cerevisiae_2
double endogenous ss control	ACAGGTCGGCCT	0	0	0	0	TACGTTAAACAATACGAGGCACTTACTCCGACAGGTCGGCCTATAACATTGTGTACCTGTTGGAGCATTAGAAAGACTTAGACATATCACTAACCAATTCAGTCAAAATTCTATACTCTACGACCAATAAAAACGGACGATCGATTGTGAAAATCAAGAAAATTGTAGTACATATCACTAACTTGAATTCGCAGTATTAACCTGGAGTTCGCTATTCCTATTGTAGTTTT	4	1	6	41	59	102	129	151	ATTGTGTACCTGTTGGAGCATTAGAAAGACTTAGACATATCACTAACCAATTCAGT	ATTGTGAAAATCAAGAAAATTGTAGTACATATCACTAACTTGAATTCGCAGT	ATTGTGTACCTGTTGGAGCATTAGAAAGACTTAGACATATCACTAACCAATTCAGTCAAAATTCTATACTCTACGACCAATAAAAACGGACGATCGATTGTGAAAATCAAGAAAATTGTAGTACATATCACTAACTTGAATTCGCAGT	ATTGTG	CATATCA	AGT	ATTGTG	CATATCA	AGT	ss_ctrl_pombe_9	ss_ctrl_pombe_4
double endogenous ss control	ACAGTGCCGAGT	0	0	0	0	TACGTTAAACAATACGAGGCACTTACTCCGACAGTGCCGAGTTGGCGATTGTGATCCTATCATATTCTGTGAGCTAGAACCGAATTAGTACATATCAATTTATAATAAGTTACACCTCTTTGACCAATAAAAACGGACTTTGGATTGTGAATATCAGAATCAAACTTAAATATATCCTACATATCAAATTTGAGTTTCATCCTGGAGTTCGCTATTCCTATTGTAGTTTT	1	1	6	49	66	102	138	151	ATTGTGATCCTATCATATTCTGTGAGCTAGAACCGAATTAGTACATATCAATTTATAATAAGT	ATTGTGAATATCAGAATCAAACTTAAATATATCCTACATATCAAATTTGAGT	ATTGTGATCCTATCATATTCTGTGAGCTAGAACCGAATTAGTACATATCAATTTATAATAAGTTACACCTCTTTGACCAATAAAAACGGACTTTGGATTGTGAATATCAGAATCAAACTTAAATATATCCTACATATCAAATTTGAGT	ATTGTG	CATATCA	AGT	ATTGTG	CATATCA	AGT	ss_ctrl_cerevisiae_5	ss_ctrl_cerevisiae_1
double intron	ACAGTGGGTTTA	0	0	0	0	TACGTTAAACAATACGAGGCACTTACTCCGACAGTGGGTTTATTACTGTAGGTTTTAATTATAATTATATCCATTTACTAACGTTATCAGCCATTGTTGTTTTCATTATTCTATACTCTGTGACCAATAAAAACGGACTGTGACTTGTATCTGCTAAAGCATTTGCCCATTGAGTGCAATCCTAACCTTTTGTAGGCATCCCTGGAGTTCGCTATTCCTATTGTAGTTTT	1	1	6	29	46	105	133	151	GTAGGTTTTAATTATAATTATATCCATTTACTAACGTTATCAG	GTATCTGCTAAAGCATTTGCCCATTGAGTGCAATCCTAACCTTTTGTAG	GTAGGTTTTAATTATAATTATATCCATTTACTAACGTTATCAGCCATTGTTGTTTTCATTATTCTATACTCTGTGACCAATAAAAACGGACTGTGACTTGTATCTGCTAAAGCATTTGCCCATTGAGTGCAATCCTAACCTTTTGTAG	GTAGGT	CCATGTA	CAG	GTATCT	TGCAATC	TAG	pombe_6	pombe_1
double endogenous intron control	ACAGTGTATTCC	0	0	0	0	TACGTTAAACAATACGAGGCACTTACTCCGACAGTGTATTCCGTTTTGTACGTTCTAACGACATTTTTTGCAATTGTGTTCCAGAGATTTCTGTAGTTGTTTTCATTATTCTATACTCTAGGACCAATAAAAACAAGTTGTATATTCTAGTATTCGAAAGAATTTGGTTTATATTGGAACTAACGATAATTTTAGAGAACCCTGGAGTTCGCTATTCCTATTGTAGTTTT	1	1	6	24	40	98	136	151	GTACGTTCTAACGACATTTTTTGCAATTGTGTTCCAG	GTATATTCTAGTATTCGAAAGAATTTGGTTTATATTGGAACTAACGATAATTTTAG	GTACGTTCTAACGACATTTTTTGCAATTGTGTTCCAGAGATTTCTGTAGTTGTTTTCATTATTCTATACTCTAGGACCAATAAAAACAAGTTGTATATTCTAGTATTCGAAAGAATTTGGTTTATATTGGAACTAACGATAATTTTAG	GTACGT	TTTTGCA	CAG	GTATAT	AACTAAC	TAG	intron_ctrl_pombe_7	intron_ctrl_cerevisiae_8
double intron	ACATAACTTAGG	0	0	0	0	TACGTTAAACAATACGAGGCACTTACTCCGACATAACTTAGGGACATCTAGGTGCTAAAGCATTTGCCCATTGAGTGCAATCCTAACCTTTTGTAGGCAAGTTCATTATTCTATACTCTCTGACCAATAAAAACATAACGTAAGTTACCTGTTGGAGCATTAGAAAGACTTAGAAGAATTCCTAACCAATTCTAGCAAAACCTGGAGTTCGCTATTCCTATTGTAGTTTT	1	1	6	34	52	98	133	151	CTAGGTGCTAAAGCATTTGCCCATTGAGTGCAATCCTAACCTTTTGTAG	GTAAGTTACCTGTTGGAGCATTAGAAAGACTTAGAAGAATTCCTAACCAATTCTAG	CTAGGTGCTAAAGCATTTGCCCATTGAGTGCAATCCTAACCTTTTGTAGGCAAGTTCATTATTCTATACTCTCTGACCAATAAAAACATAACGTAAGTTACCTGTTGGAGCATTAGAAAGACTTAGAAGAATTCCTAACCAATTCTAG	CTAGGT	TGCAATC	TAG	GTAAGT	AGAATTC	TAG	pombe_1	pombe_9
double intron	ACATAAGCCCGG	0.0579042	0	0.829636	0	TACGTTAAACAATACGAGGCACTTACTCCGACATAAGCCCGGATAGAGTAAGTATTAAATTTTTGCTTTTGTATTCGTGGAAGTAAACTAACTAGTAAAGTAGGCTAATTCTATACTCTAGGACCAATAAAAACGGATAATCTTTGTTTTAATTTCAAGGATAGCCTTTGAATCAATTTACTAACAATACTTCAGTTTATCCTGGAGTTCGCTATTCCTATTGTAGTTTT	4	0.112459	6	44	59	100	137	151	GTAAGTATTAAATTTTTGCTTTTGTATTCGTGGAAGTAAACTAACTAGTAAAGTAG	CTTTGTTTTAATTTCAAGGATAGCCTTTGAATCAATTTACTAACAATACTTCAG	GTAAGTATTAAATTTTTGCTTTTGTATTCGTGGAAGTAAACTAACTAGTAAAGTAGGCTAATTCTATACTCTAGGACCAATAAAAACGGATAATCTTTGTTTTAATTTCAAGGATAGCCTTTGAATCAATTTACTAACAATACTTCAG	GTAAGT	AACTAAC	TAG	CTTTGT	TACTAAC	CAG	cerevisiae_8	cerevisiae_2		0.136364
double endogenous ss control	ACATAATCCGTG	0	0	0	0	TACGTTAAACAATACGAGGCACTTACTCCGACATAATCCGTGATAATATTGTGTTTCATTTCAAGGATAGCCTTTGAATCAATTCATATCAAATACTTAGTTTTATTATTCTATACTCTAAGACCAATAAAAACGGACTGTACTTTCAAAATTAGCGGATTGTGTTTTTTTTTTTTCATATCACTAACAAAAAGTAAGGCCCTGGAGTTCGCTATTCCTATTGTAGTTTT	4	1	6	43	57	117	135	151	ATTGTGTTTCATTTCAAGGATAGCCTTTGAATCAATTCATATCAAATACTTAGT	ATTGTGTTTTTTTTTTTTCATATCACTAACAAAAAGT	ATTGTGTTTCATTTCAAGGATAGCCTTTGAATCAATTCATATCAAATACTTAGTTTTATTATTCTATACTCTAAGACCAATAAAAACGGACTGTACTTTCAAAATTAGCGGATTGTGTTTTTTTTTTTTCATATCACTAACAAAAAGT	ATTGTG	CATATCA	AGT	ATTGTG	CATATCA	AGT	ss_ctrl_cerevisiae_2	ss_ctrl_pombe_7
double intron	ACATACCAGCAG	0	0.473118	0	0.462366	TACGTTAAACAATACGAGGCACTTACTCCGACATACCAGCAGATAGTGTGTGTTTTAATTTCAAGGATAGCCTTTGAATCAATTTACTAACAATACTTCAGTTTATTATTCTATACTCTAGGACCAATAAAAAGAAAGTACGTCTTAATACACACGAATTAGAGTTCTTTAAGTACTAACGATCAAAAGTAATAGTTTAACCTGGAGTTCGCTATTCCTATTGTAGTTTT	4	0.0645161	6	43	57	96	132	151	GTGTGTTTTAATTTCAAGGATAGCCTTTGAATCAATTTACTAACAATACTTCAG	GTACGTCTTAATACACACGAATTAGAGTTCTTTAAGTACTAACGATCAAAAGTAATAG	GTGTGTTTTAATTTCAAGGATAGCCTTTGAATCAATTTACTAACAATACTTCAGTTTATTATTCTATACTCTAGGACCAATAAAAAGAAAGTACGTCTTAATACACACGAATTAGAGTTCTTTAAGTACTAACGATCAAAAGTAATAG	GTGTGT	TACTAAC	CAG	GTACGT	TACTAAC	TAG	cerevisiae_2	cerevisiae_3			0.0111111
double endogenous ss control	ACATACCCTCCT	0	0	0	0	TACGTTAAACAATACGAGGCACTTACTCCGACATACCCTCCTTACCCATTGTGCCGGTGAATCCTAATATATTCATATCATTCGCTCGACGTATTTTTAAAGTTTCAATTCTATACTCTGTGACCAATAAAAACATAGAATTGTGATACGATTTTTGCTTTTGTATTCCTGGAAGTACATATCATAGTAAAGAGTGCTAACCTGGAGTTCGCTATTCCTATTGTAGTTTT	4	1	6	32	59	98	136	151	ATTGTGCCGGTGAATCCTAATATATTCATATCATTCGCTCGACGTATTTTTAAAGT	ATTGTGATACGATTTTTGCTTTTGTATTCCTGGAAGTACATATCATAGTAAAGAGT	ATTGTGCCGGTGAATCCTAATATATTCATATCATTCGCTCGACGTATTTTTAAAGTTTCAATTCTATACTCTGTGACCAATAAAAACATAGAATTGTGATACGATTTTTGCTTTTGTATTCCTGGAAGTACATATCATAGTAAAGAGT	ATTGTG	CATATCA	AGT	ATTGTG	CATATCA	AGT	ss_ctrl_synthetic_4	ss_ctrl_cerevisiae_8
double intron	ACATACGTATCT	0	0	0	0	TACGTTAAACAATACGAGGCACTTACTCCGACATACGTATCTAGAAAGTTTGTCTTAAGGCACACGAATTAGAGTTCTTTAAGTACTAACGATCAAAAGTAATAGTTTAACTATACTCTCTGACCAATAAAAACTTAGTGTATTTACTAACAATCAACCAGACCATACTAACAGTGGTGACCCTATTTTTAATAGCACTCCCTGGAGTTCGCTATTCCTATTGTAGTTTT	1	1	6	42	61	98	124	151	GTTTGTCTTAAGGCACACGAATTAGAGTTCTTTAAGTACTAACGATCAAAAGTAATAG	GTATTTACTAACAATCAACCAGACCATACTAACAGTGGTGACCCTATTTTTAATAG	GTTTGTCTTAAGGCACACGAATTAGAGTTCTTTAAGTACTAACGATCAAAAGTAATAGTTTAACTATACTCTCTGACCAATAAAAACTTAGTGTATTTACTAACAATCAACCAGACCATACTAACAGTGGTGACCCTATTTTTAATAG	GTTTGT	TACTAAC	TAG	GTATTT	TACTAAC	TAG	cerevisiae_3	synthetic_1		0.0755536
double endogenous intron control	ACATAGTCTCAG	0	0	0	0	TACGTTAAACAATACGAGGCACTTACTCCGACATAGTCTCAGAGGTCGTAAGTACTCAAGTAACATTTAGGCCTACTAACTTCAAGGACCCCACCAAAAGTAGCTTTATTCTATACTCTTTGACCAATAAAAACGCACAGTAAGTATAAAAAAGCCAATAGGAGTACCCTAATCAGAATTCTTGTTGACAATTAGTATACCCTGGAGTTCGCTATTCCTATTGTAGTTTT	1	1	6	32	59	98	133	151	GTAAGTACTCAAGTAACATTTAGGCCTACTAACTTCAAGGACCCCACCAAAAGTAG	GTAAGTATAAAAAAGCCAATAGGAGTACCCTAATCAGAATTCTTGTTGACAATTAG	GTAAGTACTCAAGTAACATTTAGGCCTACTAACTTCAAGGACCCCACCAAAAGTAGCTTTATTCTATACTCTTTGACCAATAAAAACGCACAGTAAGTATAAAAAAGCCAATAGGAGTACCCTAATCAGAATTCTTGTTGACAATTAG	GTAAGT	TACTAAC	TAG	GTAAGT	AGAATTC	TAG	intron_ctrl_synthetic_1	intron_ctrl_pombe_9
double intron	ACATCAATACTG	0	0	0	0	TACGTTAAACAATACGAGGCACTTACTCCGACATCAATACTGGGTAGGTATATTTAAGCATTTGAAACTGCAAAGTGCAAACCGTATCTAAATACTAACAGCTGTAATAGCCGAACTCTATCACCAATAAAAACTACCCGTGTGTCCTAAGAATCCTAATATATTTACTAACTTCGCTCGACGTATTTTTAATAGTTCAACCTGGAGTTCGCTATTCCTATTGTAGTTTT	1	1	6	51	65	98	124	151	GTATATTTAAGCATTTGAAACTGCAAAGTGCAAACCGTATCTAAATACTAACAGCTGTAATA	GTGTGTCCTAAGAATCCTAATATATTTACTAACTTCGCTCGACGTATTTTTAATAG	GTATATTTAAGCATTTGAAACTGCAAAGTGCAAACCGTATCTAAATACTAACAGCTGTAATAGCCGAACTCTATCACCAATAAAAACTACCCGTGTGTCCTAAGAATCCTAATATATTTACTAACTTCGCTCGACGTATTTTTAATAG	GTATAT	TACTAAC	ATA	GTGTGT	TACTAAC	TAG	cerevisiae_10	synthetic_4		0.104269
double intron	ACATTCGACGTC	0.643534	0.142925	0.0554895	0.142925	TACGTTAAACAATACGAGGCACTTACTCCGACATTCGACGTCGAATTGTAAGTACAGGATATTTTCAACACAGTAACGTAGAATTACTAACTAACACGAAACTTAATAGGACACACTCTCTGACCAATAAAAACGGACTTTGGGTTTGTAATTTGAGAATCAAACTTAAATATATCCTATACTAACAATTTGTAGTTCATCCTGGAGTTCGCTATTCCTATTGTAGTTTT	4	0.0151265	6	43	65	102	138	151	GTAAGTACAGGATATTTTCAACACAGTAACGTAGAATTACTAACTAACACGAAACTTAATAG	GTTTGTAATTTGAGAATCAAACTTAAATATATCCTATACTAACAATTTGTAG	GTAAGTACAGGATATTTTCAACACAGTAACGTAGAATTACTAACTAACACGAAACTTAATAGGACACACTCTCTGACCAATAAAAACGGACTTTGGGTTTGTAATTTGAGAATCAAACTTAAATATATCCTATACTAACAATTTGTAG	GTAAGT	TACTAAC	TAG	GTTTGT	TACTAAC	TAG	cerevisiae_4	cerevisiae_1		0.998	1
double endogenous intron control	ACATTGGAAACA	0	0	0	0	TACGTTAAACAATACGAGGCACTTACTCCGACATTGGAAACAGTAAGGTAAGTTAGTTCGGTCTCAGATATTCACCTAGTGTTTCTCTAATAGTTATAGTTTTCATTATTCTATACTCTAGGACCAATAAAAACGGACTGTACTTTTGATCGTAAGTTTTAATCTTTTGATAGGAAACATTATTAATTGTATCAGTAATCCCTGGAGTTCGCTATTCCTATTGTAGTTTT	1	1	6	33	49	110	132	151	GTAAGTTAGTTCGGTCTCAGATATTCACCTAGTGTTTCTCTAATAG	GTAAGTTTTAATCTTTTGATAGGAAACATTATTAATTGTATCAG	GTAAGTTAGTTCGGTCTCAGATATTCACCTAGTGTTTCTCTAATAGTTATAGTTTTCATTATTCTATACTCTAGGACCAATAAAAACGGACTGTACTTTTGATCGTAAGTTTTAATCTTTTGATAGGAAACATTATTAATTGTATCAG	GTAAGT	CCTAATG	TAG	GTAAGT	GAAACAT	CAG	intron_ctrl_pombe_8	intron_ctrl_pombe_2
double endogenous intron control	ACCAAAACGCGT	0	0	0	0	TACGTTAAACAATACGAGGCACTTACTCCGACCAAAACGCGTAAGTTGTAAGTTCTAGTATTCGAAAGAATTTGGTTTATATTGGAACTAACGATAATTTTAGAGAACTTCTATACTCTATCACCAATAAAAACGCACAGTAAGTATAAAAAAGCCAATAGGAGTACCCTAATCAGAATTCTTGTTGACAATTAGTATACCCTGGAGTTCGCTATTCCTATTGTAGTTTT	4	1	6	44	59	98	133	151	GTAAGTTCTAGTATTCGAAAGAATTTGGTTTATATTGGAACTAACGATAATTTTAG	GTAAGTATAAAAAAGCCAATAGGAGTACCCTAATCAGAATTCTTGTTGACAATTAG	GTAAGTTCTAGTATTCGAAAGAATTTGGTTTATATTGGAACTAACGATAATTTTAGAGAACTTCTATACTCTATCACCAATAAAAACGCACAGTAAGTATAAAAAAGCCAATAGGAGTACCCTAATCAGAATTCTTGTTGACAATTAG	GTAAGT	AACTAAC	TAG	GTAAGT	AGAATTC	TAG	intron_ctrl_cerevisiae_8	intron_ctrl_pombe_9
double intron	ACCAAAGCTCTC	0	0	0	0	TACGTTAAACAATACGAGGCACTTACTCCGACCAAAGCTCTCGATCGGTAAGTAAAATCAAGAAAATTGTAGTATTGACCGCTAACTTGAATTCGCTAGATTAAATTATTCTATACTCTAGGACCAATAAAAACATAACGTAAGTTACCTGTTGGAGCATTAGAAAGACTTAGAAGAATTCCTAACCAATTCTAGCAAAACCTGGAGTTCGCTATTCCTATTGTAGTTTT	4	1	6	33	55	98	133	151	GTAAGTAAAATCAAGAAAATTGTAGTATTGACCGCTAACTTGAATTCGCTAG	GTAAGTTACCTGTTGGAGCATTAGAAAGACTTAGAAGAATTCCTAACCAATTCTAG	GTAAGTAAAATCAAGAAAATTGTAGTATTGACCGCTAACTTGAATTCGCTAGATTAAATTATTCTATACTCTAGGACCAATAAAAACATAACGTAAGTTACCTGTTGGAGCATTAGAAAGACTTAGAAGAATTCCTAACCAATTCTAG	GTAAGT	TTGACCG	TAG	GTAAGT	AGAATTC	TAG	pombe_4	pombe_9
double endogenous ss control	ACCAACTATCTC	0	0	0	0	TACGTTAAACAATACGAGGCACTTACTCCGACCAACTATCTCTGGCGATTGTGATCCTATCATATTATCTGAGCTAGAACCGAATTAGTACATATCAATTTATAATAAGTTACACCTCTAGGACCAATAAAAACATAACATTGTGTACCTGTTGGAGCATTAGAAAGACTTAGACATATCACTAACCAATTCAGTCAAAACCTGGAGTTCGCTATTCCTATTGTAGTTTT	4	1	6	49	66	98	133	151	ATTGTGATCCTATCATATTATCTGAGCTAGAACCGAATTAGTACATATCAATTTATAATAAGT	ATTGTGTACCTGTTGGAGCATTAGAAAGACTTAGACATATCACTAACCAATTCAGT	ATTGTGATCCTATCATATTATCTGAGCTAGAACCGAATTAGTACATATCAATTTATAATAAGTTACACCTCTAGGACCAATAAAAACATAACATTGTGTACCTGTTGGAGCATTAGAAAGACTTAGACATATCACTAACCAATTCAGT	ATTGTG	CATATCA	AGT	ATTGTG	CATATCA	AGT	ss_ctrl_cerevisiae_5	ss_ctrl_pombe_9
double endogenous intron control	ACCACAACGTGC	0	0	0	0	TACGTTAAACAATACGAGGCACTTACTCCGACCACAACGTGCCTTACGTATATTGTTAAGGGCAGCTCCTCGCTACTAACACTCTCGCGCTGAGAATCGTTAGAATTTTTCTATACTCTGTGACCAATAAAAACGGACTGTTATAAGTTTGATTAGTTGCAATCAAATTGAAATCTTTTTATTATCACTCTTTAGTAAAACCTGGAGTTCGCTATTCCTATTGTAGTTTT	4	1	6	32	59	105	132	151	GTATATTGTTAAGGGCAGCTCCTCGCTACTAACACTCTCGCGCTGAGAATCGTTAG	GTTTGATTAGTTGCAATCAAATTGAAATCTTTTTATTATCACTCTTTAG	GTATATTGTTAAGGGCAGCTCCTCGCTACTAACACTCTCGCGCTGAGAATCGTTAGAATTTTTCTATACTCTGTGACCAATAAAAACGGACTGTTATAAGTTTGATTAGTTGCAATCAAATTGAAATCTTTTTATTATCACTCTTTAG	GTATAT	TACTAAC	TAG	GTTTGA	TGTTTTT	TAG	intron_ctrl_synthetic_3	intron_ctrl_pombe_3
double endogenous ss control	ACCACAAGGTTT	0	0	0	0	TACGTTAAACAATACGAGGCACTTACTCCGACCACAAGGTTTTTAGTATTGTGACCAACAATCAACCAGACCACATATCAAGTGGTGACCCTATTTTTAAAGTCACTCTTCTATACTCTATAACCAACGGCGATTGTGATCCTATCATATTAAGTGAGCTAGAACCGAATTAGTACATATCAATTTATAATAAGTTACACCCTGGAGTTCGCTATTCCTATTGTAGTTTT	4	1	6	32	59	91	134	151	ATTGTGACCAACAATCAACCAGACCACATATCAAGTGGTGACCCTATTTTTAAAGT	ATTGTGATCCTATCATATTAAGTGAGCTAGAACCGAATTAGTACATATCAATTTATAATAAGT	ATTGTGACCAACAATCAACCAGACCACATATCAAGTGGTGACCCTATTTTTAAAGTCACTCTTCTATACTCTATAACCAACGGCGATTGTGATCCTATCATATTAAGTGAGCTAGAACCGAATTAGTACATATCAATTTATAATAAGT	ATTGTG	CATATCA	AGT	ATTGTG	CATATCA	AGT	ss_ctrl_synthetic_1	ss_ctrl_cerevisiae_5
double intron	ACCACGAGACAC	0	0	0	0	TACGTTAAACAATACGAGGCACTTACTCCGACCACGAGACACATAATATACGTTTTAATTTCAAGGATAGCCTTTGAATCAATTTACTAACAATACTTCAGTTTATTATTCTATACTCTCTGACCAATAAAAACGGACTGTACTTTCTTACTGTACGTTTTAATTATAATTATATCCAAGTACTAACGTTATCAGCCATTCCTGGAGTTCGCTATTCCTATTGTAGTTTT	4	1	6	43	57	111	134	151	ATACGTTTTAATTTCAAGGATAGCCTTTGAATCAATTTACTAACAATACTTCAG	GTACGTTTTAATTATAATTATATCCAAGTACTAACGTTATCAG	ATACGTTTTAATTTCAAGGATAGCCTTTGAATCAATTTACTAACAATACTTCAGTTTATTATTCTATACTCTCTGACCAATAAAAACGGACTGTACTTTCTTACTGTACGTTTTAATTATAATTATATCCAAGTACTAACGTTATCAG	ATACGT	TACTAAC	CAG	GTACGT	CCATGTA	CAG	cerevisiae_2	pombe_6
double endogenous ss control	ACCAGACCATAT	0	0	0	0	TACGTTAAACAATACGAGGCACTTACTCCGACCAGACCATATAGAAAATTGTGCTGTCTGCACACGAATTAGAGTTCTTTAAGCATATCAGATCAAAAGTAAAGTTTTAACTATACTCTAAGACCAATAAAAACGGATAATATTGTGTTTCATTTCAAGGATAGCCTTTGAATCAATTCATATCAAATACTTAGTTTTATCCTGGAGTTCGCTATTCCTATTGTAGTTTT	1	1	6	42	61	100	137	151	ATTGTGCTGTCTGCACACGAATTAGAGTTCTTTAAGCATATCAGATCAAAAGTAAAGT	ATTGTGTTTCATTTCAAGGATAGCCTTTGAATCAATTCATATCAAATACTTAGT	ATTGTGCTGTCTGCACACGAATTAGAGTTCTTTAAGCATATCAGATCAAAAGTAAAGTTTTAACTATACTCTAAGACCAATAAAAACGGATAATATTGTGTTTCATTTCAAGGATAGCCTTTGAATCAATTCATATCAAATACTTAGT	ATTGTG	CATATCA	AGT	ATTGTG	CATATCA	AGT	ss_ctrl_cerevisiae_3	ss_ctrl_cerevisiae_2
double intron	ACCCAAAGCCTG	0	0	0	0	TACGTTAAACAATACGAGGCACTTACTCCGACCCAAAGCCTGTATTCGTGTGTGGTAACATCGATCAAAATCTTACTAACTAGATTTGTTTAATTTTTAATAGAAGATTTCTATACTCTATTACCAATAGTATCTATATTTAAGCATTTGAAATTGCAAAGTGCAAACCGTATCTAAATACTAACAGCTGTAATAGCCGACCTGGAGTTCGCTATTCCTATTGTAGTTTT	4	1	6	32	59	92	137	151	GTGTGTGGTAACATCGATCAAAATCTTACTAACTAGATTTGTTTAATTTTTAATAG	CTATATTTAAGCATTTGAAATTGCAAAGTGCAAACCGTATCTAAATACTAACAGCTGTAATA	GTGTGTGGTAACATCGATCAAAATCTTACTAACTAGATTTGTTTAATTTTTAATAGAAGATTTCTATACTCTATTACCAATAGTATCTATATTTAAGCATTTGAAATTGCAAAGTGCAAACCGTATCTAAATACTAACAGCTGTAATA	GTGTGT	TACTAAC	TAG	CTATAT	TACTAAC	ATA	synthetic_2	cerevisiae_10
double endogenous ss control	ACCCCTAACAAT	0	0	0	0	TACGTTAAACAATACGAGGCACTTACTCCGACCCCTAACAATTTAAAATTGTGATCGAAATTTTAAACTAGTTTCATATCACTAACTAATATCAGTGAAAATTCATTATTCTATACTCTATTACCAATTAATTATTGTGACAGGATATTTTCAACACAGTAACGTAGAATCATATCATAACACGAAACTTAAAGTGACACCCTGGAGTTCGCTATTCCTATTGTAGTTTT	1	1	6	33	52	92	129	151	ATTGTGATCGAAATTTTAAACTAGTTTCATATCACTAACTAATATCAGT	ATTGTGACAGGATATTTTCAACACAGTAACGTAGAATCATATCATAACACGAAACTTAAAGT	ATTGTGATCGAAATTTTAAACTAGTTTCATATCACTAACTAATATCAGTGAAAATTCATTATTCTATACTCTATTACCAATTAATTATTGTGACAGGATATTTTCAACACAGTAACGTAGAATCATATCATAACACGAAACTTAAAGT	ATTGTG	CATATCA	AGT	ATTGTG	CATATCA	AGT	ss_ctrl_pombe_3	ss_ctrl_cerevisiae_4
double endogenous intron control	ACCCGGGCAAAA	0.33486	0	0.66514	0	TACGTTAAACAATACGAGGCACTTACTCCGACCCGGGCAAAAAGATAGTAAGTTGCTACTCCTGTTGAGATAAAACTAGATTATTGTAAATACTAACAACTCAACCGCAGGTTTTCTCTATCACCAATAAAACTAAAGTATTTGTGTTCTAGGATAAAAGAAAAACGTTCGGGTACTAACAATTATCTTACATAGACACTCCTGGAGTTCGCTATTCCTATTGTAGTTTT	1	0	6	49	66	96	132	151	GTAAGTTGCTACTCCTGTTGAGATAAAACTAGATTATTGTAAATACTAACAACTCAACCGCAG	GTATTTGTGTTCTAGGATAAAAGAAAAACGTTCGGGTACTAACAATTATCTTACATAG	GTAAGTTGCTACTCCTGTTGAGATAAAACTAGATTATTGTAAATACTAACAACTCAACCGCAGGTTTTCTCTATCACCAATAAAACTAAAGTATTTGTGTTCTAGGATAAAAGAAAAACGTTCGGGTACTAACAATTATCTTACATAG	GTAAGT	TACTAAC	CAG	GTATTT	TACTAAC	TAG	intron_ctrl_cerevisiae_5	intron_ctrl_cerevisiae_3
double endogenous ss control	ACCCTACAAGGC	0	0	0	0	TACGTTAAACAATACGAGGCACTTACTCCGACCCTACAAGGCTTAGTATTGTGACCAACAATCAACCAGACCACATATCAAGTGGTGACCCTATTTTTAAAGTCACTCTTCTATACTCTACGACCAATAAAAACGGACTGTACTTTACTTTATTGTGGAAAGTTTTTGAGTATCATATCACTAACTTTATTAAGTATATTCCTGGAGTTCGCTATTCCTATTGTAGTTTT	1	1	6	32	59	110	132	151	ATTGTGACCAACAATCAACCAGACCACATATCAAGTGGTGACCCTATTTTTAAAGT	ATTGTGGAAAGTTTTTGAGTATCATATCACTAACTTTATTAAGT	ATTGTGACCAACAATCAACCAGACCACATATCAAGTGGTGACCCTATTTTTAAAGTCACTCTTCTATACTCTACGACCAATAAAAACGGACTGTACTTTACTTTATTGTGGAAAGTTTTTGAGTATCATATCACTAACTTTATTAAGT	ATTGTG	CATATCA	AGT	ATTGTG	CATATCA	AGT	ss_ctrl_synthetic_1	ss_ctrl_pombe_2
double endogenous intron control	ACCCTGTCGTGC	0.896262	0	0	0	TACGTTAAACAATACGAGGCACTTACTCCGACCCTGTCGTGCAGATAGTAAGTTGCTACTCCTGTTGAGATAAAACTAGATTATTGTAAATACTAACAACTCAACCGCAGGTTTTCTCTACGACCAATAAAAACGGACTGTACTTTGTAGGTGTGTAATTTACTATAATTCTAAACTTTGACTAGCGTAGTCTAGGTATTCCTGGAGTTCGCTATTCCTATTGTAGTTTT	4	0.103738	6	49	66	109	133	151	GTAAGTTGCTACTCCTGTTGAGATAAAACTAGATTATTGTAAATACTAACAACTCAACCGCAG	GTGTGTAATTTACTATAATTCTAAACTTTGACTAGCGTAGTCTAG	GTAAGTTGCTACTCCTGTTGAGATAAAACTAGATTATTGTAAATACTAACAACTCAACCGCAGGTTTTCTCTACGACCAATAAAAACGGACTGTACTTTGTAGGTGTGTAATTTACTATAATTCTAAACTTTGACTAGCGTAGTCTAG	GTAAGT	TACTAAC	CAG	GTGTGT	ACTTTGA	TAG	intron_ctrl_cerevisiae_5	intron_ctrl_pombe_5
double endogenous ss control	ACCGACAACCTG	0	0	0	0	TACGTTAAACAATACGAGGCACTTACTCCGACCGACAACCTGTTTGGATTGTGAATAGGAGAATCAAACTTAAATATATCCTACATATCAAATTTGAGTTTCATATTATTCTATACTCTTTGACCAATAAAAACGGACGATCGATTGTGAAAATCAAGAAAATTGTAGTACATATCACTAACTTGAATTCGCAGTATTAACCTGGAGTTCGCTATTCCTATTGTAGTTTT	4	1	6	42	55	102	129	151	ATTGTGAATAGGAGAATCAAACTTAAATATATCCTACATATCAAATTTGAGT	ATTGTGAAAATCAAGAAAATTGTAGTACATATCACTAACTTGAATTCGCAGT	ATTGTGAATAGGAGAATCAAACTTAAATATATCCTACATATCAAATTTGAGTTTCATATTATTCTATACTCTTTGACCAATAAAAACGGACGATCGATTGTGAAAATCAAGAAAATTGTAGTACATATCACTAACTTGAATTCGCAGT	ATTGTG	CATATCA	AGT	ATTGTG	CATATCA	AGT	ss_ctrl_cerevisiae_1	ss_ctrl_pombe_4
double intron	ACCGACGACACT	0	0	0	0	TACGTTAAACAATACGAGGCACTTACTCCGACCGACGACACTTTCTGGTAGGCATTAAGATCGGACATTGTTTTTTTAATAGTGTTACTAACTGTATTACAGTGTACATTCTATACTCTCTGACCAATAAAAACGGACTGTACTTTACTTTGTAAGTGAAAGTTTTTGAGTATCAAACATCTAACTTTATTACAGATATTCCTGGAGTTCGCTATTCCTATTGTAGTTTT	1	1	6	39	58	110	132	151	GTAGGCATTAAGATCGGACATTGTTTTTTTAATAGTGTTACTAACTGTATTACAG	GTAAGTGAAAGTTTTTGAGTATCAAACATCTAACTTTATTACAG	GTAGGCATTAAGATCGGACATTGTTTTTTTAATAGTGTTACTAACTGTATTACAGTGTACATTCTATACTCTCTGACCAATAAAAACGGACTGTACTTTACTTTGTAAGTGAAAGTTTTTGAGTATCAAACATCTAACTTTATTACAG	GTAGGC	AGTGTTA	CAG	GTAAGT	GAAACAT	CAG	pombe_10	pombe_2
double intron	ACCGAGCGAATA	0.189859	0.100966	0.522688	0	TACGTTAAACAATACGAGGCACTTACTCCGACCGAGCGAATACATTAGTAAGTACCCAAACGAGCTACTAACAACGCATCCGGTAATACTAACAAGAGAAATTGGTTAGGTAGGACTCTATCACCAATAAAAACGGATAAGGTATCTTTTAATTTCAAGGATAGCCTTTGAATCAATTTACTAACAATACTTCAGTTTATCCTGGAGTTCGCTATTCCTATTGTAGTTTT	4	0.186487	6	24	65	100	137	151	GTAAGTACCCAAACGAGCTACTAACAACGCATCCGGTAATACTAACAAGAGAAATTGGTTAG	GTATCTTTTAATTTCAAGGATAGCCTTTGAATCAATTTACTAACAATACTTCAG	GTAAGTACCCAAACGAGCTACTAACAACGCATCCGGTAATACTAACAAGAGAAATTGGTTAGGTAGGACTCTATCACCAATAAAAACGGATAAGGTATCTTTTAATTTCAAGGATAGCCTTTGAATCAATTTACTAACAATACTTCAG	GTAAGT	TACTAAC	TAG	GTATCT	TACTAAC	CAG	cerevisiae_6	cerevisiae_2		0
double endogenous ss control	ACCGAGTCAAGA					TACGTTAAACAATACGAGGCACTTACTCCGACCGAGTCAAGATTAAAATTGTGATCGAAATTTTAAACTAGTTTCATATCACTAACTAATATCAGTGAAAATTCATTATTCTATACTCTATAACCAATAAAAACGGACTGTACTTTAAGGATTGTGATTAAGAGTTTTTTACTTCATATCACTAACATAAATAGTCTTGCCCTGGAGTTCGCTATTCCTATTGTAGTTTT	1		6	33	52	109	133	151	ATTGTGATCGAAATTTTAAACTAGTTTCATATCACTAACTAATATCAGT	ATTGTGATTAAGAGTTTTTTACTTCATATCACTAACATAAATAGT	ATTGTGATCGAAATTTTAAACTAGTTTCATATCACTAACTAATATCAGTGAAAATTCATTATTCTATACTCTATAACCAATAAAAACGGACTGTACTTTAAGGATTGTGATTAAGAGTTTTTTACTTCATATCACTAACATAAATAGT	ATTGTG	CATATCA	AGT	ATTGTG	CATATCA	AGT	ss_ctrl_pombe_3	ss_ctrl_pombe_5
double intron	ACCGCGTACGAC	0	0.138095	0	0.138095	TACGTTAAACAATACGAGGCACTTACTCCGACCGCGTACGACGGTAAGTATATTTAAGCATTTGAAAACGCAAAGTGCAAACCGTATCTAAATACTAACAGCTGTAATAGCCGAACTCTATTACCAATAAAAACGGACTTTGGGTAGGTAATATTAGAATCAAACTTAAATATATCCTATACTAACAATTTGTAGTTCATCCTGGAGTTCGCTATTCCTATTGTAGTTTT	4	0.72381	6	51	65	102	138	151	GTATATTTAAGCATTTGAAAACGCAAAGTGCAAACCGTATCTAAATACTAACAGCTGTAATA	GTAGGTAATATTAGAATCAAACTTAAATATATCCTATACTAACAATTTGTAG	GTATATTTAAGCATTTGAAAACGCAAAGTGCAAACCGTATCTAAATACTAACAGCTGTAATAGCCGAACTCTATTACCAATAAAAACGGACTTTGGGTAGGTAATATTAGAATCAAACTTAAATATATCCTATACTAACAATTTGTAG	GTATAT	TACTAAC	ATA	GTAGGT	TACTAAC	TAG	cerevisiae_10	cerevisiae_1		0.104269	1
double intron	ACCGCTTCATTA	0	0	0.999445	0	TACGTTAAACAATACGAGGCACTTACTCCGACCGCTTCATTAATAACGTAAGTTACCTGTTGGAGCATTAGAAAGACTTAGAAGAATTCCTAACCAATTCTAGCAAAATTCTATACTCTATCACCAATAAAAACGGATAATCTATTTTTTAATTTCAAGGATAGCCTTTGAATCAATTTACTAACAATACTTCAGTTTATCCTGGAGTTCGCTATTCCTATTGTAGTTTT	1	0.000554939	6	41	59	100	137	151	GTAAGTTACCTGTTGGAGCATTAGAAAGACTTAGAAGAATTCCTAACCAATTCTAG	CTATTTTTTAATTTCAAGGATAGCCTTTGAATCAATTTACTAACAATACTTCAG	GTAAGTTACCTGTTGGAGCATTAGAAAGACTTAGAAGAATTCCTAACCAATTCTAGCAAAATTCTATACTCTATCACCAATAAAAACGGATAATCTATTTTTTAATTTCAAGGATAGCCTTTGAATCAATTTACTAACAATACTTCAG	GTAAGT	AGAATTC	TAG	CTATTT	TACTAAC	CAG	pombe_9	cerevisiae_2
double intron	ACCGTACTACAG	0	0	0	0	TACGTTAAACAATACGAGGCACTTACTCCGACCGTACTACAGTTACTGTATATTTTAATTATAATTATATCCGTGTACTAACGTTATCAGCCATTGTTGTTTTCATTATTCTATACTCTAGGACCAACGAATTGTAAGTACAGGATATTTTCAACACAGTAACGTAGAATTACTAACTAACACGAAACTTAATAGGACACCCTGGAGTTCGCTATTCCTATTGTAGTTTT	4	1	6	29	46	92	129	151	GTATATTTTAATTATAATTATATCCGTGTACTAACGTTATCAG	GTAAGTACAGGATATTTTCAACACAGTAACGTAGAATTACTAACTAACACGAAACTTAATAG	GTATATTTTAATTATAATTATATCCGTGTACTAACGTTATCAGCCATTGTTGTTTTCATTATTCTATACTCTAGGACCAACGAATTGTAAGTACAGGATATTTTCAACACAGTAACGTAGAATTACTAACTAACACGAAACTTAATAG	GTATAT	CCATGTA	CAG	GTAAGT	TACTAAC	TAG	pombe_6	cerevisiae_4			0.998
double endogenous ss control	ACCGTGACGGTA	0	0	0	0	TACGTTAAACAATACGAGGCACTTACTCCGACCGTGACGGTACGGCGATTGTGATCCTATCATATTAAGTGAGCTAGAACCGAATTAGTACATATCAATTTATAATAAGTTACACCTCTAAGACCAATAAAAACGTTCTGATTGTGATTTTGATCGGACATTGTTTTTTTAATCATATCACTAACTGTATTAAGTTGTACCCTGGAGTTCGCTATTCCTATTGTAGTTTT	1	1	6	49	66	99	132	151	ATTGTGATCCTATCATATTAAGTGAGCTAGAACCGAATTAGTACATATCAATTTATAATAAGT	ATTGTGATTTTGATCGGACATTGTTTTTTTAATCATATCACTAACTGTATTAAGT	ATTGTGATCCTATCATATTAAGTGAGCTAGAACCGAATTAGTACATATCAATTTATAATAAGTTACACCTCTAAGACCAATAAAAACGTTCTGATTGTGATTTTGATCGGACATTGTTTTTTTAATCATATCACTAACTGTATTAAGT	ATTGTG	CATATCA	AGT	ATTGTG	CATATCA	AGT	ss_ctrl_cerevisiae_5	ss_ctrl_pombe_10
double endogenous intron control	ACCGTTACAGGC	0	0	0	0	TACGTTAAACAATACGAGGCACTTACTCCGACCGTTACAGGCGTTTTGTACGTTCTAACGACATTTTTTGCAAATTTGTTCCAGAGATTTCTGTAGTTGTTTTCATTATTCTATACTCTAAGACCAATACCGTGTATACGTGTGCCAGGTCAACATATAAAAAGAAACGTAGATCGTATACTAACGTATTGTATACAAATCCTGGAGTTCGCTATTCCTATTGTAGTTTT	4	1	6	24	40	92	137	151	GTACGTTCTAACGACATTTTTTGCAAATTTGTTCCAG	GTATACGTGTGCCAGGTCAACATATAAAAAGAAACGTAGATCGTATACTAACGTATTGTATA	GTACGTTCTAACGACATTTTTTGCAAATTTGTTCCAGAGATTTCTGTAGTTGTTTTCATTATTCTATACTCTAAGACCAATACCGTGTATACGTGTGCCAGGTCAACATATAAAAAGAAACGTAGATCGTATACTAACGTATTGTATA	GTACGT	TTTTGCA	CAG	GTATAC	TACTAAC	ATA	intron_ctrl_pombe_7	intron_ctrl_cerevisiae_10
double endogenous ss control	ACCTAAGACAGA	0	0	0	0	TACGTTAAACAATACGAGGCACTTACTCCGACCTAAGACAGATAAGGATTGTGATTTTGAGTTTTTTACTTCATATCACTAACATAAATAGTCTTGCTGTTTTCATTATTCTATACTCTCTGACCAATCATTAATTGTGACCCAAACGAGCCATATCAAACGCATCCGGTAATACTAACAAGAGAAATTGGTAGTGTAGGCCTGGAGTTCGCTATTCCTATTGTAGTTTT	1	1	6	30	48	92	110	151	ATTGTGATTTTGAGTTTTTTACTTCATATCACTAACATAAATAGT	ATTGTGACCCAAACGAGCCATATCAAACGCATCCGGTAATACTAACAAGAGAAATTGGTAGT	ATTGTGATTTTGAGTTTTTTACTTCATATCACTAACATAAATAGTCTTGCTGTTTTCATTATTCTATACTCTCTGACCAATCATTAATTGTGACCCAAACGAGCCATATCAAACGCATCCGGTAATACTAACAAGAGAAATTGGTAGT	ATTGTG	CATATCA	AGT	ATTGTG	CATATCA	AGT	ss_ctrl_pombe_5	ss_ctrl_cerevisiae_6
double endogenous intron control	ACCTAAGACTTC	0	0	0	0	TACGTTAAACAATACGAGGCACTTACTCCGACCTAAGACTTCCTTACGTCTGTTGTTAAGGGCAGCTCCTCGCTACTAACACTCTCGCGCTGAGAATCGTTAGAATTTTTCTATACTCTCTGACCAATACCGTGTATATCTGTGCCAGGTCAACATATAAAAAGAAACGTAGATCGTATACTAACGTATTGTATACAAATCCTGGAGTTCGCTATTCCTATTGTAGTTTT	1	1	6	32	59	92	137	151	GTCTGTTGTTAAGGGCAGCTCCTCGCTACTAACACTCTCGCGCTGAGAATCGTTAG	GTATATCTGTGCCAGGTCAACATATAAAAAGAAACGTAGATCGTATACTAACGTATTGTATA	GTCTGTTGTTAAGGGCAGCTCCTCGCTACTAACACTCTCGCGCTGAGAATCGTTAGAATTTTTCTATACTCTCTGACCAATACCGTGTATATCTGTGCCAGGTCAACATATAAAAAGAAACGTAGATCGTATACTAACGTATTGTATA	GTCTGT	TACTAAC	TAG	GTATAT	TACTAAC	ATA	intron_ctrl_synthetic_3	intron_ctrl_cerevisiae_10
double intron	ACCTATTGAGGT	1	0	0	0	TACGTTAAACAATACGAGGCACTTACTCCGACCTATTGAGGTATAAAGTAAGTTGTAATTCCAATAAGCAGATCATCTTTTTTAAGCCGTCATACTAACCGCCTTTGAAGGGAATCTCTATAACCAATAAAAACGGACGGTTTGTACTATTGTAAGCCTTACGAGTACTAACCAGCCTTCGGTAATTTTTAATAGTCCCCCCTGGAGTTCGCTATTCCTATTGTAGTTTT	1	0	6	51	66	98	124	151	GTAAGTTGTAATTCCAATAAGCAGATCATCTTTTTTAAGCCGTCATACTAACCGCCTTTGAAG	GTTTGTACTATTGTAAGCCTTACGAGTACTAACCAGCCTTCGGTAATTTTTAATAG	GTAAGTTGTAATTCCAATAAGCAGATCATCTTTTTTAAGCCGTCATACTAACCGCCTTTGAAGGGAATCTCTATAACCAATAAAAACGGACGGTTTGTACTATTGTAAGCCTTACGAGTACTAACCAGCCTTCGGTAATTTTTAATAG	GTAAGT	TACTAAC	AAG	GTTTGT	TACTAAC	TAG	cerevisiae_9	synthetic_5		0.798748
double endogenous ss control	ACCTCATTACTA	0	0	0	0	TACGTTAAACAATACGAGGCACTTACTCCGACCTCATTACTATTAAAATTGTGATCGAAATTTTAAACTAGTTTCATATCACTAACTAATATCAGTGAAAATTCATTATTCTATACTCTCTGACCAATCGCGATTGTGATCCTATCATATTGTGTGAGCTAGAACCGAATTAGTACATATCAATTTATAATAAGTTACACCCTGGAGTTCGCTATTCCTATTGTAGTTTT	1	1	6	33	52	91	134	151	ATTGTGATCGAAATTTTAAACTAGTTTCATATCACTAACTAATATCAGT	ATTGTGATCCTATCATATTGTGTGAGCTAGAACCGAATTAGTACATATCAATTTATAATAAGT	ATTGTGATCGAAATTTTAAACTAGTTTCATATCACTAACTAATATCAGTGAAAATTCATTATTCTATACTCTCTGACCAATCGCGATTGTGATCCTATCATATTGTGTGAGCTAGAACCGAATTAGTACATATCAATTTATAATAAGT	ATTGTG	CATATCA	AGT	ATTGTG	CATATCA	AGT	ss_ctrl_pombe_3	ss_ctrl_cerevisiae_5
double intron	ACCTGAACAGCC	0.937831	0	0.0174217	0	TACGTTAAACAATACGAGGCACTTACTCCGACCTGAACAGCCGAATTGTAAGTACAGGATATTTTCAACACAGTAACGTAGAATTACTAACTAACACGAAACTTAATAGGACACACTCTATAACCAATAAAAACGTTCTGGTTTGCATTAAGATCGGACATTGTTTTTTTAATAGTGTTACTAACTGTATTACAGTGTACCCTGGAGTTCGCTATTCCTATTGTAGTTTT	4	0.0447468	6	43	65	99	132	151	GTAAGTACAGGATATTTTCAACACAGTAACGTAGAATTACTAACTAACACGAAACTTAATAG	GTTTGCATTAAGATCGGACATTGTTTTTTTAATAGTGTTACTAACTGTATTACAG	GTAAGTACAGGATATTTTCAACACAGTAACGTAGAATTACTAACTAACACGAAACTTAATAGGACACACTCTATAACCAATAAAAACGTTCTGGTTTGCATTAAGATCGGACATTGTTTTTTTAATAGTGTTACTAACTGTATTACAG	GTAAGT	TACTAAC	TAG	GTTTGC	AGTGTTA	CAG	cerevisiae_4	pombe_10		0.998
double intron	ACCTGAGTCCAT	0	0	0	0	TACGTTAAACAATACGAGGCACTTACTCCGACCTGAGTCCATTATTCGTCTGTGGTAACATCGATCAAAATCTTACTAACTAGATTTGTTTAATTTTTAATAGAAGATTTCTATACTCTATCACCAATAAAAACGGACGGTAAGTACTATTGTAAGCCTTACGAGTACTAACCAGCCTTCGGTAATTTTTAATAGTCCCCCCTGGAGTTCGCTATTCCTATTGTAGTTTT	4	1	6	32	59	98	124	151	GTCTGTGGTAACATCGATCAAAATCTTACTAACTAGATTTGTTTAATTTTTAATAG	GTAAGTACTATTGTAAGCCTTACGAGTACTAACCAGCCTTCGGTAATTTTTAATAG	GTCTGTGGTAACATCGATCAAAATCTTACTAACTAGATTTGTTTAATTTTTAATAGAAGATTTCTATACTCTATCACCAATAAAAACGGACGGTAAGTACTATTGTAAGCCTTACGAGTACTAACCAGCCTTCGGTAATTTTTAATAG	GTCTGT	TACTAAC	TAG	GTAAGT	TACTAAC	TAG	synthetic_2	synthetic_5
double endogenous intron control	ACCTGGTACCGT	0.333333	0.333333	0	0.333333	TACGTTAAACAATACGAGGCACTTACTCCGACCTGGTACCGTGAAAAGTAAGTATACTCTAAGAAGAAAAACCCTTAACCCGAATACTAACATTCGAATACGATAATAGGTGTAACTCTATTACCAATAAAAACGGAGTAAGTTTGTTTTTTTTAATTTTCATTTATTAATCACTTAATACTAACAGACGGCCAGAACCTCCTGGAGTTCGCTATTCCTATTGTAGTTTT	1	0	6	43	65	100	137	151	GTAAGTATACTCTAAGAAGAAAAACCCTTAACCCGAATACTAACATTCGAATACGATAATAG	GTTTGTTTTTTTTAATTTTCATTTATTAATCACTTAATACTAACAGACGGCCAG	GTAAGTATACTCTAAGAAGAAAAACCCTTAACCCGAATACTAACATTCGAATACGATAATAGGTGTAACTCTATTACCAATAAAAACGGAGTAAGTTTGTTTTTTTTAATTTTCATTTATTAATCACTTAATACTAACAGACGGCCAG	GTAAGT	TACTAAC	TAG	GTTTGT	TACTAAC	CAG	intron_ctrl_cerevisiae_4	intron_ctrl_cerevisiae_2
double endogenous intron control	ACCTTGGCTAAT	0	0	0	0	TACGTTAAACAATACGAGGCACTTACTCCGACCTTGGCTAATTGTATATCTGTAATTTACTATAATTCTAAACTTTGACTAGCGTAGTCTAGGTATTTGTTTTCATTATTCTATACTCTCTGACCAATAAAAACGTTTGTGTGTGCCTATTGTTATTTTTTATAGTGTAACCTAGTGTTATAAAACTGTGATCAGTTACCCCTGGAGTTCGCTATTCCTATTGTAGTTTT	1	1	6	30	48	99	132	151	ATCTGTAATTTACTATAATTCTAAACTTTGACTAGCGTAGTCTAG	GTGTGCCTATTGTTATTTTTTATAGTGTAACCTAGTGTTATAAAACTGTGATCAG	ATCTGTAATTTACTATAATTCTAAACTTTGACTAGCGTAGTCTAGGTATTTGTTTTCATTATTCTATACTCTCTGACCAATAAAAACGTTTGTGTGTGCCTATTGTTATTTTTTATAGTGTAACCTAGTGTTATAAAACTGTGATCAG	ATCTGT	ACTTTGA	TAG	GTGTGC	AGTGTTA	CAG	intron_ctrl_pombe_5	intron_ctrl_pombe_10
double endogenous ss control	ACGAAAACTAGT	0	0	0	0	TACGTTAAACAATACGAGGCACTTACTCCGACGAAAACTAGTGGACGATTGTGACAGGTGTAAGCCTTACGAGCATATCACAGCCTTCGGTAATTTTTAAAGTTCCCCTTCTATACTCTCTGACCAATAAAAAGAAAATTGTGCTGTCTGCACACGAATTAGAGTTCTTTAAGCATATCAGATCAAAAGTAAAGTTTTAACCTGGAGTTCGCTATTCCTATTGTAGTTTT	1	1	6	32	59	96	132	151	ATTGTGACAGGTGTAAGCCTTACGAGCATATCACAGCCTTCGGTAATTTTTAAAGT	ATTGTGCTGTCTGCACACGAATTAGAGTTCTTTAAGCATATCAGATCAAAAGTAAAGT	ATTGTGACAGGTGTAAGCCTTACGAGCATATCACAGCCTTCGGTAATTTTTAAAGTTCCCCTTCTATACTCTCTGACCAATAAAAAGAAAATTGTGCTGTCTGCACACGAATTAGAGTTCTTTAAGCATATCAGATCAAAAGTAAAGT	ATTGTG	CATATCA	AGT	ATTGTG	CATATCA	AGT	ss_ctrl_synthetic_5	ss_ctrl_cerevisiae_3
double endogenous ss control	ACGAACTAACTT	0	0	0	0	TACGTTAAACAATACGAGGCACTTACTCCGACGAACTAACTTTGGCGATTGTGATCCTATCATATTATCTGAGCTAGAACCGAATTAGTACATATCAATTTATAATAAGTTACACCTCTGTGACCAATAAAAACGGACTGTACTTTCTTACTATTGTGTTAAGTTATAATTATATCATATCACTAACGTTATAGTCCATTCCTGGAGTTCGCTATTCCTATTGTAGTTTT	1	1	6	49	66	111	134	151	ATTGTGATCCTATCATATTATCTGAGCTAGAACCGAATTAGTACATATCAATTTATAATAAGT	ATTGTGTTAAGTTATAATTATATCATATCACTAACGTTATAGT	ATTGTGATCCTATCATATTATCTGAGCTAGAACCGAATTAGTACATATCAATTTATAATAAGTTACACCTCTGTGACCAATAAAAACGGACTGTACTTTCTTACTATTGTGTTAAGTTATAATTATATCATATCACTAACGTTATAGT	ATTGTG	CATATCA	AGT	ATTGTG	CATATCA	AGT	ss_ctrl_cerevisiae_5	ss_ctrl_pombe_6
double endogenous ss control	ACGAATAGAGTT	0	0	0	0	TACGTTAAACAATACGAGGCACTTACTCCGACGAATAGAGTTATAGAATTGTGATTTGATTTTTGCTTTTGTATTCATAGAAGTACATATCATAGTAAAGAGTGCTAATTCTATACTCTAAGACCAATAAAAACGTTCTGATTGTGATTTTGATCGGACATTGTTTTTTTAATCATATCACTAACTGTATTAAGTTGTACCCTGGAGTTCGCTATTCCTATTGTAGTTTT	1	1	6	44	59	99	132	151	ATTGTGATTTGATTTTTGCTTTTGTATTCATAGAAGTACATATCATAGTAAAGAGT	ATTGTGATTTTGATCGGACATTGTTTTTTTAATCATATCACTAACTGTATTAAGT	ATTGTGATTTGATTTTTGCTTTTGTATTCATAGAAGTACATATCATAGTAAAGAGTGCTAATTCTATACTCTAAGACCAATAAAAACGTTCTGATTGTGATTTTGATCGGACATTGTTTTTTTAATCATATCACTAACTGTATTAAGT	ATTGTG	CATATCA	AGT	ATTGTG	CATATCA	AGT	ss_ctrl_cerevisiae_8	ss_ctrl_pombe_10
double endogenous intron control	ACGACGAAATAG	0	0	0	0	TACGTTAAACAATACGAGGCACTTACTCCGACGACGAAATAGCCTGTGTATTTATTAGGTTTAAACGCATATATACTAACTCGTCTATACGGTTCTATTTTAGAAGAATTCTATACTCTCTGACCAAGGAACGTGTGTAAATCAAGTTGTCTCTTGATCTTTAGCACGAGTCATTACTACTAACACTAGTAGAAGTGATACCTGGAGTTCGCTATTCCTATTGTAGTTTT	1	1	6	32	59	91	136	151	GTATTTATTAGGTTTAAACGCATATATACTAACTCGTCTATACGGTTCTATTTTAG	GTGTGTAAATCAAGTTGTCTCTTGATCTTTAGCACGAGTCATTACTACTAACACTAGTAGAAG	GTATTTATTAGGTTTAAACGCATATATACTAACTCGTCTATACGGTTCTATTTTAGAAGAATTCTATACTCTCTGACCAAGGAACGTGTGTAAATCAAGTTGTCTCTTGATCTTTAGCACGAGTCATTACTACTAACACTAGTAGAAG	GTATTT	TACTAAC	TAG	GTGTGT	TACTAAC	AAG	intron_ctrl_synthetic_2	intron_ctrl_cerevisiae_9
double endogenous intron control	ACGACGTTGAGT	0	0.976695	0	0	TACGTTAAACAATACGAGGCACTTACTCCGACGACGTTGAGTACCGTGTATATTTGTGCCAGGTCAACATATAAAAAGAAACGTAGATCGTATACTAACGTATTGTATACAAATACTCTAGGACCAATCAAAAGTAAGTATACTCTATTAAGAAAAACCCTTAACCCGAATACTAACATTCGAATACGATAATAGGTGTACCTGGAGTTCGCTATTCCTATTGTAGTTTT	4	0.0233051	6	51	65	92	129	151	GTATATTTGTGCCAGGTCAACATATAAAAAGAAACGTAGATCGTATACTAACGTATTGTATA	GTAAGTATACTCTATTAAGAAAAACCCTTAACCCGAATACTAACATTCGAATACGATAATAG	GTATATTTGTGCCAGGTCAACATATAAAAAGAAACGTAGATCGTATACTAACGTATTGTATACAAATACTCTAGGACCAATCAAAAGTAAGTATACTCTATTAAGAAAAACCCTTAACCCGAATACTAACATTCGAATACGATAATAG	GTATAT	TACTAAC	ATA	GTAAGT	TACTAAC	TAG	intron_ctrl_cerevisiae_10	intron_ctrl_cerevisiae_4
double intron	ACGAGAAATCAT	0	0.037037	0	0	TACGTTAAACAATACGAGGCACTTACTCCGACGAGAAATCATATAGAGTATCTATTAAATTTTTGCTTTTGTATTCAAGGAAGTAAACTAACTAGTAAAGTAGGCTAATTCTATACTCTTTGACCAACGGTCTGTATATTTAAGCATTTGAAAGTGCAAAGTGCAAACCGTATCTAAATACTAACAGCTGTAATAGCCGACCTGGAGTTCGCTATTCCTATTGTAGTTTT	4	0.962963	6	44	59	92	137	151	GTATCTATTAAATTTTTGCTTTTGTATTCAAGGAAGTAAACTAACTAGTAAAGTAG	GTATATTTAAGCATTTGAAAGTGCAAAGTGCAAACCGTATCTAAATACTAACAGCTGTAATA	GTATCTATTAAATTTTTGCTTTTGTATTCAAGGAAGTAAACTAACTAGTAAAGTAGGCTAATTCTATACTCTTTGACCAACGGTCTGTATATTTAAGCATTTGAAAGTGCAAAGTGCAAACCGTATCTAAATACTAACAGCTGTAATA	GTATCT	AACTAAC	TAG	GTATAT	TACTAAC	ATA	cerevisiae_8	cerevisiae_10		0.136364	0.104269
double intron	ACGAGACATATC	0.3125	0	0	0	TACGTTAAACAATACGAGGCACTTACTCCGACGAGACATATCTGGCGGTAAGTATCCTATCATATTAAGTGAGCTAGAACCGAATTAGTATACTAACATTTATAATACAGTACACCTCTACGACCAATAAAAAGAAAGTATCTCTTAATACACACGAATTAGAGTTCTTTAAGTACTAACGATCAAAAGTAATAGTTTAACCTGGAGTTCGCTATTCCTATTGTAGTTTT	4	0.6875	6	49	66	96	132	151	GTAAGTATCCTATCATATTAAGTGAGCTAGAACCGAATTAGTATACTAACATTTATAATACAG	GTATCTCTTAATACACACGAATTAGAGTTCTTTAAGTACTAACGATCAAAAGTAATAG	GTAAGTATCCTATCATATTAAGTGAGCTAGAACCGAATTAGTATACTAACATTTATAATACAGTACACCTCTACGACCAATAAAAAGAAAGTATCTCTTAATACACACGAATTAGAGTTCTTTAAGTACTAACGATCAAAAGTAATAG	GTAAGT	TACTAAC	CAG	GTATCT	TACTAAC	TAG	cerevisiae_5	cerevisiae_3		0.922189	0.0111111
double intron	ACGAGACGTCAG	0.959063	0	0	0	TACGTTAAACAATACGAGGCACTTACTCCGACGAGACGTCAGTGGCGGTAAGTATCCTATCATATTACGTGAGCTAGAACCGAATTAGTATACTAACATTTATAATACAGTACACCTCTAGGACCAATAAAAACTACCCGTAGGTCCTAAGAATCCTAATATATTTACTAACTTCGCTCGACGTATTTTTAATAGTTCAACCTGGAGTTCGCTATTCCTATTGTAGTTTT	4	0.0409366	6	49	66	98	124	151	GTAAGTATCCTATCATATTACGTGAGCTAGAACCGAATTAGTATACTAACATTTATAATACAG	GTAGGTCCTAAGAATCCTAATATATTTACTAACTTCGCTCGACGTATTTTTAATAG	GTAAGTATCCTATCATATTACGTGAGCTAGAACCGAATTAGTATACTAACATTTATAATACAGTACACCTCTAGGACCAATAAAAACTACCCGTAGGTCCTAAGAATCCTAATATATTTACTAACTTCGCTCGACGTATTTTTAATAG	GTAAGT	TACTAAC	CAG	GTAGGT	TACTAAC	TAG	cerevisiae_5	synthetic_4		0.922189
double endogenous ss control	ACGAGTGCCTAT	0	0	0	0	TACGTTAAACAATACGAGGCACTTACTCCGACGAGTGCCTATTATTCATTGTGGGCGCCATCGATCAAAATCTCATATCATAGATTTGTTTAATTTTTAAAGTAAGATTTCTATACTCTATTACCAATAAAAACGGACTGTACTTTCAAAATTAGCGGATTGTGTTTTTTTTTTTTCATATCACTAACAAAAAGTATTGCCCTGGAGTTCGCTATTCCTATTGTAGTTTT	1	1	6	32	59	117	135	151	ATTGTGGGCGCCATCGATCAAAATCTCATATCATAGATTTGTTTAATTTTTAAAGT	ATTGTGTTTTTTTTTTTTCATATCACTAACAAAAAGT	ATTGTGGGCGCCATCGATCAAAATCTCATATCATAGATTTGTTTAATTTTTAAAGTAAGATTTCTATACTCTATTACCAATAAAAACGGACTGTACTTTCAAAATTAGCGGATTGTGTTTTTTTTTTTTCATATCACTAACAAAAAGT	ATTGTG	CATATCA	AGT	ATTGTG	CATATCA	AGT	ss_ctrl_synthetic_2	ss_ctrl_pombe_7
double endogenous intron control	ACGATACGTGTC	0	0.386314	0	0	TACGTTAAACAATACGAGGCACTTACTCCGACGATACGTGTCTGTACGTAAGTCGAATCTTTCTACAATCGACTACTAACCTGTTCGTATATACGCCAATTAGATTCTTTCTATACTCTGTGACCAATAAAAACGGAGTAAGTAAGTTTTTTTTAATTTTCATTTATTAATCACTTAATACTAACAGATCGCCAGAACCTCCTGGAGTTCGCTATTCCTATTGTAGTTTT	4	0.613686	6	32	59	100	137	151	GTAAGTCGAATCTTTCTACAATCGACTACTAACCTGTTCGTATATACGCCAATTAG	GTAAGTTTTTTTTAATTTTCATTTATTAATCACTTAATACTAACAGATCGCCAG	GTAAGTCGAATCTTTCTACAATCGACTACTAACCTGTTCGTATATACGCCAATTAGATTCTTTCTATACTCTGTGACCAATAAAAACGGAGTAAGTAAGTTTTTTTTAATTTTCATTTATTAATCACTTAATACTAACAGATCGCCAG	GTAAGT	TACTAAC	TAG	GTAAGT	TACTAAC	CAG	intron_ctrl_synthetic_4	intron_ctrl_cerevisiae_2
double endogenous intron control	ACGATCCCAAGG	0	0.0701754	0	0	TACGTTAAACAATACGAGGCACTTACTCCGACGATCCCAAGGTTAAAGTGTGTCATTTTTTATACCTTACCCAAGTATAGGCTAGTTCAGTTATAGTTGTTTTCATTATTCTATACTCTGTGACCAATAAATTAAAGTAAGTCTTGCTTCTTTTACTTACCATTATCTGTAGCTTGTGCGACTAACGTTAAGTAGGTTTACCTGGAGTTCGCTATTCCTATTGTAGTTTT	1	0.929825	6	29	46	95	138	151	GTGTGTCATTTTTTATACCTTACCCAAGTATAGGCTAGTTCAG	GTAAGTCTTGCTTCTTTTACTTACCATTATCTGTAGCTTGTGCGACTAACGTTAAGTAG	GTGTGTCATTTTTTATACCTTACCCAAGTATAGGCTAGTTCAGTTATAGTTGTTTTCATTATTCTATACTCTGTGACCAATAAATTAAAGTAAGTCTTGCTTCTTTTACTTACCATTATCTGTAGCTTGTGCGACTAACGTTAAGTAG	GTGTGT	CCATGTA	CAG	GTAAGT	GACTAAC	TAG	intron_ctrl_pombe_6	intron_ctrl_cerevisiae_7
double endogenous ss control	ACGATTTACCAC	0	0	0	0	TACGTTAAACAATACGAGGCACTTACTCCGACGATTTACCACATAATATTGTGTTTCATTTCAAGGATAGCCTTTGAATCAATTCATATCAAATACTTAGTTTTATTATTCTATACTCTAAGACCATTGGTATATTGTGTTAAGCATTTGAAAAAGCAAAGTGCAAACCGTATCTAAACATATCAAGCTGTAAGTGCCGACCTGGAGTTCGCTATTCCTATTGTAGTTTT	1	1	6	43	57	92	137	151	ATTGTGTTTCATTTCAAGGATAGCCTTTGAATCAATTCATATCAAATACTTAGT	ATTGTGTTAAGCATTTGAAAAAGCAAAGTGCAAACCGTATCTAAACATATCAAGCTGTAAGT	ATTGTGTTTCATTTCAAGGATAGCCTTTGAATCAATTCATATCAAATACTTAGTTTTATTATTCTATACTCTAAGACCATTGGTATATTGTGTTAAGCATTTGAAAAAGCAAAGTGCAAACCGTATCTAAACATATCAAGCTGTAAGT	ATTGTG	CATATCA	AGT	ATTGTG	CATATCA	AGT	ss_ctrl_cerevisiae_2	ss_ctrl_cerevisiae_10
double endogenous ss control	ACGCACCTCGTT					TACGTTAAACAATACGAGGCACTTACTCCGACGCACCTCGTTCGGAAATTGTGTTTTGAATTAAGCCCCCACTTTTTTTTTGTTCATTGTCATATCAATAAATAGTGTTTATATACTCTTTGACCAATAAAAACGGACTGTACTCTAATATTGTGTATCTGTCAAGGGATTTACTTCATATCACTAACTATTAGTGATTCCCTGGAGTTCGCTATTCCTATTGTAGTTTT	4		6	49	62	108	135	151	ATTGTGTTTTGAATTAAGCCCCCACTTTTTTTTTGTTCATTGTCATATCAATAAATAGT	ATTGTGTATCTGTCAAGGGATTTACTTCATATCACTAACTATTAGT	ATTGTGTTTTGAATTAAGCCCCCACTTTTTTTTTGTTCATTGTCATATCAATAAATAGTGTTTATATACTCTTTGACCAATAAAAACGGACTGTACTCTAATATTGTGTATCTGTCAAGGGATTTACTTCATATCACTAACTATTAGT	ATTGTG	CATATCA	AGT	ATTGTG	CATATCA	AGT	ss_ctrl_cerevisiae_7	ss_ctrl_pombe_8
double endogenous intron control	ACGCACTATTCA	0	0	0	0	TACGTTAAACAATACGAGGCACTTACTCCGACGCACTATTCACCTCTGTGTGTATTAGGTTTAAACGCATATATACTAACTCGTCTATAAGGTTCTATTTTAGAAGAATTCTATACTCTGTGACCAATAAAAACGGACTGTACTGTAAGGTAAGTTAGTTCGGTCTCAGATATTCACCTATTGTTTCTCTAATAGTTATACCTGGAGTTCGCTATTCCTATTGTAGTTTT	1	1	6	32	59	108	135	151	GTGTGTATTAGGTTTAAACGCATATATACTAACTCGTCTATAAGGTTCTATTTTAG	GTAAGTTAGTTCGGTCTCAGATATTCACCTATTGTTTCTCTAATAG	GTGTGTATTAGGTTTAAACGCATATATACTAACTCGTCTATAAGGTTCTATTTTAGAAGAATTCTATACTCTGTGACCAATAAAAACGGACTGTACTGTAAGGTAAGTTAGTTCGGTCTCAGATATTCACCTATTGTTTCTCTAATAG	GTGTGT	TACTAAC	TAG	GTAAGT	CCTAATG	TAG	intron_ctrl_synthetic_2	intron_ctrl_pombe_8
double intron	ACGCAGTTATCA					TACGTTAAACAATACGAGGCACTTACTCCGACGCAGTTATCATTTGGGTGTGTAATAAGAGAATCAAACTTAAATATATCCTATACTAACAATTTGTAGTTCATATTATTCTATACTCTCTGACCAATAAAAACGGACTGTACTTTACTTTGTAAGTGAAAGTTTTTGAGTATAAAACATCTAACTTTATTACAGATATTCCTGGAGTTCGCTATTCCTATTGTAGTTTT	1		6	42	55	110	132	151	GTGTGTAATAAGAGAATCAAACTTAAATATATCCTATACTAACAATTTGTAG	GTAAGTGAAAGTTTTTGAGTATAAAACATCTAACTTTATTACAG	GTGTGTAATAAGAGAATCAAACTTAAATATATCCTATACTAACAATTTGTAGTTCATATTATTCTATACTCTCTGACCAATAAAAACGGACTGTACTTTACTTTGTAAGTGAAAGTTTTTGAGTATAAAACATCTAACTTTATTACAG	GTGTGT	TACTAAC	TAG	GTAAGT	GAAACAT	CAG	cerevisiae_1	pombe_2		1
double endogenous ss control	ACGCCAGCGTCT	0	0	0	0	TACGTTAAACAATACGAGGCACTTACTCCGACGCCAGCGTCTTTACTATTGTGTTCTGTTATAATTATATCATATCACTAACGTTATAGTCCATTGTTGTTTTCATTATTCTATACTCTAGGACCAATAAAAACGGACTGTGACATATTGTGGCAATAGCATTTGCCCATTGAGCATATCACTAACCTTTTGAGTGCAAGCCTGGAGTTCGCTATTCCTATTGTAGTTTT	1	1	6	29	46	105	133	151	ATTGTGTTCTGTTATAATTATATCATATCACTAACGTTATAGT	ATTGTGGCAATAGCATTTGCCCATTGAGCATATCACTAACCTTTTGAGT	ATTGTGTTCTGTTATAATTATATCATATCACTAACGTTATAGTCCATTGTTGTTTTCATTATTCTATACTCTAGGACCAATAAAAACGGACTGTGACATATTGTGGCAATAGCATTTGCCCATTGAGCATATCACTAACCTTTTGAGT	ATTGTG	CATATCA	AGT	ATTGTG	CATATCA	AGT	ss_ctrl_pombe_6	ss_ctrl_pombe_1
double endogenous intron control	ACGCCCAAAGCA	0	0	0	0	TACGTTAAACAATACGAGGCACTTACTCCGACGCCCAAAGCACTTACGTATTTTGTTAAGGGCAGCTCCTCGCTACTAACACTCTCGCGCTGAGAATCGTTAGAATTTTTCTATACTCTCTGACCAAGGCTACGTAAGTACTCGACACAAATACTAACAGGAGTAGTAAAATACGGATATATTGGGTGAGCCTAGACACTCCTGGAGTTCGCTATTCCTATTGTAGTTTT	4	1	6	32	59	92	110	151	GTATTTTGTTAAGGGCAGCTCCTCGCTACTAACACTCTCGCGCTGAGAATCGTTAG	GTAAGTACTCGACACAAATACTAACAGGAGTAGTAAAATACGGATATATTGGGTGAGCCTAG	GTATTTTGTTAAGGGCAGCTCCTCGCTACTAACACTCTCGCGCTGAGAATCGTTAGAATTTTTCTATACTCTCTGACCAAGGCTACGTAAGTACTCGACACAAATACTAACAGGAGTAGTAAAATACGGATATATTGGGTGAGCCTAG	GTATTT	TACTAAC	TAG	GTAAGT	TACTAAC	TAG	intron_ctrl_synthetic_3	intron_ctrl_cerevisiae_6
double endogenous ss control	ACGCCGCCAGAT	0	0	0	0	TACGTTAAACAATACGAGGCACTTACTCCGACGCCGCCAGATTTAGTATTGTGACCAACAATCAACCAGACCACATATCAAGTGGTGACCCTATTTTTAAAGTCACTCTTCTATACTCTTTGACCAATAAAAACGGACTGTACTTTCAAAATTAGCGGATTGTGTTTTTTTTTTTTCATATCACTAACAAAAAGTCTGGCCCTGGAGTTCGCTATTCCTATTGTAGTTTT	4	1	6	32	59	117	135	151	ATTGTGACCAACAATCAACCAGACCACATATCAAGTGGTGACCCTATTTTTAAAGT	ATTGTGTTTTTTTTTTTTCATATCACTAACAAAAAGT	ATTGTGACCAACAATCAACCAGACCACATATCAAGTGGTGACCCTATTTTTAAAGTCACTCTTCTATACTCTTTGACCAATAAAAACGGACTGTACTTTCAAAATTAGCGGATTGTGTTTTTTTTTTTTCATATCACTAACAAAAAGT	ATTGTG	CATATCA	AGT	ATTGTG	CATATCA	AGT	ss_ctrl_synthetic_1	ss_ctrl_pombe_7
double endogenous intron control	ACGCCTTGCGAA	0	0	0	0	TACGTTAAACAATACGAGGCACTTACTCCGACGCCTTGCGAAGTTTTGTACGTTCTAACGACATTTTTTGCAAATCTGTTCCAGAGATTTCTGTAGTTGTTTTCATTATTCTATACTCTACGACCAATAAAAACGGACTGTACTTTTGATCGTAAGTTTTAATCTTTTGATAGGAAACATTATTAAAGGTATCAGTAATCCCTGGAGTTCGCTATTCCTATTGTAGTTTT	1	1	6	24	40	110	132	151	GTACGTTCTAACGACATTTTTTGCAAATCTGTTCCAG	GTAAGTTTTAATCTTTTGATAGGAAACATTATTAAAGGTATCAG	GTACGTTCTAACGACATTTTTTGCAAATCTGTTCCAGAGATTTCTGTAGTTGTTTTCATTATTCTATACTCTACGACCAATAAAAACGGACTGTACTTTTGATCGTAAGTTTTAATCTTTTGATAGGAAACATTATTAAAGGTATCAG	GTACGT	TTTTGCA	CAG	GTAAGT	GAAACAT	CAG	intron_ctrl_pombe_7	intron_ctrl_pombe_2
double endogenous intron control	ACGCGAGTCCAA	0	0	0	0	TACGTTAAACAATACGAGGCACTTACTCCGACGCGAGTCCAATTTGTGTATCCCTATTGTTATTTTTTATAGTGTAACCTAGTGTTCTGAAACTGTGATCAGTTACCATTCTATACTCTTTGACCAATAAAAACGGACTGTTATAAGTCTGATTAGAAGCAATCAAATTGAAGTGTTTTTATTATCACTCTTTAGTAAAACCTGGAGTTCGCTATTCCTATTGTAGTTTT	1	1	6	39	58	105	132	151	GTATCCCTATTGTTATTTTTTATAGTGTAACCTAGTGTTCTGAAACTGTGATCAG	GTCTGATTAGAAGCAATCAAATTGAAGTGTTTTTATTATCACTCTTTAG	GTATCCCTATTGTTATTTTTTATAGTGTAACCTAGTGTTCTGAAACTGTGATCAGTTACCATTCTATACTCTTTGACCAATAAAAACGGACTGTTATAAGTCTGATTAGAAGCAATCAAATTGAAGTGTTTTTATTATCACTCTTTAG	GTATCC	AGTGTTA	CAG	GTCTGA	TGTTTTT	TAG	intron_ctrl_pombe_10	intron_ctrl_pombe_3
double endogenous ss control	ACGCGGTAGCCA	0	0	0	0	TACGTTAAACAATACGAGGCACTTACTCCGACGCGGTAGCCAGGACGATTGTGACAGGTGTAAGCCTTACGAGCATATCACAGCCTTCGGTAATTTTTAAAGTTCCCCTTCTATACTCTATCACCAATAAAAACGGACTTTGGATTGTGAATTTGAGAATCAAACTTAAATATATCCTACATATCAAATTTGAGTTTCATCCTGGAGTTCGCTATTCCTATTGTAGTTTT	1	1	6	32	59	102	138	151	ATTGTGACAGGTGTAAGCCTTACGAGCATATCACAGCCTTCGGTAATTTTTAAAGT	ATTGTGAATTTGAGAATCAAACTTAAATATATCCTACATATCAAATTTGAGT	ATTGTGACAGGTGTAAGCCTTACGAGCATATCACAGCCTTCGGTAATTTTTAAAGTTCCCCTTCTATACTCTATCACCAATAAAAACGGACTTTGGATTGTGAATTTGAGAATCAAACTTAAATATATCCTACATATCAAATTTGAGT	ATTGTG	CATATCA	AGT	ATTGTG	CATATCA	AGT	ss_ctrl_synthetic_5	ss_ctrl_cerevisiae_1
double intron	ACGCGTAATCGA	0.961638	0	0	0	TACGTTAAACAATACGAGGCACTTACTCCGACGCGTAATCGAGGGCGGTAAGTATCCTATCATATTAAGTGAGCTAGAACCGAATTAGTATACTAACATTTATAATACAGTACACCTCTACGACCAATAAAAACGGACTGTACTCTATTGTAAGTTATATCTCATTGGATTTACTTCCTAATTCTAACTATTTAGGATCCCCTGGAGTTCGCTATTCCTATTGTAGTTTT	1	0.0383618	6	49	66	108	135	151	GTAAGTATCCTATCATATTAAGTGAGCTAGAACCGAATTAGTATACTAACATTTATAATACAG	GTAAGTTATATCTCATTGGATTTACTTCCTAATTCTAACTATTTAG	GTAAGTATCCTATCATATTAAGTGAGCTAGAACCGAATTAGTATACTAACATTTATAATACAGTACACCTCTACGACCAATAAAAACGGACTGTACTCTATTGTAAGTTATATCTCATTGGATTTACTTCCTAATTCTAACTATTTAG	GTAAGT	TACTAAC	CAG	GTAAGT	CCTAATG	TAG	cerevisiae_5	pombe_8		0.922189
double endogenous ss control	ACGCTCATCGAA	0	0	0	0	TACGTTAAACAATACGAGGCACTTACTCCGACGCTCATCGAATTCTGATTGTGATTTTGATCGGACATTGTTTTTTTAATCATATCACTAACTGTATTAAGTTGTACATTCTATACTCTAGGACCAACGAATTATTGTGACAGGATATTTTCAACACAGTAACGTAGAATCATATCATAACACGAAACTTAAAGTGACACCCTGGAGTTCGCTATTCCTATTGTAGTTTT	1	1	6	39	58	92	129	151	ATTGTGATTTTGATCGGACATTGTTTTTTTAATCATATCACTAACTGTATTAAGT	ATTGTGACAGGATATTTTCAACACAGTAACGTAGAATCATATCATAACACGAAACTTAAAGT	ATTGTGATTTTGATCGGACATTGTTTTTTTAATCATATCACTAACTGTATTAAGTTGTACATTCTATACTCTAGGACCAACGAATTATTGTGACAGGATATTTTCAACACAGTAACGTAGAATCATATCATAACACGAAACTTAAAGT	ATTGTG	CATATCA	AGT	ATTGTG	CATATCA	AGT	ss_ctrl_pombe_10	ss_ctrl_cerevisiae_4
double intron	ACGGAAACATTG	1	0	0	0	TACGTTAAACAATACGAGGCACTTACTCCGACGGAAACATTGTTTGGGTCTGTAATACGAGAATCAAACTTAAATATATCCTATACTAACAATTTGTAGTTCATATTATTCTATACTCTCTGACCAATAAAAACGGACTGTACTTTCAAAATTAGCGGGTACGTTTTTTTTTTTTTTTTTGCACTAACAAAACAGACGGCCCTGGAGTTCGCTATTCCTATTGTAGTTTT	1	0	6	42	55	117	135	151	GTCTGTAATACGAGAATCAAACTTAAATATATCCTATACTAACAATTTGTAG	GTACGTTTTTTTTTTTTTTTTTGCACTAACAAAACAG	GTCTGTAATACGAGAATCAAACTTAAATATATCCTATACTAACAATTTGTAGTTCATATTATTCTATACTCTCTGACCAATAAAAACGGACTGTACTTTCAAAATTAGCGGGTACGTTTTTTTTTTTTTTTTTGCACTAACAAAACAG	GTCTGT	TACTAAC	TAG	GTACGT	TTTTGCA	CAG	cerevisiae_1	pombe_7		1
double endogenous ss control	ACGGATATTTAC	0	0	0	0	TACGTTAAACAATACGAGGCACTTACTCCGACGGATATTTACAGCGGATTGTGTTTTTTTTTTTTCATATCACTAACAAAAAGTATAGCTCTGTAGTTGTTTTCATTATTCTATACTCTACGACCAATAAACGGAAATTGTGTTTTGAATTATTCCCCCACTTTTTTTTTGTTCGTGGTCATATCAGTGAATAGTGTTTACCTGGAGTTCGCTATTCCTATTGTAGTTTT	1	1	6	24	40	95	138	151	ATTGTGTTTTTTTTTTTTCATATCACTAACAAAAAGT	ATTGTGTTTTGAATTATTCCCCCACTTTTTTTTTGTTCGTGGTCATATCAGTGAATAGT	ATTGTGTTTTTTTTTTTTCATATCACTAACAAAAAGTATAGCTCTGTAGTTGTTTTCATTATTCTATACTCTACGACCAATAAACGGAAATTGTGTTTTGAATTATTCCCCCACTTTTTTTTTGTTCGTGGTCATATCAGTGAATAGT	ATTGTG	CATATCA	AGT	ATTGTG	CATATCA	AGT	ss_ctrl_pombe_7	ss_ctrl_cerevisiae_7
double endogenous ss control	ACGGATCCGCCT	0	0	0	0	TACGTTAAACAATACGAGGCACTTACTCCGACGGATCCGCCTTACCCATTGTGCCGGTGAATCCTAATATATTCATATCATTCGCTCGACGTATTTTTAAAGTTTCAATTCTATACTCTACGACCAATAAAAACGGACGATCGATTGTGAAAATCAAGAAAATTGTAGTACATATCACTAACTTGAATTCGCAGTATTAACCTGGAGTTCGCTATTCCTATTGTAGTTTT	1	1	6	32	59	102	129	151	ATTGTGCCGGTGAATCCTAATATATTCATATCATTCGCTCGACGTATTTTTAAAGT	ATTGTGAAAATCAAGAAAATTGTAGTACATATCACTAACTTGAATTCGCAGT	ATTGTGCCGGTGAATCCTAATATATTCATATCATTCGCTCGACGTATTTTTAAAGTTTCAATTCTATACTCTACGACCAATAAAAACGGACGATCGATTGTGAAAATCAAGAAAATTGTAGTACATATCACTAACTTGAATTCGCAGT	ATTGTG	CATATCA	AGT	ATTGTG	CATATCA	AGT	ss_ctrl_synthetic_4	ss_ctrl_pombe_4
double endogenous ss control	ACGGCAGGAAAA	0	0	0	0	TACGTTAAACAATACGAGGCACTTACTCCGACGGCAGGAAAATAAGGATTGTGATTATCAGTTTTTTACTTCATATCACTAACATAAATAGTCTTGCTGTTTTCATTATTCTATACTCTCTGACCAATAAAAACGGACTGTACTCTAATATTGTGTATCTGTCAAGGGATTTACTTCATATCACTAACTATTAGTGTTGCCCTGGAGTTCGCTATTCCTATTGTAGTTTT	4	1	6	30	48	108	135	151	ATTGTGATTATCAGTTTTTTACTTCATATCACTAACATAAATAGT	ATTGTGTATCTGTCAAGGGATTTACTTCATATCACTAACTATTAGT	ATTGTGATTATCAGTTTTTTACTTCATATCACTAACATAAATAGTCTTGCTGTTTTCATTATTCTATACTCTCTGACCAATAAAAACGGACTGTACTCTAATATTGTGTATCTGTCAAGGGATTTACTTCATATCACTAACTATTAGT	ATTGTG	CATATCA	AGT	ATTGTG	CATATCA	AGT	ss_ctrl_pombe_5	ss_ctrl_pombe_8
double endogenous ss control	ACGGCGTTAAGG	0	0	0	0	TACGTTAAACAATACGAGGCACTTACTCCGACGGCGTTAAGGATAATATTGTGTTTCATTTCAAGGATAGCCTTTGAATCAATTCATATCAAATACTTAGTTTTATTATTCTATACTCTATCACCAATAAAAACGGACTGTACTTTCTTACTATTGTGTTCTGTTATAATTATATCATATCACTAACGTTATAGTCCATTCCTGGAGTTCGCTATTCCTATTGTAGTTTT	1	1	6	43	57	111	134	151	ATTGTGTTTCATTTCAAGGATAGCCTTTGAATCAATTCATATCAAATACTTAGT	ATTGTGTTCTGTTATAATTATATCATATCACTAACGTTATAGT	ATTGTGTTTCATTTCAAGGATAGCCTTTGAATCAATTCATATCAAATACTTAGTTTTATTATTCTATACTCTATCACCAATAAAAACGGACTGTACTTTCTTACTATTGTGTTCTGTTATAATTATATCATATCACTAACGTTATAGT	ATTGTG	CATATCA	AGT	ATTGTG	CATATCA	AGT	ss_ctrl_cerevisiae_2	ss_ctrl_pombe_6
double endogenous ss control	ACGGCTTCAGAA	0	0	0	0	TACGTTAAACAATACGAGGCACTTACTCCGACGGCTTCAGAATTAGTATTGTGACCAACAATCAACCAGACCACATATCAAGTGGTGACCCTATTTTTAAAGTCACTCTTCTATACTCTATAACCAATAAAAACGGACTTTGGATTGTGAATATCAGAATCAAACTTAAATATATCCTACATATCAAATTTGAGTTTCATCCTGGAGTTCGCTATTCCTATTGTAGTTTT	1	1	6	32	59	102	138	151	ATTGTGACCAACAATCAACCAGACCACATATCAAGTGGTGACCCTATTTTTAAAGT	ATTGTGAATATCAGAATCAAACTTAAATATATCCTACATATCAAATTTGAGT	ATTGTGACCAACAATCAACCAGACCACATATCAAGTGGTGACCCTATTTTTAAAGTCACTCTTCTATACTCTATAACCAATAAAAACGGACTTTGGATTGTGAATATCAGAATCAAACTTAAATATATCCTACATATCAAATTTGAGT	ATTGTG	CATATCA	AGT	ATTGTG	CATATCA	AGT	ss_ctrl_synthetic_1	ss_ctrl_cerevisiae_1
double endogenous intron control	ACGGGCACAAGG	0	0	0	0	TACGTTAAACAATACGAGGCACTTACTCCGACGGGCACAAGGGGAACGTCTGTAAATCAGGTTGTCTCTTGATCTTTAGCACGAGTCATTACTACTAACACTAGTAGAAGTGATACTCTATAACCAATAAAAACGGACTGTACTTTGTGTGTGTGTAATTTACTATAATTCTAAACTTTGACTAGCGTAGTCTAGGTATTCCTGGAGTTCGCTATTCCTATTGTAGTTTT	1	1	6	51	66	109	133	151	GTCTGTAAATCAGGTTGTCTCTTGATCTTTAGCACGAGTCATTACTACTAACACTAGTAGAAG	GTGTGTAATTTACTATAATTCTAAACTTTGACTAGCGTAGTCTAG	GTCTGTAAATCAGGTTGTCTCTTGATCTTTAGCACGAGTCATTACTACTAACACTAGTAGAAGTGATACTCTATAACCAATAAAAACGGACTGTACTTTGTGTGTGTGTAATTTACTATAATTCTAAACTTTGACTAGCGTAGTCTAG	GTCTGT	TACTAAC	AAG	GTGTGT	ACTTTGA	TAG	intron_ctrl_cerevisiae_9	intron_ctrl_pombe_5
double endogenous intron control	ACGGGCTAACCT	0	0	0	0	TACGTTAAACAATACGAGGCACTTACTCCGACGGGCTAACCTGCTACGTAAGTACTCGACACAAATACTAACAGGAGTAGTAAAATACGGATATATTGGTTGAGCCTAGACACTACTCTTTGACCAATAAAAACGGACTGTACTTTTGATCGTAAGTTTTAATCTTTTGATAGGAAACATTATTAAATTTATCAGTAATCCCTGGAGTTCGCTATTCCTATTGTAGTTTT	1	1	6	24	65	110	132	151	GTAAGTACTCGACACAAATACTAACAGGAGTAGTAAAATACGGATATATTGGTTGAGCCTAG	GTAAGTTTTAATCTTTTGATAGGAAACATTATTAAATTTATCAG	GTAAGTACTCGACACAAATACTAACAGGAGTAGTAAAATACGGATATATTGGTTGAGCCTAGACACTACTCTTTGACCAATAAAAACGGACTGTACTTTTGATCGTAAGTTTTAATCTTTTGATAGGAAACATTATTAAATTTATCAG	GTAAGT	TACTAAC	TAG	GTAAGT	GAAACAT	CAG	intron_ctrl_cerevisiae_6	intron_ctrl_pombe_2
double endogenous ss control	ACGGGGTTTACC	0	0	0	0	TACGTTAAACAATACGAGGCACTTACTCCGACGGGGTTTACCTGGCGATTGTGATCCTATCATATTATCTGAGCTAGAACCGAATTAGTACATATCAATTTATAATAAGTTACACCTCTATAACCAATCGCGATTGTGATCCTATCATATTAGGTGAGCTAGAACCGAATTAGTACATATCAATTTATAATAAGTTACACCCTGGAGTTCGCTATTCCTATTGTAGTTTT	1	1	6	49	66	91	134	151	ATTGTGATCCTATCATATTATCTGAGCTAGAACCGAATTAGTACATATCAATTTATAATAAGT	ATTGTGATCCTATCATATTAGGTGAGCTAGAACCGAATTAGTACATATCAATTTATAATAAGT	ATTGTGATCCTATCATATTATCTGAGCTAGAACCGAATTAGTACATATCAATTTATAATAAGTTACACCTCTATAACCAATCGCGATTGTGATCCTATCATATTAGGTGAGCTAGAACCGAATTAGTACATATCAATTTATAATAAGT	ATTGTG	CATATCA	AGT	ATTGTG	CATATCA	AGT	ss_ctrl_cerevisiae_5	ss_ctrl_cerevisiae_5
double endogenous intron control	ACGGTCCCTGTA					TACGTTAAACAATACGAGGCACTTACTCCGACGGTCCCTGTATTAAAGTAAGTCTTGCTTCTTTTACTTACCATTAAGTGTAGCTTGTGCGACTAACGTTAAGTAGGTTTATATACTCTATCACCAATAAAAACGGACTGTACTGTAAGGTAAGTTAGTTCGGTCTCAGATATTCACCTAATATTTCTCTAATAGTTATACCTGGAGTTCGCTATTCCTATTGTAGTTTT	4		6	49	62	108	135	151	GTAAGTCTTGCTTCTTTTACTTACCATTAAGTGTAGCTTGTGCGACTAACGTTAAGTAG	GTAAGTTAGTTCGGTCTCAGATATTCACCTAATATTTCTCTAATAG	GTAAGTCTTGCTTCTTTTACTTACCATTAAGTGTAGCTTGTGCGACTAACGTTAAGTAGGTTTATATACTCTATCACCAATAAAAACGGACTGTACTGTAAGGTAAGTTAGTTCGGTCTCAGATATTCACCTAATATTTCTCTAATAG	GTAAGT	GACTAAC	TAG	GTAAGT	CCTAATG	TAG	intron_ctrl_cerevisiae_7	intron_ctrl_pombe_8
double intron	ACGTACACTCCG	0	0	0	0	TACGTTAAACAATACGAGGCACTTACTCCGACGTACACTCCGTTCTGGTCTGCATTAAGATCGGACATTGTTTTTTTAATAGTGTTACTAACTGTATTACAGTGTACATTCTATACTCTATAACCAATAAAAACGTTCTGGTACGCATTAAGATCGGACATTGTTTTTTTAATAGTGTTACTAACTGTATTACAGTGTACCCTGGAGTTCGCTATTCCTATTGTAGTTTT	4	1	6	39	58	99	132	151	GTCTGCATTAAGATCGGACATTGTTTTTTTAATAGTGTTACTAACTGTATTACAG	GTACGCATTAAGATCGGACATTGTTTTTTTAATAGTGTTACTAACTGTATTACAG	GTCTGCATTAAGATCGGACATTGTTTTTTTAATAGTGTTACTAACTGTATTACAGTGTACATTCTATACTCTATAACCAATAAAAACGTTCTGGTACGCATTAAGATCGGACATTGTTTTTTTAATAGTGTTACTAACTGTATTACAG	GTCTGC	AGTGTTA	CAG	GTACGC	AGTGTTA	CAG	pombe_10	pombe_10
double endogenous ss control	ACGTACTCCGAT	0	0	0	0	TACGTTAAACAATACGAGGCACTTACTCCGACGTACTCCGATAGAAAATTGTGCTGTCTGCACACGAATTAGAGTTCTTTAAGCATATCAGATCAAAAGTAAAGTTTTAACTATACTCTAAGACCAATAAAAACGTTCTGATTGTGATTTTGATCGGACATTGTTTTTTTAATCATATCACTAACTGTATTAAGTTGTACCCTGGAGTTCGCTATTCCTATTGTAGTTTT	4	1	6	42	61	99	132	151	ATTGTGCTGTCTGCACACGAATTAGAGTTCTTTAAGCATATCAGATCAAAAGTAAAGT	ATTGTGATTTTGATCGGACATTGTTTTTTTAATCATATCACTAACTGTATTAAGT	ATTGTGCTGTCTGCACACGAATTAGAGTTCTTTAAGCATATCAGATCAAAAGTAAAGTTTTAACTATACTCTAAGACCAATAAAAACGTTCTGATTGTGATTTTGATCGGACATTGTTTTTTTAATCATATCACTAACTGTATTAAGT	ATTGTG	CATATCA	AGT	ATTGTG	CATATCA	AGT	ss_ctrl_cerevisiae_3	ss_ctrl_pombe_10
double intron	ACGTAGAGGGCT	0	0	0	0	TACGTTAAACAATACGAGGCACTTACTCCGACGTAGAGGGCTTATTCGTCTGTGGTAACATCGATCAAAATCTTACTAACTAGATTTGTTTAATTTTTAATAGAAGATTTCTATACTCTATTACCAAGGGTATTTATATTTAAGCATTTGAAATTGCAAAGTGCAAACCGTATCTAAATACTAACAGCTGTAATAGCCGACCTGGAGTTCGCTATTCCTATTGTAGTTTT	4	1	6	32	59	92	137	151	GTCTGTGGTAACATCGATCAAAATCTTACTAACTAGATTTGTTTAATTTTTAATAG	TTATATTTAAGCATTTGAAATTGCAAAGTGCAAACCGTATCTAAATACTAACAGCTGTAATA	GTCTGTGGTAACATCGATCAAAATCTTACTAACTAGATTTGTTTAATTTTTAATAGAAGATTTCTATACTCTATTACCAAGGGTATTTATATTTAAGCATTTGAAATTGCAAAGTGCAAACCGTATCTAAATACTAACAGCTGTAATA	GTCTGT	TACTAAC	TAG	TTATAT	TACTAAC	ATA	synthetic_2	cerevisiae_10
double intron	ACGTCCGTTATT	0	0	0.912622	0	TACGTTAAACAATACGAGGCACTTACTCCGACGTCCGTTATTGACCTGTACGTGCTAAAGCATTTGCCCATTGAGTGCAATCCTAACCTTTTGTAGGCTTGTTCATTATTCTATACTCTAAGACCAAATAAAGTATATTGTAATTCCAATAAGCAGATCATCTTTTTTAAGCCGTCATACTAACCGCCTTTGAAGGGAATCCTGGAGTTCGCTATTCCTATTGTAGTTTT	1	0.0873777	6	34	52	91	136	151	GTACGTGCTAAAGCATTTGCCCATTGAGTGCAATCCTAACCTTTTGTAG	GTATATTGTAATTCCAATAAGCAGATCATCTTTTTTAAGCCGTCATACTAACCGCCTTTGAAG	GTACGTGCTAAAGCATTTGCCCATTGAGTGCAATCCTAACCTTTTGTAGGCTTGTTCATTATTCTATACTCTAAGACCAAATAAAGTATATTGTAATTCCAATAAGCAGATCATCTTTTTTAAGCCGTCATACTAACCGCCTTTGAAG	GTACGT	TGCAATC	TAG	GTATAT	TACTAAC	AAG	pombe_1	cerevisiae_9			0.798748
double endogenous intron control	ACGTCGACAAAA	1	0	0	0	TACGTTAAACAATACGAGGCACTTACTCCGACGTCGACAAAAGAAAAGTAAGTATACTCTATCACGAAAAACCCTTAACCCGAATACTAACATTCGAATACGATAATAGGTGTAACTCTATCACCAATAAAAACGGACTGTTATAAGTTTGATTAGAAGCAATCAAATTGAAATATTTTTATTATCACTCTTTAGTAAAACCTGGAGTTCGCTATTCCTATTGTAGTTTT	1	0	6	43	65	105	132	151	GTAAGTATACTCTATCACGAAAAACCCTTAACCCGAATACTAACATTCGAATACGATAATAG	GTTTGATTAGAAGCAATCAAATTGAAATATTTTTATTATCACTCTTTAG	GTAAGTATACTCTATCACGAAAAACCCTTAACCCGAATACTAACATTCGAATACGATAATAGGTGTAACTCTATCACCAATAAAAACGGACTGTTATAAGTTTGATTAGAAGCAATCAAATTGAAATATTTTTATTATCACTCTTTAG	GTAAGT	TACTAAC	TAG	GTTTGA	TGTTTTT	TAG	intron_ctrl_cerevisiae_4	intron_ctrl_pombe_3
double intron	ACGTGAGAATAT	0	0	0	0	TACGTTAAACAATACGAGGCACTTACTCCGACGTGAGAATATTAAGGGTGTGTATTAAGAGTTTTTTACTTACTTTGACTAACATAAATTAGCTTGCTGTTTTCATTATTCTATACTCTGTGACCAATAAAAACGGACTGTGACCTGTAAGTGCTAAAGCATTTGCCCATTGAGTGCAATCCTAACCTTTTGTAGGCAGGCCTGGAGTTCGCTATTCCTATTGTAGTTTT	1	1	6	30	48	105	133	151	GTGTGTATTAAGAGTTTTTTACTTACTTTGACTAACATAAATTAG	GTAAGTGCTAAAGCATTTGCCCATTGAGTGCAATCCTAACCTTTTGTAG	GTGTGTATTAAGAGTTTTTTACTTACTTTGACTAACATAAATTAGCTTGCTGTTTTCATTATTCTATACTCTGTGACCAATAAAAACGGACTGTGACCTGTAAGTGCTAAAGCATTTGCCCATTGAGTGCAATCCTAACCTTTTGTAG	GTGTGT	ACTTTGA	TAG	GTAAGT	TGCAATC	TAG	pombe_5	pombe_1
double endogenous ss control	ACGTGATCTTGT	0	0	0	0	TACGTTAAACAATACGAGGCACTTACTCCGACGTGATCTTGTTTTGGATTGTGAATATAAGAATCAAACTTAAATATATCCTACATATCAAATTTGAGTTTCATATTATTCTATACTCTAGGACCAATAAAAACGGACTTTGGATTGTGAATATAAGAATCAAACTTAAATATATCCTACATATCAAATTTGAGTTTCATCCTGGAGTTCGCTATTCCTATTGTAGTTTT	1	1	6	42	55	102	138	151	ATTGTGAATATAAGAATCAAACTTAAATATATCCTACATATCAAATTTGAGT	ATTGTGAATATAAGAATCAAACTTAAATATATCCTACATATCAAATTTGAGT	ATTGTGAATATAAGAATCAAACTTAAATATATCCTACATATCAAATTTGAGTTTCATATTATTCTATACTCTAGGACCAATAAAAACGGACTTTGGATTGTGAATATAAGAATCAAACTTAAATATATCCTACATATCAAATTTGAGT	ATTGTG	CATATCA	AGT	ATTGTG	CATATCA	AGT	ss_ctrl_cerevisiae_1	ss_ctrl_cerevisiae_1
double endogenous ss control	ACGTGCAACGCG	0	0	0	0	TACGTTAAACAATACGAGGCACTTACTCCGACGTGCAACGCGTTTGGATTGTGAATCTGAGAATCAAACTTAAATATATCCTACATATCAAATTTGAGTTTCATATTATTCTATACTCTATTACCAAATAAAATTGTGTGAGGTTCCAATAAGCAGATCCTGTTTTTTAAGCCGTCACATATCACGCCTTTGAGTGGAATCCTGGAGTTCGCTATTCCTATTGTAGTTTT	1	1	6	42	55	91	136	151	ATTGTGAATCTGAGAATCAAACTTAAATATATCCTACATATCAAATTTGAGT	ATTGTGTGAGGTTCCAATAAGCAGATCCTGTTTTTTAAGCCGTCACATATCACGCCTTTGAGT	ATTGTGAATCTGAGAATCAAACTTAAATATATCCTACATATCAAATTTGAGTTTCATATTATTCTATACTCTATTACCAAATAAAATTGTGTGAGGTTCCAATAAGCAGATCCTGTTTTTTAAGCCGTCACATATCACGCCTTTGAGT	ATTGTG	CATATCA	AGT	ATTGTG	CATATCA	AGT	ss_ctrl_cerevisiae_1	ss_ctrl_cerevisiae_9
double endogenous ss control	ACGTGCTCCAGG	0	0	0	0	TACGTTAAACAATACGAGGCACTTACTCCGACGTGCTCCAGGCCGTAATTGTGCTTTCTGTCTGCTCGCAAAGCATATCAGTGCGGTCAACCATTTTTAAAGTAGCGCTTCTATACTCTATCACCAATAAAAACATAACATTGTGTACCTGTTGGAGCATTAGAAAGACTTAGACATATCACTAACCAATTCAGTCAAAACCTGGAGTTCGCTATTCCTATTGTAGTTTT	1	1	6	32	59	98	133	151	ATTGTGCTTTCTGTCTGCTCGCAAAGCATATCAGTGCGGTCAACCATTTTTAAAGT	ATTGTGTACCTGTTGGAGCATTAGAAAGACTTAGACATATCACTAACCAATTCAGT	ATTGTGCTTTCTGTCTGCTCGCAAAGCATATCAGTGCGGTCAACCATTTTTAAAGTAGCGCTTCTATACTCTATCACCAATAAAAACATAACATTGTGTACCTGTTGGAGCATTAGAAAGACTTAGACATATCACTAACCAATTCAGT	ATTGTG	CATATCA	AGT	ATTGTG	CATATCA	AGT	ss_ctrl_synthetic_3	ss_ctrl_pombe_9
double intron	ACGTGCTGGCGA	0.988797	0	0	0.00278922	TACGTTAAACAATACGAGGCACTTACTCCGACGTGCTGGCGAGGGCGGTAAGTATCCTATCATATTATTTGAGCTAGAACCGAATTAGTATACTAACATTTATAATACAGTACACCTCTATAACCAATAAAAACGGACTGTACTTTACTTTGTAAGTGAAAGTTTTTGAGTACGAAACATCTAACTTTATTACAGATATTCCTGGAGTTCGCTATTCCTATTGTAGTTTT	1	0.00841346	6	49	66	110	132	151	GTAAGTATCCTATCATATTATTTGAGCTAGAACCGAATTAGTATACTAACATTTATAATACAG	GTAAGTGAAAGTTTTTGAGTACGAAACATCTAACTTTATTACAG	GTAAGTATCCTATCATATTATTTGAGCTAGAACCGAATTAGTATACTAACATTTATAATACAGTACACCTCTATAACCAATAAAAACGGACTGTACTTTACTTTGTAAGTGAAAGTTTTTGAGTACGAAACATCTAACTTTATTACAG	GTAAGT	TACTAAC	CAG	GTAAGT	GAAACAT	CAG	cerevisiae_5	pombe_2		0.922189
double intron	ACGTTGACACAC	0	0.0128205	0	0	TACGTTAAACAATACGAGGCACTTACTCCGACGTTGACACACCCGTAGTATCTCTTATTGTCTGCTCGCAAAGTACTAACGTGCGGTCAACCATTTTTAATAGAGCGCTTCTATACTCTATAACCAATAAACGGAAGTAAGTTTTTGAATTACGCCCCCACTTTTTTTTTGTTCCTGGTGACTAACTTGAATTAGGTTTACCTGGAGTTCGCTATTCCTATTGTAGTTTT	1	0.987179	6	32	59	95	138	151	GTATCTCTTATTGTCTGCTCGCAAAGTACTAACGTGCGGTCAACCATTTTTAATAG	GTAAGTTTTTGAATTACGCCCCCACTTTTTTTTTGTTCCTGGTGACTAACTTGAATTAG	GTATCTCTTATTGTCTGCTCGCAAAGTACTAACGTGCGGTCAACCATTTTTAATAGAGCGCTTCTATACTCTATAACCAATAAACGGAAGTAAGTTTTTGAATTACGCCCCCACTTTTTTTTTGTTCCTGGTGACTAACTTGAATTAG	GTATCT	TACTAAC	TAG	GTAAGT	GACTAAC	TAG	synthetic_3	cerevisiae_7			0
double endogenous intron control	ACTAACCTTTTC	0	0	0	0	TACGTTAAACAATACGAGGCACTTACTCCGACTAACCTTTTCTGTCTGTGTGTAATTTACTATAATTCTAAACTTTGACTAGCGTAGTCTAGGTATTTGTTTTCATTATTCTATACTCTATTACCAATAAAAACGGACTGTACTTTTGATCGTAAGTTTTAATCTTTTGATAGGAAACATTATTAAATATATCAGTAATCCCTGGAGTTCGCTATTCCTATTGTAGTTTT	1	1	6	30	48	110	132	151	GTGTGTAATTTACTATAATTCTAAACTTTGACTAGCGTAGTCTAG	GTAAGTTTTAATCTTTTGATAGGAAACATTATTAAATATATCAG	GTGTGTAATTTACTATAATTCTAAACTTTGACTAGCGTAGTCTAGGTATTTGTTTTCATTATTCTATACTCTATTACCAATAAAAACGGACTGTACTTTTGATCGTAAGTTTTAATCTTTTGATAGGAAACATTATTAAATATATCAG	GTGTGT	ACTTTGA	TAG	GTAAGT	GAAACAT	CAG	intron_ctrl_pombe_5	intron_ctrl_pombe_2
double endogenous intron control	ACTACATTGTTA	0	0.934545	0	0	TACGTTAAACAATACGAGGCACTTACTCCGACTACATTGTTATTAAAGTAAGTCTTGCTTCTTTTACTTACCATTACGTGTAGCTTGTGCGACTAACGTTAAGTAGGTTTATATACTCTGTGACCAATTAAAAGTAAGTATACTCTGTGATCAAAAACCCTTAACCCGAATACTAACATTCGAATACGATAATAGGTGTACCTGGAGTTCGCTATTCCTATTGTAGTTTT	1	0.0654545	6	49	62	92	129	151	GTAAGTCTTGCTTCTTTTACTTACCATTACGTGTAGCTTGTGCGACTAACGTTAAGTAG	GTAAGTATACTCTGTGATCAAAAACCCTTAACCCGAATACTAACATTCGAATACGATAATAG	GTAAGTCTTGCTTCTTTTACTTACCATTACGTGTAGCTTGTGCGACTAACGTTAAGTAGGTTTATATACTCTGTGACCAATTAAAAGTAAGTATACTCTGTGATCAAAAACCCTTAACCCGAATACTAACATTCGAATACGATAATAG	GTAAGT	GACTAAC	TAG	GTAAGT	TACTAAC	TAG	intron_ctrl_cerevisiae_7	intron_ctrl_cerevisiae_4
double endogenous ss control	ACTACCACAGCA	0	0	0	0	TACGTTAAACAATACGAGGCACTTACTCCGACTACCACAGCAGACATATTGTGGCAATAGCATTTGCCCATTGAGCATATCACTAACCTTTTGAGTGCGTGTTCATTATTCTATACTCTAAGACCAATAAAAACGGACTGTACTTTCAAAATTAGCGGATTGTGTTTTTTTTTTTTCATATCACTAACAAAAAGTCTGGCCCTGGAGTTCGCTATTCCTATTGTAGTTTT	1	1	6	34	52	117	135	151	ATTGTGGCAATAGCATTTGCCCATTGAGCATATCACTAACCTTTTGAGT	ATTGTGTTTTTTTTTTTTCATATCACTAACAAAAAGT	ATTGTGGCAATAGCATTTGCCCATTGAGCATATCACTAACCTTTTGAGTGCGTGTTCATTATTCTATACTCTAAGACCAATAAAAACGGACTGTACTTTCAAAATTAGCGGATTGTGTTTTTTTTTTTTCATATCACTAACAAAAAGT	ATTGTG	CATATCA	AGT	ATTGTG	CATATCA	AGT	ss_ctrl_pombe_1	ss_ctrl_pombe_7
double endogenous ss control	ACTAGATTCTGA	0	0	0	0	TACGTTAAACAATACGAGGCACTTACTCCGACTAGATTCTGAGACATATTGTGGCAATAGCATTTGCCCATTGAGCATATCACTAACCTTTTGAGTGCGTGTTCATTATTCTATACTCTACGACCAATAAAAACATAACATTGTGTACCTGTTGGAGCATTAGAAAGACTTAGACATATCACTAACCAATTCAGTCAAAACCTGGAGTTCGCTATTCCTATTGTAGTTTT	4	1	6	34	52	98	133	151	ATTGTGGCAATAGCATTTGCCCATTGAGCATATCACTAACCTTTTGAGT	ATTGTGTACCTGTTGGAGCATTAGAAAGACTTAGACATATCACTAACCAATTCAGT	ATTGTGGCAATAGCATTTGCCCATTGAGCATATCACTAACCTTTTGAGTGCGTGTTCATTATTCTATACTCTACGACCAATAAAAACATAACATTGTGTACCTGTTGGAGCATTAGAAAGACTTAGACATATCACTAACCAATTCAGT	ATTGTG	CATATCA	AGT	ATTGTG	CATATCA	AGT	ss_ctrl_pombe_1	ss_ctrl_pombe_9
double endogenous intron control	ACTAGGTCCGGC	0	0	0	0	TACGTTAAACAATACGAGGCACTTACTCCGACTAGGTCCGGCCTTACGTGTGTTGTTAAGGGCAGCTCCTCGCTACTAACACTCTCGCGCTGAGAATCGTTAGAATTTTTCTATACTCTACGACCAATAAAAACGGACTGTTATAAGTATAATTAGCTGCAATCAAATTGAAAAGTTTTTATTATCACTCTTTAGTAAAACCTGGAGTTCGCTATTCCTATTGTAGTTTT	4	1	6	32	59	105	132	151	GTGTGTTGTTAAGGGCAGCTCCTCGCTACTAACACTCTCGCGCTGAGAATCGTTAG	GTATAATTAGCTGCAATCAAATTGAAAAGTTTTTATTATCACTCTTTAG	GTGTGTTGTTAAGGGCAGCTCCTCGCTACTAACACTCTCGCGCTGAGAATCGTTAGAATTTTTCTATACTCTACGACCAATAAAAACGGACTGTTATAAGTATAATTAGCTGCAATCAAATTGAAAAGTTTTTATTATCACTCTTTAG	GTGTGT	TACTAAC	TAG	GTATAA	TGTTTTT	TAG	intron_ctrl_synthetic_3	intron_ctrl_pombe_3
double endogenous ss control	ACTATCCAGGCA	0	0	0	0	TACGTTAAACAATACGAGGCACTTACTCCGACTATCCAGGCAGGTATATTGTGTTAAGCATTTGAAAAGGCAAAGTGCAAACCGTATCTAAACATATCAAGCTGTAAGTGCCGAACTCTTTGACCAATAAACGGAAATTGTGTTTTGAATTATACCCCCACTTTTTTTTTGTTCCTGGTCATATCAATTAATAGTGTTTACCTGGAGTTCGCTATTCCTATTGTAGTTTT	1	1	6	51	65	95	138	151	ATTGTGTTAAGCATTTGAAAAGGCAAAGTGCAAACCGTATCTAAACATATCAAGCTGTAAGT	ATTGTGTTTTGAATTATACCCCCACTTTTTTTTTGTTCCTGGTCATATCAATTAATAGT	ATTGTGTTAAGCATTTGAAAAGGCAAAGTGCAAACCGTATCTAAACATATCAAGCTGTAAGTGCCGAACTCTTTGACCAATAAACGGAAATTGTGTTTTGAATTATACCCCCACTTTTTTTTTGTTCCTGGTCATATCAATTAATAGT	ATTGTG	CATATCA	AGT	ATTGTG	CATATCA	AGT	ss_ctrl_cerevisiae_10	ss_ctrl_cerevisiae_7
double endogenous ss control	ACTATTCGGAAT	0	0	0	0	TACGTTAAACAATACGAGGCACTTACTCCGACTATTCGGAATCGGAAATTGTGTTTTGAATTCTGCCCCCACTTTTTTTTTGTTCGTGGTCATATCAGTGAATAGTGTTTATATACTCTAGGACCAATAAAAACGGACTGTACTTTCAAAATTAGCGGATTGTGTTTTTTTTTTTTCATATCACTAACAAAAAGTTTGGCCCTGGAGTTCGCTATTCCTATTGTAGTTTT	4	1	6	49	62	117	135	151	ATTGTGTTTTGAATTCTGCCCCCACTTTTTTTTTGTTCGTGGTCATATCAGTGAATAGT	ATTGTGTTTTTTTTTTTTCATATCACTAACAAAAAGT	ATTGTGTTTTGAATTCTGCCCCCACTTTTTTTTTGTTCGTGGTCATATCAGTGAATAGTGTTTATATACTCTAGGACCAATAAAAACGGACTGTACTTTCAAAATTAGCGGATTGTGTTTTTTTTTTTTCATATCACTAACAAAAAGT	ATTGTG	CATATCA	AGT	ATTGTG	CATATCA	AGT	ss_ctrl_cerevisiae_7	ss_ctrl_pombe_7
double endogenous intron control	ACTCACCATCGT	0	0	0	0	TACGTTAAACAATACGAGGCACTTACTCCGACTCACCATCGTGTAAGGTAAGTTAGTTCGGTCTCAGATATTCACCTAAAGTTTCTCTAATAGTTATAGTTTTCATTATTCTATACTCTATTACCAATAAAAACAAGTTGTTTGTTCTAGTATTCGAAAGAATTTGGTTTATATTGGAACTAACGATAATTTTAGAGAACCCTGGAGTTCGCTATTCCTATTGTAGTTTT	1	1	6	33	49	98	136	151	GTAAGTTAGTTCGGTCTCAGATATTCACCTAAAGTTTCTCTAATAG	GTTTGTTCTAGTATTCGAAAGAATTTGGTTTATATTGGAACTAACGATAATTTTAG	GTAAGTTAGTTCGGTCTCAGATATTCACCTAAAGTTTCTCTAATAGTTATAGTTTTCATTATTCTATACTCTATTACCAATAAAAACAAGTTGTTTGTTCTAGTATTCGAAAGAATTTGGTTTATATTGGAACTAACGATAATTTTAG	GTAAGT	CCTAATG	TAG	GTTTGT	AACTAAC	TAG	intron_ctrl_pombe_8	intron_ctrl_cerevisiae_8
double endogenous ss control	ACTCACCCTACA	0	0	0	0	TACGTTAAACAATACGAGGCACTTACTCCGACTCACCCTACATATTCATTGTGGGCGCCATCGATCAAAATCTCATATCATAGATTTGTTTAATTTTTAAAGTAAGATTTCTATACTCTTTGACCAATAAAAACGGACTGTACTTTACTTTATTGTGGAAAGTTTTTGAGTATCATATCACTAACTTTATTAAGTATATTCCTGGAGTTCGCTATTCCTATTGTAGTTTT	1	1	6	32	59	110	132	151	ATTGTGGGCGCCATCGATCAAAATCTCATATCATAGATTTGTTTAATTTTTAAAGT	ATTGTGGAAAGTTTTTGAGTATCATATCACTAACTTTATTAAGT	ATTGTGGGCGCCATCGATCAAAATCTCATATCATAGATTTGTTTAATTTTTAAAGTAAGATTTCTATACTCTTTGACCAATAAAAACGGACTGTACTTTACTTTATTGTGGAAAGTTTTTGAGTATCATATCACTAACTTTATTAAGT	ATTGTG	CATATCA	AGT	ATTGTG	CATATCA	AGT	ss_ctrl_synthetic_2	ss_ctrl_pombe_2
double endogenous ss control	ACTCACGTCCTT	0	0	0	0	TACGTTAAACAATACGAGGCACTTACTCCGACTCACGTCCTTATAGAATTGTGATCTGATTTTTGCTTTTGTATTCATAGAAGTACATATCATAGTAAAGAGTGCTAATTCTATACTCTCTGACCAATAAAAACATAACATTGTGTACCTGTTGGAGCATTAGAAAGACTTAGACATATCACTAACCAATTCAGTCAAAACCTGGAGTTCGCTATTCCTATTGTAGTTTT	4	1	6	44	59	98	133	151	ATTGTGATCTGATTTTTGCTTTTGTATTCATAGAAGTACATATCATAGTAAAGAGT	ATTGTGTACCTGTTGGAGCATTAGAAAGACTTAGACATATCACTAACCAATTCAGT	ATTGTGATCTGATTTTTGCTTTTGTATTCATAGAAGTACATATCATAGTAAAGAGTGCTAATTCTATACTCTCTGACCAATAAAAACATAACATTGTGTACCTGTTGGAGCATTAGAAAGACTTAGACATATCACTAACCAATTCAGT	ATTGTG	CATATCA	AGT	ATTGTG	CATATCA	AGT	ss_ctrl_cerevisiae_8	ss_ctrl_pombe_9
double intron	ACTCAGTGCGAA	0	0	0	0	TACGTTAAACAATACGAGGCACTTACTCCGACTCAGTGCGAATATTCGTACGTGGTAACATCGATCAAAATCTTACTAACTAGATTTGTTTAATTTTTAATAGAAGATTTCTATACTCTAAGACCAATAAAAACGGACGGTAGGTACTAACGTAAGCCTTACGAGTACTAACCAGCCTTCGGTAATTTTTAATAGTCCCCCCTGGAGTTCGCTATTCCTATTGTAGTTTT	4	1	6	32	59	98	124	151	GTACGTGGTAACATCGATCAAAATCTTACTAACTAGATTTGTTTAATTTTTAATAG	GTAGGTACTAACGTAAGCCTTACGAGTACTAACCAGCCTTCGGTAATTTTTAATAG	GTACGTGGTAACATCGATCAAAATCTTACTAACTAGATTTGTTTAATTTTTAATAGAAGATTTCTATACTCTAAGACCAATAAAAACGGACGGTAGGTACTAACGTAAGCCTTACGAGTACTAACCAGCCTTCGGTAATTTTTAATAG	GTACGT	TACTAAC	TAG	GTAGGT	TACTAAC	TAG	synthetic_2	synthetic_5
double endogenous ss control	ACTCCATTTGAG	0	0	0	0	TACGTTAAACAATACGAGGCACTTACTCCGACTCCATTTGAGCGGAAATTGTGTTTTGAATTATTCCCCCACTTTTTTTTTGTTCATAGTCATATCAATTAATAGTGTTTATATACTCTGTGACCAATAAAAACGTTCTGATTGTGATTTTGATCGGACATTGTTTTTTTAATCATATCACTAACTGTATTAAGTTGTACCCTGGAGTTCGCTATTCCTATTGTAGTTTT	1	1	6	49	62	99	132	151	ATTGTGTTTTGAATTATTCCCCCACTTTTTTTTTGTTCATAGTCATATCAATTAATAGT	ATTGTGATTTTGATCGGACATTGTTTTTTTAATCATATCACTAACTGTATTAAGT	ATTGTGTTTTGAATTATTCCCCCACTTTTTTTTTGTTCATAGTCATATCAATTAATAGTGTTTATATACTCTGTGACCAATAAAAACGTTCTGATTGTGATTTTGATCGGACATTGTTTTTTTAATCATATCACTAACTGTATTAAGT	ATTGTG	CATATCA	AGT	ATTGTG	CATATCA	AGT	ss_ctrl_cerevisiae_7	ss_ctrl_pombe_10
double intron	ACTCCCCGGAAA	0	0.724328	0.245139	0	TACGTTAAACAATACGAGGCACTTACTCCGACTCCCCGGAAATAAGGGTTTGTATTAAGAGTTTTTTACTTACTTTGACTAACATAAATTAGCTTGCTGTTTTCATTATTCTATACTCTAGGACCACTGGCGGTAAGTATCCTATCATATTAGGTGAGCTAGAACCGAATTAGTATACTAACATTTATAATACAGTACACCCTGGAGTTCGCTATTCCTATTGTAGTTTT	4	0.030533	6	30	48	91	134	151	GTTTGTATTAAGAGTTTTTTACTTACTTTGACTAACATAAATTAG	GTAAGTATCCTATCATATTAGGTGAGCTAGAACCGAATTAGTATACTAACATTTATAATACAG	GTTTGTATTAAGAGTTTTTTACTTACTTTGACTAACATAAATTAGCTTGCTGTTTTCATTATTCTATACTCTAGGACCACTGGCGGTAAGTATCCTATCATATTAGGTGAGCTAGAACCGAATTAGTATACTAACATTTATAATACAG	GTTTGT	ACTTTGA	TAG	GTAAGT	TACTAAC	CAG	pombe_5	cerevisiae_5			0.922189
double endogenous ss control	ACTCCTTCGGAT	0	0	0	0	TACGTTAAACAATACGAGGCACTTACTCCGACTCCTTCGGATAGCGGATTGTGTTTTTTTTTTTTCATATCACTAACAAAAAGTAGGGCTCTGTAGTTGTTTTCATTATTCTATACTCTGTGACCAATAAAAAGAAAATTGTGCTGTCTGCACACGAATTAGAGTTCTTTAAGCATATCAGATCAAAAGTAAAGTTTTAACCTGGAGTTCGCTATTCCTATTGTAGTTTT	1	1	6	24	40	96	132	151	ATTGTGTTTTTTTTTTTTCATATCACTAACAAAAAGT	ATTGTGCTGTCTGCACACGAATTAGAGTTCTTTAAGCATATCAGATCAAAAGTAAAGT	ATTGTGTTTTTTTTTTTTCATATCACTAACAAAAAGTAGGGCTCTGTAGTTGTTTTCATTATTCTATACTCTGTGACCAATAAAAAGAAAATTGTGCTGTCTGCACACGAATTAGAGTTCTTTAAGCATATCAGATCAAAAGTAAAGT	ATTGTG	CATATCA	AGT	ATTGTG	CATATCA	AGT	ss_ctrl_pombe_7	ss_ctrl_cerevisiae_3
double endogenous intron control	ACTCGACGTTAC	0	0	0	0	TACGTTAAACAATACGAGGCACTTACTCCGACTCGACGTTACCTAAAGTAAGTGTGTTCTAGGATAAAAGAAAAATCTTCGGGTACTAACAATTATCTTACATAGACACTCTATACTCTTTGACCAATAAAAACGGACTGTACTTTTGATCGTAAGTTTTAATCTTTTGATAGGAAACATTATTAAACGTATCAGTAATCCCTGGAGTTCGCTATTCCTATTGTAGTTTT	1	0.75	6	42	61	110	132	151	GTAAGTGTGTTCTAGGATAAAAGAAAAATCTTCGGGTACTAACAATTATCTTACATAG	GTAAGTTTTAATCTTTTGATAGGAAACATTATTAAACGTATCAG	GTAAGTGTGTTCTAGGATAAAAGAAAAATCTTCGGGTACTAACAATTATCTTACATAGACACTCTATACTCTTTGACCAATAAAAACGGACTGTACTTTTGATCGTAAGTTTTAATCTTTTGATAGGAAACATTATTAAACGTATCAG	GTAAGT	TACTAAC	TAG	GTAAGT	GAAACAT	CAG	intron_ctrl_cerevisiae_3	intron_ctrl_pombe_2
double endogenous ss control	ACTCGAGGTGTT	0	0	0	0	TACGTTAAACAATACGAGGCACTTACTCCGACTCGAGGTGTTTAAGGATTGTGATTACGAGTTTTTTACTTCATATCACTAACATAAATAGTCTTGCTGTTTTCATTATTCTATACTCTAGGACCAATAAAAACGGACGATCGATTGTGAAAATCAAGAAAATTGTAGTACATATCACTAACTTGAATTCGCAGTATTAACCTGGAGTTCGCTATTCCTATTGTAGTTTT	4	1	6	30	48	102	129	151	ATTGTGATTACGAGTTTTTTACTTCATATCACTAACATAAATAGT	ATTGTGAAAATCAAGAAAATTGTAGTACATATCACTAACTTGAATTCGCAGT	ATTGTGATTACGAGTTTTTTACTTCATATCACTAACATAAATAGTCTTGCTGTTTTCATTATTCTATACTCTAGGACCAATAAAAACGGACGATCGATTGTGAAAATCAAGAAAATTGTAGTACATATCACTAACTTGAATTCGCAGT	ATTGTG	CATATCA	AGT	ATTGTG	CATATCA	AGT	ss_ctrl_pombe_5	ss_ctrl_pombe_4
double endogenous ss control	ACTCGTGAGCAG	0	0	0	0	TACGTTAAACAATACGAGGCACTTACTCCGACTCGTGAGCAGAGAAAATTGTGCTGTCTGCACACGAATTAGAGTTCTTTAAGCATATCAGATCAAAAGTAAAGTTTTAACTATACTCTATCACCAATAAAAACATAGAATTGTGATTTGATTTTTGCTTTTGTATTCGTGGAAGTACATATCATAGTAAAGAGTGCTAACCTGGAGTTCGCTATTCCTATTGTAGTTTT	4	1	6	42	61	98	136	151	ATTGTGCTGTCTGCACACGAATTAGAGTTCTTTAAGCATATCAGATCAAAAGTAAAGT	ATTGTGATTTGATTTTTGCTTTTGTATTCGTGGAAGTACATATCATAGTAAAGAGT	ATTGTGCTGTCTGCACACGAATTAGAGTTCTTTAAGCATATCAGATCAAAAGTAAAGTTTTAACTATACTCTATCACCAATAAAAACATAGAATTGTGATTTGATTTTTGCTTTTGTATTCGTGGAAGTACATATCATAGTAAAGAGT	ATTGTG	CATATCA	AGT	ATTGTG	CATATCA	AGT	ss_ctrl_cerevisiae_3	ss_ctrl_cerevisiae_8
double endogenous intron control	ACTCTCCGTACT	0	0.619048	0	0	TACGTTAAACAATACGAGGCACTTACTCCGACTCTCCGTACTTTAAAGTATATCATTTTTTATACCTTACCCCTGTATTTGCTAGTTCAGTTATAGTTGTTTTCATTATTCTATACTCTAGGACCAATAAAAAGTAAGTATACTCTTTGAGGAAAAACCCTTAACCCGAATACTAACATTCGAATACGATAATAGGTGTACCTGGAGTTCGCTATTCCTATTGTAGTTTT	4	0.380952	6	29	46	92	129	151	GTATATCATTTTTTATACCTTACCCCTGTATTTGCTAGTTCAG	GTAAGTATACTCTTTGAGGAAAAACCCTTAACCCGAATACTAACATTCGAATACGATAATAG	GTATATCATTTTTTATACCTTACCCCTGTATTTGCTAGTTCAGTTATAGTTGTTTTCATTATTCTATACTCTAGGACCAATAAAAAGTAAGTATACTCTTTGAGGAAAAACCCTTAACCCGAATACTAACATTCGAATACGATAATAG	GTATAT	CCATGTA	CAG	GTAAGT	TACTAAC	TAG	intron_ctrl_pombe_6	intron_ctrl_cerevisiae_4
double endogenous intron control	ACTCTGACTTCG	0	0	0	0	TACGTTAAACAATACGAGGCACTTACTCCGACTCTGACTTCGTAATCGTAAGTCTAATAATAAATCATTTTGACTTGACCGAATAGGGCAGGAAGATAGCTTGAATTATTCTATACTCTGTGACCAATAAAAACGGACTGTACTTTCTTAAAGTGTGTCATTTTTTATACCTTACCCATATATCTGCTAGTTCAGTTATACCTGGAGTTCGCTATTCCTATTGTAGTTTT	1	1	6	33	55	111	134	151	GTAAGTCTAATAATAAATCATTTTGACTTGACCGAATAGGGCAGGAAGATAG	GTGTGTCATTTTTTATACCTTACCCATATATCTGCTAGTTCAG	GTAAGTCTAATAATAAATCATTTTGACTTGACCGAATAGGGCAGGAAGATAGCTTGAATTATTCTATACTCTGTGACCAATAAAAACGGACTGTACTTTCTTAAAGTGTGTCATTTTTTATACCTTACCCATATATCTGCTAGTTCAG	GTAAGT	TTGACCG	TAG	GTGTGT	CCATGTA	CAG	intron_ctrl_pombe_4	intron_ctrl_pombe_6
double endogenous intron control	ACTCTGGGGGAT	0	0.00819672	0.856724	0	TACGTTAAACAATACGAGGCACTTACTCCGACTCTGGGGGATTGATCGTAAGTTTTAATCTTTTGATAGGAAACATTATTAAATCTATCAGTAATCTTGTTTTCATTATTCTATACTCTATCACCAAAGATAGTAAGTTGCTACTCCTGTTGAGATAAAACTAGATTATTGTAAATACTAACAACTCAACCGCAGGTTTTCCTGGAGTTCGCTATTCCTATTGTAGTTTT	1	0.135079	6	28	47	91	134	151	GTAAGTTTTAATCTTTTGATAGGAAACATTATTAAATCTATCAG	GTAAGTTGCTACTCCTGTTGAGATAAAACTAGATTATTGTAAATACTAACAACTCAACCGCAG	GTAAGTTTTAATCTTTTGATAGGAAACATTATTAAATCTATCAGTAATCTTGTTTTCATTATTCTATACTCTATCACCAAAGATAGTAAGTTGCTACTCCTGTTGAGATAAAACTAGATTATTGTAAATACTAACAACTCAACCGCAG	GTAAGT	GAAACAT	CAG	GTAAGT	TACTAAC	CAG	intron_ctrl_pombe_2	intron_ctrl_cerevisiae_5
double intron	ACTCTGTGGGCG	0.914894	0	0	0	TACGTTAAACAATACGAGGCACTTACTCCGACTCTGTGGGCGTGGCGGTAAGTATCCTATCATATTGTGTGAGCTAGAACCGAATTAGTATACTAACATTTATAATACAGTACACCTCTCTGACCAATAAAAAGAAAGTATCTCTTAATACACACGAATTAGAGTTCTTTAAGTACTAACGATCAAAAGTAATAGTTTAACCTGGAGTTCGCTATTCCTATTGTAGTTTT	4	0.0851064	6	49	66	96	132	151	GTAAGTATCCTATCATATTGTGTGAGCTAGAACCGAATTAGTATACTAACATTTATAATACAG	GTATCTCTTAATACACACGAATTAGAGTTCTTTAAGTACTAACGATCAAAAGTAATAG	GTAAGTATCCTATCATATTGTGTGAGCTAGAACCGAATTAGTATACTAACATTTATAATACAGTACACCTCTCTGACCAATAAAAAGAAAGTATCTCTTAATACACACGAATTAGAGTTCTTTAAGTACTAACGATCAAAAGTAATAG	GTAAGT	TACTAAC	CAG	GTATCT	TACTAAC	TAG	cerevisiae_5	cerevisiae_3		0.922189	0.0111111
double endogenous intron control	ACTCTTGGAATT	0	0	0	0	TACGTTAAACAATACGAGGCACTTACTCCGACTCTTGGAATTCTTACGTATCTTGTTAAGGGCAGCTCCTCGCTACTAACACTCTCGCGCTGAGAATCGTTAGAATTTTTCTATACTCTTTGACCAATAAATTAAAGTAAGTCTTGCTTCTTTTACTTACCATTATCTGTAGCTTGTGCGACTAACGTTAAGTAGGTTTACCTGGAGTTCGCTATTCCTATTGTAGTTTT	1	1	6	32	59	95	138	151	GTATCTTGTTAAGGGCAGCTCCTCGCTACTAACACTCTCGCGCTGAGAATCGTTAG	GTAAGTCTTGCTTCTTTTACTTACCATTATCTGTAGCTTGTGCGACTAACGTTAAGTAG	GTATCTTGTTAAGGGCAGCTCCTCGCTACTAACACTCTCGCGCTGAGAATCGTTAGAATTTTTCTATACTCTTTGACCAATAAATTAAAGTAAGTCTTGCTTCTTTTACTTACCATTATCTGTAGCTTGTGCGACTAACGTTAAGTAG	GTATCT	TACTAAC	TAG	GTAAGT	GACTAAC	TAG	intron_ctrl_synthetic_3	intron_ctrl_cerevisiae_7
double endogenous ss control	ACTGAAAGTTAA	0	0	0	0	TACGTTAAACAATACGAGGCACTTACTCCGACTGAAAGTTAAAGAAAATTGTGCTGTCTGCACACGAATTAGAGTTCTTTAAGCATATCAGATCAAAAGTAAAGTTTTAACTATACTCTGTGACCAATAAAAACATAACATTGTGTACCTGTTGGAGCATTAGAAAGACTTAGACATATCACTAACCAATTCAGTCAAAACCTGGAGTTCGCTATTCCTATTGTAGTTTT	4	1	6	42	61	98	133	151	ATTGTGCTGTCTGCACACGAATTAGAGTTCTTTAAGCATATCAGATCAAAAGTAAAGT	ATTGTGTACCTGTTGGAGCATTAGAAAGACTTAGACATATCACTAACCAATTCAGT	ATTGTGCTGTCTGCACACGAATTAGAGTTCTTTAAGCATATCAGATCAAAAGTAAAGTTTTAACTATACTCTGTGACCAATAAAAACATAACATTGTGTACCTGTTGGAGCATTAGAAAGACTTAGACATATCACTAACCAATTCAGT	ATTGTG	CATATCA	AGT	ATTGTG	CATATCA	AGT	ss_ctrl_cerevisiae_3	ss_ctrl_pombe_9
double endogenous ss control	ACTGAGTGCCCC	0	0	0	0	TACGTTAAACAATACGAGGCACTTACTCCGACTGAGTGCCCCAGAAAATTGTGCTGTCTGCACACGAATTAGAGTTCTTTAAGCATATCAGATCAAAAGTAAAGTTTTAACTATACTCTATCACCAATAAAAACGGACTGTACTTTAAGGATTGTGATTATTAGTTTTTTACTTCATATCACTAACATAAATAGTCTTGCCCTGGAGTTCGCTATTCCTATTGTAGTTTT	1	1	6	42	61	109	133	151	ATTGTGCTGTCTGCACACGAATTAGAGTTCTTTAAGCATATCAGATCAAAAGTAAAGT	ATTGTGATTATTAGTTTTTTACTTCATATCACTAACATAAATAGT	ATTGTGCTGTCTGCACACGAATTAGAGTTCTTTAAGCATATCAGATCAAAAGTAAAGTTTTAACTATACTCTATCACCAATAAAAACGGACTGTACTTTAAGGATTGTGATTATTAGTTTTTTACTTCATATCACTAACATAAATAGT	ATTGTG	CATATCA	AGT	ATTGTG	CATATCA	AGT	ss_ctrl_cerevisiae_3	ss_ctrl_pombe_5
double endogenous ss control	ACTGATTCGGAC	0	0	0	0	TACGTTAAACAATACGAGGCACTTACTCCGACTGATTCGGACTAAGGATTGTGATTATAAGTTTTTTACTTCATATCACTAACATAAATAGTCTTGCTGTTTTCATTATTCTATACTCTTTGACCAATAAAAACGGACGATCGATTGTGAAAATCAAGAAAATTGTAGTACATATCACTAACTTGAATTCGCAGTATTAACCTGGAGTTCGCTATTCCTATTGTAGTTTT	4	1	6	30	48	102	129	151	ATTGTGATTATAAGTTTTTTACTTCATATCACTAACATAAATAGT	ATTGTGAAAATCAAGAAAATTGTAGTACATATCACTAACTTGAATTCGCAGT	ATTGTGATTATAAGTTTTTTACTTCATATCACTAACATAAATAGTCTTGCTGTTTTCATTATTCTATACTCTTTGACCAATAAAAACGGACGATCGATTGTGAAAATCAAGAAAATTGTAGTACATATCACTAACTTGAATTCGCAGT	ATTGTG	CATATCA	AGT	ATTGTG	CATATCA	AGT	ss_ctrl_pombe_5	ss_ctrl_pombe_4
double endogenous ss control	ACTGCCCCTTAA	0	0	0	0	TACGTTAAACAATACGAGGCACTTACTCCGACTGCCCCTTAAACTTTATTGTGGAAAGTTTTTGAGTATCATATCACTAACTTTATTAAGTATATTTTGTTTTCATTATTCTATACTCTCTGACCAATAAAAACGGACTGTACTTTCAAAATTAGCGGATTGTGTTTTTTTTTTTTCATATCACTAACAAAAAGTATCGCCCTGGAGTTCGCTATTCCTATTGTAGTTTT	1	1	6	28	47	117	135	151	ATTGTGGAAAGTTTTTGAGTATCATATCACTAACTTTATTAAGT	ATTGTGTTTTTTTTTTTTCATATCACTAACAAAAAGT	ATTGTGGAAAGTTTTTGAGTATCATATCACTAACTTTATTAAGTATATTTTGTTTTCATTATTCTATACTCTCTGACCAATAAAAACGGACTGTACTTTCAAAATTAGCGGATTGTGTTTTTTTTTTTTCATATCACTAACAAAAAGT	ATTGTG	CATATCA	AGT	ATTGTG	CATATCA	AGT	ss_ctrl_pombe_2	ss_ctrl_pombe_7
double intron	ACTGCGGCTCTT	0	0	0.034434	0	TACGTTAAACAATACGAGGCACTTACTCCGACTGCGGCTCTTGACACGTAGGTGCTAAAGCATTTGCCCATTGAGTGCAATCCTAACCTTTTGTAGGCAGGTTCATTATTCTATACTCTGTGACCAATAAAAACTACCCGTATCTCCTAAGAATCCTAATATATTTACTAACTTCGCTCGACGTATTTTTAATAGTTCAACCTGGAGTTCGCTATTCCTATTGTAGTTTT	4	0.965566	6	34	52	98	124	151	GTAGGTGCTAAAGCATTTGCCCATTGAGTGCAATCCTAACCTTTTGTAG	GTATCTCCTAAGAATCCTAATATATTTACTAACTTCGCTCGACGTATTTTTAATAG	GTAGGTGCTAAAGCATTTGCCCATTGAGTGCAATCCTAACCTTTTGTAGGCAGGTTCATTATTCTATACTCTGTGACCAATAAAAACTACCCGTATCTCCTAAGAATCCTAATATATTTACTAACTTCGCTCGACGTATTTTTAATAG	GTAGGT	TGCAATC	TAG	GTATCT	TACTAAC	TAG	pombe_1	synthetic_4
double endogenous intron control	ACTGCTGACATC	0.570218	0	0	0	TACGTTAAACAATACGAGGCACTTACTCCGACTGCTGACATCGAAAAGTAAGTATACTCTTTGAGGAAAAACCCTTAACCCGAATACTAACATTCGAATACGATAATAGGTGTAACTCTACGACCAATAAAAACGGACTGTACTTTGTACGTTTGTAATTTACTATAATTCTAAACTTTGACTAGCGTAGTCTAGGTATTCCTGGAGTTCGCTATTCCTATTGTAGTTTT	1	0.429782	6	43	65	109	133	151	GTAAGTATACTCTTTGAGGAAAAACCCTTAACCCGAATACTAACATTCGAATACGATAATAG	GTTTGTAATTTACTATAATTCTAAACTTTGACTAGCGTAGTCTAG	GTAAGTATACTCTTTGAGGAAAAACCCTTAACCCGAATACTAACATTCGAATACGATAATAGGTGTAACTCTACGACCAATAAAAACGGACTGTACTTTGTACGTTTGTAATTTACTATAATTCTAAACTTTGACTAGCGTAGTCTAG	GTAAGT	TACTAAC	TAG	GTTTGT	ACTTTGA	TAG	intron_ctrl_cerevisiae_4	intron_ctrl_pombe_5
double endogenous ss control	ACTGCTGGCCCT	0	0	0	0	TACGTTAAACAATACGAGGCACTTACTCCGACTGCTGGCCCTCCGTAATTGTGCTTTCTGTCTGCTCGCAAAGCATATCAGTGCGGTCAACCATTTTTAAAGTAGCGCTTCTATACTCTAGGACCAATAAAAACATAGAATTGTGATATCATTTTTGCTTTTGTATTCAAGGAAGTACATATCATAGTAAAGAGTGCTAACCTGGAGTTCGCTATTCCTATTGTAGTTTT	1	1	6	32	59	98	136	151	ATTGTGCTTTCTGTCTGCTCGCAAAGCATATCAGTGCGGTCAACCATTTTTAAAGT	ATTGTGATATCATTTTTGCTTTTGTATTCAAGGAAGTACATATCATAGTAAAGAGT	ATTGTGCTTTCTGTCTGCTCGCAAAGCATATCAGTGCGGTCAACCATTTTTAAAGTAGCGCTTCTATACTCTAGGACCAATAAAAACATAGAATTGTGATATCATTTTTGCTTTTGTATTCAAGGAAGTACATATCATAGTAAAGAGT	ATTGTG	CATATCA	AGT	ATTGTG	CATATCA	AGT	ss_ctrl_synthetic_3	ss_ctrl_cerevisiae_8
double endogenous ss control	ACTGGCGCACCT	0	0	0	0	TACGTTAAACAATACGAGGCACTTACTCCGACTGGCGCACCTATAATATTGTGTTTCATTTCAAGGATAGCCTTTGAATCAATTCATATCAAATACTTAGTTTTATTATTCTATACTCTGTGACCAATAAAAACGGACGATCGATTGTGAAAATCAAGAAAATTGTAGTACATATCACTAACTTGAATTCGCAGTATTAACCTGGAGTTCGCTATTCCTATTGTAGTTTT	1	1	6	43	57	102	129	151	ATTGTGTTTCATTTCAAGGATAGCCTTTGAATCAATTCATATCAAATACTTAGT	ATTGTGAAAATCAAGAAAATTGTAGTACATATCACTAACTTGAATTCGCAGT	ATTGTGTTTCATTTCAAGGATAGCCTTTGAATCAATTCATATCAAATACTTAGTTTTATTATTCTATACTCTGTGACCAATAAAAACGGACGATCGATTGTGAAAATCAAGAAAATTGTAGTACATATCACTAACTTGAATTCGCAGT	ATTGTG	CATATCA	AGT	ATTGTG	CATATCA	AGT	ss_ctrl_cerevisiae_2	ss_ctrl_pombe_4
double endogenous ss control	ACTGGGCCTGCT	0	0	0	0	TACGTTAAACAATACGAGGCACTTACTCCGACTGGGCCTGCTGGTATATTGTGTTAAGCATTTGAAAATCCAAAGTGCAAACCGTATCTAAACATATCAAGCTGTAAGTGCCGAACTCTCTGACCAATAAAAAGAAAATTGTGCTGTCTGCACACGAATTAGAGTTCTTTAAGCATATCAGATCAAAAGTAAAGTTTTAACCTGGAGTTCGCTATTCCTATTGTAGTTTT	1	1	6	51	65	96	132	151	ATTGTGTTAAGCATTTGAAAATCCAAAGTGCAAACCGTATCTAAACATATCAAGCTGTAAGT	ATTGTGCTGTCTGCACACGAATTAGAGTTCTTTAAGCATATCAGATCAAAAGTAAAGT	ATTGTGTTAAGCATTTGAAAATCCAAAGTGCAAACCGTATCTAAACATATCAAGCTGTAAGTGCCGAACTCTCTGACCAATAAAAAGAAAATTGTGCTGTCTGCACACGAATTAGAGTTCTTTAAGCATATCAGATCAAAAGTAAAGT	ATTGTG	CATATCA	AGT	ATTGTG	CATATCA	AGT	ss_ctrl_cerevisiae_10	ss_ctrl_cerevisiae_3
double endogenous ss control	ACTGGTTGTGCG	0	0	0	0	TACGTTAAACAATACGAGGCACTTACTCCGACTGGTTGTGCGTTCTGATTGTGATTTTGATCGGACATTGTTTTTTTAATCATATCACTAACTGTATTAAGTTGTACATTCTATACTCTATAACCAATAAAAACGGACTTTGGATTGTGAATTTGAGAATCAAACTTAAATATATCCTACATATCAAATTTGAGTTTCATCCTGGAGTTCGCTATTCCTATTGTAGTTTT	4	1	6	39	58	102	138	151	ATTGTGATTTTGATCGGACATTGTTTTTTTAATCATATCACTAACTGTATTAAGT	ATTGTGAATTTGAGAATCAAACTTAAATATATCCTACATATCAAATTTGAGT	ATTGTGATTTTGATCGGACATTGTTTTTTTAATCATATCACTAACTGTATTAAGTTGTACATTCTATACTCTATAACCAATAAAAACGGACTTTGGATTGTGAATTTGAGAATCAAACTTAAATATATCCTACATATCAAATTTGAGT	ATTGTG	CATATCA	AGT	ATTGTG	CATATCA	AGT	ss_ctrl_pombe_10	ss_ctrl_cerevisiae_1
double endogenous intron control	ACTGGTTTGCTC	0	0	0	0	TACGTTAAACAATACGAGGCACTTACTCCGACTGGTTTGCTCAAGTTGTCTGTTCTAGTATTCGAAAGAATTTGGTTTATATTGGAACTAACGATAATTTTAGAGAACTTCTATACTCTCTGACCAATAAAAACGCACAGTAAGTATAAAAAAGCCAATAGGAGTACCCTAATCAGAATTCTTGTTGACAATTAGTATACCCTGGAGTTCGCTATTCCTATTGTAGTTTT	4	1	6	44	59	98	133	151	GTCTGTTCTAGTATTCGAAAGAATTTGGTTTATATTGGAACTAACGATAATTTTAG	GTAAGTATAAAAAAGCCAATAGGAGTACCCTAATCAGAATTCTTGTTGACAATTAG	GTCTGTTCTAGTATTCGAAAGAATTTGGTTTATATTGGAACTAACGATAATTTTAGAGAACTTCTATACTCTCTGACCAATAAAAACGCACAGTAAGTATAAAAAAGCCAATAGGAGTACCCTAATCAGAATTCTTGTTGACAATTAG	GTCTGT	AACTAAC	TAG	GTAAGT	AGAATTC	TAG	intron_ctrl_cerevisiae_8	intron_ctrl_pombe_9
double endogenous ss control	ACTGGTTTTCAG	0	0	0	0	TACGTTAAACAATACGAGGCACTTACTCCGACTGGTTTTCAGCGGAAATTGTGTTTTGAATTAAGCCCCCACTTTTTTTTTGTTCCTGGTCATATCAATAAATAGTGTTTATATACTCTTTGACCAATAAAAACGGACTGTACTTTCTTACTATTGTGTTAAGTTATAATTATATCATATCACTAACGTTATAGTCCATTCCTGGAGTTCGCTATTCCTATTGTAGTTTT	1	1	6	49	62	111	134	151	ATTGTGTTTTGAATTAAGCCCCCACTTTTTTTTTGTTCCTGGTCATATCAATAAATAGT	ATTGTGTTAAGTTATAATTATATCATATCACTAACGTTATAGT	ATTGTGTTTTGAATTAAGCCCCCACTTTTTTTTTGTTCCTGGTCATATCAATAAATAGTGTTTATATACTCTTTGACCAATAAAAACGGACTGTACTTTCTTACTATTGTGTTAAGTTATAATTATATCATATCACTAACGTTATAGT	ATTGTG	CATATCA	AGT	ATTGTG	CATATCA	AGT	ss_ctrl_cerevisiae_7	ss_ctrl_pombe_6
double endogenous ss control	ACTGTTCTAGAG	0	0	0	0	TACGTTAAACAATACGAGGCACTTACTCCGACTGTTCTAGAGATAACATTGTGTACCTGTTGGAGCATTAGAAAGACTTAGACATATCACTAACCAATTCAGTCAAAATTCTATACTCTATAACCAAATAAAATTGTGTGACGTTCCAATAAGCAGATCATCTTTTTTAAGCCGTCACATATCACGCCTTTGAGTGGAATCCTGGAGTTCGCTATTCCTATTGTAGTTTT	1	1	6	41	59	91	136	151	ATTGTGTACCTGTTGGAGCATTAGAAAGACTTAGACATATCACTAACCAATTCAGT	ATTGTGTGACGTTCCAATAAGCAGATCATCTTTTTTAAGCCGTCACATATCACGCCTTTGAGT	ATTGTGTACCTGTTGGAGCATTAGAAAGACTTAGACATATCACTAACCAATTCAGTCAAAATTCTATACTCTATAACCAAATAAAATTGTGTGACGTTCCAATAAGCAGATCATCTTTTTTAAGCCGTCACATATCACGCCTTTGAGT	ATTGTG	CATATCA	AGT	ATTGTG	CATATCA	AGT	ss_ctrl_pombe_9	ss_ctrl_cerevisiae_9
double endogenous ss control	ACTTAAGTGGAT	0	0	0	0	TACGTTAAACAATACGAGGCACTTACTCCGACTTAAGTGGATCACATATTGTGGCAATAGCATTTGCCCATTGAGCATATCACTAACCTTTTGAGTGCTTGTTCATTATTCTATACTCTCTGACCAATAAAAACGGACTGTTTAAAATTGTGATCGAAATTTTAAACTAGTTTCATATCACTAACTAATATCAGTGAAAACCTGGAGTTCGCTATTCCTATTGTAGTTTT	1	1	6	34	52	105	132	151	ATTGTGGCAATAGCATTTGCCCATTGAGCATATCACTAACCTTTTGAGT	ATTGTGATCGAAATTTTAAACTAGTTTCATATCACTAACTAATATCAGT	ATTGTGGCAATAGCATTTGCCCATTGAGCATATCACTAACCTTTTGAGTGCTTGTTCATTATTCTATACTCTCTGACCAATAAAAACGGACTGTTTAAAATTGTGATCGAAATTTTAAACTAGTTTCATATCACTAACTAATATCAGT	ATTGTG	CATATCA	AGT	ATTGTG	CATATCA	AGT	ss_ctrl_pombe_1	ss_ctrl_pombe_3
double endogenous intron control	ACTTACCGTCAC	0	0	0	0	TACGTTAAACAATACGAGGCACTTACTCCGACTTACCGTCACTGTAGGTAAGTCGAATCTTTCTACAATCGACTACTAACCTGTTCGTATATACGCCAATTAGATTCTTTCTATACTCTACGACCAATACTACGTAAGTACTCGACACAAATACTAACAGGAGTAGTAAAATACGGATATATTGGAGGAGCCTAGACACTCCTGGAGTTCGCTATTCCTATTGTAGTTTT	1	1	6	32	59	92	110	151	GTAAGTCGAATCTTTCTACAATCGACTACTAACCTGTTCGTATATACGCCAATTAG	GTAAGTACTCGACACAAATACTAACAGGAGTAGTAAAATACGGATATATTGGAGGAGCCTAG	GTAAGTCGAATCTTTCTACAATCGACTACTAACCTGTTCGTATATACGCCAATTAGATTCTTTCTATACTCTACGACCAATACTACGTAAGTACTCGACACAAATACTAACAGGAGTAGTAAAATACGGATATATTGGAGGAGCCTAG	GTAAGT	TACTAAC	TAG	GTAAGT	TACTAAC	TAG	intron_ctrl_synthetic_4	intron_ctrl_cerevisiae_6
double intron	ACTTCACCAAAC	0	0	0	0	TACGTTAAACAATACGAGGCACTTACTCCGACTTCACCAAACGGTTTGTATATTTAAGCATTTGAAAGTGCAAAGTGCAAACCGTATCTAAATACTAACAGCTGTAATAGCCGAACTCTATAACCAATAAAAACGTTCTGGTAGGCATTAAGATCGGACATTGTTTTTTTAATAGTGTTACTAACTGTATTACAGTGTACCCTGGAGTTCGCTATTCCTATTGTAGTTTT	4	1	6	51	65	99	132	151	GTATATTTAAGCATTTGAAAGTGCAAAGTGCAAACCGTATCTAAATACTAACAGCTGTAATA	GTAGGCATTAAGATCGGACATTGTTTTTTTAATAGTGTTACTAACTGTATTACAG	GTATATTTAAGCATTTGAAAGTGCAAAGTGCAAACCGTATCTAAATACTAACAGCTGTAATAGCCGAACTCTATAACCAATAAAAACGTTCTGGTAGGCATTAAGATCGGACATTGTTTTTTTAATAGTGTTACTAACTGTATTACAG	GTATAT	TACTAAC	ATA	GTAGGC	AGTGTTA	CAG	cerevisiae_10	pombe_10		0.104269
double intron	ACTTCATTCCGT	0.756589	0	0.0127121	0	TACGTTAAACAATACGAGGCACTTACTCCGACTTCATTCCGTTGGCGGTAAGTATCCTATCATATTATCTGAGCTAGAACCGAATTAGTATACTAACATTTATAATACAGTACACCTCTAAGACCAATAAAAACCCGTAGTATCTCTTAACGTCTGCTCGCAAAGTACTAACGTGCGGTCAACCATTTTTAATAGAGCGCCCTGGAGTTCGCTATTCCTATTGTAGTTTT	1	0.230699	6	49	66	98	124	151	GTAAGTATCCTATCATATTATCTGAGCTAGAACCGAATTAGTATACTAACATTTATAATACAG	GTATCTCTTAACGTCTGCTCGCAAAGTACTAACGTGCGGTCAACCATTTTTAATAG	GTAAGTATCCTATCATATTATCTGAGCTAGAACCGAATTAGTATACTAACATTTATAATACAGTACACCTCTAAGACCAATAAAAACCCGTAGTATCTCTTAACGTCTGCTCGCAAAGTACTAACGTGCGGTCAACCATTTTTAATAG	GTAAGT	TACTAAC	CAG	GTATCT	TACTAAC	TAG	cerevisiae_5	synthetic_3		0.922189
double intron	ACTTCCTTGAGT	0	0.05	0	0	TACGTTAAACAATACGAGGCACTTACTCCGACTTCCTTGAGTATAGAGTATTTATTAAATTTTTGCTTTTGTATTCAAGGAAGTAAACTAACTAGTAAAGTAGGCTAATTCTATACTCTCTGACCAACGGTGTGTATATTTAAGCATTTGAAATTGCAAAGTGCAAACCGTATCTAAATACTAACAGCTGTAATAGCCGACCTGGAGTTCGCTATTCCTATTGTAGTTTT	4	0.95	6	44	59	92	137	151	GTATTTATTAAATTTTTGCTTTTGTATTCAAGGAAGTAAACTAACTAGTAAAGTAG	GTATATTTAAGCATTTGAAATTGCAAAGTGCAAACCGTATCTAAATACTAACAGCTGTAATA	GTATTTATTAAATTTTTGCTTTTGTATTCAAGGAAGTAAACTAACTAGTAAAGTAGGCTAATTCTATACTCTCTGACCAACGGTGTGTATATTTAAGCATTTGAAATTGCAAAGTGCAAACCGTATCTAAATACTAACAGCTGTAATA	GTATTT	AACTAAC	TAG	GTATAT	TACTAAC	ATA	cerevisiae_8	cerevisiae_10		0.136364
double endogenous intron control	ACTTCGAATTAT					TACGTTAAACAATACGAGGCACTTACTCCGACTTCGAATTATTTAAAGTTTGTCATTTTTTATACCTTACCCTTGTATATCCTAGTTCAGTTATAGTTGTTTTCATTATTCTATACTCTATTACCAATAAAACTAAAGTATTTGTGTTCTAGGATAAAAGAAAAAAGTTCGGGTACTAACAATTATCTTACATAGACACTCCTGGAGTTCGCTATTCCTATTGTAGTTTT	1		6	29	46	96	132	151	GTTTGTCATTTTTTATACCTTACCCTTGTATATCCTAGTTCAG	GTATTTGTGTTCTAGGATAAAAGAAAAAAGTTCGGGTACTAACAATTATCTTACATAG	GTTTGTCATTTTTTATACCTTACCCTTGTATATCCTAGTTCAGTTATAGTTGTTTTCATTATTCTATACTCTATTACCAATAAAACTAAAGTATTTGTGTTCTAGGATAAAAGAAAAAAGTTCGGGTACTAACAATTATCTTACATAG	GTTTGT	CCATGTA	CAG	GTATTT	TACTAAC	TAG	intron_ctrl_pombe_6	intron_ctrl_cerevisiae_3
double endogenous intron control	ACTTCTAAGGAG	0	0	0	0	TACGTTAAACAATACGAGGCACTTACTCCGACTTCTAAGGAGTGTATTTATATCGAATCTTTCTACAATCGACTACTAACCTGTTCGTATATACGCCAATTAGATTCTTTCTATACTCTATAACCAATAAAAACGGACTAATCGTAAGTCTAATAATAAATCATTGTGACTTGACCGAATAAGGCAGGAAGATAGCTTGACCTGGAGTTCGCTATTCCTATTGTAGTTTT	4	1	6	32	59	102	129	151	TTATATCGAATCTTTCTACAATCGACTACTAACCTGTTCGTATATACGCCAATTAG	GTAAGTCTAATAATAAATCATTGTGACTTGACCGAATAAGGCAGGAAGATAG	TTATATCGAATCTTTCTACAATCGACTACTAACCTGTTCGTATATACGCCAATTAGATTCTTTCTATACTCTATAACCAATAAAAACGGACTAATCGTAAGTCTAATAATAAATCATTGTGACTTGACCGAATAAGGCAGGAAGATAG	TTATAT	TACTAAC	TAG	GTAAGT	TTGACCG	TAG	intron_ctrl_synthetic_4	intron_ctrl_pombe_4
double endogenous ss control	ACTTGAATCGGT	0	0	0	0	TACGTTAAACAATACGAGGCACTTACTCCGACTTGAATCGGTTGGCGATTGTGATCCTATCATATTGTGTGAGCTAGAACCGAATTAGTACATATCAATTTATAATAAGTTACACCTCTAGGACCAATAAAAACGGACTGTGACATATTGTGGCAATAGCATTTGCCCATTGAGCATATCACTAACCTTTTGAGTGCTTGCCTGGAGTTCGCTATTCCTATTGTAGTTTT	1	1	6	49	66	105	133	151	ATTGTGATCCTATCATATTGTGTGAGCTAGAACCGAATTAGTACATATCAATTTATAATAAGT	ATTGTGGCAATAGCATTTGCCCATTGAGCATATCACTAACCTTTTGAGT	ATTGTGATCCTATCATATTGTGTGAGCTAGAACCGAATTAGTACATATCAATTTATAATAAGTTACACCTCTAGGACCAATAAAAACGGACTGTGACATATTGTGGCAATAGCATTTGCCCATTGAGCATATCACTAACCTTTTGAGT	ATTGTG	CATATCA	AGT	ATTGTG	CATATCA	AGT	ss_ctrl_cerevisiae_5	ss_ctrl_pombe_1
double endogenous ss control	ACTTGGATCAAC	0	0	0	0	TACGTTAAACAATACGAGGCACTTACTCCGACTTGGATCAACTAAGGATTGTGATTAAGAGTTTTTTACTTCATATCACTAACATAAATAGTCTTGCTGTTTTCATTATTCTATACTCTGTGACCAATAAAAACATAACATTGTGTACCTGTTGGAGCATTAGAAAGACTTAGACATATCACTAACCAATTCAGTCAAAACCTGGAGTTCGCTATTCCTATTGTAGTTTT	4	1	6	30	48	98	133	151	ATTGTGATTAAGAGTTTTTTACTTCATATCACTAACATAAATAGT	ATTGTGTACCTGTTGGAGCATTAGAAAGACTTAGACATATCACTAACCAATTCAGT	ATTGTGATTAAGAGTTTTTTACTTCATATCACTAACATAAATAGTCTTGCTGTTTTCATTATTCTATACTCTGTGACCAATAAAAACATAACATTGTGTACCTGTTGGAGCATTAGAAAGACTTAGACATATCACTAACCAATTCAGT	ATTGTG	CATATCA	AGT	ATTGTG	CATATCA	AGT	ss_ctrl_pombe_5	ss_ctrl_pombe_9
double intron	ACTTTACCCGCG	0	0	0.997642	0	TACGTTAAACAATACGAGGCACTTACTCCGACTTTACCCGCGTTAGTGTAAGTACTAACAATCAACCAGACCATACTAACAGTGGTGACCCTATTTTTAATAGCACTCTTCTATACTCTCTGACCAATAAAAACTATTCGTGTGTGGTAACATCGATCAAAATCTTACTAACTAGATTTGTTTAATTTTTAATAGAAGATCCTGGAGTTCGCTATTCCTATTGTAGTTTT	4	0.00235849	6	32	59	98	124	151	GTAAGTACTAACAATCAACCAGACCATACTAACAGTGGTGACCCTATTTTTAATAG	GTGTGTGGTAACATCGATCAAAATCTTACTAACTAGATTTGTTTAATTTTTAATAG	GTAAGTACTAACAATCAACCAGACCATACTAACAGTGGTGACCCTATTTTTAATAGCACTCTTCTATACTCTCTGACCAATAAAAACTATTCGTGTGTGGTAACATCGATCAAAATCTTACTAACTAGATTTGTTTAATTTTTAATAG	GTAAGT	TACTAAC	TAG	GTGTGT	TACTAAC	TAG	synthetic_1	synthetic_2
double intron	ACTTTTACCACT	0.141509	0	0.858491	0	TACGTTAAACAATACGAGGCACTTACTCCGACTTTTACCACTATAAAGTACGTTGTAATTCCAATAAGCAGATCCTGTTTTTTAAGCCGTCATACTAACCGCCTTTGAAGGGAATCTCTAGGACCAATAAAAACGGACTTTGGGTATATAATATAAGAATCAAACTTAAATATATCCTATACTAACAATTTGTAGTTCATCCTGGAGTTCGCTATTCCTATTGTAGTTTT	1	0	6	51	66	102	138	151	GTACGTTGTAATTCCAATAAGCAGATCCTGTTTTTTAAGCCGTCATACTAACCGCCTTTGAAG	GTATATAATATAAGAATCAAACTTAAATATATCCTATACTAACAATTTGTAG	GTACGTTGTAATTCCAATAAGCAGATCCTGTTTTTTAAGCCGTCATACTAACCGCCTTTGAAGGGAATCTCTAGGACCAATAAAAACGGACTTTGGGTATATAATATAAGAATCAAACTTAAATATATCCTATACTAACAATTTGTAG	GTACGT	TACTAAC	AAG	GTATAT	TACTAAC	TAG	cerevisiae_9	cerevisiae_1		0.798748	1
double endogenous ss control	AGAAAATTGGGC	0	0	0	0	TACGTTAAACAATACGAGGCACTTACTCCGAGAAAATTGGGCGACATATTGTGGCAATAGCATTTGCCCATTGAGCATATCACTAACCTTTTGAGTGCATCTTCATTATTCTATACTCTATCACCACTGGCGATTGTGATCCTATCATATTACGTGAGCTAGAACCGAATTAGTACATATCAATTTATAATAAGTTACACCCTGGAGTTCGCTATTCCTATTGTAGTTTT	1	1	6	34	52	91	134	151	ATTGTGGCAATAGCATTTGCCCATTGAGCATATCACTAACCTTTTGAGT	ATTGTGATCCTATCATATTACGTGAGCTAGAACCGAATTAGTACATATCAATTTATAATAAGT	ATTGTGGCAATAGCATTTGCCCATTGAGCATATCACTAACCTTTTGAGTGCATCTTCATTATTCTATACTCTATCACCACTGGCGATTGTGATCCTATCATATTACGTGAGCTAGAACCGAATTAGTACATATCAATTTATAATAAGT	ATTGTG	CATATCA	AGT	ATTGTG	CATATCA	AGT	ss_ctrl_pombe_1	ss_ctrl_cerevisiae_5
double intron	AGAAATCTGGAA	0	0	0	0	TACGTTAAACAATACGAGGCACTTACTCCGAGAAATCTGGAATATTCGTAGGTGGTAACATCGATCAAAATCTTACTAACTAGATTTGTTTAATTTTTAATAGAAGATTTCTATACTCTATAACCAATAAAAACGGACTGTACTCTAATTTAAGTTATATCTCATTGGATTTACTTCCTAACGCTAACTATTTAGGCTGCCCTGGAGTTCGCTATTCCTATTGTAGTTTT	4	1	6	32	59	108	135	151	GTAGGTGGTAACATCGATCAAAATCTTACTAACTAGATTTGTTTAATTTTTAATAG	TTAAGTTATATCTCATTGGATTTACTTCCTAACGCTAACTATTTAG	GTAGGTGGTAACATCGATCAAAATCTTACTAACTAGATTTGTTTAATTTTTAATAGAAGATTTCTATACTCTATAACCAATAAAAACGGACTGTACTCTAATTTAAGTTATATCTCATTGGATTTACTTCCTAACGCTAACTATTTAG	GTAGGT	TACTAAC	TAG	TTAAGT	CCTAATG	TAG	synthetic_2	pombe_8
double intron	AGAACACGATCC	0.0588235	0	0	0	TACGTTAAACAATACGAGGCACTTACTCCGAGAACACGATCCTTTGGGTATTTAATTTGAGAATCAAACTTAAATATATCCTATACTAACAATTTGTAGTTCATATTATTCTATACTCTGTGACCAATAAAAACGGACGATCGGTAAGTAAAATCAAGAAAATTGTAGTATTGACCGCTAACTTGAATTCGCTAGATTAACCTGGAGTTCGCTATTCCTATTGTAGTTTT	1	0.941176	6	42	55	102	129	151	GTATTTAATTTGAGAATCAAACTTAAATATATCCTATACTAACAATTTGTAG	GTAAGTAAAATCAAGAAAATTGTAGTATTGACCGCTAACTTGAATTCGCTAG	GTATTTAATTTGAGAATCAAACTTAAATATATCCTATACTAACAATTTGTAGTTCATATTATTCTATACTCTGTGACCAATAAAAACGGACGATCGGTAAGTAAAATCAAGAAAATTGTAGTATTGACCGCTAACTTGAATTCGCTAG	GTATTT	TACTAAC	TAG	GTAAGT	TTGACCG	TAG	cerevisiae_1	pombe_4		1
double endogenous intron control	AGAACCGACCAA	0.5	0	0	0	TACGTTAAACAATACGAGGCACTTACTCCGAGAACCGACCAATACAGGTAGGTAAAATAAAATTAAACTTTTATTGTTTCCAATACTAACAGTTTCTAGGGGATATTATTCTATACTCTAAGACCAATAAAAACGGACTGTTATAAGTGTGATTAGACGCAATCAAATTGAAATATTTTTATTATCACTCTTTAGTAAAACCTGGAGTTCGCTATTCCTATTGTAGTTTT	1	0.5	6	42	55	105	132	151	GTAGGTAAAATAAAATTAAACTTTTATTGTTTCCAATACTAACAGTTTCTAG	GTGTGATTAGACGCAATCAAATTGAAATATTTTTATTATCACTCTTTAG	GTAGGTAAAATAAAATTAAACTTTTATTGTTTCCAATACTAACAGTTTCTAGGGGATATTATTCTATACTCTAAGACCAATAAAAACGGACTGTTATAAGTGTGATTAGACGCAATCAAATTGAAATATTTTTATTATCACTCTTTAG	GTAGGT	TACTAAC	TAG	GTGTGA	TGTTTTT	TAG	intron_ctrl_cerevisiae_1	intron_ctrl_pombe_3
double endogenous intron control	AGAACGAGTGTC	0	0.342857	0	0	TACGTTAAACAATACGAGGCACTTACTCCGAGAACGAGTGTCACCGTGTATAGGTGTGCCAGGTCAACATATAAAAAGAAACGTAGATCGTATACTAACGTATTGTATACAAATACTCTATTACCAATAAAAACGGAGTAAGTTTGTTTTTTTTAATTTTCATTTATTAATCACTTAATACTAACAGACGGCCAGAACCTCCTGGAGTTCGCTATTCCTATTGTAGTTTT	4	0.657143	6	51	65	100	137	151	GTATAGGTGTGCCAGGTCAACATATAAAAAGAAACGTAGATCGTATACTAACGTATTGTATA	GTTTGTTTTTTTTAATTTTCATTTATTAATCACTTAATACTAACAGACGGCCAG	GTATAGGTGTGCCAGGTCAACATATAAAAAGAAACGTAGATCGTATACTAACGTATTGTATACAAATACTCTATTACCAATAAAAACGGAGTAAGTTTGTTTTTTTTAATTTTCATTTATTAATCACTTAATACTAACAGACGGCCAG	GTATAG	TACTAAC	ATA	GTTTGT	TACTAAC	CAG	intron_ctrl_cerevisiae_10	intron_ctrl_cerevisiae_2
double intron	AGAACGCGTTAG	0	0	0	0	TACGTTAAACAATACGAGGCACTTACTCCGAGAACGCGTTAGTACCCGTAAGTCCTAAGAATCCTAATATATTTACTAACTTCGCTCGACGTATTTTTAATAGTTCAATTCTATACTCTATAACCAATAAAAACGGACTGTACTTTCAAAATTAGCGGGTACGTTTTTTTTTTTTTTTTTGCACTAACAAAACAGGTGGCCCTGGAGTTCGCTATTCCTATTGTAGTTTT	1	1	6	32	59	117	135	151	GTAAGTCCTAAGAATCCTAATATATTTACTAACTTCGCTCGACGTATTTTTAATAG	GTACGTTTTTTTTTTTTTTTTTGCACTAACAAAACAG	GTAAGTCCTAAGAATCCTAATATATTTACTAACTTCGCTCGACGTATTTTTAATAGTTCAATTCTATACTCTATAACCAATAAAAACGGACTGTACTTTCAAAATTAGCGGGTACGTTTTTTTTTTTTTTTTTGCACTAACAAAACAG	GTAAGT	TACTAAC	TAG	GTACGT	TTTTGCA	CAG	synthetic_4	pombe_7
double endogenous ss control	AGAACGGCCGCG	0	0	0	0	TACGTTAAACAATACGAGGCACTTACTCCGAGAACGGCCGCGGGTATATTGTGTTAAGCATTTGAAAATCCAAAGTGCAAACCGTATCTAAACATATCAAGCTGTAAGTGCCGAACTCTCTGACCAATAAAAACGGACGATCGATTGTGAAAATCAAGAAAATTGTAGTACATATCACTAACTTGAATTCGCAGTATTAACCTGGAGTTCGCTATTCCTATTGTAGTTTT	4	1	6	51	65	102	129	151	ATTGTGTTAAGCATTTGAAAATCCAAAGTGCAAACCGTATCTAAACATATCAAGCTGTAAGT	ATTGTGAAAATCAAGAAAATTGTAGTACATATCACTAACTTGAATTCGCAGT	ATTGTGTTAAGCATTTGAAAATCCAAAGTGCAAACCGTATCTAAACATATCAAGCTGTAAGTGCCGAACTCTCTGACCAATAAAAACGGACGATCGATTGTGAAAATCAAGAAAATTGTAGTACATATCACTAACTTGAATTCGCAGT	ATTGTG	CATATCA	AGT	ATTGTG	CATATCA	AGT	ss_ctrl_cerevisiae_10	ss_ctrl_pombe_4
double endogenous intron control	AGAACTGTATCG	0	0.295699	0.586022	0	TACGTTAAACAATACGAGGCACTTACTCCGAGAACTGTATCGTACTTGTACGTAAAATAAAATTAAACTTTTATTGTTTCCAATACTAACAGTTTCTAGGGGATATTATTCTATACTCTTTGACCAAAGATAGTAAGTTGCTACTCCTGTTGAGATAAAACTAGATTATTGTAAATACTAACAACTCAACCGCAGGTTTTCCTGGAGTTCGCTATTCCTATTGTAGTTTT	1	0.11828	6	42	55	91	134	151	GTACGTAAAATAAAATTAAACTTTTATTGTTTCCAATACTAACAGTTTCTAG	GTAAGTTGCTACTCCTGTTGAGATAAAACTAGATTATTGTAAATACTAACAACTCAACCGCAG	GTACGTAAAATAAAATTAAACTTTTATTGTTTCCAATACTAACAGTTTCTAGGGGATATTATTCTATACTCTTTGACCAAAGATAGTAAGTTGCTACTCCTGTTGAGATAAAACTAGATTATTGTAAATACTAACAACTCAACCGCAG	GTACGT	TACTAAC	TAG	GTAAGT	TACTAAC	CAG	intron_ctrl_cerevisiae_1	intron_ctrl_cerevisiae_5
double endogenous ss control	AGAAGAGTAACC	0	0	0	0	TACGTTAAACAATACGAGGCACTTACTCCGAGAAGAGTAACCGATCGATTGTGAAAATCAAGAAAATTGTAGTACATATCACTAACTTGAATTCGCAGTATTAAATTATTCTATACTCTATCACCAATCGCGATTGTGATCCTATCATATTATTTGAGCTAGAACCGAATTAGTACATATCAATTTATAATAAGTTACACCCTGGAGTTCGCTATTCCTATTGTAGTTTT	1	1	6	33	55	91	134	151	ATTGTGAAAATCAAGAAAATTGTAGTACATATCACTAACTTGAATTCGCAGT	ATTGTGATCCTATCATATTATTTGAGCTAGAACCGAATTAGTACATATCAATTTATAATAAGT	ATTGTGAAAATCAAGAAAATTGTAGTACATATCACTAACTTGAATTCGCAGTATTAAATTATTCTATACTCTATCACCAATCGCGATTGTGATCCTATCATATTATTTGAGCTAGAACCGAATTAGTACATATCAATTTATAATAAGT	ATTGTG	CATATCA	AGT	ATTGTG	CATATCA	AGT	ss_ctrl_pombe_4	ss_ctrl_cerevisiae_5
double endogenous intron control	AGAAGCGAGCGA	0	0	0	0	TACGTTAAACAATACGAGGCACTTACTCCGAGAAGCGAGCGAGGGCGGTAAGTATCAACTGCTCGAATAGCATAATCCAATCTCACTGCATACTAGGTTTTTTCATTATTCTATACTCTTTGACCAATAAAAACGTTTGTGTACGCCTATTGTTATTTTTTATAGTGTAACCTAGTGTTATAAAACTGTGATCAGTTACCCCTGGAGTTCGCTATTCCTATTGTAGTTTT	4	1	6	34	52	99	132	151	GTAAGTATCAACTGCTCGAATAGCATAATCCAATCTCACTGCATACTAG	GTACGCCTATTGTTATTTTTTATAGTGTAACCTAGTGTTATAAAACTGTGATCAG	GTAAGTATCAACTGCTCGAATAGCATAATCCAATCTCACTGCATACTAGGTTTTTTCATTATTCTATACTCTTTGACCAATAAAAACGTTTGTGTACGCCTATTGTTATTTTTTATAGTGTAACCTAGTGTTATAAAACTGTGATCAG	GTAAGT	TGCAATC	TAG	GTACGC	AGTGTTA	CAG	intron_ctrl_pombe_1	intron_ctrl_pombe_10
double intron	AGAAGCTGATTC	0	0.109498	0.632813	0	TACGTTAAACAATACGAGGCACTTACTCCGAGAAGCTGATTCAGAAAGTAGGTCTTAAGGCACACGAATTAGAGTTCTTTAAGTACTAACGATCAAAAGTAATAGTTTAACTATACTCTATCACCAATCATTAGTAAGTACCCAAAAGAGCTACTAACAACGCATCCGGTAATACTAACAAGAGAAATTGGTTAGGTAGGCCTGGAGTTCGCTATTCCTATTGTAGTTTT	1	0.257689	6	42	61	92	110	151	GTAGGTCTTAAGGCACACGAATTAGAGTTCTTTAAGTACTAACGATCAAAAGTAATAG	GTAAGTACCCAAAAGAGCTACTAACAACGCATCCGGTAATACTAACAAGAGAAATTGGTTAG	GTAGGTCTTAAGGCACACGAATTAGAGTTCTTTAAGTACTAACGATCAAAAGTAATAGTTTAACTATACTCTATCACCAATCATTAGTAAGTACCCAAAAGAGCTACTAACAACGCATCCGGTAATACTAACAAGAGAAATTGGTTAG	GTAGGT	TACTAAC	TAG	GTAAGT	TACTAAC	TAG	cerevisiae_3	cerevisiae_6		0.0755536	0
double endogenous intron control	AGAAGGCCCTGG	0	0.900398	0	0.0111524	TACGTTAAACAATACGAGGCACTTACTCCGAGAAGGCCCTGGTTGTCGTGTGTACTCAAGTAACATTTAGGCCTACTAACTTCAGTGACCCCACCAAAAGTAGCTTTATTCTATACTCTCTGACCAATAAAAAGTAAGTATACTCTCTGATCAAAAACCCTTAACCCGAATACTAACATTCGAATACGATAATAGGTGTACCTGGAGTTCGCTATTCCTATTGTAGTTTT	4	0.0884493	6	32	59	92	129	151	GTGTGTACTCAAGTAACATTTAGGCCTACTAACTTCAGTGACCCCACCAAAAGTAG	GTAAGTATACTCTCTGATCAAAAACCCTTAACCCGAATACTAACATTCGAATACGATAATAG	GTGTGTACTCAAGTAACATTTAGGCCTACTAACTTCAGTGACCCCACCAAAAGTAGCTTTATTCTATACTCTCTGACCAATAAAAAGTAAGTATACTCTCTGATCAAAAACCCTTAACCCGAATACTAACATTCGAATACGATAATAG	GTGTGT	TACTAAC	TAG	GTAAGT	TACTAAC	TAG	intron_ctrl_synthetic_1	intron_ctrl_cerevisiae_4
double intron	AGAAGTCTCTCG	0	0	0	0	TACGTTAAACAATACGAGGCACTTACTCCGAGAAGTCTCTCGATAAGGTATCTTTTAATTTCAAGGATAGCCTTTGAATCAATTTACTAACAATACTTCAGTTTATTATTCTATACTCTCTGACCAATAAAAACGGACTGTACTTTACTTTGTAAGTGAAAGTTTTTGAGTGTGAAACATCTAACTTTATTACAGATATTCCTGGAGTTCGCTATTCCTATTGTAGTTTT	1	1	6	43	57	110	132	151	GTATCTTTTAATTTCAAGGATAGCCTTTGAATCAATTTACTAACAATACTTCAG	GTAAGTGAAAGTTTTTGAGTGTGAAACATCTAACTTTATTACAG	GTATCTTTTAATTTCAAGGATAGCCTTTGAATCAATTTACTAACAATACTTCAGTTTATTATTCTATACTCTCTGACCAATAAAAACGGACTGTACTTTACTTTGTAAGTGAAAGTTTTTGAGTGTGAAACATCTAACTTTATTACAG	GTATCT	TACTAAC	CAG	GTAAGT	GAAACAT	CAG	cerevisiae_2	pombe_2
double intron	AGAATCGTTTTC	0	0	0	0	TACGTTAAACAATACGAGGCACTTACTCCGAGAATCGTTTTCCGGAAGTAAGTTTTTGAATTATACCCCCACTTTTTTTTTGTTCGTGGTGACTAACATCAATTAGGTTTATATACTCTGTGACCAATAAAAAGAAAGTGTGTCTTATTGCACACGAATTAGAGTTCTTTAAGTACTAACGATCAAAAGTAATAGTTTAACCTGGAGTTCGCTATTCCTATTGTAGTTTT	4	1	6	49	62	96	132	151	GTAAGTTTTTGAATTATACCCCCACTTTTTTTTTGTTCGTGGTGACTAACATCAATTAG	GTGTGTCTTATTGCACACGAATTAGAGTTCTTTAAGTACTAACGATCAAAAGTAATAG	GTAAGTTTTTGAATTATACCCCCACTTTTTTTTTGTTCGTGGTGACTAACATCAATTAGGTTTATATACTCTGTGACCAATAAAAAGAAAGTGTGTCTTATTGCACACGAATTAGAGTTCTTTAAGTACTAACGATCAAAAGTAATAG	GTAAGT	GACTAAC	TAG	GTGTGT	TACTAAC	TAG	cerevisiae_7	cerevisiae_3		0	0.0111111
double endogenous ss control	AGACAACCAGAC	0	0	0	0	TACGTTAAACAATACGAGGCACTTACTCCGAGACAACCAGACATAACATTGTGTACCTGTTGGAGCATTAGAAAGACTTAGACATATCACTAACCAATTCAGTCAAAATTCTATACTCTGTGACCAATCATTAATTGTGACCCAACTGAGCCATATCAAACGCATCCGGTAATACTAACAAGAGAAATTGGTAGTGTAGGCCTGGAGTTCGCTATTCCTATTGTAGTTTT	4	1	6	41	59	92	110	151	ATTGTGTACCTGTTGGAGCATTAGAAAGACTTAGACATATCACTAACCAATTCAGT	ATTGTGACCCAACTGAGCCATATCAAACGCATCCGGTAATACTAACAAGAGAAATTGGTAGT	ATTGTGTACCTGTTGGAGCATTAGAAAGACTTAGACATATCACTAACCAATTCAGTCAAAATTCTATACTCTGTGACCAATCATTAATTGTGACCCAACTGAGCCATATCAAACGCATCCGGTAATACTAACAAGAGAAATTGGTAGT	ATTGTG	CATATCA	AGT	ATTGTG	CATATCA	AGT	ss_ctrl_pombe_9	ss_ctrl_cerevisiae_6
double intron	AGACACGTCAGC	0.930233	0	0	0	TACGTTAAACAATACGAGGCACTTACTCCGAGACACGTCAGCCATTAGTAAGTACCCAACTGAGCTACTAACAACGCATCCGGTAATACTAACAAGAGAAATTGGTTAGGTAGGACTCTATAACCAATAAAAACATAGAGTCTGTATTAAATTTTTGCTTTTGTATTCTTGGAAGTAAACTAACTAGTAAAGTAGGCTAACCTGGAGTTCGCTATTCCTATTGTAGTTTT	1	0.0697674	6	24	65	98	136	151	GTAAGTACCCAACTGAGCTACTAACAACGCATCCGGTAATACTAACAAGAGAAATTGGTTAG	GTCTGTATTAAATTTTTGCTTTTGTATTCTTGGAAGTAAACTAACTAGTAAAGTAG	GTAAGTACCCAACTGAGCTACTAACAACGCATCCGGTAATACTAACAAGAGAAATTGGTTAGGTAGGACTCTATAACCAATAAAAACATAGAGTCTGTATTAAATTTTTGCTTTTGTATTCTTGGAAGTAAACTAACTAGTAAAGTAG	GTAAGT	TACTAAC	TAG	GTCTGT	AACTAAC	TAG	cerevisiae_6	cerevisiae_8		0	0.136364
double intron	AGACAGGTTACA	0	0	0	0	TACGTTAAACAATACGAGGCACTTACTCCGAGACAGGTTACAATAACGTAAGTTACCTGTTGGAGCATTAGAAAGACTTAGAAGAATTCCTAACCAATTCTAGCAAAATTCTATACTCTAGGACCAATAAAAACGGACTGTGACATCTATTTGCTAAAGCATTTGCCCATTGAGTGCAATCCTAACCTTTTGTAGGCTTGCCTGGAGTTCGCTATTCCTATTGTAGTTTT	1	1	6	41	59	105	133	151	GTAAGTTACCTGTTGGAGCATTAGAAAGACTTAGAAGAATTCCTAACCAATTCTAG	CTATTTGCTAAAGCATTTGCCCATTGAGTGCAATCCTAACCTTTTGTAG	GTAAGTTACCTGTTGGAGCATTAGAAAGACTTAGAAGAATTCCTAACCAATTCTAGCAAAATTCTATACTCTAGGACCAATAAAAACGGACTGTGACATCTATTTGCTAAAGCATTTGCCCATTGAGTGCAATCCTAACCTTTTGTAG	GTAAGT	AGAATTC	TAG	CTATTT	TGCAATC	TAG	pombe_9	pombe_1
double endogenous intron control	AGACATCGTTGC	0	0	0	0	TACGTTAAACAATACGAGGCACTTACTCCGAGACATCGTTGCTGGCGGTAGGTATCAACTGCTCGAATAGCGTGAGGCAATCTCACTGCATACTAGGTTTTTTCATTATTCTATACTCTATCACCAATAAAAACGGACTGTACTTTTGATCGTAAGTTTTAATCTTTTGATAGGAAACATTATTAAACGTATCAGTAATCCCTGGAGTTCGCTATTCCTATTGTAGTTTT	4	1	6	34	52	110	132	151	GTAGGTATCAACTGCTCGAATAGCGTGAGGCAATCTCACTGCATACTAG	GTAAGTTTTAATCTTTTGATAGGAAACATTATTAAACGTATCAG	GTAGGTATCAACTGCTCGAATAGCGTGAGGCAATCTCACTGCATACTAGGTTTTTTCATTATTCTATACTCTATCACCAATAAAAACGGACTGTACTTTTGATCGTAAGTTTTAATCTTTTGATAGGAAACATTATTAAACGTATCAG	GTAGGT	TGCAATC	TAG	GTAAGT	GAAACAT	CAG	intron_ctrl_pombe_1	intron_ctrl_pombe_2
double endogenous intron control	AGACGAGGCGTA	0	0	0	0	TACGTTAAACAATACGAGGCACTTACTCCGAGACGAGGCGTACCTCTGTTTGTATTAGGTTTAAACGCATATATACTAACTCGTCTATAGGGTTCTATTTTAGAAGAATTCTATACTCTTTGACCAATAAAAACGGACTGTTGGCGGTATTTATCAACTGCTCGAATAGCATTATCCAATCTCACTGCATACTAGGTTTTCCTGGAGTTCGCTATTCCTATTGTAGTTTT	1	1	6	32	59	105	133	151	GTTTGTATTAGGTTTAAACGCATATATACTAACTCGTCTATAGGGTTCTATTTTAG	GTATTTATCAACTGCTCGAATAGCATTATCCAATCTCACTGCATACTAG	GTTTGTATTAGGTTTAAACGCATATATACTAACTCGTCTATAGGGTTCTATTTTAGAAGAATTCTATACTCTTTGACCAATAAAAACGGACTGTTGGCGGTATTTATCAACTGCTCGAATAGCATTATCCAATCTCACTGCATACTAG	GTTTGT	TACTAAC	TAG	GTATTT	TGCAATC	TAG	intron_ctrl_synthetic_2	intron_ctrl_pombe_1
double endogenous ss control	AGACGCCAAAGA					TACGTTAAACAATACGAGGCACTTACTCCGAGACGCCAAAGATATTCATTGTGGGCGCCATCGATCAAAATCTCATATCATAGATTTGTTTAATTTTTAAAGTAAGATTTCTATACTCTGTGACCAATAAAAACGGACTTTGGATTGTGAATATCAGAATCAAACTTAAATATATCCTACATATCAAATTTGAGTTTCATCCTGGAGTTCGCTATTCCTATTGTAGTTTT	1		6	32	59	102	138	151	ATTGTGGGCGCCATCGATCAAAATCTCATATCATAGATTTGTTTAATTTTTAAAGT	ATTGTGAATATCAGAATCAAACTTAAATATATCCTACATATCAAATTTGAGT	ATTGTGGGCGCCATCGATCAAAATCTCATATCATAGATTTGTTTAATTTTTAAAGTAAGATTTCTATACTCTGTGACCAATAAAAACGGACTTTGGATTGTGAATATCAGAATCAAACTTAAATATATCCTACATATCAAATTTGAGT	ATTGTG	CATATCA	AGT	ATTGTG	CATATCA	AGT	ss_ctrl_synthetic_2	ss_ctrl_cerevisiae_1
double intron	AGACTCATATTG	0	0	0	0	TACGTTAAACAATACGAGGCACTTACTCCGAGACTCATATTGAGCGGGTACGTTTTTTTTTTTTTTTTTGCACTAACAAAACAGAAGGCTCTGTAGTTGTTTTCATTATTCTATACTCTATAACCAATAAAAACGGACGATCGGTAAGTAAAATCAAGAAAATTGTAGTATTGACCGCTAACTTGAATTCGCTAGATTAACCTGGAGTTCGCTATTCCTATTGTAGTTTT	4	1	6	24	40	102	129	151	GTACGTTTTTTTTTTTTTTTTTGCACTAACAAAACAG	GTAAGTAAAATCAAGAAAATTGTAGTATTGACCGCTAACTTGAATTCGCTAG	GTACGTTTTTTTTTTTTTTTTTGCACTAACAAAACAGAAGGCTCTGTAGTTGTTTTCATTATTCTATACTCTATAACCAATAAAAACGGACGATCGGTAAGTAAAATCAAGAAAATTGTAGTATTGACCGCTAACTTGAATTCGCTAG	GTACGT	TTTTGCA	CAG	GTAAGT	TTGACCG	TAG	pombe_7	pombe_4
double intron	AGACTCTCACGT	0	0	0.48549	0	TACGTTAAACAATACGAGGCACTTACTCCGAGACTCTCACGTAGCGGGTACGTTTTTTTTTTTTTTTTTGCACTAACAAAACAGATAGCTCTGTAGTTGTTTTCATTATTCTATACTCTTTGACCAATAAAAACTTAGTGTTTGTACTAACAATCAACCAGACCATACTAACAGTGGTGACCCTATTTTTAATAGCACTCCCTGGAGTTCGCTATTCCTATTGTAGTTTT	1	0.51451	6	24	40	98	124	151	GTACGTTTTTTTTTTTTTTTTTGCACTAACAAAACAG	GTTTGTACTAACAATCAACCAGACCATACTAACAGTGGTGACCCTATTTTTAATAG	GTACGTTTTTTTTTTTTTTTTTGCACTAACAAAACAGATAGCTCTGTAGTTGTTTTCATTATTCTATACTCTTTGACCAATAAAAACTTAGTGTTTGTACTAACAATCAACCAGACCATACTAACAGTGGTGACCCTATTTTTAATAG	GTACGT	TTTTGCA	CAG	GTTTGT	TACTAAC	TAG	pombe_7	synthetic_1
double endogenous ss control	AGACTGCTACAT	0	0	0	0	TACGTTAAACAATACGAGGCACTTACTCCGAGACTGCTACATTTAGTATTGTGACCAACAATCAACCAGACCACATATCAAGTGGTGACCCTATTTTTAAAGTCACTCTTCTATACTCTTTGACCAATCATTAATTGTGACCCAAACGAGCCATATCAAACGCATCCGGTAATACTAACAAGAGAAATTGGTAGTGTAGGCCTGGAGTTCGCTATTCCTATTGTAGTTTT	1	1	6	32	59	92	110	151	ATTGTGACCAACAATCAACCAGACCACATATCAAGTGGTGACCCTATTTTTAAAGT	ATTGTGACCCAAACGAGCCATATCAAACGCATCCGGTAATACTAACAAGAGAAATTGGTAGT	ATTGTGACCAACAATCAACCAGACCACATATCAAGTGGTGACCCTATTTTTAAAGTCACTCTTCTATACTCTTTGACCAATCATTAATTGTGACCCAAACGAGCCATATCAAACGCATCCGGTAATACTAACAAGAGAAATTGGTAGT	ATTGTG	CATATCA	AGT	ATTGTG	CATATCA	AGT	ss_ctrl_synthetic_1	ss_ctrl_cerevisiae_6
double intron	AGACTGTCCTAG	0	0	0.975073	0	TACGTTAAACAATACGAGGCACTTACTCCGAGACTGTCCTAGAGAAAGTACGTCTTAACGCACACGAATTAGAGTTCTTTAAGTACTAACGATCAAAAGTAATAGTTTAACTATACTCTATCACCAATAAAAACGGACTGTACTTTCTTACTGTTTGTTTTAATTATAATTATATCCATATACTAACGTTATCAGCCATTCCTGGAGTTCGCTATTCCTATTGTAGTTTT	1	0.0249268	6	42	61	111	134	151	GTACGTCTTAACGCACACGAATTAGAGTTCTTTAAGTACTAACGATCAAAAGTAATAG	GTTTGTTTTAATTATAATTATATCCATATACTAACGTTATCAG	GTACGTCTTAACGCACACGAATTAGAGTTCTTTAAGTACTAACGATCAAAAGTAATAGTTTAACTATACTCTATCACCAATAAAAACGGACTGTACTTTCTTACTGTTTGTTTTAATTATAATTATATCCATATACTAACGTTATCAG	GTACGT	TACTAAC	TAG	GTTTGT	CCATGTA	CAG	cerevisiae_3	pombe_6		0.453039
double intron	AGAGCAGAGCAG	0	0	0	0	TACGTTAAACAATACGAGGCACTTACTCCGAGAGCAGAGCAGTTAGTGTAGGTACTAACAATCAACCAGACCATACTAACAGTGGTGACCCTATTTTTAATAGCACTCTTCTATACTCTCTGACCAATAAAAACGTTCTGGTGTGCATTAAGATCGGACATTGTTTTTTTAATAGTGTTACTAACTGTATTACAGTGTACCCTGGAGTTCGCTATTCCTATTGTAGTTTT	1	1	6	32	59	99	132	151	GTAGGTACTAACAATCAACCAGACCATACTAACAGTGGTGACCCTATTTTTAATAG	GTGTGCATTAAGATCGGACATTGTTTTTTTAATAGTGTTACTAACTGTATTACAG	GTAGGTACTAACAATCAACCAGACCATACTAACAGTGGTGACCCTATTTTTAATAGCACTCTTCTATACTCTCTGACCAATAAAAACGTTCTGGTGTGCATTAAGATCGGACATTGTTTTTTTAATAGTGTTACTAACTGTATTACAG	GTAGGT	TACTAAC	TAG	GTGTGC	AGTGTTA	CAG	synthetic_1	pombe_10
double intron	AGAGCCGGAACC	0	0	0.541667	0	TACGTTAAACAATACGAGGCACTTACTCCGAGAGCCGGAACCCGGAAGTAAGTTTTTGAATTAAGCCCCCACTTTTTTTTTGTTCGTGGTGACTAACACGAATTAGGTTTATATACTCTAGGACCAATAAAAACGGATAATATCTGTTTTAATTTCAAGGATAGCCTTTGAATCAATTTACTAACAATACTTCAGTTTATCCTGGAGTTCGCTATTCCTATTGTAGTTTT	4	0.458333	6	49	62	100	137	151	GTAAGTTTTTGAATTAAGCCCCCACTTTTTTTTTGTTCGTGGTGACTAACACGAATTAG	ATCTGTTTTAATTTCAAGGATAGCCTTTGAATCAATTTACTAACAATACTTCAG	GTAAGTTTTTGAATTAAGCCCCCACTTTTTTTTTGTTCGTGGTGACTAACACGAATTAGGTTTATATACTCTAGGACCAATAAAAACGGATAATATCTGTTTTAATTTCAAGGATAGCCTTTGAATCAATTTACTAACAATACTTCAG	GTAAGT	GACTAAC	TAG	ATCTGT	TACTAAC	CAG	cerevisiae_7	cerevisiae_2		0
double intron	AGAGCTCTACTG					TACGTTAAACAATACGAGGCACTTACTCCGAGAGCTCTACTGTATTCGTATCTGGTAACATCGATCAAAATCTTACTAACTAGATTTGTTTAATTTTTAATAGAAGATTTCTATACTCTATCACCAATAAAAACGGACTGTTTAAAGTATTAATTAAAATTTTAAACTAGTTTTGTTTTTCTAACTAATATCTAGGAAAACCTGGAGTTCGCTATTCCTATTGTAGTTTT	1		6	32	59	105	132	151	GTATCTGGTAACATCGATCAAAATCTTACTAACTAGATTTGTTTAATTTTTAATAG	GTATTAATTAAAATTTTAAACTAGTTTTGTTTTTCTAACTAATATCTAG	GTATCTGGTAACATCGATCAAAATCTTACTAACTAGATTTGTTTAATTTTTAATAGAAGATTTCTATACTCTATCACCAATAAAAACGGACTGTTTAAAGTATTAATTAAAATTTTAAACTAGTTTTGTTTTTCTAACTAATATCTAG	GTATCT	TACTAAC	TAG	GTATTA	TGTTTTT	TAG	synthetic_2	pombe_3
double intron	AGAGGATAACCC	0	0.965902	0	0	TACGTTAAACAATACGAGGCACTTACTCCGAGAGGATAACCCTTAGTGTATTTACTAACAATCAACCAGACCATACTAACAGTGGTGACCCTATTTTTAATAGCACTCTTCTATACTCTATTACCAATTGCGGTAAGTATCCTATCATATTCTGTGAGCTAGAACCGAATTAGTATACTAACATTTATAATACAGTACACCCTGGAGTTCGCTATTCCTATTGTAGTTTT	4	0.0340982	6	32	59	91	134	151	GTATTTACTAACAATCAACCAGACCATACTAACAGTGGTGACCCTATTTTTAATAG	GTAAGTATCCTATCATATTCTGTGAGCTAGAACCGAATTAGTATACTAACATTTATAATACAG	GTATTTACTAACAATCAACCAGACCATACTAACAGTGGTGACCCTATTTTTAATAGCACTCTTCTATACTCTATTACCAATTGCGGTAAGTATCCTATCATATTCTGTGAGCTAGAACCGAATTAGTATACTAACATTTATAATACAG	GTATTT	TACTAAC	TAG	GTAAGT	TACTAAC	CAG	synthetic_1	cerevisiae_5			0.922189
double endogenous intron control	AGAGTCGATACA					TACGTTAAACAATACGAGGCACTTACTCCGAGAGTCGATACACTTACGTCTGTTGTTAAGGGCAGCTCCTCGCTACTAACACTCTCGCGCTGAGAATCGTTAGAATTTTTCTATACTCTTTGACCAATAAAAACGGACTGTACTTTGTATTTATATAATTTACTATAATTCTAAACTTTGACTAGCGTAGTCTAGGTATTCCTGGAGTTCGCTATTCCTATTGTAGTTTT	1		6	32	59	109	133	151	GTCTGTTGTTAAGGGCAGCTCCTCGCTACTAACACTCTCGCGCTGAGAATCGTTAG	TTATATAATTTACTATAATTCTAAACTTTGACTAGCGTAGTCTAG	GTCTGTTGTTAAGGGCAGCTCCTCGCTACTAACACTCTCGCGCTGAGAATCGTTAGAATTTTTCTATACTCTTTGACCAATAAAAACGGACTGTACTTTGTATTTATATAATTTACTATAATTCTAAACTTTGACTAGCGTAGTCTAG	GTCTGT	TACTAAC	TAG	TTATAT	ACTTTGA	TAG	intron_ctrl_synthetic_3	intron_ctrl_pombe_5
double endogenous ss control	AGAGTCGTATCT					TACGTTAAACAATACGAGGCACTTACTCCGAGAGTCGTATCTTTACTATTGTGTTATTTTATAATTATATCATATCACTAACGTTATAGTCCATTGTTGTTTTCATTATTCTATACTCTGTGACCAATAAAAACGGACTGTACTTTCAAAATTAGCGGATTGTGTTTTTTTTTTTTCATATCACTAACAAAAAGTATTGCCCTGGAGTTCGCTATTCCTATTGTAGTTTT	1		6	29	46	117	135	151	ATTGTGTTATTTTATAATTATATCATATCACTAACGTTATAGT	ATTGTGTTTTTTTTTTTTCATATCACTAACAAAAAGT	ATTGTGTTATTTTATAATTATATCATATCACTAACGTTATAGTCCATTGTTGTTTTCATTATTCTATACTCTGTGACCAATAAAAACGGACTGTACTTTCAAAATTAGCGGATTGTGTTTTTTTTTTTTCATATCACTAACAAAAAGT	ATTGTG	CATATCA	AGT	ATTGTG	CATATCA	AGT	ss_ctrl_pombe_6	ss_ctrl_pombe_7
double endogenous intron control	AGAGTGAGCCAA					TACGTTAAACAATACGAGGCACTTACTCCGAGAGTGAGCCAATACAGGTAGGTAAAATAAAATTAAACTTTTATTGTTTCCAATACTAACAGTTTCTAGGGGATATTATTCTATACTCTATCACCAAGGAACGTATATAAATCATCTTGTCTCTTGATCTTTAGCACGAGTCATTACTACTAACACTAGTAGAAGTGATACCTGGAGTTCGCTATTCCTATTGTAGTTTT	1		6	42	55	91	136	151	GTAGGTAAAATAAAATTAAACTTTTATTGTTTCCAATACTAACAGTTTCTAG	GTATATAAATCATCTTGTCTCTTGATCTTTAGCACGAGTCATTACTACTAACACTAGTAGAAG	GTAGGTAAAATAAAATTAAACTTTTATTGTTTCCAATACTAACAGTTTCTAGGGGATATTATTCTATACTCTATCACCAAGGAACGTATATAAATCATCTTGTCTCTTGATCTTTAGCACGAGTCATTACTACTAACACTAGTAGAAG	GTAGGT	TACTAAC	TAG	GTATAT	TACTAAC	AAG	intron_ctrl_cerevisiae_1	intron_ctrl_cerevisiae_9
double endogenous intron control	AGAGTGTCGGTG	0	0	0	0	TACGTTAAACAATACGAGGCACTTACTCCGAGAGTGTCGGTGACCGTGTATTTGTGTGCCAGGTCAACATATAAAAAGAAACGTAGATCGTATACTAACGTATTGTATACAAATACTCTCTGACCAATTCTACGTAAGTACTCGACACAAATACTAACAGGAGTAGTAAAATACGGATATATTGGACGAGCCTAGACACTCCTGGAGTTCGCTATTCCTATTGTAGTTTT	4	1	6	51	65	92	110	151	GTATTTGTGTGCCAGGTCAACATATAAAAAGAAACGTAGATCGTATACTAACGTATTGTATA	GTAAGTACTCGACACAAATACTAACAGGAGTAGTAAAATACGGATATATTGGACGAGCCTAG	GTATTTGTGTGCCAGGTCAACATATAAAAAGAAACGTAGATCGTATACTAACGTATTGTATACAAATACTCTCTGACCAATTCTACGTAAGTACTCGACACAAATACTAACAGGAGTAGTAAAATACGGATATATTGGACGAGCCTAG	GTATTT	TACTAAC	ATA	GTAAGT	TACTAAC	TAG	intron_ctrl_cerevisiae_10	intron_ctrl_cerevisiae_6
double intron	AGATAGCCTTCA	0	0	0	0	TACGTTAAACAATACGAGGCACTTACTCCGAGATAGCCTTCATATTCGTATCTGGTAACATCGATCAAAATCTTACTAACTAGATTTGTTTAATTTTTAATAGAAGATTTCTATACTCTATAACCAATAAAAAGAAAGTCTGTCTTAGTGCACACGAATTAGAGTTCTTTAAGTACTAACGATCAAAAGTAATAGTTTAACCTGGAGTTCGCTATTCCTATTGTAGTTTT	4	1	6	32	59	96	132	151	GTATCTGGTAACATCGATCAAAATCTTACTAACTAGATTTGTTTAATTTTTAATAG	GTCTGTCTTAGTGCACACGAATTAGAGTTCTTTAAGTACTAACGATCAAAAGTAATAG	GTATCTGGTAACATCGATCAAAATCTTACTAACTAGATTTGTTTAATTTTTAATAGAAGATTTCTATACTCTATAACCAATAAAAAGAAAGTCTGTCTTAGTGCACACGAATTAGAGTTCTTTAAGTACTAACGATCAAAAGTAATAG	GTATCT	TACTAAC	TAG	GTCTGT	TACTAAC	TAG	synthetic_2	cerevisiae_3			0.0111111
double intron	AGATATTTCTGA	0.0189959	0.0227337	0.2242	0.0227337	TACGTTAAACAATACGAGGCACTTACTCCGAGATATTTCTGACATTAGTAAGTACCCAACTGAGCTACTAACAACGCATCCGGTAATACTAACAAGAGAAATTGGTTAGGTAGGACTCTATCACCAATCATTAGTAAGTACCCAAATAAGCTACTAACAACGCATCCGGTAATACTAACAAGAGAAATTGGTTAGGTAGGCCTGGAGTTCGCTATTCCTATTGTAGTTTT	1	0.711336	6	24	65	92	110	151	GTAAGTACCCAACTGAGCTACTAACAACGCATCCGGTAATACTAACAAGAGAAATTGGTTAG	GTAAGTACCCAAATAAGCTACTAACAACGCATCCGGTAATACTAACAAGAGAAATTGGTTAG	GTAAGTACCCAACTGAGCTACTAACAACGCATCCGGTAATACTAACAAGAGAAATTGGTTAGGTAGGACTCTATCACCAATCATTAGTAAGTACCCAAATAAGCTACTAACAACGCATCCGGTAATACTAACAAGAGAAATTGGTTAG	GTAAGT	TACTAAC	TAG	GTAAGT	TACTAAC	TAG	cerevisiae_6	cerevisiae_6		0	0
double intron	AGATCGCCTCCT	0.25237	0.23735	0.29306	0.216995	TACGTTAAACAATACGAGGCACTTACTCCGAGATCGCCTCCTTGGCGGTAAGTATCCTATCATATTAGGTGAGCTAGAACCGAATTAGTATACTAACATTTATAATACAGTACACCTCTTTGACCAAGGGTACGTATATTTAAGCATTTGAAAAAGCAAAGTGCAAACCGTATCTAAATACTAACAGCTGTAATAGCCGACCTGGAGTTCGCTATTCCTATTGTAGTTTT	1	0.000226167	6	49	66	92	137	151	GTAAGTATCCTATCATATTAGGTGAGCTAGAACCGAATTAGTATACTAACATTTATAATACAG	GTATATTTAAGCATTTGAAAAAGCAAAGTGCAAACCGTATCTAAATACTAACAGCTGTAATA	GTAAGTATCCTATCATATTAGGTGAGCTAGAACCGAATTAGTATACTAACATTTATAATACAGTACACCTCTTTGACCAAGGGTACGTATATTTAAGCATTTGAAAAAGCAAAGTGCAAACCGTATCTAAATACTAACAGCTGTAATA	GTAAGT	TACTAAC	CAG	GTATAT	TACTAAC	ATA	cerevisiae_5	cerevisiae_10		0.922189	0.104269
double endogenous ss control	AGATCGTGCGGT	0	0	0	0	TACGTTAAACAATACGAGGCACTTACTCCGAGATCGTGCGGTGAATTATTGTGACAGGATATTTTCAACACAGTAACGTAGAATCATATCATAACACGAAACTTAAAGTGACACACTCTTTGACCAATAAAAACGGACTGTACTTTCTTACTATTGTGTTATATTATAATTATATCATATCACTAACGTTATAGTCCATTCCTGGAGTTCGCTATTCCTATTGTAGTTTT	1	1	6	43	65	111	134	151	ATTGTGACAGGATATTTTCAACACAGTAACGTAGAATCATATCATAACACGAAACTTAAAGT	ATTGTGTTATATTATAATTATATCATATCACTAACGTTATAGT	ATTGTGACAGGATATTTTCAACACAGTAACGTAGAATCATATCATAACACGAAACTTAAAGTGACACACTCTTTGACCAATAAAAACGGACTGTACTTTCTTACTATTGTGTTATATTATAATTATATCATATCACTAACGTTATAGT	ATTGTG	CATATCA	AGT	ATTGTG	CATATCA	AGT	ss_ctrl_cerevisiae_4	ss_ctrl_pombe_6
double endogenous intron control	AGATCTACGCGT	0	0	0.963239	0	TACGTTAAACAATACGAGGCACTTACTCCGAGATCTACGCGTGTAAGGTAAGTTAGTTCGGTCTCAGATATTCACCTAATCTTTCTCTAATAGTTATAGTTTTCATTATTCTATACTCTACGACCAATAAAACTAAAGTATTTGTGTTCTAGGATAAAAGAAAAATATTCGGGTACTAACAATTATCTTACATAGACACTCCTGGAGTTCGCTATTCCTATTGTAGTTTT	1	0.036761	6	33	49	96	132	151	GTAAGTTAGTTCGGTCTCAGATATTCACCTAATCTTTCTCTAATAG	GTATTTGTGTTCTAGGATAAAAGAAAAATATTCGGGTACTAACAATTATCTTACATAG	GTAAGTTAGTTCGGTCTCAGATATTCACCTAATCTTTCTCTAATAGTTATAGTTTTCATTATTCTATACTCTACGACCAATAAAACTAAAGTATTTGTGTTCTAGGATAAAAGAAAAATATTCGGGTACTAACAATTATCTTACATAG	GTAAGT	CCTAATG	TAG	GTATTT	TACTAAC	TAG	intron_ctrl_pombe_8	intron_ctrl_cerevisiae_3
double intron	AGATCTACTTGC	0	0	0.785714	0	TACGTTAAACAATACGAGGCACTTACTCCGAGATCTACTTGCGGACGGTGTGTACTATTGTAAGCCTTACGAGTACTAACCAGCCTTCGGTAATTTTTAATAGTCCCCTTCTATACTCTAAGACCAATAAAAACGGACTGTACTTTCTTACTGTAGGTTTTAATTATAATTATATCCATTTACTAACGTTATCAGCCATTCCTGGAGTTCGCTATTCCTATTGTAGTTTT	4	0.214286	6	32	59	111	134	151	GTGTGTACTATTGTAAGCCTTACGAGTACTAACCAGCCTTCGGTAATTTTTAATAG	GTAGGTTTTAATTATAATTATATCCATTTACTAACGTTATCAG	GTGTGTACTATTGTAAGCCTTACGAGTACTAACCAGCCTTCGGTAATTTTTAATAGTCCCCTTCTATACTCTAAGACCAATAAAAACGGACTGTACTTTCTTACTGTAGGTTTTAATTATAATTATATCCATTTACTAACGTTATCAG	GTGTGT	TACTAAC	TAG	GTAGGT	CCATGTA	CAG	synthetic_5	pombe_6
double intron	AGATCTGTCGAC	0	0	0	0	TACGTTAAACAATACGAGGCACTTACTCCGAGATCTGTCGACTACCCGTACGTCCTAAGAATCCTAATATATTTACTAACTTCGCTCGACGTATTTTTAATAGTTCAATTCTATACTCTATTACCAATAAAAACCCGTAGTATTTCTTAATCTCTGCTCGCAAAGTACTAACGTGCGGTCAACCATTTTTAATAGAGCGCCCTGGAGTTCGCTATTCCTATTGTAGTTTT	1	1	6	32	59	98	124	151	GTACGTCCTAAGAATCCTAATATATTTACTAACTTCGCTCGACGTATTTTTAATAG	GTATTTCTTAATCTCTGCTCGCAAAGTACTAACGTGCGGTCAACCATTTTTAATAG	GTACGTCCTAAGAATCCTAATATATTTACTAACTTCGCTCGACGTATTTTTAATAGTTCAATTCTATACTCTATTACCAATAAAAACCCGTAGTATTTCTTAATCTCTGCTCGCAAAGTACTAACGTGCGGTCAACCATTTTTAATAG	GTACGT	TACTAAC	TAG	GTATTT	TACTAAC	TAG	synthetic_4	synthetic_3
double endogenous ss control	AGATTACTCTCC	0	0	0	0	TACGTTAAACAATACGAGGCACTTACTCCGAGATTACTCTCCATAATATTGTGTTTCATTTCAAGGATAGCCTTTGAATCAATTCATATCAAATACTTAGTTTTATTATTCTATACTCTGTGACCAATAAAAACGTTCTGATTGTGATTTTGATCGGACATTGTTTTTTTAATCATATCACTAACTGTATTAAGTTGTACCCTGGAGTTCGCTATTCCTATTGTAGTTTT	1	1	6	43	57	99	132	151	ATTGTGTTTCATTTCAAGGATAGCCTTTGAATCAATTCATATCAAATACTTAGT	ATTGTGATTTTGATCGGACATTGTTTTTTTAATCATATCACTAACTGTATTAAGT	ATTGTGTTTCATTTCAAGGATAGCCTTTGAATCAATTCATATCAAATACTTAGTTTTATTATTCTATACTCTGTGACCAATAAAAACGTTCTGATTGTGATTTTGATCGGACATTGTTTTTTTAATCATATCACTAACTGTATTAAGT	ATTGTG	CATATCA	AGT	ATTGTG	CATATCA	AGT	ss_ctrl_cerevisiae_2	ss_ctrl_pombe_10
double intron	AGATTCTTTCGA					TACGTTAAACAATACGAGGCACTTACTCCGAGATTCTTTCGACGGAAGTAAGTTTTTGAATTAAGCCCCCACTTTTTTTTTGTTCAAGGTGACTAACAAGAATTAGGTTTATATACTCTAAGACCAATAAAAACATAGAGTATTTATTAAATTTTTGCTTTTGTATTCACGGAAGTAAACTAACTAGTAAAGTAGGCTAACCTGGAGTTCGCTATTCCTATTGTAGTTTT	1		6	49	62	98	136	151	GTAAGTTTTTGAATTAAGCCCCCACTTTTTTTTTGTTCAAGGTGACTAACAAGAATTAG	GTATTTATTAAATTTTTGCTTTTGTATTCACGGAAGTAAACTAACTAGTAAAGTAG	GTAAGTTTTTGAATTAAGCCCCCACTTTTTTTTTGTTCAAGGTGACTAACAAGAATTAGGTTTATATACTCTAAGACCAATAAAAACATAGAGTATTTATTAAATTTTTGCTTTTGTATTCACGGAAGTAAACTAACTAGTAAAGTAG	GTAAGT	GACTAAC	TAG	GTATTT	AACTAAC	TAG	cerevisiae_7	cerevisiae_8		0	0.136364
double intron	AGATTGGATACG	0	0	0.0145631	0	TACGTTAAACAATACGAGGCACTTACTCCGAGATTGGATACGCGGAAGTAAGTTTTTGAATTTTGCCCCCACTTTTTTTTTGTTCGTGGTGACTAACGTGAATTAGGTTTATATACTCTAAGACCAATAAAAACGGACTGTACTTTAAGGGTGTGTATTAAGAGTTTTTTACTTACTTTGACTAACATAAATTAGCTTGCCCTGGAGTTCGCTATTCCTATTGTAGTTTT	1	0.827375	6	49	62	109	133	151	GTAAGTTTTTGAATTTTGCCCCCACTTTTTTTTTGTTCGTGGTGACTAACGTGAATTAG	GTGTGTATTAAGAGTTTTTTACTTACTTTGACTAACATAAATTAG	GTAAGTTTTTGAATTTTGCCCCCACTTTTTTTTTGTTCGTGGTGACTAACGTGAATTAGGTTTATATACTCTAAGACCAATAAAAACGGACTGTACTTTAAGGGTGTGTATTAAGAGTTTTTTACTTACTTTGACTAACATAAATTAG	GTAAGT	GACTAAC	TAG	GTGTGT	ACTTTGA	TAG	cerevisiae_7	pombe_5		0
double intron	AGCAATCCGTGC	0.352737	0.359246	0.0486913	0.23607	TACGTTAAACAATACGAGGCACTTACTCCGAGCAATCCGTGCGAATTGTAAGTACAGGATATTTTCAACACAGTAACGTAGAATTACTAACTAACACGAAACTTAATAGGACACACTCTGTGACCAATAAACGGAAGTAAGTTTTTGAATTTTGCCCCCACTTTTTTTTTGTTCATAGTGACTAACTTGAATTAGGTTTACCTGGAGTTCGCTATTCCTATTGTAGTTTT	1	0.00325583	6	43	65	95	138	151	GTAAGTACAGGATATTTTCAACACAGTAACGTAGAATTACTAACTAACACGAAACTTAATAG	GTAAGTTTTTGAATTTTGCCCCCACTTTTTTTTTGTTCATAGTGACTAACTTGAATTAG	GTAAGTACAGGATATTTTCAACACAGTAACGTAGAATTACTAACTAACACGAAACTTAATAGGACACACTCTGTGACCAATAAACGGAAGTAAGTTTTTGAATTTTGCCCCCACTTTTTTTTTGTTCATAGTGACTAACTTGAATTAG	GTAAGT	TACTAAC	TAG	GTAAGT	GACTAAC	TAG	cerevisiae_4	cerevisiae_7		0.998	0
double intron	AGCAATCGCGTT	0	0	0	0	TACGTTAAACAATACGAGGCACTTACTCCGAGCAATCGCGTTATAACGTAAGTTACCTGTTGGAGCATTAGAAAGACTTAGAAGAATTCCTAACCAATTCTAGCAAAATTCTATACTCTATCACCAATAAAAACGGACTGTACTCTAATTTAAGTTATACGTCGTGGGATTTACTTCCTAAAGCTAACTATTTAGGACGCCCTGGAGTTCGCTATTCCTATTGTAGTTTT	4	1	6	41	59	108	135	151	GTAAGTTACCTGTTGGAGCATTAGAAAGACTTAGAAGAATTCCTAACCAATTCTAG	TTAAGTTATACGTCGTGGGATTTACTTCCTAAAGCTAACTATTTAG	GTAAGTTACCTGTTGGAGCATTAGAAAGACTTAGAAGAATTCCTAACCAATTCTAGCAAAATTCTATACTCTATCACCAATAAAAACGGACTGTACTCTAATTTAAGTTATACGTCGTGGGATTTACTTCCTAAAGCTAACTATTTAG	GTAAGT	AGAATTC	TAG	TTAAGT	CCTAATG	TAG	pombe_9	pombe_8
double intron	AGCACAAGGCAC	0	0	0	0	TACGTTAAACAATACGAGGCACTTACTCCGAGCACAAGGCACATAGAGTTTGTATTAAATTTTTGCTTTTGTATTCAGGGAAGTAAACTAACTAGTAAAGTAGGCTAATTCTATACTCTAGGACCAATAAAAACTTAGTGTTTGTACTAACAATCAACCAGACCATACTAACAGTGGTGACCCTATTTTTAATAGCACTCCCTGGAGTTCGCTATTCCTATTGTAGTTTT	4	1	6	44	59	98	124	151	GTTTGTATTAAATTTTTGCTTTTGTATTCAGGGAAGTAAACTAACTAGTAAAGTAG	GTTTGTACTAACAATCAACCAGACCATACTAACAGTGGTGACCCTATTTTTAATAG	GTTTGTATTAAATTTTTGCTTTTGTATTCAGGGAAGTAAACTAACTAGTAAAGTAGGCTAATTCTATACTCTAGGACCAATAAAAACTTAGTGTTTGTACTAACAATCAACCAGACCATACTAACAGTGGTGACCCTATTTTTAATAG	GTTTGT	AACTAAC	TAG	GTTTGT	TACTAAC	TAG	cerevisiae_8	synthetic_1		0.136364
double intron	AGCACACGTCAT	0.733333	0	0	0	TACGTTAAACAATACGAGGCACTTACTCCGAGCACACGTCATTGGCGGTAAGTATCCTATCATATTCTGTGAGCTAGAACCGAATTAGTATACTAACATTTATAATACAGTACACCTCTTTGACCAATAAAAACGGACTGTTTAAAGTATCAATTAAAATTTTAAACTAGTTTTGTTTTTCTAACTAATATCTAGGAAAACCTGGAGTTCGCTATTCCTATTGTAGTTTT	1	0.266667	6	49	66	105	132	151	GTAAGTATCCTATCATATTCTGTGAGCTAGAACCGAATTAGTATACTAACATTTATAATACAG	GTATCAATTAAAATTTTAAACTAGTTTTGTTTTTCTAACTAATATCTAG	GTAAGTATCCTATCATATTCTGTGAGCTAGAACCGAATTAGTATACTAACATTTATAATACAGTACACCTCTTTGACCAATAAAAACGGACTGTTTAAAGTATCAATTAAAATTTTAAACTAGTTTTGTTTTTCTAACTAATATCTAG	GTAAGT	TACTAAC	CAG	GTATCA	TGTTTTT	TAG	cerevisiae_5	pombe_3		0.922189
double endogenous ss control	AGCACCTGCTAG	0	0	0	0	TACGTTAAACAATACGAGGCACTTACTCCGAGCACCTGCTAGCTAATATTGTGTATTTGTCATAGGATTTACTTCATATCACTAACTATTAGTGTTGCGTTTTCATTATTCTATACTCTAAGACCAATAAAAACGGACTGTACTTTAAGGATTGTGATTAGGAGTTTTTTACTTCATATCACTAACATAAATAGTCTTGCCCTGGAGTTCGCTATTCCTATTGTAGTTTT	4	1	6	33	49	109	133	151	ATTGTGTATTTGTCATAGGATTTACTTCATATCACTAACTATTAGT	ATTGTGATTAGGAGTTTTTTACTTCATATCACTAACATAAATAGT	ATTGTGTATTTGTCATAGGATTTACTTCATATCACTAACTATTAGTGTTGCGTTTTCATTATTCTATACTCTAAGACCAATAAAAACGGACTGTACTTTAAGGATTGTGATTAGGAGTTTTTTACTTCATATCACTAACATAAATAGT	ATTGTG	CATATCA	AGT	ATTGTG	CATATCA	AGT	ss_ctrl_pombe_8	ss_ctrl_pombe_5
double endogenous ss control	AGCACGATTCAT	0	0	0	0	TACGTTAAACAATACGAGGCACTTACTCCGAGCACGATTCATTTCTGATTGTGATTTTGATCGGACATTGTTTTTTTAATCATATCACTAACTGTATTAAGTTGTACATTCTATACTCTATTACCAATAAAAAGAAAATTGTGCTGTCTGCACACGAATTAGAGTTCTTTAAGCATATCAGATCAAAAGTAAAGTTTTAACCTGGAGTTCGCTATTCCTATTGTAGTTTT	1	1	6	39	58	96	132	151	ATTGTGATTTTGATCGGACATTGTTTTTTTAATCATATCACTAACTGTATTAAGT	ATTGTGCTGTCTGCACACGAATTAGAGTTCTTTAAGCATATCAGATCAAAAGTAAAGT	ATTGTGATTTTGATCGGACATTGTTTTTTTAATCATATCACTAACTGTATTAAGTTGTACATTCTATACTCTATTACCAATAAAAAGAAAATTGTGCTGTCTGCACACGAATTAGAGTTCTTTAAGCATATCAGATCAAAAGTAAAGT	ATTGTG	CATATCA	AGT	ATTGTG	CATATCA	AGT	ss_ctrl_pombe_10	ss_ctrl_cerevisiae_3
double intron	AGCACGTTAGCA	0	0	0	0	TACGTTAAACAATACGAGGCACTTACTCCGAGCACGTTAGCATATTCGTTTGTGGTAACATCGATCAAAATCTTACTAACTAGATTTGTTTAATTTTTAATAGAAGATTTCTATACTCTATCACCAATAAAAACGGACGGTATTTACTAATCTAAGCCTTACGAGTACTAACCAGCCTTCGGTAATTTTTAATAGTCCCCCCTGGAGTTCGCTATTCCTATTGTAGTTTT	4	1	6	32	59	98	124	151	GTTTGTGGTAACATCGATCAAAATCTTACTAACTAGATTTGTTTAATTTTTAATAG	GTATTTACTAATCTAAGCCTTACGAGTACTAACCAGCCTTCGGTAATTTTTAATAG	GTTTGTGGTAACATCGATCAAAATCTTACTAACTAGATTTGTTTAATTTTTAATAGAAGATTTCTATACTCTATCACCAATAAAAACGGACGGTATTTACTAATCTAAGCCTTACGAGTACTAACCAGCCTTCGGTAATTTTTAATAG	GTTTGT	TACTAAC	TAG	GTATTT	TACTAAC	TAG	synthetic_2	synthetic_5
double endogenous ss control	AGCACTATCACT	0	0	0	0	TACGTTAAACAATACGAGGCACTTACTCCGAGCACTATCACTGACATATTGTGGCAATAGCATTTGCCCATTGAGCATATCACTAACCTTTTGAGTGCATCTTCATTATTCTATACTCTCTGACCAATAAAAACGGACTGTACTCTAATATTGTGTATATATCATAGGATTTACTTCATATCACTAACTATTAGTGATACCCTGGAGTTCGCTATTCCTATTGTAGTTTT	1	1	6	34	52	108	135	151	ATTGTGGCAATAGCATTTGCCCATTGAGCATATCACTAACCTTTTGAGT	ATTGTGTATATATCATAGGATTTACTTCATATCACTAACTATTAGT	ATTGTGGCAATAGCATTTGCCCATTGAGCATATCACTAACCTTTTGAGTGCATCTTCATTATTCTATACTCTCTGACCAATAAAAACGGACTGTACTCTAATATTGTGTATATATCATAGGATTTACTTCATATCACTAACTATTAGT	ATTGTG	CATATCA	AGT	ATTGTG	CATATCA	AGT	ss_ctrl_pombe_1	ss_ctrl_pombe_8
double endogenous intron control	AGCAGCGAGGAT	0	0.125823	0.819257	0	TACGTTAAACAATACGAGGCACTTACTCCGAGCAGCGAGGATCCTACGTAAGTACTCGACACAAATACTAACAGGAGTAGTAAAATACGGATATATTGGAAGAGCCTAGACACTACTCTTTGACCAATAAAAACGGAGTAAGTGTGTTTTTTTTAATTTTCATTTATTAATCACTTAATACTAACAGGTGGCCAGAACCTCCTGGAGTTCGCTATTCCTATTGTAGTTTT	4	0.0549202	6	24	65	100	137	151	GTAAGTACTCGACACAAATACTAACAGGAGTAGTAAAATACGGATATATTGGAAGAGCCTAG	GTGTGTTTTTTTTAATTTTCATTTATTAATCACTTAATACTAACAGGTGGCCAG	GTAAGTACTCGACACAAATACTAACAGGAGTAGTAAAATACGGATATATTGGAAGAGCCTAGACACTACTCTTTGACCAATAAAAACGGAGTAAGTGTGTTTTTTTTAATTTTCATTTATTAATCACTTAATACTAACAGGTGGCCAG	GTAAGT	TACTAAC	TAG	GTGTGT	TACTAAC	CAG	intron_ctrl_cerevisiae_6	intron_ctrl_cerevisiae_2
double intron	AGCAGCGTTACT	0	0	0	0	TACGTTAAACAATACGAGGCACTTACTCCGAGCAGCGTTACTATAAAGTACGTTGTAATTCCAATAAGCAGATCATTTTTTTTAAGCCGTCATACTAACCGCCTTTGAAGGGAATCTCTCTGACCAATAAAAACTTAGTGTTTGTACTAACAATCAACCAGACCATACTAACAGTGGTGACCCTATTTTTAATAGCACTCCCTGGAGTTCGCTATTCCTATTGTAGTTTT	4	1	6	51	66	98	124	151	GTACGTTGTAATTCCAATAAGCAGATCATTTTTTTTAAGCCGTCATACTAACCGCCTTTGAAG	GTTTGTACTAACAATCAACCAGACCATACTAACAGTGGTGACCCTATTTTTAATAG	GTACGTTGTAATTCCAATAAGCAGATCATTTTTTTTAAGCCGTCATACTAACCGCCTTTGAAGGGAATCTCTCTGACCAATAAAAACTTAGTGTTTGTACTAACAATCAACCAGACCATACTAACAGTGGTGACCCTATTTTTAATAG	GTACGT	TACTAAC	AAG	GTTTGT	TACTAAC	TAG	cerevisiae_9	synthetic_1		0.798748
double endogenous ss control	AGCAGCTGTGCT	0	0	0	0	TACGTTAAACAATACGAGGCACTTACTCCGAGCAGCTGTGCTACTTTATTGTGGAAAGTTTTTGAGTATCATATCACTAACTTTATTAAGTATATTTTGTTTTCATTATTCTATACTCTATAACCAACGGTATATTGTGTTAAGCATTTGAAAAGGCAAAGTGCAAACCGTATCTAAACATATCAAGCTGTAAGTGCCGACCTGGAGTTCGCTATTCCTATTGTAGTTTT	1	1	6	28	47	92	137	151	ATTGTGGAAAGTTTTTGAGTATCATATCACTAACTTTATTAAGT	ATTGTGTTAAGCATTTGAAAAGGCAAAGTGCAAACCGTATCTAAACATATCAAGCTGTAAGT	ATTGTGGAAAGTTTTTGAGTATCATATCACTAACTTTATTAAGTATATTTTGTTTTCATTATTCTATACTCTATAACCAACGGTATATTGTGTTAAGCATTTGAAAAGGCAAAGTGCAAACCGTATCTAAACATATCAAGCTGTAAGT	ATTGTG	CATATCA	AGT	ATTGTG	CATATCA	AGT	ss_ctrl_pombe_2	ss_ctrl_cerevisiae_10
double intron	AGCAGTCGTCGG	0	0.0213716	0.105367	0	TACGTTAAACAATACGAGGCACTTACTCCGAGCAGTCGTCGGAGCGGGTACGTTTTTTTTTTTTTTTTTGCACTAACAAAACAGTTGGCTCTGTAGTTGTTTTCATTATTCTATACTCTCTGACCAATCATTAGTAAGTACCCAAATAAGCTACTAACAACGCATCCGGTAATACTAACAAGAGAAATTGGTTAGGTAGGCCTGGAGTTCGCTATTCCTATTGTAGTTTT	1	0.873262	6	24	40	92	110	151	GTACGTTTTTTTTTTTTTTTTTGCACTAACAAAACAG	GTAAGTACCCAAATAAGCTACTAACAACGCATCCGGTAATACTAACAAGAGAAATTGGTTAG	GTACGTTTTTTTTTTTTTTTTTGCACTAACAAAACAGTTGGCTCTGTAGTTGTTTTCATTATTCTATACTCTCTGACCAATCATTAGTAAGTACCCAAATAAGCTACTAACAACGCATCCGGTAATACTAACAAGAGAAATTGGTTAG	GTACGT	TTTTGCA	CAG	GTAAGT	TACTAAC	TAG	pombe_7	cerevisiae_6			0
double intron	AGCAGTTTTGTA	0	0	0	0	TACGTTAAACAATACGAGGCACTTACTCCGAGCAGTTTTGTATTCTGGTCTGCATTAAGATCGGACATTGTTTTTTTAATAGTGTTACTAACTGTATTACAGTGTACATTCTATACTCTTTGACCAATAAAAACCCGTAGTTTGTCTTAAGGTCTGCTCGCAAAGTACTAACGTGCGGTCAACCATTTTTAATAGAGCGCCCTGGAGTTCGCTATTCCTATTGTAGTTTT	1	1	6	39	58	98	124	151	GTCTGCATTAAGATCGGACATTGTTTTTTTAATAGTGTTACTAACTGTATTACAG	GTTTGTCTTAAGGTCTGCTCGCAAAGTACTAACGTGCGGTCAACCATTTTTAATAG	GTCTGCATTAAGATCGGACATTGTTTTTTTAATAGTGTTACTAACTGTATTACAGTGTACATTCTATACTCTTTGACCAATAAAAACCCGTAGTTTGTCTTAAGGTCTGCTCGCAAAGTACTAACGTGCGGTCAACCATTTTTAATAG	GTCTGC	AGTGTTA	CAG	GTTTGT	TACTAAC	TAG	pombe_10	synthetic_3
double intron	AGCCAATTGCTC	0	0	0.035903	0	TACGTTAAACAATACGAGGCACTTACTCCGAGCCAATTGCTCGATCGGTAAGTAAAATCAAGAAAATTGTAGTATTGACCGCTAACTTGAATTCGCTAGATTAAATTATTCTATACTCTGTGACCAATAAAAACGTTCTGGTAGGCATTAAGATCGGACATTGTTTTTTTAATAGTGTTACTAACTGTATTACAGTGTACCCTGGAGTTCGCTATTCCTATTGTAGTTTT	4	0.964097	6	33	55	99	132	151	GTAAGTAAAATCAAGAAAATTGTAGTATTGACCGCTAACTTGAATTCGCTAG	GTAGGCATTAAGATCGGACATTGTTTTTTTAATAGTGTTACTAACTGTATTACAG	GTAAGTAAAATCAAGAAAATTGTAGTATTGACCGCTAACTTGAATTCGCTAGATTAAATTATTCTATACTCTGTGACCAATAAAAACGTTCTGGTAGGCATTAAGATCGGACATTGTTTTTTTAATAGTGTTACTAACTGTATTACAG	GTAAGT	TTGACCG	TAG	GTAGGC	AGTGTTA	CAG	pombe_4	pombe_10
double intron	AGCCCCATAAGC	0	0.915959	0	0	TACGTTAAACAATACGAGGCACTTACTCCGAGCCCCATAAGCGACGTGTATTTGCTAAAGCATTTGCCCATTGAGTGCAATCCTAACCTTTTGTAGGCCTGTTCATTATTCTATACTCTACGACCAAGGAATTGTAAGTACAGGATATTTTCAACACAGTAACGTAGAATTACTAACTAACACGAAACTTAATAGGACACCCTGGAGTTCGCTATTCCTATTGTAGTTTT	4	0.0840413	6	34	52	92	129	151	GTATTTGCTAAAGCATTTGCCCATTGAGTGCAATCCTAACCTTTTGTAG	GTAAGTACAGGATATTTTCAACACAGTAACGTAGAATTACTAACTAACACGAAACTTAATAG	GTATTTGCTAAAGCATTTGCCCATTGAGTGCAATCCTAACCTTTTGTAGGCCTGTTCATTATTCTATACTCTACGACCAAGGAATTGTAAGTACAGGATATTTTCAACACAGTAACGTAGAATTACTAACTAACACGAAACTTAATAG	GTATTT	TGCAATC	TAG	GTAAGT	TACTAAC	TAG	pombe_1	cerevisiae_4			0.998
double endogenous ss control	AGCCCCATTACA	0	0	0	0	TACGTTAAACAATACGAGGCACTTACTCCGAGCCCCATTACAGGTATATTGTGTTAAGCATTTGAAACTGCAAAGTGCAAACCGTATCTAAACATATCAAGCTGTAAGTGCCGAACTCTGTGACCAATCATTAATTGTGACCCAACTGAGCCATATCAAACGCATCCGGTAATACTAACAAGAGAAATTGGTAGTGTAGGCCTGGAGTTCGCTATTCCTATTGTAGTTTT	4	1	6	51	65	92	110	151	ATTGTGTTAAGCATTTGAAACTGCAAAGTGCAAACCGTATCTAAACATATCAAGCTGTAAGT	ATTGTGACCCAACTGAGCCATATCAAACGCATCCGGTAATACTAACAAGAGAAATTGGTAGT	ATTGTGTTAAGCATTTGAAACTGCAAAGTGCAAACCGTATCTAAACATATCAAGCTGTAAGTGCCGAACTCTGTGACCAATCATTAATTGTGACCCAACTGAGCCATATCAAACGCATCCGGTAATACTAACAAGAGAAATTGGTAGT	ATTGTG	CATATCA	AGT	ATTGTG	CATATCA	AGT	ss_ctrl_cerevisiae_10	ss_ctrl_cerevisiae_6
double intron	AGCCGAAGGTTG	0.573158	0	0	0	TACGTTAAACAATACGAGGCACTTACTCCGAGCCGAAGGTTGGAATTGTAAGTACAGGATATTTTCAACACAGTAACGTAGAATTACTAACTAACACGAAACTTAATAGGACACACTCTAAGACCAATAAAAACGGACTGTACTTTAAGGGTAGGTATTAAGAGTTTTTTACTTACTTTGACTAACATAAATTAGCTTGCCCTGGAGTTCGCTATTCCTATTGTAGTTTT	1	0.426842	6	43	65	109	133	151	GTAAGTACAGGATATTTTCAACACAGTAACGTAGAATTACTAACTAACACGAAACTTAATAG	GTAGGTATTAAGAGTTTTTTACTTACTTTGACTAACATAAATTAG	GTAAGTACAGGATATTTTCAACACAGTAACGTAGAATTACTAACTAACACGAAACTTAATAGGACACACTCTAAGACCAATAAAAACGGACTGTACTTTAAGGGTAGGTATTAAGAGTTTTTTACTTACTTTGACTAACATAAATTAG	GTAAGT	TACTAAC	TAG	GTAGGT	ACTTTGA	TAG	cerevisiae_4	pombe_5		0.998
double endogenous ss control	AGCCGTCGCTCG	0	0	0	0	TACGTTAAACAATACGAGGCACTTACTCCGAGCCGTCGCTCGATAGAATTGTGATCTGATTTTTGCTTTTGTATTCGTGGAAGTACATATCATAGTAAAGAGTGCTAATTCTATACTCTATCACCAATAAAAAGAAAATTGTGCTGTCTGCACACGAATTAGAGTTCTTTAAGCATATCAGATCAAAAGTAAAGTTTTAACCTGGAGTTCGCTATTCCTATTGTAGTTTT	4	1	6	44	59	96	132	151	ATTGTGATCTGATTTTTGCTTTTGTATTCGTGGAAGTACATATCATAGTAAAGAGT	ATTGTGCTGTCTGCACACGAATTAGAGTTCTTTAAGCATATCAGATCAAAAGTAAAGT	ATTGTGATCTGATTTTTGCTTTTGTATTCGTGGAAGTACATATCATAGTAAAGAGTGCTAATTCTATACTCTATCACCAATAAAAAGAAAATTGTGCTGTCTGCACACGAATTAGAGTTCTTTAAGCATATCAGATCAAAAGTAAAGT	ATTGTG	CATATCA	AGT	ATTGTG	CATATCA	AGT	ss_ctrl_cerevisiae_8	ss_ctrl_cerevisiae_3
double endogenous ss control	AGCCTATACACA	0	0	0	0	TACGTTAAACAATACGAGGCACTTACTCCGAGCCTATACACAAGAAAATTGTGCTGTCTGCACACGAATTAGAGTTCTTTAAGCATATCAGATCAAAAGTAAAGTTTTAACTATACTCTATCACCAATAAAAACGGACTGTACTTTCTTACTATTGTGTTTTGTTATAATTATATCATATCACTAACGTTATAGTCCATTCCTGGAGTTCGCTATTCCTATTGTAGTTTT	1	1	6	42	61	111	134	151	ATTGTGCTGTCTGCACACGAATTAGAGTTCTTTAAGCATATCAGATCAAAAGTAAAGT	ATTGTGTTTTGTTATAATTATATCATATCACTAACGTTATAGT	ATTGTGCTGTCTGCACACGAATTAGAGTTCTTTAAGCATATCAGATCAAAAGTAAAGTTTTAACTATACTCTATCACCAATAAAAACGGACTGTACTTTCTTACTATTGTGTTTTGTTATAATTATATCATATCACTAACGTTATAGT	ATTGTG	CATATCA	AGT	ATTGTG	CATATCA	AGT	ss_ctrl_cerevisiae_3	ss_ctrl_pombe_6
double intron	AGCCTATCCCAG	0	0.319048	0	0	TACGTTAAACAATACGAGGCACTTACTCCGAGCCTATCCCAGTTAGTGTATATACTAACAATCAACCAGACCATACTAACAGTGGTGACCCTATTTTTAATAGCACTCTTCTATACTCTAAGACCAATCATTAGTAAGTACCCAAAGGAGCTACTAACAACGCATCCGGTAATACTAACAAGAGAAATTGGTTAGGTAGGCCTGGAGTTCGCTATTCCTATTGTAGTTTT	4	0.680952	6	32	59	92	110	151	GTATATACTAACAATCAACCAGACCATACTAACAGTGGTGACCCTATTTTTAATAG	GTAAGTACCCAAAGGAGCTACTAACAACGCATCCGGTAATACTAACAAGAGAAATTGGTTAG	GTATATACTAACAATCAACCAGACCATACTAACAGTGGTGACCCTATTTTTAATAGCACTCTTCTATACTCTAAGACCAATCATTAGTAAGTACCCAAAGGAGCTACTAACAACGCATCCGGTAATACTAACAAGAGAAATTGGTTAG	GTATAT	TACTAAC	TAG	GTAAGT	TACTAAC	TAG	synthetic_1	cerevisiae_6			0
double intron	AGCCTGAAACCG	0	0	0.0833333	0	TACGTTAAACAATACGAGGCACTTACTCCGAGCCTGAAACCGTTACTGTCTGTTTTAATTATAATTATATCCATCTACTAACGTTATCAGCCATTGTTGTTTTCATTATTCTATACTCTACGACCAATAAAAACGGATACTGTACGTTTTAATTTCAAGGATAGCCTTTGAATCAATTTACTAACAATACTTCAGTTTATCCTGGAGTTCGCTATTCCTATTGTAGTTTT	1	0.916667	6	29	46	100	137	151	GTCTGTTTTAATTATAATTATATCCATCTACTAACGTTATCAG	GTACGTTTTAATTTCAAGGATAGCCTTTGAATCAATTTACTAACAATACTTCAG	GTCTGTTTTAATTATAATTATATCCATCTACTAACGTTATCAGCCATTGTTGTTTTCATTATTCTATACTCTACGACCAATAAAAACGGATACTGTACGTTTTAATTTCAAGGATAGCCTTTGAATCAATTTACTAACAATACTTCAG	GTCTGT	CCATGTA	CAG	GTACGT	TACTAAC	CAG	pombe_6	cerevisiae_2
double endogenous ss control	AGCCTGTCTAAA	0	0	0	0	TACGTTAAACAATACGAGGCACTTACTCCGAGCCTGTCTAAATAAGGATTGTGATTAGGAGTTTTTTACTTCATATCACTAACATAAATAGTCTTGCTGTTTTCATTATTCTATACTCTATTACCAATAAAAACATAACATTGTGTACCTGTTGGAGCATTAGAAAGACTTAGACATATCACTAACCAATTCAGTCAAAACCTGGAGTTCGCTATTCCTATTGTAGTTTT	4	1	6	30	48	98	133	151	ATTGTGATTAGGAGTTTTTTACTTCATATCACTAACATAAATAGT	ATTGTGTACCTGTTGGAGCATTAGAAAGACTTAGACATATCACTAACCAATTCAGT	ATTGTGATTAGGAGTTTTTTACTTCATATCACTAACATAAATAGTCTTGCTGTTTTCATTATTCTATACTCTATTACCAATAAAAACATAACATTGTGTACCTGTTGGAGCATTAGAAAGACTTAGACATATCACTAACCAATTCAGT	ATTGTG	CATATCA	AGT	ATTGTG	CATATCA	AGT	ss_ctrl_pombe_5	ss_ctrl_pombe_9
double intron	AGCGAAACGAGT	0	0	0.927344	0	TACGTTAAACAATACGAGGCACTTACTCCGAGCGAAACGAGTATAACGTAAGTTACCTGTTGGAGCATTAGAAAGACTTAGAAGAATTCCTAACCAATTCTAGCAAAATTCTATACTCTACGACCAATAAAAACGGACTGTACTTTAAGGGTACGTATTAAGAGTTTTTTACTTACTTTGACTAACATAAATTAGCTTGCCCTGGAGTTCGCTATTCCTATTGTAGTTTT	1	0.0726564	6	41	59	109	133	151	GTAAGTTACCTGTTGGAGCATTAGAAAGACTTAGAAGAATTCCTAACCAATTCTAG	GTACGTATTAAGAGTTTTTTACTTACTTTGACTAACATAAATTAG	GTAAGTTACCTGTTGGAGCATTAGAAAGACTTAGAAGAATTCCTAACCAATTCTAGCAAAATTCTATACTCTACGACCAATAAAAACGGACTGTACTTTAAGGGTACGTATTAAGAGTTTTTTACTTACTTTGACTAACATAAATTAG	GTAAGT	AGAATTC	TAG	GTACGT	ACTTTGA	TAG	pombe_9	pombe_5
double endogenous intron control	AGCGACCCGACG	0.552498	0	0	0	TACGTTAAACAATACGAGGCACTTACTCCGAGCGACCCGACGGAAAAGTAAGTATACTCTTTGTTGAAAAACCCTTAACCCGAATACTAACATTCGAATACGATAATAGGTGTAACTCTACGACCAATACCGTGTATACGTGTGCCAGGTCAACATATAAAAAGAAACGTAGATCGTATACTAACGTATTGTATACAAATCCTGGAGTTCGCTATTCCTATTGTAGTTTT	1	0.447502	6	43	65	92	137	151	GTAAGTATACTCTTTGTTGAAAAACCCTTAACCCGAATACTAACATTCGAATACGATAATAG	GTATACGTGTGCCAGGTCAACATATAAAAAGAAACGTAGATCGTATACTAACGTATTGTATA	GTAAGTATACTCTTTGTTGAAAAACCCTTAACCCGAATACTAACATTCGAATACGATAATAGGTGTAACTCTACGACCAATACCGTGTATACGTGTGCCAGGTCAACATATAAAAAGAAACGTAGATCGTATACTAACGTATTGTATA	GTAAGT	TACTAAC	TAG	GTATAC	TACTAAC	ATA	intron_ctrl_cerevisiae_4	intron_ctrl_cerevisiae_10
double intron	AGCGAGTAAGTT	0	0	0	0	TACGTTAAACAATACGAGGCACTTACTCCGAGCGAGTAAGTTTATTCGTACGTGGTAACATCGATCAAAATCTTACTAACTAGATTTGTTTAATTTTTAATAGAAGATTTCTATACTCTGTGACCAATAAAAACGGACTGTACTCTAGTGTAAGTTATCTGTCGTGGGATTTACTTCCTAATCCTAACTATTTAGGACGCCCTGGAGTTCGCTATTCCTATTGTAGTTTT	4	1	6	32	59	108	135	151	GTACGTGGTAACATCGATCAAAATCTTACTAACTAGATTTGTTTAATTTTTAATAG	GTAAGTTATCTGTCGTGGGATTTACTTCCTAATCCTAACTATTTAG	GTACGTGGTAACATCGATCAAAATCTTACTAACTAGATTTGTTTAATTTTTAATAGAAGATTTCTATACTCTGTGACCAATAAAAACGGACTGTACTCTAGTGTAAGTTATCTGTCGTGGGATTTACTTCCTAATCCTAACTATTTAG	GTACGT	TACTAAC	TAG	GTAAGT	CCTAATG	TAG	synthetic_2	pombe_8
double endogenous ss control	AGCGATCCTCTA	0	0	0	0	TACGTTAAACAATACGAGGCACTTACTCCGAGCGATCCTCTACTAATATTGTGTATTTGTCATCGGATTTACTTCATATCACTAACTATTAGTGCTGCGTTTTCATTATTCTATACTCTGTGACCAATAAAAACGGACGATCGATTGTGAAAATCAAGAAAATTGTAGTACATATCACTAACTTGAATTCGCAGTATTAACCTGGAGTTCGCTATTCCTATTGTAGTTTT	1	1	6	33	49	102	129	151	ATTGTGTATTTGTCATCGGATTTACTTCATATCACTAACTATTAGT	ATTGTGAAAATCAAGAAAATTGTAGTACATATCACTAACTTGAATTCGCAGT	ATTGTGTATTTGTCATCGGATTTACTTCATATCACTAACTATTAGTGCTGCGTTTTCATTATTCTATACTCTGTGACCAATAAAAACGGACGATCGATTGTGAAAATCAAGAAAATTGTAGTACATATCACTAACTTGAATTCGCAGT	ATTGTG	CATATCA	AGT	ATTGTG	CATATCA	AGT	ss_ctrl_pombe_8	ss_ctrl_pombe_4
double intron	AGCGCATCGTGG	0	0	0	0	TACGTTAAACAATACGAGGCACTTACTCCGAGCGCATCGTGGCCGTAGTATATCTTATTGTCTGCTCGCAAAGTACTAACGTGCGGTCAACCATTTTTAATAGAGCGCTTCTATACTCTCTGACCAATAAAAACTATTCGTATTTGGTAACATCGATCAAAATCTTACTAACTAGATTTGTTTAATTTTTAATAGAAGATCCTGGAGTTCGCTATTCCTATTGTAGTTTT	4	1	6	32	59	98	124	151	GTATATCTTATTGTCTGCTCGCAAAGTACTAACGTGCGGTCAACCATTTTTAATAG	GTATTTGGTAACATCGATCAAAATCTTACTAACTAGATTTGTTTAATTTTTAATAG	GTATATCTTATTGTCTGCTCGCAAAGTACTAACGTGCGGTCAACCATTTTTAATAGAGCGCTTCTATACTCTCTGACCAATAAAAACTATTCGTATTTGGTAACATCGATCAAAATCTTACTAACTAGATTTGTTTAATTTTTAATAG	GTATAT	TACTAAC	TAG	GTATTT	TACTAAC	TAG	synthetic_3	synthetic_2
double endogenous ss control	AGCGCCAATCAA	0	0	0	0	TACGTTAAACAATACGAGGCACTTACTCCGAGCGCCAATCAAATAAAATTGTGTGCTGTTCCAATAAGCAGATCATATTTTTTAAGCCGTCACATATCACGCCTTTGAGTGGAATCTCTACGACCAATAAAAACATAACATTGTGTACCTGTTGGAGCATTAGAAAGACTTAGACATATCACTAACCAATTCAGTCAAAACCTGGAGTTCGCTATTCCTATTGTAGTTTT	4	1	6	51	66	98	133	151	ATTGTGTGCTGTTCCAATAAGCAGATCATATTTTTTAAGCCGTCACATATCACGCCTTTGAGT	ATTGTGTACCTGTTGGAGCATTAGAAAGACTTAGACATATCACTAACCAATTCAGT	ATTGTGTGCTGTTCCAATAAGCAGATCATATTTTTTAAGCCGTCACATATCACGCCTTTGAGTGGAATCTCTACGACCAATAAAAACATAACATTGTGTACCTGTTGGAGCATTAGAAAGACTTAGACATATCACTAACCAATTCAGT	ATTGTG	CATATCA	AGT	ATTGTG	CATATCA	AGT	ss_ctrl_cerevisiae_9	ss_ctrl_pombe_9
double endogenous ss control	AGCGGACAGCCA	0	0	0	0	TACGTTAAACAATACGAGGCACTTACTCCGAGCGGACAGCCAATAAAATTGTGTGACGTTCCAATAAGCAGATCATTTTTTTTAAGCCGTCACATATCACGCCTTTGAGTGGAATCTCTATAACCAAATAAAATTGTGTGAAGTTCCAATAAGCAGATCATTTTTTTTAAGCCGTCACATATCACGCCTTTGAGTGGAATCCTGGAGTTCGCTATTCCTATTGTAGTTTT	1	1	6	51	66	91	136	151	ATTGTGTGACGTTCCAATAAGCAGATCATTTTTTTTAAGCCGTCACATATCACGCCTTTGAGT	ATTGTGTGAAGTTCCAATAAGCAGATCATTTTTTTTAAGCCGTCACATATCACGCCTTTGAGT	ATTGTGTGACGTTCCAATAAGCAGATCATTTTTTTTAAGCCGTCACATATCACGCCTTTGAGTGGAATCTCTATAACCAAATAAAATTGTGTGAAGTTCCAATAAGCAGATCATTTTTTTTAAGCCGTCACATATCACGCCTTTGAGT	ATTGTG	CATATCA	AGT	ATTGTG	CATATCA	AGT	ss_ctrl_cerevisiae_9	ss_ctrl_cerevisiae_9
double endogenous ss control	AGCGGCCACAAA	0	0	0	0	TACGTTAAACAATACGAGGCACTTACTCCGAGCGGCCACAAAAGAAAATTGTGCTGTCTGCACACGAATTAGAGTTCTTTAAGCATATCAGATCAAAAGTAAAGTTTTAACTATACTCTATTACCAATAAAAACGGACTTTGGATTGTGAATATTAGAATCAAACTTAAATATATCCTACATATCAAATTTGAGTTTCATCCTGGAGTTCGCTATTCCTATTGTAGTTTT	4	1	6	42	61	102	138	151	ATTGTGCTGTCTGCACACGAATTAGAGTTCTTTAAGCATATCAGATCAAAAGTAAAGT	ATTGTGAATATTAGAATCAAACTTAAATATATCCTACATATCAAATTTGAGT	ATTGTGCTGTCTGCACACGAATTAGAGTTCTTTAAGCATATCAGATCAAAAGTAAAGTTTTAACTATACTCTATTACCAATAAAAACGGACTTTGGATTGTGAATATTAGAATCAAACTTAAATATATCCTACATATCAAATTTGAGT	ATTGTG	CATATCA	AGT	ATTGTG	CATATCA	AGT	ss_ctrl_cerevisiae_3	ss_ctrl_cerevisiae_1
double endogenous intron control	AGCGGTCGTTCT	0	0.0402685	0.959732	0	TACGTTAAACAATACGAGGCACTTACTCCGAGCGGTCGTTCTTGGCGGTAGGTATCAACTGCTCGAATAGCATAACGCAATCTCACTGCATACTAGGTTTTTTCATTATTCTATACTCTGTGACCAATAAAAACGGAGTAAGTATCTTTTTTTTAATTTTCATTTATTAATCACTTAATACTAACAGATTGCCAGAACCTCCTGGAGTTCGCTATTCCTATTGTAGTTTT	1	0	6	34	52	100	137	151	GTAGGTATCAACTGCTCGAATAGCATAACGCAATCTCACTGCATACTAG	GTATCTTTTTTTTAATTTTCATTTATTAATCACTTAATACTAACAGATTGCCAG	GTAGGTATCAACTGCTCGAATAGCATAACGCAATCTCACTGCATACTAGGTTTTTTCATTATTCTATACTCTGTGACCAATAAAAACGGAGTAAGTATCTTTTTTTTAATTTTCATTTATTAATCACTTAATACTAACAGATTGCCAG	GTAGGT	TGCAATC	TAG	GTATCT	TACTAAC	CAG	intron_ctrl_pombe_1	intron_ctrl_cerevisiae_2
double intron	AGCGTATAACTG	0	0	0	0	TACGTTAAACAATACGAGGCACTTACTCCGAGCGTATAACTGTTAGTGTAGGTACTAACAATCAACCAGACCATACTAACAGTGGTGACCCTATTTTTAATAGCACTCTTCTATACTCTAGGACCAATAAAAACATAACGTAAGTTACCTGTTGGAGCATTAGAAAGACTTAGAAGAATTCCTAACCAATTCTAGCAAAACCTGGAGTTCGCTATTCCTATTGTAGTTTT	1	1	6	32	59	98	133	151	GTAGGTACTAACAATCAACCAGACCATACTAACAGTGGTGACCCTATTTTTAATAG	GTAAGTTACCTGTTGGAGCATTAGAAAGACTTAGAAGAATTCCTAACCAATTCTAG	GTAGGTACTAACAATCAACCAGACCATACTAACAGTGGTGACCCTATTTTTAATAGCACTCTTCTATACTCTAGGACCAATAAAAACATAACGTAAGTTACCTGTTGGAGCATTAGAAAGACTTAGAAGAATTCCTAACCAATTCTAG	GTAGGT	TACTAAC	TAG	GTAAGT	AGAATTC	TAG	synthetic_1	pombe_9
double endogenous intron control	AGCGTCGATCCG	0	0	0	0	TACGTTAAACAATACGAGGCACTTACTCCGAGCGTCGATCCGGCACAGTAAGTATAAAAAAGCCAATAGGAGTACCCTAATCAGAATTCTTGTTGACAATTAGTATACTTCTATACTCTTTGACCAATAAAAACGGACTGTACTTTCAAAATTGTTTTGTACGTTCTAACGACATTTTTTGCAACTGTGTTCCAGAGATTCCTGGAGTTCGCTATTCCTATTGTAGTTTT	1	1	6	41	59	117	135	151	GTAAGTATAAAAAAGCCAATAGGAGTACCCTAATCAGAATTCTTGTTGACAATTAG	GTACGTTCTAACGACATTTTTTGCAACTGTGTTCCAG	GTAAGTATAAAAAAGCCAATAGGAGTACCCTAATCAGAATTCTTGTTGACAATTAGTATACTTCTATACTCTTTGACCAATAAAAACGGACTGTACTTTCAAAATTGTTTTGTACGTTCTAACGACATTTTTTGCAACTGTGTTCCAG	GTAAGT	AGAATTC	TAG	GTACGT	TTTTGCA	CAG	intron_ctrl_pombe_9	intron_ctrl_pombe_7
double endogenous ss control	AGCGTTGTCTCC	0	0	0	0	TACGTTAAACAATACGAGGCACTTACTCCGAGCGTTGTCTCCATAAAATTGTGTGATCTTCCAATAAGCAGATCACGTTTTTTAAGCCGTCACATATCACGCCTTTGAGTGGAATCTCTAAGACCAATAAAAACGGACTGTACTTTCAAAATTAGCGGATTGTGTTTTTTTTTTTTCATATCACTAACAAAAAGTGTGGCCCTGGAGTTCGCTATTCCTATTGTAGTTTT	4	1	6	51	66	117	135	151	ATTGTGTGATCTTCCAATAAGCAGATCACGTTTTTTAAGCCGTCACATATCACGCCTTTGAGT	ATTGTGTTTTTTTTTTTTCATATCACTAACAAAAAGT	ATTGTGTGATCTTCCAATAAGCAGATCACGTTTTTTAAGCCGTCACATATCACGCCTTTGAGTGGAATCTCTAAGACCAATAAAAACGGACTGTACTTTCAAAATTAGCGGATTGTGTTTTTTTTTTTTCATATCACTAACAAAAAGT	ATTGTG	CATATCA	AGT	ATTGTG	CATATCA	AGT	ss_ctrl_cerevisiae_9	ss_ctrl_pombe_7
double endogenous ss control	AGCTACTCTCAA	0	0	0	0	TACGTTAAACAATACGAGGCACTTACTCCGAGCTACTCTCAAAGCGGATTGTGTTTTTTTTTTTTCATATCACTAACAAAAAGTGTGGCTCTGTAGTTGTTTTCATTATTCTATACTCTATAACCAATAAAAACGGACTGTACTTTCAAAATTAGCGGATTGTGTTTTTTTTTTTTCATATCACTAACAAAAAGTAAGGCCCTGGAGTTCGCTATTCCTATTGTAGTTTT	1	1	6	24	40	117	135	151	ATTGTGTTTTTTTTTTTTCATATCACTAACAAAAAGT	ATTGTGTTTTTTTTTTTTCATATCACTAACAAAAAGT	ATTGTGTTTTTTTTTTTTCATATCACTAACAAAAAGTGTGGCTCTGTAGTTGTTTTCATTATTCTATACTCTATAACCAATAAAAACGGACTGTACTTTCAAAATTAGCGGATTGTGTTTTTTTTTTTTCATATCACTAACAAAAAGT	ATTGTG	CATATCA	AGT	ATTGTG	CATATCA	AGT	ss_ctrl_pombe_7	ss_ctrl_pombe_7
double endogenous ss control	AGCTCACTCGGT	0	0	0	0	TACGTTAAACAATACGAGGCACTTACTCCGAGCTCACTCGGTCATTAATTGTGACCCAAATAAGCCATATCAAACGCATCCGGTAATACTAACAAGAGAAATTGGTAGTGTAGGACTCTGTGACCAATAAAAACGGACTGTGACATATTGTGGCAATAGCATTTGCCCATTGAGCATATCACTAACCTTTTGAGTGCAGGCCTGGAGTTCGCTATTCCTATTGTAGTTTT	1	1	6	24	65	105	133	151	ATTGTGACCCAAATAAGCCATATCAAACGCATCCGGTAATACTAACAAGAGAAATTGGTAGT	ATTGTGGCAATAGCATTTGCCCATTGAGCATATCACTAACCTTTTGAGT	ATTGTGACCCAAATAAGCCATATCAAACGCATCCGGTAATACTAACAAGAGAAATTGGTAGTGTAGGACTCTGTGACCAATAAAAACGGACTGTGACATATTGTGGCAATAGCATTTGCCCATTGAGCATATCACTAACCTTTTGAGT	ATTGTG	CATATCA	AGT	ATTGTG	CATATCA	AGT	ss_ctrl_cerevisiae_6	ss_ctrl_pombe_1
double endogenous intron control	AGCTCGGCGCTA	0	0.0174129	0.982587	0	TACGTTAAACAATACGAGGCACTTACTCCGAGCTCGGCGCTAGTAAGGTAAGTTAGTTCGGTCTCAGATATTCACCTAATATTTCTCTAATAGTTATAGTTTTCATTATTCTATACTCTTTGACCAAGGAAAAGTAAGTATACTCTAGGAGGAAAAACCCTTAACCCGAATACTAACATTCGAATACGATAATAGGTGTACCTGGAGTTCGCTATTCCTATTGTAGTTTT	1	0	6	33	49	92	129	151	GTAAGTTAGTTCGGTCTCAGATATTCACCTAATATTTCTCTAATAG	GTAAGTATACTCTAGGAGGAAAAACCCTTAACCCGAATACTAACATTCGAATACGATAATAG	GTAAGTTAGTTCGGTCTCAGATATTCACCTAATATTTCTCTAATAGTTATAGTTTTCATTATTCTATACTCTTTGACCAAGGAAAAGTAAGTATACTCTAGGAGGAAAAACCCTTAACCCGAATACTAACATTCGAATACGATAATAG	GTAAGT	CCTAATG	TAG	GTAAGT	TACTAAC	TAG	intron_ctrl_pombe_8	intron_ctrl_cerevisiae_4
double intron	AGCTGGTGCAGA	0.386828	0	0	0	TACGTTAAACAATACGAGGCACTTACTCCGAGCTGGTGCAGACATTAGTAAGTACCCAACTGAGCTACTAACAACGCATCCGGTAATACTAACAAGAGAAATTGGTTAGGTAGGACTCTACGACCAATAAAAACGGACTGTACTTTACTTTGTAAGTGAAAGTTTTTGAGTGTGAAACATCTAACTTTATTACAGATATTCCTGGAGTTCGCTATTCCTATTGTAGTTTT	1	0.613172	6	24	65	110	132	151	GTAAGTACCCAACTGAGCTACTAACAACGCATCCGGTAATACTAACAAGAGAAATTGGTTAG	GTAAGTGAAAGTTTTTGAGTGTGAAACATCTAACTTTATTACAG	GTAAGTACCCAACTGAGCTACTAACAACGCATCCGGTAATACTAACAAGAGAAATTGGTTAGGTAGGACTCTACGACCAATAAAAACGGACTGTACTTTACTTTGTAAGTGAAAGTTTTTGAGTGTGAAACATCTAACTTTATTACAG	GTAAGT	TACTAAC	TAG	GTAAGT	GAAACAT	CAG	cerevisiae_6	pombe_2		0
double endogenous ss control	AGCTTGACGCTT	0	0	0	0	TACGTTAAACAATACGAGGCACTTACTCCGAGCTTGACGCTTTACCCATTGTGCCGGTGAATCCTAATATATTCATATCATTCGCTCGACGTATTTTTAAAGTTTCAATTCTATACTCTAGGACCAAATAAAATTGTGTGATATTCCAATAAGCAGATCAAGTTTTTTAAGCCGTCACATATCACGCCTTTGAGTGGAATCCTGGAGTTCGCTATTCCTATTGTAGTTTT	1	1	6	32	59	91	136	151	ATTGTGCCGGTGAATCCTAATATATTCATATCATTCGCTCGACGTATTTTTAAAGT	ATTGTGTGATATTCCAATAAGCAGATCAAGTTTTTTAAGCCGTCACATATCACGCCTTTGAGT	ATTGTGCCGGTGAATCCTAATATATTCATATCATTCGCTCGACGTATTTTTAAAGTTTCAATTCTATACTCTAGGACCAAATAAAATTGTGTGATATTCCAATAAGCAGATCAAGTTTTTTAAGCCGTCACATATCACGCCTTTGAGT	ATTGTG	CATATCA	AGT	ATTGTG	CATATCA	AGT	ss_ctrl_synthetic_4	ss_ctrl_cerevisiae_9
double intron	AGCTTGGACTCC	0	0	0	0	TACGTTAAACAATACGAGGCACTTACTCCGAGCTTGGACTCCTTACTGTCTGTTTTAATTATAATTATATCCAAGTACTAACGTTATCAGCCATTGTTGTTTTCATTATTCTATACTCTATTACCAATAAAAACATAGAGTACGTATTAAATTTTTGCTTTTGTATTCTTGGAAGTAAACTAACTAGTAAAGTAGGCTAACCTGGAGTTCGCTATTCCTATTGTAGTTTT	4	1	6	29	46	98	136	151	GTCTGTTTTAATTATAATTATATCCAAGTACTAACGTTATCAG	GTACGTATTAAATTTTTGCTTTTGTATTCTTGGAAGTAAACTAACTAGTAAAGTAG	GTCTGTTTTAATTATAATTATATCCAAGTACTAACGTTATCAGCCATTGTTGTTTTCATTATTCTATACTCTATTACCAATAAAAACATAGAGTACGTATTAAATTTTTGCTTTTGTATTCTTGGAAGTAAACTAACTAGTAAAGTAG	GTCTGT	CCATGTA	CAG	GTACGT	AACTAAC	TAG	pombe_6	cerevisiae_8			0.136364
double endogenous ss control	AGGAAACGCCGT	0	0	0	0	TACGTTAAACAATACGAGGCACTTACTCCGAGGAAACGCCGTATAAAATTGTGTGGTGTTCCAATAAGCAGATCAAGTTTTTTAAGCCGTCACATATCACGCCTTTGAGTGGAATCTCTATCACCAATAAAAACGGACTGTACTTTAAGGATTGTGATTAAGAGTTTTTTACTTCATATCACTAACATAAATAGTCTTGCCCTGGAGTTCGCTATTCCTATTGTAGTTTT	1	1	6	51	66	109	133	151	ATTGTGTGGTGTTCCAATAAGCAGATCAAGTTTTTTAAGCCGTCACATATCACGCCTTTGAGT	ATTGTGATTAAGAGTTTTTTACTTCATATCACTAACATAAATAGT	ATTGTGTGGTGTTCCAATAAGCAGATCAAGTTTTTTAAGCCGTCACATATCACGCCTTTGAGTGGAATCTCTATCACCAATAAAAACGGACTGTACTTTAAGGATTGTGATTAAGAGTTTTTTACTTCATATCACTAACATAAATAGT	ATTGTG	CATATCA	AGT	ATTGTG	CATATCA	AGT	ss_ctrl_cerevisiae_9	ss_ctrl_pombe_5
double endogenous ss control	AGGAACGCTCAT	0	0	0	0	TACGTTAAACAATACGAGGCACTTACTCCGAGGAACGCTCATACTTTATTGTGGAAAGTTTTTGAGTATCATATCACTAACTTTATTAAGTATATTTTGTTTTCATTATTCTATACTCTATTACCAATCATTAATTGTGACCCAAAGGAGCCATATCAAACGCATCCGGTAATACTAACAAGAGAAATTGGTAGTGTAGGCCTGGAGTTCGCTATTCCTATTGTAGTTTT	4	1	6	28	47	92	110	151	ATTGTGGAAAGTTTTTGAGTATCATATCACTAACTTTATTAAGT	ATTGTGACCCAAAGGAGCCATATCAAACGCATCCGGTAATACTAACAAGAGAAATTGGTAGT	ATTGTGGAAAGTTTTTGAGTATCATATCACTAACTTTATTAAGTATATTTTGTTTTCATTATTCTATACTCTATTACCAATCATTAATTGTGACCCAAAGGAGCCATATCAAACGCATCCGGTAATACTAACAAGAGAAATTGGTAGT	ATTGTG	CATATCA	AGT	ATTGTG	CATATCA	AGT	ss_ctrl_pombe_2	ss_ctrl_cerevisiae_6
double endogenous ss control	AGGACCCCAGCG	0	0	0	0	TACGTTAAACAATACGAGGCACTTACTCCGAGGACCCCAGCGGATCGATTGTGAAAATCAAGAAAATTGTAGTACATATCACTAACTTGAATTCGCAGTATTAAATTATTCTATACTCTATCACCAATAAAAACATAACATTGTGTACCTGTTGGAGCATTAGAAAGACTTAGACATATCACTAACCAATTCAGTCAAAACCTGGAGTTCGCTATTCCTATTGTAGTTTT	1	1	6	33	55	98	133	151	ATTGTGAAAATCAAGAAAATTGTAGTACATATCACTAACTTGAATTCGCAGT	ATTGTGTACCTGTTGGAGCATTAGAAAGACTTAGACATATCACTAACCAATTCAGT	ATTGTGAAAATCAAGAAAATTGTAGTACATATCACTAACTTGAATTCGCAGTATTAAATTATTCTATACTCTATCACCAATAAAAACATAACATTGTGTACCTGTTGGAGCATTAGAAAGACTTAGACATATCACTAACCAATTCAGT	ATTGTG	CATATCA	AGT	ATTGTG	CATATCA	AGT	ss_ctrl_pombe_4	ss_ctrl_pombe_9
double endogenous ss control	AGGACCTTTGGC	0.326923	0	0	0	TACGTTAAACAATACGAGGCACTTACTCCGAGGACCTTTGGCCGGAAATTGTGTTTTGAATTATACCCCCACTTTTTTTTTGTTCACGGTCATATCAAAGAATAGTGTTTATATACTCTATTACCAATAAAAACGGACTGTGACATATTGTGGCAATAGCATTTGCCCATTGAGCATATCACTAACCTTTTGAGTGCACGCCTGGAGTTCGCTATTCCTATTGTAGTTTT	1	0.673077	6	49	62	105	133	151	ATTGTGTTTTGAATTATACCCCCACTTTTTTTTTGTTCACGGTCATATCAAAGAATAGT	ATTGTGGCAATAGCATTTGCCCATTGAGCATATCACTAACCTTTTGAGT	ATTGTGTTTTGAATTATACCCCCACTTTTTTTTTGTTCACGGTCATATCAAAGAATAGTGTTTATATACTCTATTACCAATAAAAACGGACTGTGACATATTGTGGCAATAGCATTTGCCCATTGAGCATATCACTAACCTTTTGAGT	ATTGTG	CATATCA	AGT	ATTGTG	CATATCA	AGT	ss_ctrl_cerevisiae_7	ss_ctrl_pombe_1
double intron	AGGAGCTCTCAA	0	1	0	0	TACGTTAAACAATACGAGGCACTTACTCCGAGGAGCTCTCAACGGAAGTAAGTTTTTGAATTACGCCCCCACTTTTTTTTTGTTCACGGTGACTAACAGGAATTAGGTTTATATACTCTAAGACCAAATAAAGTAAGTTGTAATTCCAATAAGCAGATCAAGTTTTTTAAGCCGTCATACTAACCGCCTTTGAAGGGAATCCTGGAGTTCGCTATTCCTATTGTAGTTTT	1	0	6	49	62	91	136	151	GTAAGTTTTTGAATTACGCCCCCACTTTTTTTTTGTTCACGGTGACTAACAGGAATTAG	GTAAGTTGTAATTCCAATAAGCAGATCAAGTTTTTTAAGCCGTCATACTAACCGCCTTTGAAG	GTAAGTTTTTGAATTACGCCCCCACTTTTTTTTTGTTCACGGTGACTAACAGGAATTAGGTTTATATACTCTAAGACCAAATAAAGTAAGTTGTAATTCCAATAAGCAGATCAAGTTTTTTAAGCCGTCATACTAACCGCCTTTGAAG	GTAAGT	GACTAAC	TAG	GTAAGT	TACTAAC	AAG	cerevisiae_7	cerevisiae_9		0	0.798748
double endogenous intron control	AGGAGCTGGATA	0	0.603645	0	0	TACGTTAAACAATACGAGGCACTTACTCCGAGGAGCTGGATACGGCGGTTTGTATCAACTGCTCGAATAGCCTGATCCAATCTCACTGCATACTAGGTTTTTTCATTATTCTATACTCTCTGACCATTGAAAAGTAAGTATACTCTTTGATAAAAAACCCTTAACCCGAATACTAACATTCGAATACGATAATAGGTGTACCTGGAGTTCGCTATTCCTATTGTAGTTTT	4	0.396355	6	34	52	92	129	151	GTTTGTATCAACTGCTCGAATAGCCTGATCCAATCTCACTGCATACTAG	GTAAGTATACTCTTTGATAAAAAACCCTTAACCCGAATACTAACATTCGAATACGATAATAG	GTTTGTATCAACTGCTCGAATAGCCTGATCCAATCTCACTGCATACTAGGTTTTTTCATTATTCTATACTCTCTGACCATTGAAAAGTAAGTATACTCTTTGATAAAAAACCCTTAACCCGAATACTAACATTCGAATACGATAATAG	GTTTGT	TGCAATC	TAG	GTAAGT	TACTAAC	TAG	intron_ctrl_pombe_1	intron_ctrl_cerevisiae_4
double endogenous ss control	AGGAGTAACCAA	0	0	0	0	TACGTTAAACAATACGAGGCACTTACTCCGAGGAGTAACCAACATTAATTGTGACCCAAACGAGCCATATCAAACGCATCCGGTAATACTAACAAGAGAAATTGGTAGTGTAGGACTCTATCACCAATAAAAACGGATAATATTGTGTTTCATTTCAAGGATAGCCTTTGAATCAATTCATATCAAATACTTAGTTTTATCCTGGAGTTCGCTATTCCTATTGTAGTTTT	1	1	6	24	65	100	137	151	ATTGTGACCCAAACGAGCCATATCAAACGCATCCGGTAATACTAACAAGAGAAATTGGTAGT	ATTGTGTTTCATTTCAAGGATAGCCTTTGAATCAATTCATATCAAATACTTAGT	ATTGTGACCCAAACGAGCCATATCAAACGCATCCGGTAATACTAACAAGAGAAATTGGTAGTGTAGGACTCTATCACCAATAAAAACGGATAATATTGTGTTTCATTTCAAGGATAGCCTTTGAATCAATTCATATCAAATACTTAGT	ATTGTG	CATATCA	AGT	ATTGTG	CATATCA	AGT	ss_ctrl_cerevisiae_6	ss_ctrl_cerevisiae_2
double endogenous ss control	AGGAGTATACTT	0	0	0	0	TACGTTAAACAATACGAGGCACTTACTCCGAGGAGTATACTTAGAAAATTGTGCTGTCTGCACACGAATTAGAGTTCTTTAAGCATATCAGATCAAAAGTAAAGTTTTAACTATACTCTATTACCACTGAATTATTGTGACAGGATATTTTCAACACAGTAACGTAGAATCATATCATAACACGAAACTTAAAGTGACACCCTGGAGTTCGCTATTCCTATTGTAGTTTT	1	1	6	42	61	92	129	151	ATTGTGCTGTCTGCACACGAATTAGAGTTCTTTAAGCATATCAGATCAAAAGTAAAGT	ATTGTGACAGGATATTTTCAACACAGTAACGTAGAATCATATCATAACACGAAACTTAAAGT	ATTGTGCTGTCTGCACACGAATTAGAGTTCTTTAAGCATATCAGATCAAAAGTAAAGTTTTAACTATACTCTATTACCACTGAATTATTGTGACAGGATATTTTCAACACAGTAACGTAGAATCATATCATAACACGAAACTTAAAGT	ATTGTG	CATATCA	AGT	ATTGTG	CATATCA	AGT	ss_ctrl_cerevisiae_3	ss_ctrl_cerevisiae_4
double intron	AGGATCTAGCCT	0.818966	0	0	0	TACGTTAAACAATACGAGGCACTTACTCCGAGGATCTAGCCTGAATTGTAAGTACAGGATATTTTCAACACAGTAACGTAGAATTACTAACTAACACGAAACTTAATAGGACACACTCTACGACCAATAAAAACGGACTGTACTTTACTTTGTAAGTGAAAGTTTTTGAGTATAAAACATCTAACTTTATTACAGATATTCCTGGAGTTCGCTATTCCTATTGTAGTTTT	1	0.181034	6	43	65	110	132	151	GTAAGTACAGGATATTTTCAACACAGTAACGTAGAATTACTAACTAACACGAAACTTAATAG	GTAAGTGAAAGTTTTTGAGTATAAAACATCTAACTTTATTACAG	GTAAGTACAGGATATTTTCAACACAGTAACGTAGAATTACTAACTAACACGAAACTTAATAGGACACACTCTACGACCAATAAAAACGGACTGTACTTTACTTTGTAAGTGAAAGTTTTTGAGTATAAAACATCTAACTTTATTACAG	GTAAGT	TACTAAC	TAG	GTAAGT	GAAACAT	CAG	cerevisiae_4	pombe_2		0.998
double endogenous ss control	AGGATTCACAGT	0	0	0	0	TACGTTAAACAATACGAGGCACTTACTCCGAGGATTCACAGTTACCCATTGTGCCGGTGAATCCTAATATATTCATATCATTCGCTCGACGTATTTTTAAAGTTTCAATTCTATACTCTAGGACCAATAAACGGAAATTGTGTTTTGAATTCTGCCCCCACTTTTTTTTTGTTCATCGTCATATCAATAAATAGTGTTTACCTGGAGTTCGCTATTCCTATTGTAGTTTT	1	1	6	32	59	95	138	151	ATTGTGCCGGTGAATCCTAATATATTCATATCATTCGCTCGACGTATTTTTAAAGT	ATTGTGTTTTGAATTCTGCCCCCACTTTTTTTTTGTTCATCGTCATATCAATAAATAGT	ATTGTGCCGGTGAATCCTAATATATTCATATCATTCGCTCGACGTATTTTTAAAGTTTCAATTCTATACTCTAGGACCAATAAACGGAAATTGTGTTTTGAATTCTGCCCCCACTTTTTTTTTGTTCATCGTCATATCAATAAATAGT	ATTGTG	CATATCA	AGT	ATTGTG	CATATCA	AGT	ss_ctrl_synthetic_4	ss_ctrl_cerevisiae_7
double endogenous ss control	AGGATTTTAACA	0	0	0	0	TACGTTAAACAATACGAGGCACTTACTCCGAGGATTTTAACAATAGAATTGTGATCTGATTTTTGCTTTTGTATTCAGGGAAGTACATATCATAGTAAAGAGTGCTAATTCTATACTCTCTGACCAATAAAAAGAAAATTGTGCTGTCTGCACACGAATTAGAGTTCTTTAAGCATATCAGATCAAAAGTAAAGTTTTAACCTGGAGTTCGCTATTCCTATTGTAGTTTT	4	1	6	44	59	96	132	151	ATTGTGATCTGATTTTTGCTTTTGTATTCAGGGAAGTACATATCATAGTAAAGAGT	ATTGTGCTGTCTGCACACGAATTAGAGTTCTTTAAGCATATCAGATCAAAAGTAAAGT	ATTGTGATCTGATTTTTGCTTTTGTATTCAGGGAAGTACATATCATAGTAAAGAGTGCTAATTCTATACTCTCTGACCAATAAAAAGAAAATTGTGCTGTCTGCACACGAATTAGAGTTCTTTAAGCATATCAGATCAAAAGTAAAGT	ATTGTG	CATATCA	AGT	ATTGTG	CATATCA	AGT	ss_ctrl_cerevisiae_8	ss_ctrl_cerevisiae_3
double intron	AGGCAATTCTGC	0	0	0	0	TACGTTAAACAATACGAGGCACTTACTCCGAGGCAATTCTGCTAAGGGTAGGTATTAAGAGTTTTTTACTTACTTTGACTAACATAAATTAGCTTGCTGTTTTCATTATTCTATACTCTAGGACCAATAAAAACGGACTGTACTCTAATATAAGTTATAAGTCATTGGATTTACTTCCTACTGCTAACTATTTAGGGTGCCCTGGAGTTCGCTATTCCTATTGTAGTTTT	1	1	6	30	48	108	135	151	GTAGGTATTAAGAGTTTTTTACTTACTTTGACTAACATAAATTAG	ATAAGTTATAAGTCATTGGATTTACTTCCTACTGCTAACTATTTAG	GTAGGTATTAAGAGTTTTTTACTTACTTTGACTAACATAAATTAGCTTGCTGTTTTCATTATTCTATACTCTAGGACCAATAAAAACGGACTGTACTCTAATATAAGTTATAAGTCATTGGATTTACTTCCTACTGCTAACTATTTAG	GTAGGT	ACTTTGA	TAG	ATAAGT	CCTAATG	TAG	pombe_5	pombe_8
double endogenous ss control	AGGCACTAATAA	0	0	0	0	TACGTTAAACAATACGAGGCACTTACTCCGAGGCACTAATAATTCTGATTGTGATTTTGATCGGACATTGTTTTTTTAATCATATCACTAACTGTATTAAGTTGTACATTCTATACTCTCTGACCAAATAAAATTGTGTGATATTCCAATAAGCAGATCGTGTTTTTTAAGCCGTCACATATCACGCCTTTGAGTGGAATCCTGGAGTTCGCTATTCCTATTGTAGTTTT	1	1	6	39	58	91	136	151	ATTGTGATTTTGATCGGACATTGTTTTTTTAATCATATCACTAACTGTATTAAGT	ATTGTGTGATATTCCAATAAGCAGATCGTGTTTTTTAAGCCGTCACATATCACGCCTTTGAGT	ATTGTGATTTTGATCGGACATTGTTTTTTTAATCATATCACTAACTGTATTAAGTTGTACATTCTATACTCTCTGACCAAATAAAATTGTGTGATATTCCAATAAGCAGATCGTGTTTTTTAAGCCGTCACATATCACGCCTTTGAGT	ATTGTG	CATATCA	AGT	ATTGTG	CATATCA	AGT	ss_ctrl_pombe_10	ss_ctrl_cerevisiae_9
double intron	AGGCATATTTAT	0	0	0	0	TACGTTAAACAATACGAGGCACTTACTCCGAGGCATATTTATTATTCGTGTGTGGTAACATCGATCAAAATCTTACTAACTAGATTTGTTTAATTTTTAATAGAAGATTTCTATACTCTCTGACCAATAAAAACGGACTGTGACAAGTATTTGCTAAAGCATTTGCCCATTGAGTGCAATCCTAACCTTTTGTAGGCAAGCCTGGAGTTCGCTATTCCTATTGTAGTTTT	1	1	6	32	59	105	133	151	GTGTGTGGTAACATCGATCAAAATCTTACTAACTAGATTTGTTTAATTTTTAATAG	GTATTTGCTAAAGCATTTGCCCATTGAGTGCAATCCTAACCTTTTGTAG	GTGTGTGGTAACATCGATCAAAATCTTACTAACTAGATTTGTTTAATTTTTAATAGAAGATTTCTATACTCTCTGACCAATAAAAACGGACTGTGACAAGTATTTGCTAAAGCATTTGCCCATTGAGTGCAATCCTAACCTTTTGTAG	GTGTGT	TACTAAC	TAG	GTATTT	TGCAATC	TAG	synthetic_2	pombe_1
double intron	AGGCCCATCTAC	0	0	0	0	TACGTTAAACAATACGAGGCACTTACTCCGAGGCCCATCTACTTACTGTATATTTTAATTATAATTATATCCACGTACTAACGTTATCAGCCATTGTTGTTTTCATTATTCTATACTCTTTGACCAATAAAAACGGACTGTACTTTCTTACTGTATATTTTAATTATAATTATATCCAAGTACTAACGTTATCAGCCATTCCTGGAGTTCGCTATTCCTATTGTAGTTTT	1	1	6	29	46	111	134	151	GTATATTTTAATTATAATTATATCCACGTACTAACGTTATCAG	GTATATTTTAATTATAATTATATCCAAGTACTAACGTTATCAG	GTATATTTTAATTATAATTATATCCACGTACTAACGTTATCAGCCATTGTTGTTTTCATTATTCTATACTCTTTGACCAATAAAAACGGACTGTACTTTCTTACTGTATATTTTAATTATAATTATATCCAAGTACTAACGTTATCAG	GTATAT	CCATGTA	CAG	GTATAT	CCATGTA	CAG	pombe_6	pombe_6
double intron	AGGCCCGGTACA	0	0.115076	0.854754	0	TACGTTAAACAATACGAGGCACTTACTCCGAGGCCCGGTACATAAGGGTGTGTATTAAGAGTTTTTTACTTACTTTGACTAACATAAATTAGCTTGCTGTTTTCATTATTCTATACTCTTTGACCAATTAATTGTAAGTACAGGATATTTTCAACACAGTAACGTAGAATTACTAACTAACACGAAACTTAATAGGACACCCTGGAGTTCGCTATTCCTATTGTAGTTTT	1	0.0301697	6	30	48	92	129	151	GTGTGTATTAAGAGTTTTTTACTTACTTTGACTAACATAAATTAG	GTAAGTACAGGATATTTTCAACACAGTAACGTAGAATTACTAACTAACACGAAACTTAATAG	GTGTGTATTAAGAGTTTTTTACTTACTTTGACTAACATAAATTAGCTTGCTGTTTTCATTATTCTATACTCTTTGACCAATTAATTGTAAGTACAGGATATTTTCAACACAGTAACGTAGAATTACTAACTAACACGAAACTTAATAG	GTGTGT	ACTTTGA	TAG	GTAAGT	TACTAAC	TAG	pombe_5	cerevisiae_4			0.998
double intron	AGGCCGTGCTCT	0	0	0.0346667	0	TACGTTAAACAATACGAGGCACTTACTCCGAGGCCGTGCTCTATAACGTAAGTTACCTGTTGGAGCATTAGAAAGACTTAGAAGAATTCCTAACCAATTCTAGCAAAATTCTATACTCTTTGACCAATAAAAACGGACGGTAGGTACTACTGTAAGCCTTACGAGTACTAACCAGCCTTCGGTAATTTTTAATAGTCCCCCCTGGAGTTCGCTATTCCTATTGTAGTTTT	1	0.965333	6	41	59	98	124	151	GTAAGTTACCTGTTGGAGCATTAGAAAGACTTAGAAGAATTCCTAACCAATTCTAG	GTAGGTACTACTGTAAGCCTTACGAGTACTAACCAGCCTTCGGTAATTTTTAATAG	GTAAGTTACCTGTTGGAGCATTAGAAAGACTTAGAAGAATTCCTAACCAATTCTAGCAAAATTCTATACTCTTTGACCAATAAAAACGGACGGTAGGTACTACTGTAAGCCTTACGAGTACTAACCAGCCTTCGGTAATTTTTAATAG	GTAAGT	AGAATTC	TAG	GTAGGT	TACTAAC	TAG	pombe_9	synthetic_5
double endogenous intron control	AGGCGGGTAACA	0	0	0	0	TACGTTAAACAATACGAGGCACTTACTCCGAGGCGGGTAACACCTATATCTGTATTAGGTTTAAACGCATATATACTAACTCGTCTATAAGGTTCTATTTTAGAAGAATTCTATACTCTGTGACCAATAAAAACGGACTACATATATCTAAAATAAAATTAAACTTTTATTGTTTCCAATACTAACAGTTTCTAGGGGATCCTGGAGTTCGCTATTCCTATTGTAGTTTT	1	1	6	32	59	102	138	151	ATCTGTATTAGGTTTAAACGCATATATACTAACTCGTCTATAAGGTTCTATTTTAG	ATATCTAAAATAAAATTAAACTTTTATTGTTTCCAATACTAACAGTTTCTAG	ATCTGTATTAGGTTTAAACGCATATATACTAACTCGTCTATAAGGTTCTATTTTAGAAGAATTCTATACTCTGTGACCAATAAAAACGGACTACATATATCTAAAATAAAATTAAACTTTTATTGTTTCCAATACTAACAGTTTCTAG	ATCTGT	TACTAAC	TAG	ATATCT	TACTAAC	TAG	intron_ctrl_synthetic_2	intron_ctrl_cerevisiae_1
double endogenous intron control	AGGCTACGCTGC	0	0.678603	0	0	TACGTTAAACAATACGAGGCACTTACTCCGAGGCTACGCTGCCTTACGTTTGTTGTTAAGGGCAGCTCCTCGCTACTAACACTCTCGCGCTGAGAATCGTTAGAATTTTTCTATACTCTCTGACCAACGAAAAGTAAGTATACTCTATTAAGAAAAACCCTTAACCCGAATACTAACATTCGAATACGATAATAGGTGTACCTGGAGTTCGCTATTCCTATTGTAGTTTT	4	0.321397	6	32	59	92	129	151	GTTTGTTGTTAAGGGCAGCTCCTCGCTACTAACACTCTCGCGCTGAGAATCGTTAG	GTAAGTATACTCTATTAAGAAAAACCCTTAACCCGAATACTAACATTCGAATACGATAATAG	GTTTGTTGTTAAGGGCAGCTCCTCGCTACTAACACTCTCGCGCTGAGAATCGTTAGAATTTTTCTATACTCTCTGACCAACGAAAAGTAAGTATACTCTATTAAGAAAAACCCTTAACCCGAATACTAACATTCGAATACGATAATAG	GTTTGT	TACTAAC	TAG	GTAAGT	TACTAAC	TAG	intron_ctrl_synthetic_3	intron_ctrl_cerevisiae_4
double endogenous ss control	AGGCTATCCAGC	0	0	0	0	TACGTTAAACAATACGAGGCACTTACTCCGAGGCTATCCAGCCATTAATTGTGACCCAAGTGAGCCATATCAAACGCATCCGGTAATACTAACAAGAGAAATTGGTAGTGTAGGACTCTATTACCAATAAATTATTGTGACAGGATATTTTCAACACAGTAACGTAGAATCATATCATAACACGAAACTTAAAGTGACACCCTGGAGTTCGCTATTCCTATTGTAGTTTT	4	1	6	24	65	92	129	151	ATTGTGACCCAAGTGAGCCATATCAAACGCATCCGGTAATACTAACAAGAGAAATTGGTAGT	ATTGTGACAGGATATTTTCAACACAGTAACGTAGAATCATATCATAACACGAAACTTAAAGT	ATTGTGACCCAAGTGAGCCATATCAAACGCATCCGGTAATACTAACAAGAGAAATTGGTAGTGTAGGACTCTATTACCAATAAATTATTGTGACAGGATATTTTCAACACAGTAACGTAGAATCATATCATAACACGAAACTTAAAGT	ATTGTG	CATATCA	AGT	ATTGTG	CATATCA	AGT	ss_ctrl_cerevisiae_6	ss_ctrl_cerevisiae_4
double endogenous ss control	AGGCTCTGTACG	0	0	0	0	TACGTTAAACAATACGAGGCACTTACTCCGAGGCTCTGTACGTTTGGATTGTGAATAAGAGAATCAAACTTAAATATATCCTACATATCAAATTTGAGTTTCATATTATTCTATACTCTCTGACCAAAGGTATATTGTGTTAAGCATTTGAAAGTGCAAAGTGCAAACCGTATCTAAACATATCAAGCTGTAAGTGCCGACCTGGAGTTCGCTATTCCTATTGTAGTTTT	1	1	6	42	55	92	137	151	ATTGTGAATAAGAGAATCAAACTTAAATATATCCTACATATCAAATTTGAGT	ATTGTGTTAAGCATTTGAAAGTGCAAAGTGCAAACCGTATCTAAACATATCAAGCTGTAAGT	ATTGTGAATAAGAGAATCAAACTTAAATATATCCTACATATCAAATTTGAGTTTCATATTATTCTATACTCTCTGACCAAAGGTATATTGTGTTAAGCATTTGAAAGTGCAAAGTGCAAACCGTATCTAAACATATCAAGCTGTAAGT	ATTGTG	CATATCA	AGT	ATTGTG	CATATCA	AGT	ss_ctrl_cerevisiae_1	ss_ctrl_cerevisiae_10
double endogenous ss control	AGGCTCTTCACA	0	0	0	0	TACGTTAAACAATACGAGGCACTTACTCCGAGGCTCTTCACAATAACATTGTGTACCTGTTGGAGCATTAGAAAGACTTAGACATATCACTAACCAATTCAGTCAAAATTCTATACTCTACGACCAATAAAAACGGACTGTACTCTAATATTGTGTATAGGTCAGGGGATTTACTTCATATCACTAACTATTAGTGATCCCCTGGAGTTCGCTATTCCTATTGTAGTTTT	1	1	6	41	59	108	135	151	ATTGTGTACCTGTTGGAGCATTAGAAAGACTTAGACATATCACTAACCAATTCAGT	ATTGTGTATAGGTCAGGGGATTTACTTCATATCACTAACTATTAGT	ATTGTGTACCTGTTGGAGCATTAGAAAGACTTAGACATATCACTAACCAATTCAGTCAAAATTCTATACTCTACGACCAATAAAAACGGACTGTACTCTAATATTGTGTATAGGTCAGGGGATTTACTTCATATCACTAACTATTAGT	ATTGTG	CATATCA	AGT	ATTGTG	CATATCA	AGT	ss_ctrl_pombe_9	ss_ctrl_pombe_8
double endogenous ss control	AGGCTTAACGAC	0	0	0	0	TACGTTAAACAATACGAGGCACTTACTCCGAGGCTTAACGACATAAAATTGTGTGGTGTTCCAATAAGCAGATCACGTTTTTTAAGCCGTCACATATCACGCCTTTGAGTGGAATCTCTAGGACCAATAAAAACGGACTGTACTCTAATATTGTGTATCTGTCACGGGATTTACTTCATATCACTAACTATTAGTGACGCCCTGGAGTTCGCTATTCCTATTGTAGTTTT	4	1	6	51	66	108	135	151	ATTGTGTGGTGTTCCAATAAGCAGATCACGTTTTTTAAGCCGTCACATATCACGCCTTTGAGT	ATTGTGTATCTGTCACGGGATTTACTTCATATCACTAACTATTAGT	ATTGTGTGGTGTTCCAATAAGCAGATCACGTTTTTTAAGCCGTCACATATCACGCCTTTGAGTGGAATCTCTAGGACCAATAAAAACGGACTGTACTCTAATATTGTGTATCTGTCACGGGATTTACTTCATATCACTAACTATTAGT	ATTGTG	CATATCA	AGT	ATTGTG	CATATCA	AGT	ss_ctrl_cerevisiae_9	ss_ctrl_pombe_8
double endogenous intron control	AGGGAAAGGAGC	0.806254	0.00799782	0	0.00799782	TACGTTAAACAATACGAGGCACTTACTCCGAGGGAAAGGAGCAGATAGTAAGTTGCTACTCCTGTTGAGATAAAACTAGATTATTGTAAATACTAACAACTCAACCGCAGGTTTTCTCTATTACCAAGGAACGTAGGTAAATCATTTTGTCTCTTGATCTTTAGCACGAGTCATTACTACTAACACTAGTAGAAGTGATACCTGGAGTTCGCTATTCCTATTGTAGTTTT	4	0.17775	6	49	66	91	136	151	GTAAGTTGCTACTCCTGTTGAGATAAAACTAGATTATTGTAAATACTAACAACTCAACCGCAG	GTAGGTAAATCATTTTGTCTCTTGATCTTTAGCACGAGTCATTACTACTAACACTAGTAGAAG	GTAAGTTGCTACTCCTGTTGAGATAAAACTAGATTATTGTAAATACTAACAACTCAACCGCAGGTTTTCTCTATTACCAAGGAACGTAGGTAAATCATTTTGTCTCTTGATCTTTAGCACGAGTCATTACTACTAACACTAGTAGAAG	GTAAGT	TACTAAC	CAG	GTAGGT	TACTAAC	AAG	intron_ctrl_cerevisiae_5	intron_ctrl_cerevisiae_9
double intron	AGGGAACTTAAT	0	0	0.587945	0	TACGTTAAACAATACGAGGCACTTACTCCGAGGGAACTTAATATAACGTAAGTTACCTGTTGGAGCATTAGAAAGACTTAGAAGAATTCCTAACCAATTCTAGCAAAATTCTATACTCTATTACCAATAAAAACGTTCTGGTATACATTAAGATCGGACATTGTTTTTTTAATAGTGTTACTAACTGTATTACAGTGTACCCTGGAGTTCGCTATTCCTATTGTAGTTTT	4	0.412055	6	41	59	99	132	151	GTAAGTTACCTGTTGGAGCATTAGAAAGACTTAGAAGAATTCCTAACCAATTCTAG	GTATACATTAAGATCGGACATTGTTTTTTTAATAGTGTTACTAACTGTATTACAG	GTAAGTTACCTGTTGGAGCATTAGAAAGACTTAGAAGAATTCCTAACCAATTCTAGCAAAATTCTATACTCTATTACCAATAAAAACGTTCTGGTATACATTAAGATCGGACATTGTTTTTTTAATAGTGTTACTAACTGTATTACAG	GTAAGT	AGAATTC	TAG	GTATAC	AGTGTTA	CAG	pombe_9	pombe_10
double endogenous intron control	AGGGAGGCGTTA	0	0	0	0	TACGTTAAACAATACGAGGCACTTACTCCGAGGGAGGCGTTAAGTAAGTATCTTTTTTTTAATTTTCATTTATTAATCACTTAATACTAACAGCTGGCCAGAACCTTATTCTATACTCTATCACCAATAAAAACGCACAGTAAGTATAAAAAAGCCAATAGGAGTACCCTAATCAGAATTCTTGTTGACAATTAGTATACCCTGGAGTTCGCTATTCCTATTGTAGTTTT	4	1	6	43	57	98	133	151	GTATCTTTTTTTTAATTTTCATTTATTAATCACTTAATACTAACAGCTGGCCAG	GTAAGTATAAAAAAGCCAATAGGAGTACCCTAATCAGAATTCTTGTTGACAATTAG	GTATCTTTTTTTTAATTTTCATTTATTAATCACTTAATACTAACAGCTGGCCAGAACCTTATTCTATACTCTATCACCAATAAAAACGCACAGTAAGTATAAAAAAGCCAATAGGAGTACCCTAATCAGAATTCTTGTTGACAATTAG	GTATCT	TACTAAC	CAG	GTAAGT	AGAATTC	TAG	intron_ctrl_cerevisiae_2	intron_ctrl_pombe_9
double endogenous ss control	AGGGCAAGAATC	0	0	0	0	TACGTTAAACAATACGAGGCACTTACTCCGAGGGCAAGAATCTTTGGATTGTGAATATTAGAATCAAACTTAAATATATCCTACATATCAAATTTGAGTTTCATATTATTCTATACTCTAGGACCAATAAAAACGGACTGTTTAAAATTGTGATCGAAATTTTAAACTAGTTTCATATCACTAACTAATATCAGTGAAAACCTGGAGTTCGCTATTCCTATTGTAGTTTT	4	1	6	42	55	105	132	151	ATTGTGAATATTAGAATCAAACTTAAATATATCCTACATATCAAATTTGAGT	ATTGTGATCGAAATTTTAAACTAGTTTCATATCACTAACTAATATCAGT	ATTGTGAATATTAGAATCAAACTTAAATATATCCTACATATCAAATTTGAGTTTCATATTATTCTATACTCTAGGACCAATAAAAACGGACTGTTTAAAATTGTGATCGAAATTTTAAACTAGTTTCATATCACTAACTAATATCAGT	ATTGTG	CATATCA	AGT	ATTGTG	CATATCA	AGT	ss_ctrl_cerevisiae_1	ss_ctrl_pombe_3
double endogenous ss control	AGGGCAGCAGAC	0	0	0	0	TACGTTAAACAATACGAGGCACTTACTCCGAGGGCAGCAGACCTAATATTGTGTATTTGTCTTGGGATTTACTTCATATCACTAACTATTAGTGGTGCGTTTTCATTATTCTATACTCTATAACCAATAAAAACGGACTGTACTTTCTTACTATTGTGTTATCTTATAATTATATCATATCACTAACGTTATAGTCCATTCCTGGAGTTCGCTATTCCTATTGTAGTTTT	1	1	6	33	49	111	134	151	ATTGTGTATTTGTCTTGGGATTTACTTCATATCACTAACTATTAGT	ATTGTGTTATCTTATAATTATATCATATCACTAACGTTATAGT	ATTGTGTATTTGTCTTGGGATTTACTTCATATCACTAACTATTAGTGGTGCGTTTTCATTATTCTATACTCTATAACCAATAAAAACGGACTGTACTTTCTTACTATTGTGTTATCTTATAATTATATCATATCACTAACGTTATAGT	ATTGTG	CATATCA	AGT	ATTGTG	CATATCA	AGT	ss_ctrl_pombe_8	ss_ctrl_pombe_6
double endogenous ss control	AGGGCCGTCAAT	0	0	0	0	TACGTTAAACAATACGAGGCACTTACTCCGAGGGCCGTCAATATAGAATTGTGATATCATTTTTGCTTTTGTATTCAAGGAAGTACATATCATAGTAAAGAGTGCTAATTCTATACTCTATTACCAATCATTAATTGTGACCCAAATAAGCCATATCAAACGCATCCGGTAATACTAACAAGAGAAATTGGTAGTGTAGGCCTGGAGTTCGCTATTCCTATTGTAGTTTT	1	1	6	44	59	92	110	151	ATTGTGATATCATTTTTGCTTTTGTATTCAAGGAAGTACATATCATAGTAAAGAGT	ATTGTGACCCAAATAAGCCATATCAAACGCATCCGGTAATACTAACAAGAGAAATTGGTAGT	ATTGTGATATCATTTTTGCTTTTGTATTCAAGGAAGTACATATCATAGTAAAGAGTGCTAATTCTATACTCTATTACCAATCATTAATTGTGACCCAAATAAGCCATATCAAACGCATCCGGTAATACTAACAAGAGAAATTGGTAGT	ATTGTG	CATATCA	AGT	ATTGTG	CATATCA	AGT	ss_ctrl_cerevisiae_8	ss_ctrl_cerevisiae_6
double intron	AGGGCTGACAGC	0	0	0	0	TACGTTAAACAATACGAGGCACTTACTCCGAGGGCTGACAGCCCGTAGTTTGTCTTAATATCTGCTCGCAAAGTACTAACGTGCGGTCAACCATTTTTAATAGAGCGCTTCTATACTCTAAGACCAATAAAAACCCGTAGTCTGTCTTAGTGTCTGCTCGCAAAGTACTAACGTGCGGTCAACCATTTTTAATAGAGCGCCCTGGAGTTCGCTATTCCTATTGTAGTTTT	1	1	6	32	59	98	124	151	GTTTGTCTTAATATCTGCTCGCAAAGTACTAACGTGCGGTCAACCATTTTTAATAG	GTCTGTCTTAGTGTCTGCTCGCAAAGTACTAACGTGCGGTCAACCATTTTTAATAG	GTTTGTCTTAATATCTGCTCGCAAAGTACTAACGTGCGGTCAACCATTTTTAATAGAGCGCTTCTATACTCTAAGACCAATAAAAACCCGTAGTCTGTCTTAGTGTCTGCTCGCAAAGTACTAACGTGCGGTCAACCATTTTTAATAG	GTTTGT	TACTAAC	TAG	GTCTGT	TACTAAC	TAG	synthetic_3	synthetic_3
double intron	AGGGTCTAACGC	0	0	0	0	TACGTTAAACAATACGAGGCACTTACTCCGAGGGTCTAACGCGGACGGTCTGTACTACTGTAAGCCTTACGAGTACTAACCAGCCTTCGGTAATTTTTAATAGTCCCCTTCTATACTCTAAGACCAATAAAAACGGACTGTACTTTCTTACTGTCTGTTTTAATTATAATTATATCCGTGTACTAACGTTATCAGCCATTCCTGGAGTTCGCTATTCCTATTGTAGTTTT	4	1	6	32	59	111	134	151	GTCTGTACTACTGTAAGCCTTACGAGTACTAACCAGCCTTCGGTAATTTTTAATAG	GTCTGTTTTAATTATAATTATATCCGTGTACTAACGTTATCAG	GTCTGTACTACTGTAAGCCTTACGAGTACTAACCAGCCTTCGGTAATTTTTAATAGTCCCCTTCTATACTCTAAGACCAATAAAAACGGACTGTACTTTCTTACTGTCTGTTTTAATTATAATTATATCCGTGTACTAACGTTATCAG	GTCTGT	TACTAAC	TAG	GTCTGT	CCATGTA	CAG	synthetic_5	pombe_6
double intron	AGGGTTGATTCA	0	0	0	0	TACGTTAAACAATACGAGGCACTTACTCCGAGGGTTGATTCAGGTATCTATATTTAAGCATTTGAAATTGCAAAGTGCAAACCGTATCTAAATACTAACAGCTGTAATAGCCGAACTCTCTGACCAATAAAAACGGACTGTTTAAAGTATAAATTAAAATTTTAAACTAGTTTTGTTTTTCTAACTAATATCTAGGAAAACCTGGAGTTCGCTATTCCTATTGTAGTTTT	1	1	6	51	65	105	132	151	CTATATTTAAGCATTTGAAATTGCAAAGTGCAAACCGTATCTAAATACTAACAGCTGTAATA	GTATAAATTAAAATTTTAAACTAGTTTTGTTTTTCTAACTAATATCTAG	CTATATTTAAGCATTTGAAATTGCAAAGTGCAAACCGTATCTAAATACTAACAGCTGTAATAGCCGAACTCTCTGACCAATAAAAACGGACTGTTTAAAGTATAAATTAAAATTTTAAACTAGTTTTGTTTTTCTAACTAATATCTAG	CTATAT	TACTAAC	ATA	GTATAA	TGTTTTT	TAG	cerevisiae_10	pombe_3
double intron	AGGGTTGCAGTA	1	0	0	0	TACGTTAAACAATACGAGGCACTTACTCCGAGGGTTGCAGTATTTGGGTACGTAATCTGAGAATCAAACTTAAATATATCCTATACTAACAATTTGTAGTTCATATTATTCTATACTCTACGACCAATAAAAACGGACTGTACTTTAAGGGTCTGTATTAAGAGTTTTTTACTTACTTTGACTAACATAAATTAGCTTGCCCTGGAGTTCGCTATTCCTATTGTAGTTTT	1	0	6	42	55	109	133	151	GTACGTAATCTGAGAATCAAACTTAAATATATCCTATACTAACAATTTGTAG	GTCTGTATTAAGAGTTTTTTACTTACTTTGACTAACATAAATTAG	GTACGTAATCTGAGAATCAAACTTAAATATATCCTATACTAACAATTTGTAGTTCATATTATTCTATACTCTACGACCAATAAAAACGGACTGTACTTTAAGGGTCTGTATTAAGAGTTTTTTACTTACTTTGACTAACATAAATTAG	GTACGT	TACTAAC	TAG	GTCTGT	ACTTTGA	TAG	cerevisiae_1	pombe_5		1
double intron	AGGTAAGCAGCA	0	0	0	0	TACGTTAAACAATACGAGGCACTTACTCCGAGGTAAGCAGCAAGCGGGTACGTTTTTTTTTTTTTTTTTGCACTAACAAAACAGTTGGCTCTGTAGTTGTTTTCATTATTCTATACTCTAAGACCAATAAAAACGGACGATCGGTAAGTAAAATCAAGAAAATTGTAGTATTGACCGCTAACTTGAATTCGCTAGATTAACCTGGAGTTCGCTATTCCTATTGTAGTTTT	4	1	6	24	40	102	129	151	GTACGTTTTTTTTTTTTTTTTTGCACTAACAAAACAG	GTAAGTAAAATCAAGAAAATTGTAGTATTGACCGCTAACTTGAATTCGCTAG	GTACGTTTTTTTTTTTTTTTTTGCACTAACAAAACAGTTGGCTCTGTAGTTGTTTTCATTATTCTATACTCTAAGACCAATAAAAACGGACGATCGGTAAGTAAAATCAAGAAAATTGTAGTATTGACCGCTAACTTGAATTCGCTAG	GTACGT	TTTTGCA	CAG	GTAAGT	TTGACCG	TAG	pombe_7	pombe_4
double endogenous ss control	AGGTATTTTAGC	0	0	0	0	TACGTTAAACAATACGAGGCACTTACTCCGAGGTATTTTAGCAGCGGATTGTGTTTTTTTTTTTTCATATCACTAACAAAAAGTATCGCTCTGTAGTTGTTTTCATTATTCTATACTCTAAGACCAATAAAAACATAGAATTGTGATATCATTTTTGCTTTTGTATTCACGGAAGTACATATCATAGTAAAGAGTGCTAACCTGGAGTTCGCTATTCCTATTGTAGTTTT	1	1	6	24	40	98	136	151	ATTGTGTTTTTTTTTTTTCATATCACTAACAAAAAGT	ATTGTGATATCATTTTTGCTTTTGTATTCACGGAAGTACATATCATAGTAAAGAGT	ATTGTGTTTTTTTTTTTTCATATCACTAACAAAAAGTATCGCTCTGTAGTTGTTTTCATTATTCTATACTCTAAGACCAATAAAAACATAGAATTGTGATATCATTTTTGCTTTTGTATTCACGGAAGTACATATCATAGTAAAGAGT	ATTGTG	CATATCA	AGT	ATTGTG	CATATCA	AGT	ss_ctrl_pombe_7	ss_ctrl_cerevisiae_8
double intron	AGGTCCGAGATC	0	0	0.692935	0	TACGTTAAACAATACGAGGCACTTACTCCGAGGTCCGAGATCCATTAGTAAGTACCCAAATAAGCTACTAACAACGCATCCGGTAATACTAACAAGAGAAATTGGTTAGGTAGGACTCTAAGACCAATAAAAACGGACTTTGGGTGTGTAATATAAGAATCAAACTTAAATATATCCTATACTAACAATTTGTAGTTCATCCTGGAGTTCGCTATTCCTATTGTAGTTTT	1	0.307065	6	24	65	102	138	151	GTAAGTACCCAAATAAGCTACTAACAACGCATCCGGTAATACTAACAAGAGAAATTGGTTAG	GTGTGTAATATAAGAATCAAACTTAAATATATCCTATACTAACAATTTGTAG	GTAAGTACCCAAATAAGCTACTAACAACGCATCCGGTAATACTAACAAGAGAAATTGGTTAGGTAGGACTCTAAGACCAATAAAAACGGACTTTGGGTGTGTAATATAAGAATCAAACTTAAATATATCCTATACTAACAATTTGTAG	GTAAGT	TACTAAC	TAG	GTGTGT	TACTAAC	TAG	cerevisiae_6	cerevisiae_1		0	1
double endogenous intron control	AGGTGCAGGCAT	0	0	0	0	TACGTTAAACAATACGAGGCACTTACTCCGAGGTGCAGGCATCTGGCGTGTGTTGTTGAGGCATCAGTCACACTACTAACGTAGTGAACCTTTCAGACTCTAGTCACTTTCTATACTCTATCACCAATAAAAACGGACTGTACTGTAAGGTAAGTTAGTTCGGTCTCAGATATTCACCTAACGTTTCTCTAATAGTTATACCTGGAGTTCGCTATTCCTATTGTAGTTTT	1	1	6	32	59	108	135	151	GTGTGTTGTTGAGGCATCAGTCACACTACTAACGTAGTGAACCTTTCAGACTCTAG	GTAAGTTAGTTCGGTCTCAGATATTCACCTAACGTTTCTCTAATAG	GTGTGTTGTTGAGGCATCAGTCACACTACTAACGTAGTGAACCTTTCAGACTCTAGTCACTTTCTATACTCTATCACCAATAAAAACGGACTGTACTGTAAGGTAAGTTAGTTCGGTCTCAGATATTCACCTAACGTTTCTCTAATAG	GTGTGT	TACTAAC	TAG	GTAAGT	CCTAATG	TAG	intron_ctrl_synthetic_5	intron_ctrl_pombe_8
double intron	AGGTGCTAGCTG	0	0.086001	0.819594	0	TACGTTAAACAATACGAGGCACTTACTCCGAGGTGCTAGCTGTAAGGGTAGGTATTAAGAGTTTTTTACTTACTTTGACTAACATAAATTAGCTTGCTGTTTTCATTATTCTATACTCTCTGACCATTGGTAGGTATATTTAAGCATTTGAAAAAGCAAAGTGCAAACCGTATCTAAATACTAACAGCTGTAATAGCCGACCTGGAGTTCGCTATTCCTATTGTAGTTTT	1	0.0944054	6	30	48	92	137	151	GTAGGTATTAAGAGTTTTTTACTTACTTTGACTAACATAAATTAG	GTATATTTAAGCATTTGAAAAAGCAAAGTGCAAACCGTATCTAAATACTAACAGCTGTAATA	GTAGGTATTAAGAGTTTTTTACTTACTTTGACTAACATAAATTAGCTTGCTGTTTTCATTATTCTATACTCTCTGACCATTGGTAGGTATATTTAAGCATTTGAAAAAGCAAAGTGCAAACCGTATCTAAATACTAACAGCTGTAATA	GTAGGT	ACTTTGA	TAG	GTATAT	TACTAAC	ATA	pombe_5	cerevisiae_10			0.104269
double endogenous ss control	AGGTGTCTGTGC	0	0	0	0	TACGTTAAACAATACGAGGCACTTACTCCGAGGTGTCTGTGCTATTCATTGTGGGCGCCATCGATCAAAATCTCATATCATAGATTTGTTTAATTTTTAAAGTAAGATTTCTATACTCTATCACCAATAAAAACGGACTGTTTAAAATTGTGATCGAAATTTTAAACTAGTTTCATATCACTAACTAATATCAGTGAAAACCTGGAGTTCGCTATTCCTATTGTAGTTTT	1	1	6	32	59	105	132	151	ATTGTGGGCGCCATCGATCAAAATCTCATATCATAGATTTGTTTAATTTTTAAAGT	ATTGTGATCGAAATTTTAAACTAGTTTCATATCACTAACTAATATCAGT	ATTGTGGGCGCCATCGATCAAAATCTCATATCATAGATTTGTTTAATTTTTAAAGTAAGATTTCTATACTCTATCACCAATAAAAACGGACTGTTTAAAATTGTGATCGAAATTTTAAACTAGTTTCATATCACTAACTAATATCAGT	ATTGTG	CATATCA	AGT	ATTGTG	CATATCA	AGT	ss_ctrl_synthetic_2	ss_ctrl_pombe_3
double intron	AGGTTAAGGTTA					TACGTTAAACAATACGAGGCACTTACTCCGAGGTTAAGGTTATTAAAGTCTGAATTAAAATTTTAAACTAGTTTTGTTTTTCTAACTAATATCTAGGAAAATTCATTATTCTATACTCTAAGACCAATAAAAACTTAGTGTGTGTACTAACAATCAACCAGACCATACTAACAGTGGTGACCCTATTTTTAATAGCACTCCCTGGAGTTCGCTATTCCTATTGTAGTTTT	1		6	33	52	98	124	151	GTCTGAATTAAAATTTTAAACTAGTTTTGTTTTTCTAACTAATATCTAG	GTGTGTACTAACAATCAACCAGACCATACTAACAGTGGTGACCCTATTTTTAATAG	GTCTGAATTAAAATTTTAAACTAGTTTTGTTTTTCTAACTAATATCTAGGAAAATTCATTATTCTATACTCTAAGACCAATAAAAACTTAGTGTGTGTACTAACAATCAACCAGACCATACTAACAGTGGTGACCCTATTTTTAATAG	GTCTGA	TGTTTTT	TAG	GTGTGT	TACTAAC	TAG	pombe_3	synthetic_1
double intron	AGGTTCGGTCCA	0	0.418276	0	0	TACGTTAAACAATACGAGGCACTTACTCCGAGGTTCGGTCCAGGACGGTCTGTACTACTGTAAGCCTTACGAGTACTAACCAGCCTTCGGTAATTTTTAATAGTCCCCTTCTATACTCTATTACCAATAAACGGAAGTAAGTTTTTGAATTACGCCCCCACTTTTTTTTTGTTCAGGGTGACTAACACGAATTAGGTTTACCTGGAGTTCGCTATTCCTATTGTAGTTTT	1	0.581724	6	32	59	95	138	151	GTCTGTACTACTGTAAGCCTTACGAGTACTAACCAGCCTTCGGTAATTTTTAATAG	GTAAGTTTTTGAATTACGCCCCCACTTTTTTTTTGTTCAGGGTGACTAACACGAATTAG	GTCTGTACTACTGTAAGCCTTACGAGTACTAACCAGCCTTCGGTAATTTTTAATAGTCCCCTTCTATACTCTATTACCAATAAACGGAAGTAAGTTTTTGAATTACGCCCCCACTTTTTTTTTGTTCAGGGTGACTAACACGAATTAG	GTCTGT	TACTAAC	TAG	GTAAGT	GACTAAC	TAG	synthetic_5	cerevisiae_7			0
double intron	AGTAACCCGTAG	0	0	0	0	TACGTTAAACAATACGAGGCACTTACTCCGAGTAACCCGTAGTACCCGTGTGTCCTAAGAATCCTAATATATTTACTAACTTCGCTCGACGTATTTTTAATAGTTCAATTCTATACTCTATTACCAATAAAAACATAACGTAAGTTACCTGTTGGAGCATTAGAAAGACTTAGAAGAATTCCTAACCAATTCTAGCAAAACCTGGAGTTCGCTATTCCTATTGTAGTTTT	4	1	6	32	59	98	133	151	GTGTGTCCTAAGAATCCTAATATATTTACTAACTTCGCTCGACGTATTTTTAATAG	GTAAGTTACCTGTTGGAGCATTAGAAAGACTTAGAAGAATTCCTAACCAATTCTAG	GTGTGTCCTAAGAATCCTAATATATTTACTAACTTCGCTCGACGTATTTTTAATAGTTCAATTCTATACTCTATTACCAATAAAAACATAACGTAAGTTACCTGTTGGAGCATTAGAAAGACTTAGAAGAATTCCTAACCAATTCTAG	GTGTGT	TACTAAC	TAG	GTAAGT	AGAATTC	TAG	synthetic_4	pombe_9
double endogenous ss control	AGTAACCTTTGG	0	0	0	0	TACGTTAAACAATACGAGGCACTTACTCCGAGTAACCTTTGGGGACGATTGTGACAGGTGTAAGCCTTACGAGCATATCACAGCCTTCGGTAATTTTTAAAGTTCCCCTTCTATACTCTCTGACCAATAAAAACGGACGATCGATTGTGAAAATCAAGAAAATTGTAGTACATATCACTAACTTGAATTCGCAGTATTAACCTGGAGTTCGCTATTCCTATTGTAGTTTT	1	1	6	32	59	102	129	151	ATTGTGACAGGTGTAAGCCTTACGAGCATATCACAGCCTTCGGTAATTTTTAAAGT	ATTGTGAAAATCAAGAAAATTGTAGTACATATCACTAACTTGAATTCGCAGT	ATTGTGACAGGTGTAAGCCTTACGAGCATATCACAGCCTTCGGTAATTTTTAAAGTTCCCCTTCTATACTCTCTGACCAATAAAAACGGACGATCGATTGTGAAAATCAAGAAAATTGTAGTACATATCACTAACTTGAATTCGCAGT	ATTGTG	CATATCA	AGT	ATTGTG	CATATCA	AGT	ss_ctrl_synthetic_5	ss_ctrl_pombe_4
double endogenous intron control	AGTAATAACGCA	0.830033	0	0	0.00206692	TACGTTAAACAATACGAGGCACTTACTCCGAGTAATAACGCAAGATAGTAAGTTGCTACTCCTGTTGAGATAAAACTAGATTATTGTAAATACTAACAACTCAACCGCAGGTTTTCTCTAAGACCAATAAAAACGGACTGTACTTTCTTAAAGTAAGTCATTTTTTATACCTTACCCATATATACGCTAGTTCAGTTATACCTGGAGTTCGCTATTCCTATTGTAGTTTT	4	0.1679	6	49	66	111	134	151	GTAAGTTGCTACTCCTGTTGAGATAAAACTAGATTATTGTAAATACTAACAACTCAACCGCAG	GTAAGTCATTTTTTATACCTTACCCATATATACGCTAGTTCAG	GTAAGTTGCTACTCCTGTTGAGATAAAACTAGATTATTGTAAATACTAACAACTCAACCGCAGGTTTTCTCTAAGACCAATAAAAACGGACTGTACTTTCTTAAAGTAAGTCATTTTTTATACCTTACCCATATATACGCTAGTTCAG	GTAAGT	TACTAAC	CAG	GTAAGT	CCATGTA	CAG	intron_ctrl_cerevisiae_5	intron_ctrl_pombe_6
double intron	AGTACCAACGAA	0	0	0	0	TACGTTAAACAATACGAGGCACTTACTCCGAGTACCAACGAATATTCGTATCTGGTAACATCGATCAAAATCTTACTAACTAGATTTGTTTAATTTTTAATAGAAGATTTCTATACTCTATAACCAATAAAAAGAAAGTATCTCTTAATTCACACGAATTAGAGTTCTTTAAGTACTAACGATCAAAAGTAATAGTTTAACCTGGAGTTCGCTATTCCTATTGTAGTTTT	4	1	6	32	59	96	132	151	GTATCTGGTAACATCGATCAAAATCTTACTAACTAGATTTGTTTAATTTTTAATAG	GTATCTCTTAATTCACACGAATTAGAGTTCTTTAAGTACTAACGATCAAAAGTAATAG	GTATCTGGTAACATCGATCAAAATCTTACTAACTAGATTTGTTTAATTTTTAATAGAAGATTTCTATACTCTATAACCAATAAAAAGAAAGTATCTCTTAATTCACACGAATTAGAGTTCTTTAAGTACTAACGATCAAAAGTAATAG	GTATCT	TACTAAC	TAG	GTATCT	TACTAAC	TAG	synthetic_2	cerevisiae_3			0.0111111
double endogenous ss control	AGTACCGGTATC	0	0	0	0	TACGTTAAACAATACGAGGCACTTACTCCGAGTACCGGTATCTGGCGATTGTGATCCTATCATATTTTGTGAGCTAGAACCGAATTAGTACATATCAATTTATAATAAGTTACACCTCTAAGACCAATAAAAACGGACTGTACTTTAAGGATTGTGATTTTGAGTTTTTTACTTCATATCACTAACATAAATAGTCTTGCCCTGGAGTTCGCTATTCCTATTGTAGTTTT	1	1	6	49	66	109	133	151	ATTGTGATCCTATCATATTTTGTGAGCTAGAACCGAATTAGTACATATCAATTTATAATAAGT	ATTGTGATTTTGAGTTTTTTACTTCATATCACTAACATAAATAGT	ATTGTGATCCTATCATATTTTGTGAGCTAGAACCGAATTAGTACATATCAATTTATAATAAGTTACACCTCTAAGACCAATAAAAACGGACTGTACTTTAAGGATTGTGATTTTGAGTTTTTTACTTCATATCACTAACATAAATAGT	ATTGTG	CATATCA	AGT	ATTGTG	CATATCA	AGT	ss_ctrl_cerevisiae_5	ss_ctrl_pombe_5
double endogenous ss control	AGTACCTATACA	0	0	0	0	TACGTTAAACAATACGAGGCACTTACTCCGAGTACCTATACAATAGAATTGTGATAAGATTTTTGCTTTTGTATTCGTGGAAGTACATATCATAGTAAAGAGTGCTAATTCTATACTCTATCACCAATAAAAACGGACTTTGGATTGTGAATATAAGAATCAAACTTAAATATATCCTACATATCAAATTTGAGTTTCATCCTGGAGTTCGCTATTCCTATTGTAGTTTT	1	1	6	44	59	102	138	151	ATTGTGATAAGATTTTTGCTTTTGTATTCGTGGAAGTACATATCATAGTAAAGAGT	ATTGTGAATATAAGAATCAAACTTAAATATATCCTACATATCAAATTTGAGT	ATTGTGATAAGATTTTTGCTTTTGTATTCGTGGAAGTACATATCATAGTAAAGAGTGCTAATTCTATACTCTATCACCAATAAAAACGGACTTTGGATTGTGAATATAAGAATCAAACTTAAATATATCCTACATATCAAATTTGAGT	ATTGTG	CATATCA	AGT	ATTGTG	CATATCA	AGT	ss_ctrl_cerevisiae_8	ss_ctrl_cerevisiae_1
double endogenous ss control	AGTACTCAACCG	0	0	0	0	TACGTTAAACAATACGAGGCACTTACTCCGAGTACTCAACCGGGACGATTGTGACAGGTGTAAGCCTTACGAGCATATCACAGCCTTCGGTAATTTTTAAAGTTCCCCTTCTATACTCTACGACCATTGGTATATTGTGTTAAGCATTTGAAAATACAAAGTGCAAACCGTATCTAAACATATCAAGCTGTAAGTGCCGACCTGGAGTTCGCTATTCCTATTGTAGTTTT	1	1	6	32	59	92	137	151	ATTGTGACAGGTGTAAGCCTTACGAGCATATCACAGCCTTCGGTAATTTTTAAAGT	ATTGTGTTAAGCATTTGAAAATACAAAGTGCAAACCGTATCTAAACATATCAAGCTGTAAGT	ATTGTGACAGGTGTAAGCCTTACGAGCATATCACAGCCTTCGGTAATTTTTAAAGTTCCCCTTCTATACTCTACGACCATTGGTATATTGTGTTAAGCATTTGAAAATACAAAGTGCAAACCGTATCTAAACATATCAAGCTGTAAGT	ATTGTG	CATATCA	AGT	ATTGTG	CATATCA	AGT	ss_ctrl_synthetic_5	ss_ctrl_cerevisiae_10
double intron	AGTAGACCTGGT	0	0	0.967268	0	TACGTTAAACAATACGAGGCACTTACTCCGAGTAGACCTGGTCTAAGGTAAGTTATTTGTCGTGGGATTTACTTCCTAATACTAACTATTTAGGATTCGTTTTCATTATTCTATACTCTATAACCAATAAAAACGGATAATCTGTGTTTTAATTTCAAGGATAGCCTTTGAATCAATTTACTAACAATACTTCAGTTTATCCTGGAGTTCGCTATTCCTATTGTAGTTTT	1	0.0327317	6	33	49	100	137	151	GTAAGTTATTTGTCGTGGGATTTACTTCCTAATACTAACTATTTAG	CTGTGTTTTAATTTCAAGGATAGCCTTTGAATCAATTTACTAACAATACTTCAG	GTAAGTTATTTGTCGTGGGATTTACTTCCTAATACTAACTATTTAGGATTCGTTTTCATTATTCTATACTCTATAACCAATAAAAACGGATAATCTGTGTTTTAATTTCAAGGATAGCCTTTGAATCAATTTACTAACAATACTTCAG	GTAAGT	CCTAATG	TAG	CTGTGT	TACTAAC	CAG	pombe_8	cerevisiae_2
double endogenous intron control	AGTAGCCCGAAT	0.25	0	0	0	TACGTTAAACAATACGAGGCACTTACTCCGAGTAGCCCGAATTACTTGTTTGTAAAATAAAATTAAACTTTTATTGTTTCCAATACTAACAGTTTCTAGGGGATATTATTCTATACTCTAAGACCAATAAAAACGGACTGTACTTTCTTAAAGTCTGTCATTTTTTATACCTTACCCAGGTATATCCTAGTTCAGTTATACCTGGAGTTCGCTATTCCTATTGTAGTTTT	1	0.75	6	42	55	111	134	151	GTTTGTAAAATAAAATTAAACTTTTATTGTTTCCAATACTAACAGTTTCTAG	GTCTGTCATTTTTTATACCTTACCCAGGTATATCCTAGTTCAG	GTTTGTAAAATAAAATTAAACTTTTATTGTTTCCAATACTAACAGTTTCTAGGGGATATTATTCTATACTCTAAGACCAATAAAAACGGACTGTACTTTCTTAAAGTCTGTCATTTTTTATACCTTACCCAGGTATATCCTAGTTCAG	GTTTGT	TACTAAC	TAG	GTCTGT	CCATGTA	CAG	intron_ctrl_cerevisiae_1	intron_ctrl_pombe_6
double intron	AGTAGCTCGATC	0	0.664381	0	0.00252328	TACGTTAAACAATACGAGGCACTTACTCCGAGTAGCTCGATCGGTATTTATATTTAAGCATTTGAAAAGGCAAAGTGCAAACCGTATCTAAATACTAACAGCTGTAATAGCCGAACTCTCTGACCATTGGCGGTAAGTATCCTATCATATTAGGTGAGCTAGAACCGAATTAGTATACTAACATTTATAATACAGTACACCCTGGAGTTCGCTATTCCTATTGTAGTTTT	1	0.333096	6	51	65	91	134	151	TTATATTTAAGCATTTGAAAAGGCAAAGTGCAAACCGTATCTAAATACTAACAGCTGTAATA	GTAAGTATCCTATCATATTAGGTGAGCTAGAACCGAATTAGTATACTAACATTTATAATACAG	TTATATTTAAGCATTTGAAAAGGCAAAGTGCAAACCGTATCTAAATACTAACAGCTGTAATAGCCGAACTCTCTGACCATTGGCGGTAAGTATCCTATCATATTAGGTGAGCTAGAACCGAATTAGTATACTAACATTTATAATACAG	TTATAT	TACTAAC	ATA	GTAAGT	TACTAAC	CAG	cerevisiae_10	cerevisiae_5		0	0.922189
double endogenous intron control	AGTATCGGTCAA	0	0.0416667	0	0	TACGTTAAACAATACGAGGCACTTACTCCGAGTATCGGTCAAGTTTTGTACGTTCTAACGACATTTTTTGCAAAGGTGTTCCAGAGATTTCTGTAGTTGTTTTCATTATTCTATACTCTACGACCAATACCGTGTATTTGTGTGCCAGGTCAACATATAAAAAGAAACGTAGATCGTATACTAACGTATTGTATACAAATCCTGGAGTTCGCTATTCCTATTGTAGTTTT	4	0.958333	6	24	40	92	137	151	GTACGTTCTAACGACATTTTTTGCAAAGGTGTTCCAG	GTATTTGTGTGCCAGGTCAACATATAAAAAGAAACGTAGATCGTATACTAACGTATTGTATA	GTACGTTCTAACGACATTTTTTGCAAAGGTGTTCCAGAGATTTCTGTAGTTGTTTTCATTATTCTATACTCTACGACCAATACCGTGTATTTGTGTGCCAGGTCAACATATAAAAAGAAACGTAGATCGTATACTAACGTATTGTATA	GTACGT	TTTTGCA	CAG	GTATTT	TACTAAC	ATA	intron_ctrl_pombe_7	intron_ctrl_cerevisiae_10
double intron	AGTCACCGCAAA	0	0	0	0	TACGTTAAACAATACGAGGCACTTACTCCGAGTCACCGCAAACCGTAGTCTGTCTTAATTTCTGCTCGCAAAGTACTAACGTGCGGTCAACCATTTTTAATAGAGCGCTTCTATACTCTACGACCAATAAAAACGGACTGTACTTTAAGGGTATCTATTAAGAGTTTTTTACTTACTTTGACTAACATAAATTAGCTTGCCCTGGAGTTCGCTATTCCTATTGTAGTTTT	4	1	6	32	59	109	133	151	GTCTGTCTTAATTTCTGCTCGCAAAGTACTAACGTGCGGTCAACCATTTTTAATAG	GTATCTATTAAGAGTTTTTTACTTACTTTGACTAACATAAATTAG	GTCTGTCTTAATTTCTGCTCGCAAAGTACTAACGTGCGGTCAACCATTTTTAATAGAGCGCTTCTATACTCTACGACCAATAAAAACGGACTGTACTTTAAGGGTATCTATTAAGAGTTTTTTACTTACTTTGACTAACATAAATTAG	GTCTGT	TACTAAC	TAG	GTATCT	ACTTTGA	TAG	synthetic_3	pombe_5
double intron	AGTCAGTAAAGG	0	0	0	0	TACGTTAAACAATACGAGGCACTTACTCCGAGTCAGTAAAGGGATCGGTAAGTAAAATCAAGAAAATTGTAGTATTGACCGCTAACTTGAATTCGCTAGATTAAATTATTCTATACTCTAGGACCAATAAAAACATAACGTAAGTTACCTGTTGGAGCATTAGAAAGACTTAGAAGAATTCCTAACCAATTCTAGCAAAACCTGGAGTTCGCTATTCCTATTGTAGTTTT	4	1	6	33	55	98	133	151	GTAAGTAAAATCAAGAAAATTGTAGTATTGACCGCTAACTTGAATTCGCTAG	GTAAGTTACCTGTTGGAGCATTAGAAAGACTTAGAAGAATTCCTAACCAATTCTAG	GTAAGTAAAATCAAGAAAATTGTAGTATTGACCGCTAACTTGAATTCGCTAGATTAAATTATTCTATACTCTAGGACCAATAAAAACATAACGTAAGTTACCTGTTGGAGCATTAGAAAGACTTAGAAGAATTCCTAACCAATTCTAG	GTAAGT	TTGACCG	TAG	GTAAGT	AGAATTC	TAG	pombe_4	pombe_9
double endogenous intron control	AGTCCCCACAGA	0	0	0	0	TACGTTAAACAATACGAGGCACTTACTCCGAGTCCCCACAGATTTGTGTCTGCCTATTGTTATTTTTTATAGTGTAACCTAGTGTTACGAAACTGTGATCAGTTACCATTCTATACTCTTTGACCAATAAAAACGGACTGTTGGCGGTATTTATCAACTGCTCGAATAGCGTGAAGCAATCTCACTGCATACTAGGTTTTCCTGGAGTTCGCTATTCCTATTGTAGTTTT	1	1	6	39	58	105	133	151	GTCTGCCTATTGTTATTTTTTATAGTGTAACCTAGTGTTACGAAACTGTGATCAG	GTATTTATCAACTGCTCGAATAGCGTGAAGCAATCTCACTGCATACTAG	GTCTGCCTATTGTTATTTTTTATAGTGTAACCTAGTGTTACGAAACTGTGATCAGTTACCATTCTATACTCTTTGACCAATAAAAACGGACTGTTGGCGGTATTTATCAACTGCTCGAATAGCGTGAAGCAATCTCACTGCATACTAG	GTCTGC	AGTGTTA	CAG	GTATTT	TGCAATC	TAG	intron_ctrl_pombe_10	intron_ctrl_pombe_1
double endogenous intron control	AGTCCCCCTTGA	0	0	0	0	TACGTTAAACAATACGAGGCACTTACTCCGAGTCCCCCTTGATATAAGTCTGATTAGATCCAATCAAATTGAAATTTTTTTATTATCACTCTTTAGTAAAATTCATTATTCTATACTCTGTGACCAATACCGTGTATAGGTGTGCCAGGTCAACATATAAAAAGAAACGTAGATCGTATACTAACGTATTGTATACAAATCCTGGAGTTCGCTATTCCTATTGTAGTTTT	1	1	6	33	52	92	137	151	GTCTGATTAGATCCAATCAAATTGAAATTTTTTTATTATCACTCTTTAG	GTATAGGTGTGCCAGGTCAACATATAAAAAGAAACGTAGATCGTATACTAACGTATTGTATA	GTCTGATTAGATCCAATCAAATTGAAATTTTTTTATTATCACTCTTTAGTAAAATTCATTATTCTATACTCTGTGACCAATACCGTGTATAGGTGTGCCAGGTCAACATATAAAAAGAAACGTAGATCGTATACTAACGTATTGTATA	GTCTGA	TGTTTTT	TAG	GTATAG	TACTAAC	ATA	intron_ctrl_pombe_3	intron_ctrl_cerevisiae_10
double intron	AGTCCTTCTAGA	0.133681	0	0	0	TACGTTAAACAATACGAGGCACTTACTCCGAGTCCTTCTAGAGGGCGGTAAGTATCCTATCATATTAGGTGAGCTAGAACCGAATTAGTATACTAACATTTATAATACAGTACACCTCTATCACCAATAAAAACATAGAGTATTTATTAAATTTTTGCTTTTGTATTCAAGGAAGTAAACTAACTAGTAAAGTAGGCTAACCTGGAGTTCGCTATTCCTATTGTAGTTTT	1	0.866319	6	49	66	98	136	151	GTAAGTATCCTATCATATTAGGTGAGCTAGAACCGAATTAGTATACTAACATTTATAATACAG	GTATTTATTAAATTTTTGCTTTTGTATTCAAGGAAGTAAACTAACTAGTAAAGTAG	GTAAGTATCCTATCATATTAGGTGAGCTAGAACCGAATTAGTATACTAACATTTATAATACAGTACACCTCTATCACCAATAAAAACATAGAGTATTTATTAAATTTTTGCTTTTGTATTCAAGGAAGTAAACTAACTAGTAAAGTAG	GTAAGT	TACTAAC	CAG	GTATTT	AACTAAC	TAG	cerevisiae_5	cerevisiae_8		0.922189	0.136364
double intron	AGTCGCATTGCC	0	0.828805	0.00148382	0	TACGTTAAACAATACGAGGCACTTACTCCGAGTCGCATTGCCTTAGTGTAGGTACTAACAATCAACCAGACCATACTAACAGTGGTGACCCTATTTTTAATAGCACTCTTCTATACTCTATTACCAATCATTAGTAAGTACCCAACTGAGCTACTAACAACGCATCCGGTAATACTAACAAGAGAAATTGGTTAGGTAGGCCTGGAGTTCGCTATTCCTATTGTAGTTTT	4	0.169712	6	32	59	92	110	151	GTAGGTACTAACAATCAACCAGACCATACTAACAGTGGTGACCCTATTTTTAATAG	GTAAGTACCCAACTGAGCTACTAACAACGCATCCGGTAATACTAACAAGAGAAATTGGTTAG	GTAGGTACTAACAATCAACCAGACCATACTAACAGTGGTGACCCTATTTTTAATAGCACTCTTCTATACTCTATTACCAATCATTAGTAAGTACCCAACTGAGCTACTAACAACGCATCCGGTAATACTAACAAGAGAAATTGGTTAG	GTAGGT	TACTAAC	TAG	GTAAGT	TACTAAC	TAG	synthetic_1	cerevisiae_6			0
double intron	AGTCGCCACTGG	0	0	0	0	TACGTTAAACAATACGAGGCACTTACTCCGAGTCGCCACTGGATACTGTCTGTTTTAATTTCAAGGATAGCCTTTGAATCAATTTACTAACAATACTTCAGTTTATTATTCTATACTCTAAGACCAATAAAAACTACCCGTAAGTCCTAAGAATCCTAATATATTTACTAACTTCGCTCGACGTATTTTTAATAGTTCAACCTGGAGTTCGCTATTCCTATTGTAGTTTT	1	1	6	43	57	98	124	151	GTCTGTTTTAATTTCAAGGATAGCCTTTGAATCAATTTACTAACAATACTTCAG	GTAAGTCCTAAGAATCCTAATATATTTACTAACTTCGCTCGACGTATTTTTAATAG	GTCTGTTTTAATTTCAAGGATAGCCTTTGAATCAATTTACTAACAATACTTCAGTTTATTATTCTATACTCTAAGACCAATAAAAACTACCCGTAAGTCCTAAGAATCCTAATATATTTACTAACTTCGCTCGACGTATTTTTAATAG	GTCTGT	TACTAAC	CAG	GTAAGT	TACTAAC	TAG	cerevisiae_2	synthetic_4
double intron	AGTCGCGTAAAC	0	0.542018	0	0	TACGTTAAACAATACGAGGCACTTACTCCGAGTCGCGTAAACTTAGTGTGTGTACTAACAATCAACCAGACCATACTAACAGTGGTGACCCTATTTTTAATAGCACTCTTCTATACTCTATTACCAATAAACGGAAGTAAGTTTTTGAATTAAGCCCCCACTTTTTTTTTGTTCATCGTGACTAACAGGAATTAGGTTTACCTGGAGTTCGCTATTCCTATTGTAGTTTT	4	0.457982	6	32	59	95	138	151	GTGTGTACTAACAATCAACCAGACCATACTAACAGTGGTGACCCTATTTTTAATAG	GTAAGTTTTTGAATTAAGCCCCCACTTTTTTTTTGTTCATCGTGACTAACAGGAATTAG	GTGTGTACTAACAATCAACCAGACCATACTAACAGTGGTGACCCTATTTTTAATAGCACTCTTCTATACTCTATTACCAATAAACGGAAGTAAGTTTTTGAATTAAGCCCCCACTTTTTTTTTGTTCATCGTGACTAACAGGAATTAG	GTGTGT	TACTAAC	TAG	GTAAGT	GACTAAC	TAG	synthetic_1	cerevisiae_7			0
double endogenous intron control	AGTCGGTCGAAG	0	0	0	0	TACGTTAAACAATACGAGGCACTTACTCCGAGTCGGTCGAAGAGTAAGTTTGTTTTTTTTAATTTTCATTTATTAATCACTTAATACTAACAGGTGGCCAGAACCTTATTCTATACTCTATTACCAATAAAAACGGACTGTACTTTCAAAATTGTTTTGTACGTTCTAACGACATTTTTTGCAAATCTGTTCCAGAGATTCCTGGAGTTCGCTATTCCTATTGTAGTTTT	1	1	6	43	57	117	135	151	GTTTGTTTTTTTTAATTTTCATTTATTAATCACTTAATACTAACAGGTGGCCAG	GTACGTTCTAACGACATTTTTTGCAAATCTGTTCCAG	GTTTGTTTTTTTTAATTTTCATTTATTAATCACTTAATACTAACAGGTGGCCAGAACCTTATTCTATACTCTATTACCAATAAAAACGGACTGTACTTTCAAAATTGTTTTGTACGTTCTAACGACATTTTTTGCAAATCTGTTCCAG	GTTTGT	TACTAAC	CAG	GTACGT	TTTTGCA	CAG	intron_ctrl_cerevisiae_2	intron_ctrl_pombe_7
double intron	AGTCGTAGATCC	0	0.284446	0.611572	0	TACGTTAAACAATACGAGGCACTTACTCCGAGTCGTAGATCCTTAGTGTAGGTACTAACAATCAACCAGACCATACTAACAGTGGTGACCCTATTTTTAATAGCACTCTTCTATACTCTGTGACCACTGGCGGTAAGTATCCTATCATATTATTTGAGCTAGAACCGAATTAGTATACTAACATTTATAATACAGTACACCCTGGAGTTCGCTATTCCTATTGTAGTTTT	4	0.103982	6	32	59	91	134	151	GTAGGTACTAACAATCAACCAGACCATACTAACAGTGGTGACCCTATTTTTAATAG	GTAAGTATCCTATCATATTATTTGAGCTAGAACCGAATTAGTATACTAACATTTATAATACAG	GTAGGTACTAACAATCAACCAGACCATACTAACAGTGGTGACCCTATTTTTAATAGCACTCTTCTATACTCTGTGACCACTGGCGGTAAGTATCCTATCATATTATTTGAGCTAGAACCGAATTAGTATACTAACATTTATAATACAG	GTAGGT	TACTAAC	TAG	GTAAGT	TACTAAC	CAG	synthetic_1	cerevisiae_5			0.922189
double endogenous ss control	AGTCTGGGAAGT	0	0	0	0	TACGTTAAACAATACGAGGCACTTACTCCGAGTCTGGGAAGTTGGCGATTGTGATCCTATCATATTCTGTGAGCTAGAACCGAATTAGTACATATCAATTTATAATAAGTTACACCTCTACGACCAATAAAAAGAAAATTGTGCTGTCTGCACACGAATTAGAGTTCTTTAAGCATATCAGATCAAAAGTAAAGTTTTAACCTGGAGTTCGCTATTCCTATTGTAGTTTT	1	1	6	49	66	96	132	151	ATTGTGATCCTATCATATTCTGTGAGCTAGAACCGAATTAGTACATATCAATTTATAATAAGT	ATTGTGCTGTCTGCACACGAATTAGAGTTCTTTAAGCATATCAGATCAAAAGTAAAGT	ATTGTGATCCTATCATATTCTGTGAGCTAGAACCGAATTAGTACATATCAATTTATAATAAGTTACACCTCTACGACCAATAAAAAGAAAATTGTGCTGTCTGCACACGAATTAGAGTTCTTTAAGCATATCAGATCAAAAGTAAAGT	ATTGTG	CATATCA	AGT	ATTGTG	CATATCA	AGT	ss_ctrl_cerevisiae_5	ss_ctrl_cerevisiae_3
double endogenous intron control	AGTCTTCGTTAA	0	0.949071	0	0	TACGTTAAACAATACGAGGCACTTACTCCGAGTCTTCGTTAAGTGGCGTTTGTTGGTGAGGCATCAGTCACACTACTAACGTAGTGAACCTTTCAGACTCTAGTCACTTTCTATACTCTATCACCAAAGATAGTAAGTTGCTACTCCTGTTGAGATAAAACTAGATTATTGTAAATACTAACAACTCAACCGCAGGTTTTCCTGGAGTTCGCTATTCCTATTGTAGTTTT	1	0.0509289	6	32	59	91	134	151	GTTTGTTGGTGAGGCATCAGTCACACTACTAACGTAGTGAACCTTTCAGACTCTAG	GTAAGTTGCTACTCCTGTTGAGATAAAACTAGATTATTGTAAATACTAACAACTCAACCGCAG	GTTTGTTGGTGAGGCATCAGTCACACTACTAACGTAGTGAACCTTTCAGACTCTAGTCACTTTCTATACTCTATCACCAAAGATAGTAAGTTGCTACTCCTGTTGAGATAAAACTAGATTATTGTAAATACTAACAACTCAACCGCAG	GTTTGT	TACTAAC	TAG	GTAAGT	TACTAAC	CAG	intron_ctrl_synthetic_5	intron_ctrl_cerevisiae_5
double intron	AGTCTTGAACCC	0	0	0	0	TACGTTAAACAATACGAGGCACTTACTCCGAGTCTTGAACCCGACATCTATTTGCTAAAGCATTTGCCCATTGAGTGCAATCCTAACCTTTTGTAGGCAAGTTCATTATTCTATACTCTAAGACCAATAAAAACTACCCGTACGTCCTAAGAATCCTAATATATTTACTAACTTCGCTCGACGTATTTTTAATAGTTCAACCTGGAGTTCGCTATTCCTATTGTAGTTTT	4	1	6	34	52	98	124	151	CTATTTGCTAAAGCATTTGCCCATTGAGTGCAATCCTAACCTTTTGTAG	GTACGTCCTAAGAATCCTAATATATTTACTAACTTCGCTCGACGTATTTTTAATAG	CTATTTGCTAAAGCATTTGCCCATTGAGTGCAATCCTAACCTTTTGTAGGCAAGTTCATTATTCTATACTCTAAGACCAATAAAAACTACCCGTACGTCCTAAGAATCCTAATATATTTACTAACTTCGCTCGACGTATTTTTAATAG	CTATTT	TGCAATC	TAG	GTACGT	TACTAAC	TAG	pombe_1	synthetic_4
double endogenous ss control	AGTGACAACAGA	0	0	0	0	TACGTTAAACAATACGAGGCACTTACTCCGAGTGACAACAGATTCTGATTGTGATTTTGATCGGACATTGTTTTTTTAATCATATCACTAACTGTATTAAGTTGTACATTCTATACTCTAAGACCAATAAAAACGGACGATCGATTGTGAAAATCAAGAAAATTGTAGTACATATCACTAACTTGAATTCGCAGTATTAACCTGGAGTTCGCTATTCCTATTGTAGTTTT	1	1	6	39	58	102	129	151	ATTGTGATTTTGATCGGACATTGTTTTTTTAATCATATCACTAACTGTATTAAGT	ATTGTGAAAATCAAGAAAATTGTAGTACATATCACTAACTTGAATTCGCAGT	ATTGTGATTTTGATCGGACATTGTTTTTTTAATCATATCACTAACTGTATTAAGTTGTACATTCTATACTCTAAGACCAATAAAAACGGACGATCGATTGTGAAAATCAAGAAAATTGTAGTACATATCACTAACTTGAATTCGCAGT	ATTGTG	CATATCA	AGT	ATTGTG	CATATCA	AGT	ss_ctrl_pombe_10	ss_ctrl_pombe_4
double intron	AGTGACCACTTG	0	0	0.897269	0	TACGTTAAACAATACGAGGCACTTACTCCGAGTGACCACTTGTATTCGTAAGTGGTAACATCGATCAAAATCTTACTAACTAGATTTGTTTAATTTTTAATAGAAGATTTCTATACTCTAGGACCAATAAAAACGGACTGTACTTTAAGGGTCTGTATTAAGAGTTTTTTACTTACTTTGACTAACATAAATTAGCTTGCCCTGGAGTTCGCTATTCCTATTGTAGTTTT	1	0.102731	6	32	59	109	133	151	GTAAGTGGTAACATCGATCAAAATCTTACTAACTAGATTTGTTTAATTTTTAATAG	GTCTGTATTAAGAGTTTTTTACTTACTTTGACTAACATAAATTAG	GTAAGTGGTAACATCGATCAAAATCTTACTAACTAGATTTGTTTAATTTTTAATAGAAGATTTCTATACTCTAGGACCAATAAAAACGGACTGTACTTTAAGGGTCTGTATTAAGAGTTTTTTACTTACTTTGACTAACATAAATTAG	GTAAGT	TACTAAC	TAG	GTCTGT	ACTTTGA	TAG	synthetic_2	pombe_5
double endogenous intron control	AGTGCATAAGTA	0	0	0	0	TACGTTAAACAATACGAGGCACTTACTCCGAGTGCATAAGTATTAAAGTAAGTCTTGCTTCTTTTACTTACCATTTTGTGTAGCTTGTGCGACTAACGTTAAGTAGGTTTATATACTCTCTGACCAATACCGTGTATCTGTGTGCCAGGTCAACATATAAAAAGAAACGTAGATCGTATACTAACGTATTGTATACAAATCCTGGAGTTCGCTATTCCTATTGTAGTTTT	1	1	6	49	62	92	137	151	GTAAGTCTTGCTTCTTTTACTTACCATTTTGTGTAGCTTGTGCGACTAACGTTAAGTAG	GTATCTGTGTGCCAGGTCAACATATAAAAAGAAACGTAGATCGTATACTAACGTATTGTATA	GTAAGTCTTGCTTCTTTTACTTACCATTTTGTGTAGCTTGTGCGACTAACGTTAAGTAGGTTTATATACTCTCTGACCAATACCGTGTATCTGTGTGCCAGGTCAACATATAAAAAGAAACGTAGATCGTATACTAACGTATTGTATA	GTAAGT	GACTAAC	TAG	GTATCT	TACTAAC	ATA	intron_ctrl_cerevisiae_7	intron_ctrl_cerevisiae_10
double intron	AGTGCTACGGGC	0	0	0	0	TACGTTAAACAATACGAGGCACTTACTCCGAGTGCTACGGGCTACCCGTACGTCCTAAGAATCCTAATATATTTACTAACTTCGCTCGACGTATTTTTAATAGTTCAATTCTATACTCTCTGACCAATAAAAACATAGAGTCTGTATTAAATTTTTGCTTTTGTATTCCTGGAAGTAAACTAACTAGTAAAGTAGGCTAACCTGGAGTTCGCTATTCCTATTGTAGTTTT	1	1	6	32	59	98	136	151	GTACGTCCTAAGAATCCTAATATATTTACTAACTTCGCTCGACGTATTTTTAATAG	GTCTGTATTAAATTTTTGCTTTTGTATTCCTGGAAGTAAACTAACTAGTAAAGTAG	GTACGTCCTAAGAATCCTAATATATTTACTAACTTCGCTCGACGTATTTTTAATAGTTCAATTCTATACTCTCTGACCAATAAAAACATAGAGTCTGTATTAAATTTTTGCTTTTGTATTCCTGGAAGTAAACTAACTAGTAAAGTAG	GTACGT	TACTAAC	TAG	GTCTGT	AACTAAC	TAG	synthetic_4	cerevisiae_8			0.136364
double endogenous intron control	AGTGGACACGCA	0	0	0	0	TACGTTAAACAATACGAGGCACTTACTCCGAGTGGACACGCATACATTTATTTAAAATAAAATTAAACTTTTATTGTTTCCAATACTAACAGTTTCTAGGGGATATTATTCTATACTCTATCACCAATAAAAACGGACTGTACTTTCAAAATTGTTTTGTACGTTCTAACGACATTTTTTGCAAATTTGTTCCAGAGATTCCTGGAGTTCGCTATTCCTATTGTAGTTTT	4	1	6	42	55	117	135	151	TTATTTAAAATAAAATTAAACTTTTATTGTTTCCAATACTAACAGTTTCTAG	GTACGTTCTAACGACATTTTTTGCAAATTTGTTCCAG	TTATTTAAAATAAAATTAAACTTTTATTGTTTCCAATACTAACAGTTTCTAGGGGATATTATTCTATACTCTATCACCAATAAAAACGGACTGTACTTTCAAAATTGTTTTGTACGTTCTAACGACATTTTTTGCAAATTTGTTCCAG	TTATTT	TACTAAC	TAG	GTACGT	TTTTGCA	CAG	intron_ctrl_cerevisiae_1	intron_ctrl_pombe_7
double endogenous intron control	AGTGGCCACCAT	0	0.803876	0	0	TACGTTAAACAATACGAGGCACTTACTCCGAGTGGCCACCATCTGGCGTGTGTTGACGAGGCATCAGTCACACTACTAACGTAGTGAACCTTTCAGACTCTAGTCACTTTCTATACTCTACGACCAACGAAAAGTAAGTATACTCTAGGACGAAAAACCCTTAACCCGAATACTAACATTCGAATACGATAATAGGTGTACCTGGAGTTCGCTATTCCTATTGTAGTTTT	1	0.196124	6	32	59	92	129	151	GTGTGTTGACGAGGCATCAGTCACACTACTAACGTAGTGAACCTTTCAGACTCTAG	GTAAGTATACTCTAGGACGAAAAACCCTTAACCCGAATACTAACATTCGAATACGATAATAG	GTGTGTTGACGAGGCATCAGTCACACTACTAACGTAGTGAACCTTTCAGACTCTAGTCACTTTCTATACTCTACGACCAACGAAAAGTAAGTATACTCTAGGACGAAAAACCCTTAACCCGAATACTAACATTCGAATACGATAATAG	GTGTGT	TACTAAC	TAG	GTAAGT	TACTAAC	TAG	intron_ctrl_synthetic_5	intron_ctrl_cerevisiae_4
double endogenous intron control	AGTGGCTAAAAG	0	0.954818	0.0260417	0	TACGTTAAACAATACGAGGCACTTACTCCGAGTGGCTAAAAGATTTCGTTTGTACTCAAGTAACATTTAGGCCTACTAACTTCAATTACCCCACCAAAAGTAGCTTTATTCTATACTCTTTGACCAAAGATAGTAAGTTGCTACTCCTGTTGAGATAAAACTAGATTATTGTAAATACTAACAACTCAACCGCAGGTTTTCCTGGAGTTCGCTATTCCTATTGTAGTTTT	4	0.0191406	6	32	59	91	134	151	GTTTGTACTCAAGTAACATTTAGGCCTACTAACTTCAATTACCCCACCAAAAGTAG	GTAAGTTGCTACTCCTGTTGAGATAAAACTAGATTATTGTAAATACTAACAACTCAACCGCAG	GTTTGTACTCAAGTAACATTTAGGCCTACTAACTTCAATTACCCCACCAAAAGTAGCTTTATTCTATACTCTTTGACCAAAGATAGTAAGTTGCTACTCCTGTTGAGATAAAACTAGATTATTGTAAATACTAACAACTCAACCGCAG	GTTTGT	TACTAAC	TAG	GTAAGT	TACTAAC	CAG	intron_ctrl_synthetic_1	intron_ctrl_cerevisiae_5
double intron	AGTGGTCCGATT	0	0	0.087782	0	TACGTTAAACAATACGAGGCACTTACTCCGAGTGGTCCGATTGGACGGTAAGTACTAAGGTAAGCCTTACGAGTACTAACCAGCCTTCGGTAATTTTTAATAGTCCCCTTCTATACTCTTTGACCAATAAAAACGGACTTTGGGTATATAATCTGAGAATCAAACTTAAATATATCCTATACTAACAATTTGTAGTTCATCCTGGAGTTCGCTATTCCTATTGTAGTTTT	4	0.912218	6	32	59	102	138	151	GTAAGTACTAAGGTAAGCCTTACGAGTACTAACCAGCCTTCGGTAATTTTTAATAG	GTATATAATCTGAGAATCAAACTTAAATATATCCTATACTAACAATTTGTAG	GTAAGTACTAAGGTAAGCCTTACGAGTACTAACCAGCCTTCGGTAATTTTTAATAGTCCCCTTCTATACTCTTTGACCAATAAAAACGGACTTTGGGTATATAATCTGAGAATCAAACTTAAATATATCCTATACTAACAATTTGTAG	GTAAGT	TACTAAC	TAG	GTATAT	TACTAAC	TAG	synthetic_5	cerevisiae_1			1
double endogenous intron control	AGTGGTTCATTA	0	1	0	0	TACGTTAAACAATACGAGGCACTTACTCCGAGTGGTTCATTAGGTATTTGTGTAATTTACTATAATTCTAAACTTTGACTAGCGTAGTCTAGGTATTTGTTTTCATTATTCTATACTCTTTGACCAATAAAAACGGAGTAAGTATTTTTTTTTTAATTTTCATTTATTAATCACTTAATACTAACAGAAGGCCAGAACCTCCTGGAGTTCGCTATTCCTATTGTAGTTTT	1	0	6	30	48	100	137	151	TTGTGTAATTTACTATAATTCTAAACTTTGACTAGCGTAGTCTAG	GTATTTTTTTTTTAATTTTCATTTATTAATCACTTAATACTAACAGAAGGCCAG	TTGTGTAATTTACTATAATTCTAAACTTTGACTAGCGTAGTCTAGGTATTTGTTTTCATTATTCTATACTCTTTGACCAATAAAAACGGAGTAAGTATTTTTTTTTTAATTTTCATTTATTAATCACTTAATACTAACAGAAGGCCAG	TTGTGT	ACTTTGA	TAG	GTATTT	TACTAAC	CAG	intron_ctrl_pombe_5	intron_ctrl_cerevisiae_2
double intron	AGTGTACAGACT	0	0	0	0	TACGTTAAACAATACGAGGCACTTACTCCGAGTGTACAGACTATAGAGTCTGTATTAAATTTTTGCTTTTGTATTCAAGGAAGTAAACTAACTAGTAAAGTAGGCTAATTCTATACTCTACGACCAATAAAAACTTAGTGTAGGTACTAACAATCAACCAGACCATACTAACAGTGGTGACCCTATTTTTAATAGCACTCCCTGGAGTTCGCTATTCCTATTGTAGTTTT	4	1	6	44	59	98	124	151	GTCTGTATTAAATTTTTGCTTTTGTATTCAAGGAAGTAAACTAACTAGTAAAGTAG	GTAGGTACTAACAATCAACCAGACCATACTAACAGTGGTGACCCTATTTTTAATAG	GTCTGTATTAAATTTTTGCTTTTGTATTCAAGGAAGTAAACTAACTAGTAAAGTAGGCTAATTCTATACTCTACGACCAATAAAAACTTAGTGTAGGTACTAACAATCAACCAGACCATACTAACAGTGGTGACCCTATTTTTAATAG	GTCTGT	AACTAAC	TAG	GTAGGT	TACTAAC	TAG	cerevisiae_8	synthetic_1		0.136364
double intron	AGTGTCAGCGGT	0.00129201	0.0578753	0.520189	0	TACGTTAAACAATACGAGGCACTTACTCCGAGTGTCAGCGGTATAACGTAAGTTACCTGTTGGAGCATTAGAAAGACTTAGAAGAATTCCTAACCAATTCTAGCAAAATTCTATACTCTGTGACCAATAAACGGAAGTAAGTTTTTGAATTTTGCCCCCACTTTTTTTTTGTTCACGGTGACTAACTTGAATTAGGTTTACCTGGAGTTCGCTATTCCTATTGTAGTTTT	1	0.420643	6	41	59	95	138	151	GTAAGTTACCTGTTGGAGCATTAGAAAGACTTAGAAGAATTCCTAACCAATTCTAG	GTAAGTTTTTGAATTTTGCCCCCACTTTTTTTTTGTTCACGGTGACTAACTTGAATTAG	GTAAGTTACCTGTTGGAGCATTAGAAAGACTTAGAAGAATTCCTAACCAATTCTAGCAAAATTCTATACTCTGTGACCAATAAACGGAAGTAAGTTTTTGAATTTTGCCCCCACTTTTTTTTTGTTCACGGTGACTAACTTGAATTAG	GTAAGT	AGAATTC	TAG	GTAAGT	GACTAAC	TAG	pombe_9	cerevisiae_7			0
double intron	AGTGTCTGGCTC					TACGTTAAACAATACGAGGCACTTACTCCGAGTGTCTGGCTCATAGAGTGTGTATTAAATTTTTGCTTTTGTATTCCTGGAAGTAAACTAACTAGTAAAGTAGGCTAATTCTATACTCTCTGACCAATTGTATATATATTTAAGCATTTGAAAAAGCAAAGTGCAAACCGTATCTAAATACTAACAGCTGTAATAGCCGACCTGGAGTTCGCTATTCCTATTGTAGTTTT	4		6	44	59	92	137	151	GTGTGTATTAAATTTTTGCTTTTGTATTCCTGGAAGTAAACTAACTAGTAAAGTAG	ATATATTTAAGCATTTGAAAAAGCAAAGTGCAAACCGTATCTAAATACTAACAGCTGTAATA	GTGTGTATTAAATTTTTGCTTTTGTATTCCTGGAAGTAAACTAACTAGTAAAGTAGGCTAATTCTATACTCTCTGACCAATTGTATATATATTTAAGCATTTGAAAAAGCAAAGTGCAAACCGTATCTAAATACTAACAGCTGTAATA	GTGTGT	AACTAAC	TAG	ATATAT	TACTAAC	ATA	cerevisiae_8	cerevisiae_10		0.136364	0
double endogenous ss control	AGTTAAAGGATT	0	0	0	0	TACGTTAAACAATACGAGGCACTTACTCCGAGTTAAAGGATTTACCCATTGTGCCGGTGAATCCTAATATATTCATATCATTCGCTCGACGTATTTTTAAAGTTTCAATTCTATACTCTTTGACCAATAAAAACATAGAATTGTGATAGGATTTTTGCTTTTGTATTCCTGGAAGTACATATCATAGTAAAGAGTGCTAACCTGGAGTTCGCTATTCCTATTGTAGTTTT	4	1	6	32	59	98	136	151	ATTGTGCCGGTGAATCCTAATATATTCATATCATTCGCTCGACGTATTTTTAAAGT	ATTGTGATAGGATTTTTGCTTTTGTATTCCTGGAAGTACATATCATAGTAAAGAGT	ATTGTGCCGGTGAATCCTAATATATTCATATCATTCGCTCGACGTATTTTTAAAGTTTCAATTCTATACTCTTTGACCAATAAAAACATAGAATTGTGATAGGATTTTTGCTTTTGTATTCCTGGAAGTACATATCATAGTAAAGAGT	ATTGTG	CATATCA	AGT	ATTGTG	CATATCA	AGT	ss_ctrl_synthetic_4	ss_ctrl_cerevisiae_8
double endogenous ss control	AGTTAACTGGTC	0	0	0	0	TACGTTAAACAATACGAGGCACTTACTCCGAGTTAACTGGTCACTTTATTGTGGAAAGTTTTTGAGTATCATATCACTAACTTTATTAAGTATATTTTGTTTTCATTATTCTATACTCTATTACCAATAAAAACATAGAATTGTGATATAATTTTTGCTTTTGTATTCAGGGAAGTACATATCATAGTAAAGAGTGCTAACCTGGAGTTCGCTATTCCTATTGTAGTTTT	1	1	6	28	47	98	136	151	ATTGTGGAAAGTTTTTGAGTATCATATCACTAACTTTATTAAGT	ATTGTGATATAATTTTTGCTTTTGTATTCAGGGAAGTACATATCATAGTAAAGAGT	ATTGTGGAAAGTTTTTGAGTATCATATCACTAACTTTATTAAGTATATTTTGTTTTCATTATTCTATACTCTATTACCAATAAAAACATAGAATTGTGATATAATTTTTGCTTTTGTATTCAGGGAAGTACATATCATAGTAAAGAGT	ATTGTG	CATATCA	AGT	ATTGTG	CATATCA	AGT	ss_ctrl_pombe_2	ss_ctrl_cerevisiae_8
double endogenous ss control	AGTTCATTAACA	0.0769231	0	0	0	TACGTTAAACAATACGAGGCACTTACTCCGAGTTCATTAACAGATCGATTGTGAAAATCAAGAAAATTGTAGTACATATCACTAACTTGAATTCGCAGTATTAAATTATTCTATACTCTCTGACCAAATAAAATTGTGTGTTGTTCCAATAAGCAGATCAGGTTTTTTAAGCCGTCACATATCACGCCTTTGAGTGGAATCCTGGAGTTCGCTATTCCTATTGTAGTTTT	1	0.923077	6	33	55	91	136	151	ATTGTGAAAATCAAGAAAATTGTAGTACATATCACTAACTTGAATTCGCAGT	ATTGTGTGTTGTTCCAATAAGCAGATCAGGTTTTTTAAGCCGTCACATATCACGCCTTTGAGT	ATTGTGAAAATCAAGAAAATTGTAGTACATATCACTAACTTGAATTCGCAGTATTAAATTATTCTATACTCTCTGACCAAATAAAATTGTGTGTTGTTCCAATAAGCAGATCAGGTTTTTTAAGCCGTCACATATCACGCCTTTGAGT	ATTGTG	CATATCA	AGT	ATTGTG	CATATCA	AGT	ss_ctrl_pombe_4	ss_ctrl_cerevisiae_9
double intron	AGTTCCCACGCG	0.408248	0	0.290343	0	TACGTTAAACAATACGAGGCACTTACTCCGAGTTCCCACGCGATAAAGTACGTTGTAATTCCAATAAGCAGATCGTGTTTTTTAAGCCGTCATACTAACCGCCTTTGAAGGGAATCTCTAAGACCAATAAAAACTACCCGTATCTCCTAAGAATCCTAATATATTTACTAACTTCGCTCGACGTATTTTTAATAGTTCAACCTGGAGTTCGCTATTCCTATTGTAGTTTT	1	0.301409	6	51	66	98	124	151	GTACGTTGTAATTCCAATAAGCAGATCGTGTTTTTTAAGCCGTCATACTAACCGCCTTTGAAG	GTATCTCCTAAGAATCCTAATATATTTACTAACTTCGCTCGACGTATTTTTAATAG	GTACGTTGTAATTCCAATAAGCAGATCGTGTTTTTTAAGCCGTCATACTAACCGCCTTTGAAGGGAATCTCTAAGACCAATAAAAACTACCCGTATCTCCTAAGAATCCTAATATATTTACTAACTTCGCTCGACGTATTTTTAATAG	GTACGT	TACTAAC	AAG	GTATCT	TACTAAC	TAG	cerevisiae_9	synthetic_4		0.798748
double endogenous ss control	AGTTCTGCACAT					TACGTTAAACAATACGAGGCACTTACTCCGAGTTCTGCACATATAATATTGTGTTTCATTTCAAGGATAGCCTTTGAATCAATTCATATCAAATACTTAGTTTTATTATTCTATACTCTATCACCAATAAAAACGGACTGTACTTTCAAAATTAGCGGATTGTGTTTTTTTTTTTTCATATCACTAACAAAAAGTCTGGCCCTGGAGTTCGCTATTCCTATTGTAGTTTT	4		6	43	57	117	135	151	ATTGTGTTTCATTTCAAGGATAGCCTTTGAATCAATTCATATCAAATACTTAGT	ATTGTGTTTTTTTTTTTTCATATCACTAACAAAAAGT	ATTGTGTTTCATTTCAAGGATAGCCTTTGAATCAATTCATATCAAATACTTAGTTTTATTATTCTATACTCTATCACCAATAAAAACGGACTGTACTTTCAAAATTAGCGGATTGTGTTTTTTTTTTTTCATATCACTAACAAAAAGT	ATTGTG	CATATCA	AGT	ATTGTG	CATATCA	AGT	ss_ctrl_cerevisiae_2	ss_ctrl_pombe_7
double endogenous intron control	AGTTCTTAGCCT	0	0	0	0	TACGTTAAACAATACGAGGCACTTACTCCGAGTTCTTAGCCTACCGTGTATATTTGTGCCAGGTCAACATATAAAAAGAAACGTAGATCGTATACTAACGTATTGTATACAAATACTCTCTGACCACTGCTACGTAAGTACTCGACACAAATACTAACAGGAGTAGTAAAATACGGATATATTGGAGGAGCCTAGACACTCCTGGAGTTCGCTATTCCTATTGTAGTTTT	4	1	6	51	65	92	110	151	GTATATTTGTGCCAGGTCAACATATAAAAAGAAACGTAGATCGTATACTAACGTATTGTATA	GTAAGTACTCGACACAAATACTAACAGGAGTAGTAAAATACGGATATATTGGAGGAGCCTAG	GTATATTTGTGCCAGGTCAACATATAAAAAGAAACGTAGATCGTATACTAACGTATTGTATACAAATACTCTCTGACCACTGCTACGTAAGTACTCGACACAAATACTAACAGGAGTAGTAAAATACGGATATATTGGAGGAGCCTAG	GTATAT	TACTAAC	ATA	GTAAGT	TACTAAC	TAG	intron_ctrl_cerevisiae_10	intron_ctrl_cerevisiae_6
double endogenous intron control	AGTTGCGTCAGG	0	0	0	0	TACGTTAAACAATACGAGGCACTTACTCCGAGTTGCGTCAGGTACATCTCTGTAAAATAAAATTAAACTTTTATTGTTTCCAATACTAACAGTTTCTAGGGGATATTATTCTATACTCTTTGACCAATAAAAACGGACTGTACTTTGTACGTAGGTAATTTACTATAATTCTAAACTTTGACTAGCGTAGTCTAGGTATTCCTGGAGTTCGCTATTCCTATTGTAGTTTT	1	1	6	42	55	109	133	151	CTCTGTAAAATAAAATTAAACTTTTATTGTTTCCAATACTAACAGTTTCTAG	GTAGGTAATTTACTATAATTCTAAACTTTGACTAGCGTAGTCTAG	CTCTGTAAAATAAAATTAAACTTTTATTGTTTCCAATACTAACAGTTTCTAGGGGATATTATTCTATACTCTTTGACCAATAAAAACGGACTGTACTTTGTACGTAGGTAATTTACTATAATTCTAAACTTTGACTAGCGTAGTCTAG	CTCTGT	TACTAAC	TAG	GTAGGT	ACTTTGA	TAG	intron_ctrl_cerevisiae_1	intron_ctrl_pombe_5
double endogenous ss control	AGTTTAAGATTC	0	0	0	0	TACGTTAAACAATACGAGGCACTTACTCCGAGTTTAAGATTCCCGTAATTGTGCTTTCTGTCTGCTCGCAAAGCATATCAGTGCGGTCAACCATTTTTAAAGTAGCGCTTCTATACTCTAAGACCAATAAAAACGGACTGTACTTTCTTACTATTGTGTTATATTATAATTATATCATATCACTAACGTTATAGTCCATTCCTGGAGTTCGCTATTCCTATTGTAGTTTT	1	1	6	32	59	111	134	151	ATTGTGCTTTCTGTCTGCTCGCAAAGCATATCAGTGCGGTCAACCATTTTTAAAGT	ATTGTGTTATATTATAATTATATCATATCACTAACGTTATAGT	ATTGTGCTTTCTGTCTGCTCGCAAAGCATATCAGTGCGGTCAACCATTTTTAAAGTAGCGCTTCTATACTCTAAGACCAATAAAAACGGACTGTACTTTCTTACTATTGTGTTATATTATAATTATATCATATCACTAACGTTATAGT	ATTGTG	CATATCA	AGT	ATTGTG	CATATCA	AGT	ss_ctrl_synthetic_3	ss_ctrl_pombe_6
double endogenous intron control	AGTTTGATAGTG	0	0	0	0	TACGTTAAACAATACGAGGCACTTACTCCGAGTTTGATAGTGCTTACGTCTGTTGTTAAGGGCAGCTCCTCGCTACTAACACTCTCGCGCTGAGAATCGTTAGAATTTTTCTATACTCTAGGACCAATAAAAACAAGTTGTACGTTCTAGTATTCGAAAGAATTTGGTTTATATTGGAACTAACGATAATTTTAGAGAACCCTGGAGTTCGCTATTCCTATTGTAGTTTT	1	1	6	32	59	98	136	151	GTCTGTTGTTAAGGGCAGCTCCTCGCTACTAACACTCTCGCGCTGAGAATCGTTAG	GTACGTTCTAGTATTCGAAAGAATTTGGTTTATATTGGAACTAACGATAATTTTAG	GTCTGTTGTTAAGGGCAGCTCCTCGCTACTAACACTCTCGCGCTGAGAATCGTTAGAATTTTTCTATACTCTAGGACCAATAAAAACAAGTTGTACGTTCTAGTATTCGAAAGAATTTGGTTTATATTGGAACTAACGATAATTTTAG	GTCTGT	TACTAAC	TAG	GTACGT	AACTAAC	TAG	intron_ctrl_synthetic_3	intron_ctrl_cerevisiae_8
double endogenous ss control	ATAAACCCCGAT					TACGTTAAACAATACGAGGCACTTACTCCGATAAACCCCGATACTTTATTGTGGAAAGTTTTTGAGTATCATATCACTAACTTTATTAAGTATATTTTGTTTTCATTATTCTATACTCTATAACCAATAAAAAGAAAATTGTGCTGTCTGCACACGAATTAGAGTTCTTTAAGCATATCAGATCAAAAGTAAAGTTTTAACCTGGAGTTCGCTATTCCTATTGTAGTTTT	1		6	28	47	96	132	151	ATTGTGGAAAGTTTTTGAGTATCATATCACTAACTTTATTAAGT	ATTGTGCTGTCTGCACACGAATTAGAGTTCTTTAAGCATATCAGATCAAAAGTAAAGT	ATTGTGGAAAGTTTTTGAGTATCATATCACTAACTTTATTAAGTATATTTTGTTTTCATTATTCTATACTCTATAACCAATAAAAAGAAAATTGTGCTGTCTGCACACGAATTAGAGTTCTTTAAGCATATCAGATCAAAAGTAAAGT	ATTGTG	CATATCA	AGT	ATTGTG	CATATCA	AGT	ss_ctrl_pombe_2	ss_ctrl_cerevisiae_3
double endogenous intron control	ATAAAGAGCTTT	0	0	0	0	TACGTTAAACAATACGAGGCACTTACTCCGATAAAGAGCTTTAAGTTGTATCTTCTAGTATTCGAAAGAATTTGGTTTATATTGGAACTAACGATAATTTTAGAGAACTTCTATACTCTCTGACCAATAAAAACGGACTAATCGTAAGTCTAATAATAAATCATTATCACTTGACCGAATAGGGCAGGAAGATAGCTTGACCTGGAGTTCGCTATTCCTATTGTAGTTTT	4	1	6	44	59	102	129	151	GTATCTTCTAGTATTCGAAAGAATTTGGTTTATATTGGAACTAACGATAATTTTAG	GTAAGTCTAATAATAAATCATTATCACTTGACCGAATAGGGCAGGAAGATAG	GTATCTTCTAGTATTCGAAAGAATTTGGTTTATATTGGAACTAACGATAATTTTAGAGAACTTCTATACTCTCTGACCAATAAAAACGGACTAATCGTAAGTCTAATAATAAATCATTATCACTTGACCGAATAGGGCAGGAAGATAG	GTATCT	AACTAAC	TAG	GTAAGT	TTGACCG	TAG	intron_ctrl_cerevisiae_8	intron_ctrl_pombe_4
double endogenous ss control	ATAACCCGTGAA	0	0	0	0	TACGTTAAACAATACGAGGCACTTACTCCGATAACCCGTGAATTAGTATTGTGACCAACAATCAACCAGACCACATATCAAGTGGTGACCCTATTTTTAAAGTCACTCTTCTATACTCTATAACCAATAAAAACGGACTGTGACATATTGTGGCAATAGCATTTGCCCATTGAGCATATCACTAACCTTTTGAGTGCACGCCTGGAGTTCGCTATTCCTATTGTAGTTTT	1	1	6	32	59	105	133	151	ATTGTGACCAACAATCAACCAGACCACATATCAAGTGGTGACCCTATTTTTAAAGT	ATTGTGGCAATAGCATTTGCCCATTGAGCATATCACTAACCTTTTGAGT	ATTGTGACCAACAATCAACCAGACCACATATCAAGTGGTGACCCTATTTTTAAAGTCACTCTTCTATACTCTATAACCAATAAAAACGGACTGTGACATATTGTGGCAATAGCATTTGCCCATTGAGCATATCACTAACCTTTTGAGT	ATTGTG	CATATCA	AGT	ATTGTG	CATATCA	AGT	ss_ctrl_synthetic_1	ss_ctrl_pombe_1
double intron	ATAACGCCGAAA	0	0	1	0	TACGTTAAACAATACGAGGCACTTACTCCGATAACGCCGAAATTAAAGTATAAATTAAAATTTTAAACTAGTTTTGTTTTTCTAACTAATATCTAGGAAAATTCATTATTCTATACTCTTTGACCAATAAAAACGGACTTTGGGTATATAATAAGAGAATCAAACTTAAATATATCCTATACTAACAATTTGTAGTTCATCCTGGAGTTCGCTATTCCTATTGTAGTTTT	1	0	6	33	52	102	138	151	GTATAAATTAAAATTTTAAACTAGTTTTGTTTTTCTAACTAATATCTAG	GTATATAATAAGAGAATCAAACTTAAATATATCCTATACTAACAATTTGTAG	GTATAAATTAAAATTTTAAACTAGTTTTGTTTTTCTAACTAATATCTAGGAAAATTCATTATTCTATACTCTTTGACCAATAAAAACGGACTTTGGGTATATAATAAGAGAATCAAACTTAAATATATCCTATACTAACAATTTGTAG	GTATAA	TGTTTTT	TAG	GTATAT	TACTAAC	TAG	pombe_3	cerevisiae_1			1
double endogenous ss control	ATAAGCGGCTAA	0	0	0	0	TACGTTAAACAATACGAGGCACTTACTCCGATAAGCGGCTAATATTCATTGTGGGCGCCATCGATCAAAATCTCATATCATAGATTTGTTTAATTTTTAAAGTAAGATTTCTATACTCTACGACCAATAAAAACGGACTGTACTTTAAGGATTGTGATTATTAGTTTTTTACTTCATATCACTAACATAAATAGTCTTGCCCTGGAGTTCGCTATTCCTATTGTAGTTTT	4	1	6	32	59	109	133	151	ATTGTGGGCGCCATCGATCAAAATCTCATATCATAGATTTGTTTAATTTTTAAAGT	ATTGTGATTATTAGTTTTTTACTTCATATCACTAACATAAATAGT	ATTGTGGGCGCCATCGATCAAAATCTCATATCATAGATTTGTTTAATTTTTAAAGTAAGATTTCTATACTCTACGACCAATAAAAACGGACTGTACTTTAAGGATTGTGATTATTAGTTTTTTACTTCATATCACTAACATAAATAGT	ATTGTG	CATATCA	AGT	ATTGTG	CATATCA	AGT	ss_ctrl_synthetic_2	ss_ctrl_pombe_5
double endogenous intron control	ATAAGGACAAGG	0	0	0	0	TACGTTAAACAATACGAGGCACTTACTCCGATAAGGACAAGGTAATCGTAAGTCTAATAATAAATCATTCTGACTTGACCGAATTTGGCAGGAAGATAGCTTGAATTATTCTATACTCTTTGACCAATAAATTAAAGTAAGTCTTGCTTCTTTTACTTACCATTATTTGTAGCTTGTGCGACTAACGTTAAGTAGGTTTACCTGGAGTTCGCTATTCCTATTGTAGTTTT	1	1	6	33	55	95	138	151	GTAAGTCTAATAATAAATCATTCTGACTTGACCGAATTTGGCAGGAAGATAG	GTAAGTCTTGCTTCTTTTACTTACCATTATTTGTAGCTTGTGCGACTAACGTTAAGTAG	GTAAGTCTAATAATAAATCATTCTGACTTGACCGAATTTGGCAGGAAGATAGCTTGAATTATTCTATACTCTTTGACCAATAAATTAAAGTAAGTCTTGCTTCTTTTACTTACCATTATTTGTAGCTTGTGCGACTAACGTTAAGTAG	GTAAGT	TTGACCG	TAG	GTAAGT	GACTAAC	TAG	intron_ctrl_pombe_4	intron_ctrl_cerevisiae_7
double endogenous intron control	ATAATCACCATT	0	1	0	0	TACGTTAAACAATACGAGGCACTTACTCCGATAATCACCATTTTTGTGTGTGCCTATTGTTATTTTTTATAGTGTAACCTAGTGTTATAAAACTGTGATCAGTTACCATTCTATACTCTACGACCATTGAAAAGTAAGTATACTCTGTGATTAAAAACCCTTAACCCGAATACTAACATTCGAATACGATAATAGGTGTACCTGGAGTTCGCTATTCCTATTGTAGTTTT	1	0	6	39	58	92	129	151	GTGTGCCTATTGTTATTTTTTATAGTGTAACCTAGTGTTATAAAACTGTGATCAG	GTAAGTATACTCTGTGATTAAAAACCCTTAACCCGAATACTAACATTCGAATACGATAATAG	GTGTGCCTATTGTTATTTTTTATAGTGTAACCTAGTGTTATAAAACTGTGATCAGTTACCATTCTATACTCTACGACCATTGAAAAGTAAGTATACTCTGTGATTAAAAACCCTTAACCCGAATACTAACATTCGAATACGATAATAG	GTGTGC	AGTGTTA	CAG	GTAAGT	TACTAAC	TAG	intron_ctrl_pombe_10	intron_ctrl_cerevisiae_4
double endogenous intron control	ATAATCCGTTCC	0	0	0	0	TACGTTAAACAATACGAGGCACTTACTCCGATAATCCGTTCCTGGCGGTAAGTATCAACTGCTCGAATAGCTTGAGGCAATCTCACTGCATACTAGGTTTTTTCATTATTCTATACTCTAGGACCAATAAAAACGGACTGTACTTTTGATCGTAAGTTTTAATCTTTTGATAGGAAACATTATTAAAGGTATCAGTAATCCCTGGAGTTCGCTATTCCTATTGTAGTTTT	4	1	6	34	52	110	132	151	GTAAGTATCAACTGCTCGAATAGCTTGAGGCAATCTCACTGCATACTAG	GTAAGTTTTAATCTTTTGATAGGAAACATTATTAAAGGTATCAG	GTAAGTATCAACTGCTCGAATAGCTTGAGGCAATCTCACTGCATACTAGGTTTTTTCATTATTCTATACTCTAGGACCAATAAAAACGGACTGTACTTTTGATCGTAAGTTTTAATCTTTTGATAGGAAACATTATTAAAGGTATCAG	GTAAGT	TGCAATC	TAG	GTAAGT	GAAACAT	CAG	intron_ctrl_pombe_1	intron_ctrl_pombe_2
double endogenous intron control	ATACACACCCCA	0	0.5	0	0	TACGTTAAACAATACGAGGCACTTACTCCGATACACACCCCACTAAAGTATCTGTGTTCTAGGATAAAAGAAAAAAGTTCGGGTACTAACAATTATCTTACATAGACACTCTATACTCTAAGACCAATAAAAACGGAGTAAGTACGTTTTTTTTAATTTTCATTTATTAATCACTTAATACTAACAGATTGCCAGAACCTCCTGGAGTTCGCTATTCCTATTGTAGTTTT	4	0.5	6	42	61	100	137	151	GTATCTGTGTTCTAGGATAAAAGAAAAAAGTTCGGGTACTAACAATTATCTTACATAG	GTACGTTTTTTTTAATTTTCATTTATTAATCACTTAATACTAACAGATTGCCAG	GTATCTGTGTTCTAGGATAAAAGAAAAAAGTTCGGGTACTAACAATTATCTTACATAGACACTCTATACTCTAAGACCAATAAAAACGGAGTAAGTACGTTTTTTTTAATTTTCATTTATTAATCACTTAATACTAACAGATTGCCAG	GTATCT	TACTAAC	TAG	GTACGT	TACTAAC	CAG	intron_ctrl_cerevisiae_3	intron_ctrl_cerevisiae_2
double endogenous ss control	ATACCAGCGTGA	0	0	0	0	TACGTTAAACAATACGAGGCACTTACTCCGATACCAGCGTGAACTTTATTGTGGAAAGTTTTTGAGTATCATATCACTAACTTTATTAAGTATATTTTGTTTTCATTATTCTATACTCTTTGACCAATAAACGGAAATTGTGTTTTGAATTACGCCCCCACTTTTTTTTTGTTCTTGGTCATATCATTGAATAGTGTTTACCTGGAGTTCGCTATTCCTATTGTAGTTTT	4	1	6	28	47	95	138	151	ATTGTGGAAAGTTTTTGAGTATCATATCACTAACTTTATTAAGT	ATTGTGTTTTGAATTACGCCCCCACTTTTTTTTTGTTCTTGGTCATATCATTGAATAGT	ATTGTGGAAAGTTTTTGAGTATCATATCACTAACTTTATTAAGTATATTTTGTTTTCATTATTCTATACTCTTTGACCAATAAACGGAAATTGTGTTTTGAATTACGCCCCCACTTTTTTTTTGTTCTTGGTCATATCATTGAATAGT	ATTGTG	CATATCA	AGT	ATTGTG	CATATCA	AGT	ss_ctrl_pombe_2	ss_ctrl_cerevisiae_7
double intron	ATACCATACGGG	0.355948	0	0.0135726	0	TACGTTAAACAATACGAGGCACTTACTCCGATACCATACGGGATAAAGTACGTTGTAATTCCAATAAGCAGATCAGGTTTTTTAAGCCGTCATACTAACCGCCTTTGAAGGGAATCTCTAGGACCAATAAAAACGGACTGTACTCTAAGGTAAGTTATTTGTCCTGGGATTTACTTCCTAGTGCTAACTATTTAGGATCCCCTGGAGTTCGCTATTCCTATTGTAGTTTT	1	0.63048	6	51	66	108	135	151	GTACGTTGTAATTCCAATAAGCAGATCAGGTTTTTTAAGCCGTCATACTAACCGCCTTTGAAG	GTAAGTTATTTGTCCTGGGATTTACTTCCTAGTGCTAACTATTTAG	GTACGTTGTAATTCCAATAAGCAGATCAGGTTTTTTAAGCCGTCATACTAACCGCCTTTGAAGGGAATCTCTAGGACCAATAAAAACGGACTGTACTCTAAGGTAAGTTATTTGTCCTGGGATTTACTTCCTAGTGCTAACTATTTAG	GTACGT	TACTAAC	AAG	GTAAGT	CCTAATG	TAG	cerevisiae_9	pombe_8		0.798748
double endogenous ss control	ATACCATTTCAA	0	0	0	0	TACGTTAAACAATACGAGGCACTTACTCCGATACCATTTCAAAGCGGATTGTGTTTTTTTTTTTTCATATCACTAACAAAAAGTATCGCTCTGTAGTTGTTTTCATTATTCTATACTCTATTACCAATAAAAACGTTCTGATTGTGATTTTGATCGGACATTGTTTTTTTAATCATATCACTAACTGTATTAAGTTGTACCCTGGAGTTCGCTATTCCTATTGTAGTTTT	1	1	6	24	40	99	132	151	ATTGTGTTTTTTTTTTTTCATATCACTAACAAAAAGT	ATTGTGATTTTGATCGGACATTGTTTTTTTAATCATATCACTAACTGTATTAAGT	ATTGTGTTTTTTTTTTTTCATATCACTAACAAAAAGTATCGCTCTGTAGTTGTTTTCATTATTCTATACTCTATTACCAATAAAAACGTTCTGATTGTGATTTTGATCGGACATTGTTTTTTTAATCATATCACTAACTGTATTAAGT	ATTGTG	CATATCA	AGT	ATTGTG	CATATCA	AGT	ss_ctrl_pombe_7	ss_ctrl_pombe_10
double intron	ATACCCATAGGC	0	0	0.880952	0	TACGTTAAACAATACGAGGCACTTACTCCGATACCCATAGGCGATCGGTAAGTAAAATCAAGAAAATTGTAGTATTGACCGCTAACTTGAATTCGCTAGATTAAATTATTCTATACTCTATTACCAATAAAAACCCGTAGTACGTCTTACTGTCTGCTCGCAAAGTACTAACGTGCGGTCAACCATTTTTAATAGAGCGCCCTGGAGTTCGCTATTCCTATTGTAGTTTT	1	0.119048	6	33	55	98	124	151	GTAAGTAAAATCAAGAAAATTGTAGTATTGACCGCTAACTTGAATTCGCTAG	GTACGTCTTACTGTCTGCTCGCAAAGTACTAACGTGCGGTCAACCATTTTTAATAG	GTAAGTAAAATCAAGAAAATTGTAGTATTGACCGCTAACTTGAATTCGCTAGATTAAATTATTCTATACTCTATTACCAATAAAAACCCGTAGTACGTCTTACTGTCTGCTCGCAAAGTACTAACGTGCGGTCAACCATTTTTAATAG	GTAAGT	TTGACCG	TAG	GTACGT	TACTAAC	TAG	pombe_4	synthetic_3
double endogenous intron control	ATACCCCTGAAC	0	0	0	0	TACGTTAAACAATACGAGGCACTTACTCCGATACCCCTGAACTAATCGTAAGTCTAATAATAAATCATTAAGACTTGACCGAATAGGGCAGGAAGATAGCTTGAATTATTCTATACTCTACGACCAATAAAAACGGACTGTACTTTGTAGGTACGTAATTTACTATAATTCTAAACTTTGACTAGCGTAGTCTAGGTATTCCTGGAGTTCGCTATTCCTATTGTAGTTTT	1	1	6	33	55	109	133	151	GTAAGTCTAATAATAAATCATTAAGACTTGACCGAATAGGGCAGGAAGATAG	GTACGTAATTTACTATAATTCTAAACTTTGACTAGCGTAGTCTAG	GTAAGTCTAATAATAAATCATTAAGACTTGACCGAATAGGGCAGGAAGATAGCTTGAATTATTCTATACTCTACGACCAATAAAAACGGACTGTACTTTGTAGGTACGTAATTTACTATAATTCTAAACTTTGACTAGCGTAGTCTAG	GTAAGT	TTGACCG	TAG	GTACGT	ACTTTGA	TAG	intron_ctrl_pombe_4	intron_ctrl_pombe_5
double intron	ATACCGTCAGCT	0.538462	0	0	0	TACGTTAAACAATACGAGGCACTTACTCCGATACCGTCAGCTCGGAAGTAAGTTTTTGAATTTTGCCCCCACTTTTTTTTTGTTCAGGGTGACTAACATTAATTAGGTTTATATACTCTATTACCAATAAAAACGGACGATCGGTAAGTAAAATCAAGAAAATTGTAGTATTGACCGCTAACTTGAATTCGCTAGATTAACCTGGAGTTCGCTATTCCTATTGTAGTTTT	1	0.461538	6	49	62	102	129	151	GTAAGTTTTTGAATTTTGCCCCCACTTTTTTTTTGTTCAGGGTGACTAACATTAATTAG	GTAAGTAAAATCAAGAAAATTGTAGTATTGACCGCTAACTTGAATTCGCTAG	GTAAGTTTTTGAATTTTGCCCCCACTTTTTTTTTGTTCAGGGTGACTAACATTAATTAGGTTTATATACTCTATTACCAATAAAAACGGACGATCGGTAAGTAAAATCAAGAAAATTGTAGTATTGACCGCTAACTTGAATTCGCTAG	GTAAGT	GACTAAC	TAG	GTAAGT	TTGACCG	TAG	cerevisiae_7	pombe_4		0
double endogenous ss control	ATACGGGTACGT	0	0	0	0	TACGTTAAACAATACGAGGCACTTACTCCGATACGGGTACGTGGTATATTGTGTTAAGCATTTGAAAGTGCAAAGTGCAAACCGTATCTAAACATATCAAGCTGTAAGTGCCGAACTCTATTACCAATAAAAACGGATAATATTGTGTTTCATTTCAAGGATAGCCTTTGAATCAATTCATATCAAATACTTAGTTTTATCCTGGAGTTCGCTATTCCTATTGTAGTTTT	4	1	6	51	65	100	137	151	ATTGTGTTAAGCATTTGAAAGTGCAAAGTGCAAACCGTATCTAAACATATCAAGCTGTAAGT	ATTGTGTTTCATTTCAAGGATAGCCTTTGAATCAATTCATATCAAATACTTAGT	ATTGTGTTAAGCATTTGAAAGTGCAAAGTGCAAACCGTATCTAAACATATCAAGCTGTAAGTGCCGAACTCTATTACCAATAAAAACGGATAATATTGTGTTTCATTTCAAGGATAGCCTTTGAATCAATTCATATCAAATACTTAGT	ATTGTG	CATATCA	AGT	ATTGTG	CATATCA	AGT	ss_ctrl_cerevisiae_10	ss_ctrl_cerevisiae_2
double intron	ATACGTTGGCTC	0	0	0	0	TACGTTAAACAATACGAGGCACTTACTCCGATACGTTGGCTCCTAGTGTAAGTTATAAGTCTTGGGATTTACTTCCTAATTCTAACTATTTAGGTTGCGTTTTCATTATTCTATACTCTTTGACCAATAAAAACGGACGATCGGTAAGTAAAATCAAGAAAATTGTAGTATTGACCGCTAACTTGAATTCGCTAGATTAACCTGGAGTTCGCTATTCCTATTGTAGTTTT	1	1	6	33	49	102	129	151	GTAAGTTATAAGTCTTGGGATTTACTTCCTAATTCTAACTATTTAG	GTAAGTAAAATCAAGAAAATTGTAGTATTGACCGCTAACTTGAATTCGCTAG	GTAAGTTATAAGTCTTGGGATTTACTTCCTAATTCTAACTATTTAGGTTGCGTTTTCATTATTCTATACTCTTTGACCAATAAAAACGGACGATCGGTAAGTAAAATCAAGAAAATTGTAGTATTGACCGCTAACTTGAATTCGCTAG	GTAAGT	CCTAATG	TAG	GTAAGT	TTGACCG	TAG	pombe_8	pombe_4
double endogenous ss control	ATACTGATCGAA	0	0	0	0	TACGTTAAACAATACGAGGCACTTACTCCGATACTGATCGAAGATCGATTGTGAAAATCAAGAAAATTGTAGTACATATCACTAACTTGAATTCGCAGTATTAAATTATTCTATACTCTATTACCAATAAAAACGGATAATATTGTGTTTCATTTCAAGGATAGCCTTTGAATCAATTCATATCAAATACTTAGTTTTATCCTGGAGTTCGCTATTCCTATTGTAGTTTT	1	1	6	33	55	100	137	151	ATTGTGAAAATCAAGAAAATTGTAGTACATATCACTAACTTGAATTCGCAGT	ATTGTGTTTCATTTCAAGGATAGCCTTTGAATCAATTCATATCAAATACTTAGT	ATTGTGAAAATCAAGAAAATTGTAGTACATATCACTAACTTGAATTCGCAGTATTAAATTATTCTATACTCTATTACCAATAAAAACGGATAATATTGTGTTTCATTTCAAGGATAGCCTTTGAATCAATTCATATCAAATACTTAGT	ATTGTG	CATATCA	AGT	ATTGTG	CATATCA	AGT	ss_ctrl_pombe_4	ss_ctrl_cerevisiae_2
double endogenous ss control	ATACTGGAACGC	0	0	0	0	TACGTTAAACAATACGAGGCACTTACTCCGATACTGGAACGCTTTGGATTGTGAATAAGAGAATCAAACTTAAATATATCCTACATATCAAATTTGAGTTTCATATTATTCTATACTCTTTGACCAATAAAAACATAGAATTGTGATCTGATTTTTGCTTTTGTATTCTTGGAAGTACATATCATAGTAAAGAGTGCTAACCTGGAGTTCGCTATTCCTATTGTAGTTTT	1	1	6	42	55	98	136	151	ATTGTGAATAAGAGAATCAAACTTAAATATATCCTACATATCAAATTTGAGT	ATTGTGATCTGATTTTTGCTTTTGTATTCTTGGAAGTACATATCATAGTAAAGAGT	ATTGTGAATAAGAGAATCAAACTTAAATATATCCTACATATCAAATTTGAGTTTCATATTATTCTATACTCTTTGACCAATAAAAACATAGAATTGTGATCTGATTTTTGCTTTTGTATTCTTGGAAGTACATATCATAGTAAAGAGT	ATTGTG	CATATCA	AGT	ATTGTG	CATATCA	AGT	ss_ctrl_cerevisiae_1	ss_ctrl_cerevisiae_8
double endogenous intron control	ATACTTCAGTCT	0	0	0	0	TACGTTAAACAATACGAGGCACTTACTCCGATACTTCAGTCTGCACAGTAAGTATAAAAAAGCCAATAGGAGTACCCTAATCAGAATTCTTGTTGACAATTAGTATACTTCTATACTCTGTGACCAATAAAAACGTTTGTGTATTCCTATTGTTATTTTTTATAGTGTAACCTAGTGTTACGAAACTGTGATCAGTTACCCCTGGAGTTCGCTATTCCTATTGTAGTTTT	4	1	6	41	59	99	132	151	GTAAGTATAAAAAAGCCAATAGGAGTACCCTAATCAGAATTCTTGTTGACAATTAG	GTATTCCTATTGTTATTTTTTATAGTGTAACCTAGTGTTACGAAACTGTGATCAG	GTAAGTATAAAAAAGCCAATAGGAGTACCCTAATCAGAATTCTTGTTGACAATTAGTATACTTCTATACTCTGTGACCAATAAAAACGTTTGTGTATTCCTATTGTTATTTTTTATAGTGTAACCTAGTGTTACGAAACTGTGATCAG	GTAAGT	AGAATTC	TAG	GTATTC	AGTGTTA	CAG	intron_ctrl_pombe_9	intron_ctrl_pombe_10
double endogenous ss control	ATACTTGATCCC	0	0	0	0	TACGTTAAACAATACGAGGCACTTACTCCGATACTTGATCCCCATTAATTGTGACCCAAAGGAGCCATATCAAACGCATCCGGTAATACTAACAAGAGAAATTGGTAGTGTAGGACTCTAGGACCAATAAAAACGGACTGTACTCTAATATTGTGTATTTGTCATTGGATTTACTTCATATCACTAACTATTAGTGAAGCCCTGGAGTTCGCTATTCCTATTGTAGTTTT	1	1	6	24	65	108	135	151	ATTGTGACCCAAAGGAGCCATATCAAACGCATCCGGTAATACTAACAAGAGAAATTGGTAGT	ATTGTGTATTTGTCATTGGATTTACTTCATATCACTAACTATTAGT	ATTGTGACCCAAAGGAGCCATATCAAACGCATCCGGTAATACTAACAAGAGAAATTGGTAGTGTAGGACTCTAGGACCAATAAAAACGGACTGTACTCTAATATTGTGTATTTGTCATTGGATTTACTTCATATCACTAACTATTAGT	ATTGTG	CATATCA	AGT	ATTGTG	CATATCA	AGT	ss_ctrl_cerevisiae_6	ss_ctrl_pombe_8
double intron	ATAGAGGAAGGC	0	0	0	0	TACGTTAAACAATACGAGGCACTTACTCCGATAGAGGAAGGCGGACGGTATTTACTAATATAAGCCTTACGAGTACTAACCAGCCTTCGGTAATTTTTAATAGTCCCCTTCTATACTCTAGGACCAATAAAAACGGACTGTACTTTCAAAATTAGCGGGTACGTTTTTTTTTTTTTTTTTGCACTAACAAAACAGCTGGCCCTGGAGTTCGCTATTCCTATTGTAGTTTT	1	1	6	32	59	117	135	151	GTATTTACTAATATAAGCCTTACGAGTACTAACCAGCCTTCGGTAATTTTTAATAG	GTACGTTTTTTTTTTTTTTTTTGCACTAACAAAACAG	GTATTTACTAATATAAGCCTTACGAGTACTAACCAGCCTTCGGTAATTTTTAATAGTCCCCTTCTATACTCTAGGACCAATAAAAACGGACTGTACTTTCAAAATTAGCGGGTACGTTTTTTTTTTTTTTTTTGCACTAACAAAACAG	GTATTT	TACTAAC	TAG	GTACGT	TTTTGCA	CAG	synthetic_5	pombe_7
double intron	ATAGATAGGCCA	0	0	0.377168	0	TACGTTAAACAATACGAGGCACTTACTCCGATAGATAGGCCATACCCGTAAGTCCTAAGAATCCTAATATATTTACTAACTTCGCTCGACGTATTTTTAATAGTTCAATTCTATACTCTATCACCAATAAAAACGGACGGTAGGTACTAATATAAGCCTTACGAGTACTAACCAGCCTTCGGTAATTTTTAATAGTCCCCCCTGGAGTTCGCTATTCCTATTGTAGTTTT	1	0.622832	6	32	59	98	124	151	GTAAGTCCTAAGAATCCTAATATATTTACTAACTTCGCTCGACGTATTTTTAATAG	GTAGGTACTAATATAAGCCTTACGAGTACTAACCAGCCTTCGGTAATTTTTAATAG	GTAAGTCCTAAGAATCCTAATATATTTACTAACTTCGCTCGACGTATTTTTAATAGTTCAATTCTATACTCTATCACCAATAAAAACGGACGGTAGGTACTAATATAAGCCTTACGAGTACTAACCAGCCTTCGGTAATTTTTAATAG	GTAAGT	TACTAAC	TAG	GTAGGT	TACTAAC	TAG	synthetic_4	synthetic_5
double endogenous ss control	ATAGCAATCGGT	0	0	0	0	TACGTTAAACAATACGAGGCACTTACTCCGATAGCAATCGGTTTAGTATTGTGACCAACAATCAACCAGACCACATATCAAGTGGTGACCCTATTTTTAAAGTCACTCTTCTATACTCTAAGACCAATAAAAACGGACGATCGATTGTGAAAATCAAGAAAATTGTAGTACATATCACTAACTTGAATTCGCAGTATTAACCTGGAGTTCGCTATTCCTATTGTAGTTTT	1	0.98542	6	32	59	102	129	151	ATTGTGACCAACAATCAACCAGACCACATATCAAGTGGTGACCCTATTTTTAAAGT	ATTGTGAAAATCAAGAAAATTGTAGTACATATCACTAACTTGAATTCGCAGT	ATTGTGACCAACAATCAACCAGACCACATATCAAGTGGTGACCCTATTTTTAAAGTCACTCTTCTATACTCTAAGACCAATAAAAACGGACGATCGATTGTGAAAATCAAGAAAATTGTAGTACATATCACTAACTTGAATTCGCAGT	ATTGTG	CATATCA	AGT	ATTGTG	CATATCA	AGT	ss_ctrl_synthetic_1	ss_ctrl_pombe_4
double endogenous ss control	ATAGCGGTAGAT	0	0	0	0	TACGTTAAACAATACGAGGCACTTACTCCGATAGCGGTAGATTTAGTATTGTGACCAACAATCAACCAGACCACATATCAAGTGGTGACCCTATTTTTAAAGTCACTCTTCTATACTCTCTGACCAATAAAAACGGACTGTACTTTCTTACTATTGTGTTAGGTTATAATTATATCATATCACTAACGTTATAGTCCATTCCTGGAGTTCGCTATTCCTATTGTAGTTTT	1	1	6	32	59	111	134	151	ATTGTGACCAACAATCAACCAGACCACATATCAAGTGGTGACCCTATTTTTAAAGT	ATTGTGTTAGGTTATAATTATATCATATCACTAACGTTATAGT	ATTGTGACCAACAATCAACCAGACCACATATCAAGTGGTGACCCTATTTTTAAAGTCACTCTTCTATACTCTCTGACCAATAAAAACGGACTGTACTTTCTTACTATTGTGTTAGGTTATAATTATATCATATCACTAACGTTATAGT	ATTGTG	CATATCA	AGT	ATTGTG	CATATCA	AGT	ss_ctrl_synthetic_1	ss_ctrl_pombe_6
double intron	ATAGCGTATCCG	0	0	0	0	TACGTTAAACAATACGAGGCACTTACTCCGATAGCGTATCCGATAGAGTACGTATTAAATTTTTGCTTTTGTATTCGTGGAAGTAAACTAACTAGTAAAGTAGGCTAATTCTATACTCTCTGACCAATAAAAACCCGTAGTTTGTCTTAAAGTCTGCTCGCAAAGTACTAACGTGCGGTCAACCATTTTTAATAGAGCGCCCTGGAGTTCGCTATTCCTATTGTAGTTTT	1	1	6	44	59	98	124	151	GTACGTATTAAATTTTTGCTTTTGTATTCGTGGAAGTAAACTAACTAGTAAAGTAG	GTTTGTCTTAAAGTCTGCTCGCAAAGTACTAACGTGCGGTCAACCATTTTTAATAG	GTACGTATTAAATTTTTGCTTTTGTATTCGTGGAAGTAAACTAACTAGTAAAGTAGGCTAATTCTATACTCTCTGACCAATAAAAACCCGTAGTTTGTCTTAAAGTCTGCTCGCAAAGTACTAACGTGCGGTCAACCATTTTTAATAG	GTACGT	AACTAAC	TAG	GTTTGT	TACTAAC	TAG	cerevisiae_8	synthetic_3		0.136364
double endogenous intron control	ATAGGAAGGCTG	0	1	0	0	TACGTTAAACAATACGAGGCACTTACTCCGATAGGAAGGCTGGTAAGGTAAGTTAGTTCGGTCTCAGATATTCACCTATTGTTTCTCTAATAGTTATAGTTTTCATTATTCTATACTCTACGACCAATAAAAACGGAGTAAGTTTGTTTTTTTTAATTTTCATTTATTAATCACTTAATACTAACAGGTGGCCAGAACCTCCTGGAGTTCGCTATTCCTATTGTAGTTTT	1	0	6	33	49	100	137	151	GTAAGTTAGTTCGGTCTCAGATATTCACCTATTGTTTCTCTAATAG	GTTTGTTTTTTTTAATTTTCATTTATTAATCACTTAATACTAACAGGTGGCCAG	GTAAGTTAGTTCGGTCTCAGATATTCACCTATTGTTTCTCTAATAGTTATAGTTTTCATTATTCTATACTCTACGACCAATAAAAACGGAGTAAGTTTGTTTTTTTTAATTTTCATTTATTAATCACTTAATACTAACAGGTGGCCAG	GTAAGT	CCTAATG	TAG	GTTTGT	TACTAAC	CAG	intron_ctrl_pombe_8	intron_ctrl_cerevisiae_2
double intron	ATAGGCCTCATC	0	0	0	0	TACGTTAAACAATACGAGGCACTTACTCCGATAGGCCTCATCGACCTGTATCTGCTAAAGCATTTGCCCATTGAGTGCAATCCTAACCTTTTGTAGGCATCTTCATTATTCTATACTCTGTGACCAATAAAAACGGACGGTAGGTACTACTGTAAGCCTTACGAGTACTAACCAGCCTTCGGTAATTTTTAATAGTCCCCCCTGGAGTTCGCTATTCCTATTGTAGTTTT	4	1	6	34	52	98	124	151	GTATCTGCTAAAGCATTTGCCCATTGAGTGCAATCCTAACCTTTTGTAG	GTAGGTACTACTGTAAGCCTTACGAGTACTAACCAGCCTTCGGTAATTTTTAATAG	GTATCTGCTAAAGCATTTGCCCATTGAGTGCAATCCTAACCTTTTGTAGGCATCTTCATTATTCTATACTCTGTGACCAATAAAAACGGACGGTAGGTACTACTGTAAGCCTTACGAGTACTAACCAGCCTTCGGTAATTTTTAATAG	GTATCT	TGCAATC	TAG	GTAGGT	TACTAAC	TAG	pombe_1	synthetic_5
double endogenous ss control	ATAGGCTGCCCT	0	0	0	0	TACGTTAAACAATACGAGGCACTTACTCCGATAGGCTGCCCTCCGTAATTGTGCTTTCTGTCTGCTCGCAAAGCATATCAGTGCGGTCAACCATTTTTAAAGTAGCGCTTCTATACTCTATAACCAATAAAAACGGACTGTACTCTAATATTGTGTATAAGTCACGGGATTTACTTCATATCACTAACTATTAGTGATACCCTGGAGTTCGCTATTCCTATTGTAGTTTT	1	1	6	32	59	108	135	151	ATTGTGCTTTCTGTCTGCTCGCAAAGCATATCAGTGCGGTCAACCATTTTTAAAGT	ATTGTGTATAAGTCACGGGATTTACTTCATATCACTAACTATTAGT	ATTGTGCTTTCTGTCTGCTCGCAAAGCATATCAGTGCGGTCAACCATTTTTAAAGTAGCGCTTCTATACTCTATAACCAATAAAAACGGACTGTACTCTAATATTGTGTATAAGTCACGGGATTTACTTCATATCACTAACTATTAGT	ATTGTG	CATATCA	AGT	ATTGTG	CATATCA	AGT	ss_ctrl_synthetic_3	ss_ctrl_pombe_8
double endogenous intron control	ATAGTAGTTTAC	0	0	0	0	TACGTTAAACAATACGAGGCACTTACTCCGATAGTAGTTTACTGATCGTAAGTTTTAATCTTTTGATAGGAAACATTATTAAATTTATCAGTAATCTTGTTTTCATTATTCTATACTCTACGACCAAGGAACGTGTGTAAATCATCTTGTCTCTTGATCTTTAGCACGAGTCATTACTACTAACACTAGTAGAAGTGATACCTGGAGTTCGCTATTCCTATTGTAGTTTT	1	1	6	28	47	91	136	151	GTAAGTTTTAATCTTTTGATAGGAAACATTATTAAATTTATCAG	GTGTGTAAATCATCTTGTCTCTTGATCTTTAGCACGAGTCATTACTACTAACACTAGTAGAAG	GTAAGTTTTAATCTTTTGATAGGAAACATTATTAAATTTATCAGTAATCTTGTTTTCATTATTCTATACTCTACGACCAAGGAACGTGTGTAAATCATCTTGTCTCTTGATCTTTAGCACGAGTCATTACTACTAACACTAGTAGAAG	GTAAGT	GAAACAT	CAG	GTGTGT	TACTAAC	AAG	intron_ctrl_pombe_2	intron_ctrl_cerevisiae_9
double intron	ATAGTCAGGCCG	0	0.575564	0	0	TACGTTAAACAATACGAGGCACTTACTCCGATAGTCAGGCCGGGACGGTAAGTACTAAAGTAAGCCTTACGAGTACTAACCAGCCTTCGGTAATTTTTAATAGTCCCCTTCTATACTCTCTGACCAAATAAAGTTTGTTGTAATTCCAATAAGCAGATCACGTTTTTTAAGCCGTCATACTAACCGCCTTTGAAGGGAATCCTGGAGTTCGCTATTCCTATTGTAGTTTT	4	0.424436	6	32	59	91	136	151	GTAAGTACTAAAGTAAGCCTTACGAGTACTAACCAGCCTTCGGTAATTTTTAATAG	GTTTGTTGTAATTCCAATAAGCAGATCACGTTTTTTAAGCCGTCATACTAACCGCCTTTGAAG	GTAAGTACTAAAGTAAGCCTTACGAGTACTAACCAGCCTTCGGTAATTTTTAATAGTCCCCTTCTATACTCTCTGACCAAATAAAGTTTGTTGTAATTCCAATAAGCAGATCACGTTTTTTAAGCCGTCATACTAACCGCCTTTGAAG	GTAAGT	TACTAAC	TAG	GTTTGT	TACTAAC	AAG	synthetic_5	cerevisiae_9			0.798748
double intron	ATAGTCTGAACC	0.298515	0.14587	0.409746	0.14587	TACGTTAAACAATACGAGGCACTTACTCCGATAGTCTGAACCCGGAAGTAAGTTTTTGAATTTTGCCCCCACTTTTTTTTTGTTCAGGGTGACTAACATCAATTAGGTTTATATACTCTACGACCAATAAAAACGGATACTGTAGGTTTTAATTTCAAGGATAGCCTTTGAATCAATTTACTAACAATACTTCAGTTTATCCTGGAGTTCGCTATTCCTATTGTAGTTTT	4	0	6	49	62	100	137	151	GTAAGTTTTTGAATTTTGCCCCCACTTTTTTTTTGTTCAGGGTGACTAACATCAATTAG	GTAGGTTTTAATTTCAAGGATAGCCTTTGAATCAATTTACTAACAATACTTCAG	GTAAGTTTTTGAATTTTGCCCCCACTTTTTTTTTGTTCAGGGTGACTAACATCAATTAGGTTTATATACTCTACGACCAATAAAAACGGATACTGTAGGTTTTAATTTCAAGGATAGCCTTTGAATCAATTTACTAACAATACTTCAG	GTAAGT	GACTAAC	TAG	GTAGGT	TACTAAC	CAG	cerevisiae_7	cerevisiae_2		0
double endogenous ss control	ATATCAAGAACC	0	0	0	0	TACGTTAAACAATACGAGGCACTTACTCCGATATCAAGAACCATAGAATTGTGATAAGATTTTTGCTTTTGTATTCATCGAAGTACATATCATAGTAAAGAGTGCTAATTCTATACTCTACGACCAAATAAAATTGTGTGACGTTCCAATAAGCAGATCATCTTTTTTAAGCCGTCACATATCACGCCTTTGAGTGGAATCCTGGAGTTCGCTATTCCTATTGTAGTTTT	4	1	6	44	59	91	136	151	ATTGTGATAAGATTTTTGCTTTTGTATTCATCGAAGTACATATCATAGTAAAGAGT	ATTGTGTGACGTTCCAATAAGCAGATCATCTTTTTTAAGCCGTCACATATCACGCCTTTGAGT	ATTGTGATAAGATTTTTGCTTTTGTATTCATCGAAGTACATATCATAGTAAAGAGTGCTAATTCTATACTCTACGACCAAATAAAATTGTGTGACGTTCCAATAAGCAGATCATCTTTTTTAAGCCGTCACATATCACGCCTTTGAGT	ATTGTG	CATATCA	AGT	ATTGTG	CATATCA	AGT	ss_ctrl_cerevisiae_8	ss_ctrl_cerevisiae_9
double endogenous intron control	ATATCGATTGAA	0.727148	0	0	0	TACGTTAAACAATACGAGGCACTTACTCCGATATCGATTGAAAGATAGTAAGTTGCTACTCCTGTTGAGATAAAACTAGATTATTGTAAATACTAACAACTCAACCGCAGGTTTTCTCTACGACCAATAAAAACGGACTGTACTTTCTTAAAGTATTTCATTTTTTATACCTTACCCTTGTATCTGCTAGTTCAGTTATACCTGGAGTTCGCTATTCCTATTGTAGTTTT	4	0.272852	6	49	66	111	134	151	GTAAGTTGCTACTCCTGTTGAGATAAAACTAGATTATTGTAAATACTAACAACTCAACCGCAG	GTATTTCATTTTTTATACCTTACCCTTGTATCTGCTAGTTCAG	GTAAGTTGCTACTCCTGTTGAGATAAAACTAGATTATTGTAAATACTAACAACTCAACCGCAGGTTTTCTCTACGACCAATAAAAACGGACTGTACTTTCTTAAAGTATTTCATTTTTTATACCTTACCCTTGTATCTGCTAGTTCAG	GTAAGT	TACTAAC	CAG	GTATTT	CCATGTA	CAG	intron_ctrl_cerevisiae_5	intron_ctrl_pombe_6
double intron	ATATCGCTCGGG	0	0	0	0	TACGTTAAACAATACGAGGCACTTACTCCGATATCGCTCGGGCCGTAGTATATCTTAATTTCTGCTCGCAAAGTACTAACGTGCGGTCAACCATTTTTAATAGAGCGCTTCTATACTCTATCACCAATAAAAACTACCCGTGTGTCCTAAGAATCCTAATATATTTACTAACTTCGCTCGACGTATTTTTAATAGTTCAACCTGGAGTTCGCTATTCCTATTGTAGTTTT	1	1	6	32	59	98	124	151	GTATATCTTAATTTCTGCTCGCAAAGTACTAACGTGCGGTCAACCATTTTTAATAG	GTGTGTCCTAAGAATCCTAATATATTTACTAACTTCGCTCGACGTATTTTTAATAG	GTATATCTTAATTTCTGCTCGCAAAGTACTAACGTGCGGTCAACCATTTTTAATAGAGCGCTTCTATACTCTATCACCAATAAAAACTACCCGTGTGTCCTAAGAATCCTAATATATTTACTAACTTCGCTCGACGTATTTTTAATAG	GTATAT	TACTAAC	TAG	GTGTGT	TACTAAC	TAG	synthetic_3	synthetic_4
double intron	ATATTAGTCCCC	0	0	0	0	TACGTTAAACAATACGAGGCACTTACTCCGATATTAGTCCCCTTAGTGTATATACTAACAATCAACCAGACCATACTAACAGTGGTGACCCTATTTTTAATAGCACTCTTCTATACTCTTTGACCAATAAAAACGGACTGTACTCTAGTGTAAGTTATCTGTCCTGGGATTTACTTCCTAATACTAACTATTTAGGATTCCCTGGAGTTCGCTATTCCTATTGTAGTTTT	1	1	6	32	59	108	135	151	GTATATACTAACAATCAACCAGACCATACTAACAGTGGTGACCCTATTTTTAATAG	GTAAGTTATCTGTCCTGGGATTTACTTCCTAATACTAACTATTTAG	GTATATACTAACAATCAACCAGACCATACTAACAGTGGTGACCCTATTTTTAATAGCACTCTTCTATACTCTTTGACCAATAAAAACGGACTGTACTCTAGTGTAAGTTATCTGTCCTGGGATTTACTTCCTAATACTAACTATTTAG	GTATAT	TACTAAC	TAG	GTAAGT	CCTAATG	TAG	synthetic_1	pombe_8
double intron	ATATTGGAGTCA	0	0.489837	0	0	TACGTTAAACAATACGAGGCACTTACTCCGATATTGGAGTCATACCCGTCTGTCCTAAGAATCCTAATATATTTACTAACTTCGCTCGACGTATTTTTAATAGTTCAATTCTATACTCTTTGACCAATCATTAGTAAGTACCCAAAAGAGCTACTAACAACGCATCCGGTAATACTAACAAGAGAAATTGGTTAGGTAGGCCTGGAGTTCGCTATTCCTATTGTAGTTTT	4	0.510163	6	32	59	92	110	151	GTCTGTCCTAAGAATCCTAATATATTTACTAACTTCGCTCGACGTATTTTTAATAG	GTAAGTACCCAAAAGAGCTACTAACAACGCATCCGGTAATACTAACAAGAGAAATTGGTTAG	GTCTGTCCTAAGAATCCTAATATATTTACTAACTTCGCTCGACGTATTTTTAATAGTTCAATTCTATACTCTTTGACCAATCATTAGTAAGTACCCAAAAGAGCTACTAACAACGCATCCGGTAATACTAACAAGAGAAATTGGTTAG	GTCTGT	TACTAAC	TAG	GTAAGT	TACTAAC	TAG	synthetic_4	cerevisiae_6			0
double endogenous intron control	ATATTTCCAAGA	0	0	0	0	TACGTTAAACAATACGAGGCACTTACTCCGATATTTCCAAGATACATATAAGTAAAATAAAATTAAACTTTTATTGTTTCCAATACTAACAGTTTCTAGGGGATATTATTCTATACTCTATCACCAATAAAACTAAAGTCTGTGTGTTCTAGGATAAAAGAAAACTGTTCGGGTACTAACAATTATCTTACATAGACACTCCTGGAGTTCGCTATTCCTATTGTAGTTTT	1	1	6	42	55	96	132	151	ATAAGTAAAATAAAATTAAACTTTTATTGTTTCCAATACTAACAGTTTCTAG	GTCTGTGTGTTCTAGGATAAAAGAAAACTGTTCGGGTACTAACAATTATCTTACATAG	ATAAGTAAAATAAAATTAAACTTTTATTGTTTCCAATACTAACAGTTTCTAGGGGATATTATTCTATACTCTATCACCAATAAAACTAAAGTCTGTGTGTTCTAGGATAAAAGAAAACTGTTCGGGTACTAACAATTATCTTACATAG	ATAAGT	TACTAAC	TAG	GTCTGT	TACTAAC	TAG	intron_ctrl_cerevisiae_1	intron_ctrl_cerevisiae_3
double intron	ATCAACCGTGCT	0	0	0	0	TACGTTAAACAATACGAGGCACTTACTCCGATCAACCGTGCTTTAAAGTACGAATTAAAATTTTAAACTAGTTTTGTTTTTCTAACTAATATCTAGGAAAATTCATTATTCTATACTCTAGGACCAATAAAAACTACCCGTATATCCTAAGAATCCTAATATATTTACTAACTTCGCTCGACGTATTTTTAATAGTTCAACCTGGAGTTCGCTATTCCTATTGTAGTTTT	1	1	6	33	52	98	124	151	GTACGAATTAAAATTTTAAACTAGTTTTGTTTTTCTAACTAATATCTAG	GTATATCCTAAGAATCCTAATATATTTACTAACTTCGCTCGACGTATTTTTAATAG	GTACGAATTAAAATTTTAAACTAGTTTTGTTTTTCTAACTAATATCTAGGAAAATTCATTATTCTATACTCTAGGACCAATAAAAACTACCCGTATATCCTAAGAATCCTAATATATTTACTAACTTCGCTCGACGTATTTTTAATAG	GTACGA	TGTTTTT	TAG	GTATAT	TACTAAC	TAG	pombe_3	synthetic_4
double endogenous ss control	ATCAACGACGCG	0	0	0	0	TACGTTAAACAATACGAGGCACTTACTCCGATCAACGACGCGGGTATATTGTGTTAAGCATTTGAAAAGGCAAAGTGCAAACCGTATCTAAACATATCAAGCTGTAAGTGCCGAACTCTACGACCAATAAAAACGGACGATCGATTGTGAAAATCAAGAAAATTGTAGTACATATCACTAACTTGAATTCGCAGTATTAACCTGGAGTTCGCTATTCCTATTGTAGTTTT	4	1	6	51	65	102	129	151	ATTGTGTTAAGCATTTGAAAAGGCAAAGTGCAAACCGTATCTAAACATATCAAGCTGTAAGT	ATTGTGAAAATCAAGAAAATTGTAGTACATATCACTAACTTGAATTCGCAGT	ATTGTGTTAAGCATTTGAAAAGGCAAAGTGCAAACCGTATCTAAACATATCAAGCTGTAAGTGCCGAACTCTACGACCAATAAAAACGGACGATCGATTGTGAAAATCAAGAAAATTGTAGTACATATCACTAACTTGAATTCGCAGT	ATTGTG	CATATCA	AGT	ATTGTG	CATATCA	AGT	ss_ctrl_cerevisiae_10	ss_ctrl_pombe_4
double intron	ATCAATCTTACT	0	0	0	0	TACGTTAAACAATACGAGGCACTTACTCCGATCAATCTTACTATAGAGTGTGTATTAAATTTTTGCTTTTGTATTCATTGAAGTAAACTAACTAGTAAAGTAGGCTAATTCTATACTCTCTGACCAATAAAAACGGACTGTACTTTCAAAATTAGCGGGTACGTTTTTTTTTTTTTTTTTGCACTAACAAAACAGATAGCCCTGGAGTTCGCTATTCCTATTGTAGTTTT	1	1	6	44	59	117	135	151	GTGTGTATTAAATTTTTGCTTTTGTATTCATTGAAGTAAACTAACTAGTAAAGTAG	GTACGTTTTTTTTTTTTTTTTTGCACTAACAAAACAG	GTGTGTATTAAATTTTTGCTTTTGTATTCATTGAAGTAAACTAACTAGTAAAGTAGGCTAATTCTATACTCTCTGACCAATAAAAACGGACTGTACTTTCAAAATTAGCGGGTACGTTTTTTTTTTTTTTTTTGCACTAACAAAACAG	GTGTGT	AACTAAC	TAG	GTACGT	TTTTGCA	CAG	cerevisiae_8	pombe_7		0.136364
double intron	ATCAGACCCTAG	0.0424771	0	0.547938	0	TACGTTAAACAATACGAGGCACTTACTCCGATCAGACCCTAGAGAAAGTACGTCTTAATACACACGAATTAGAGTTCTTTAAGTACTAACGATCAAAAGTAATAGTTTAACTATACTCTCTGACCAATAAAAACGTTCTGGTAAGCATTAAGATCGGACATTGTTTTTTTAATAGTGTTACTAACTGTATTACAGTGTACCCTGGAGTTCGCTATTCCTATTGTAGTTTT	4	0.409585	6	42	61	99	132	151	GTACGTCTTAATACACACGAATTAGAGTTCTTTAAGTACTAACGATCAAAAGTAATAG	GTAAGCATTAAGATCGGACATTGTTTTTTTAATAGTGTTACTAACTGTATTACAG	GTACGTCTTAATACACACGAATTAGAGTTCTTTAAGTACTAACGATCAAAAGTAATAGTTTAACTATACTCTCTGACCAATAAAAACGTTCTGGTAAGCATTAAGATCGGACATTGTTTTTTTAATAGTGTTACTAACTGTATTACAG	GTACGT	TACTAAC	TAG	GTAAGC	AGTGTTA	CAG	cerevisiae_3	pombe_10		0.0111111
double endogenous intron control	ATCAGATCCGTC	0	0	0	0	TACGTTAAACAATACGAGGCACTTACTCCGATCAGATCCGTCGCTACGTAAGTACTCGACACAAATACTAACAGGAGTAGTAAAATACGGATATATTGGATCAGCCTAGACACTACTCTAGGACCAATAAAAACGCACAGTAAGTATAAAAAAGCCAATAGGAGTACCCTAATCAGAATTCTTGTTGACAATTAGTATACCCTGGAGTTCGCTATTCCTATTGTAGTTTT	1	1	6	24	65	98	133	151	GTAAGTACTCGACACAAATACTAACAGGAGTAGTAAAATACGGATATATTGGATCAGCCTAG	GTAAGTATAAAAAAGCCAATAGGAGTACCCTAATCAGAATTCTTGTTGACAATTAG	GTAAGTACTCGACACAAATACTAACAGGAGTAGTAAAATACGGATATATTGGATCAGCCTAGACACTACTCTAGGACCAATAAAAACGCACAGTAAGTATAAAAAAGCCAATAGGAGTACCCTAATCAGAATTCTTGTTGACAATTAG	GTAAGT	TACTAAC	TAG	GTAAGT	AGAATTC	TAG	intron_ctrl_cerevisiae_6	intron_ctrl_pombe_9
double endogenous intron control	ATCAGTCGGTTA	0	0	0	0	TACGTTAAACAATACGAGGCACTTACTCCGATCAGTCGGTTAACCGTGTATAGGTGTGCCAGGTCAACATATAAAAAGAAACGTAGATCGTATACTAACGTATTGTATACAAATACTCTAGGACCAATAAAAACGGACTGTACTTTGTCTGTATTTAATTTACTATAATTCTAAACTTTGACTAGCGTAGTCTAGGTATTCCTGGAGTTCGCTATTCCTATTGTAGTTTT	1	1	6	51	65	109	133	151	GTATAGGTGTGCCAGGTCAACATATAAAAAGAAACGTAGATCGTATACTAACGTATTGTATA	GTATTTAATTTACTATAATTCTAAACTTTGACTAGCGTAGTCTAG	GTATAGGTGTGCCAGGTCAACATATAAAAAGAAACGTAGATCGTATACTAACGTATTGTATACAAATACTCTAGGACCAATAAAAACGGACTGTACTTTGTCTGTATTTAATTTACTATAATTCTAAACTTTGACTAGCGTAGTCTAG	GTATAG	TACTAAC	ATA	GTATTT	ACTTTGA	TAG	intron_ctrl_cerevisiae_10	intron_ctrl_pombe_5
double endogenous intron control	ATCATTAGGGTC	0	0	0	0	TACGTTAAACAATACGAGGCACTTACTCCGATCATTAGGGTCTGGCGGTGTGTATCAACTGCTCGAATAGCACGGTGCAATCTCACTGCATACTAGGTTTTTTCATTATTCTATACTCTTTGACCAATAAAAACGGACTGTACTGTAAGGTAAGTTAGTTCGGTCTCAGATATTCACCTAACGTTTCTCTAATAGTTATACCTGGAGTTCGCTATTCCTATTGTAGTTTT	1	1	6	34	52	108	135	151	GTGTGTATCAACTGCTCGAATAGCACGGTGCAATCTCACTGCATACTAG	GTAAGTTAGTTCGGTCTCAGATATTCACCTAACGTTTCTCTAATAG	GTGTGTATCAACTGCTCGAATAGCACGGTGCAATCTCACTGCATACTAGGTTTTTTCATTATTCTATACTCTTTGACCAATAAAAACGGACTGTACTGTAAGGTAAGTTAGTTCGGTCTCAGATATTCACCTAACGTTTCTCTAATAG	GTGTGT	TGCAATC	TAG	GTAAGT	CCTAATG	TAG	intron_ctrl_pombe_1	intron_ctrl_pombe_8
double endogenous ss control	ATCCAACCTAAG	0	0	0	0	TACGTTAAACAATACGAGGCACTTACTCCGATCCAACCTAAGCTAATATTGTGTATCTGTCATAGGATTTACTTCATATCACTAACTATTAGTGAGGCGTTTTCATTATTCTATACTCTTTGACCAATAAAAACGGACTGTACTTTACTTTATTGTGGAAAGTTTTTGAGTATCATATCACTAACTTTATTAAGTATATTCCTGGAGTTCGCTATTCCTATTGTAGTTTT	1	1	6	33	49	110	132	151	ATTGTGTATCTGTCATAGGATTTACTTCATATCACTAACTATTAGT	ATTGTGGAAAGTTTTTGAGTATCATATCACTAACTTTATTAAGT	ATTGTGTATCTGTCATAGGATTTACTTCATATCACTAACTATTAGTGAGGCGTTTTCATTATTCTATACTCTTTGACCAATAAAAACGGACTGTACTTTACTTTATTGTGGAAAGTTTTTGAGTATCATATCACTAACTTTATTAAGT	ATTGTG	CATATCA	AGT	ATTGTG	CATATCA	AGT	ss_ctrl_pombe_8	ss_ctrl_pombe_2
double endogenous ss control	ATCCACCTACAT	0	0	0	0	TACGTTAAACAATACGAGGCACTTACTCCGATCCACCTACATTTAGTATTGTGACCAACAATCAACCAGACCACATATCAAGTGGTGACCCTATTTTTAAAGTCACTCTTCTATACTCTGTGACCAATAAAAACGGACTGTACTCTAATATTGTGTATTTGTCACGGGATTTACTTCATATCACTAACTATTAGTGTTGCCCTGGAGTTCGCTATTCCTATTGTAGTTTT	1	1	6	32	59	108	135	151	ATTGTGACCAACAATCAACCAGACCACATATCAAGTGGTGACCCTATTTTTAAAGT	ATTGTGTATTTGTCACGGGATTTACTTCATATCACTAACTATTAGT	ATTGTGACCAACAATCAACCAGACCACATATCAAGTGGTGACCCTATTTTTAAAGTCACTCTTCTATACTCTGTGACCAATAAAAACGGACTGTACTCTAATATTGTGTATTTGTCACGGGATTTACTTCATATCACTAACTATTAGT	ATTGTG	CATATCA	AGT	ATTGTG	CATATCA	AGT	ss_ctrl_synthetic_1	ss_ctrl_pombe_8
double intron	ATCCATTACGTA	0	0.505952	0	0	TACGTTAAACAATACGAGGCACTTACTCCGATCCATTACGTAATAGAGTATATATTAAATTTTTGCTTTTGTATTCATTGAAGTAAACTAACTAGTAAAGTAGGCTAATTCTATACTCTAGGACCAATTAATTGTAAGTACAGGATATTTTCAACACAGTAACGTAGAATTACTAACTAACACGAAACTTAATAGGACACCCTGGAGTTCGCTATTCCTATTGTAGTTTT	1	0.494048	6	44	59	92	129	151	GTATATATTAAATTTTTGCTTTTGTATTCATTGAAGTAAACTAACTAGTAAAGTAG	GTAAGTACAGGATATTTTCAACACAGTAACGTAGAATTACTAACTAACACGAAACTTAATAG	GTATATATTAAATTTTTGCTTTTGTATTCATTGAAGTAAACTAACTAGTAAAGTAGGCTAATTCTATACTCTAGGACCAATTAATTGTAAGTACAGGATATTTTCAACACAGTAACGTAGAATTACTAACTAACACGAAACTTAATAG	GTATAT	AACTAAC	TAG	GTAAGT	TACTAAC	TAG	cerevisiae_8	cerevisiae_4		0.136364	0.998
double intron	ATCCGAGAGTGC	0	0.00521262	0	0	TACGTTAAACAATACGAGGCACTTACTCCGATCCGAGAGTGCATAGAGTATTTATTAAATTTTTGCTTTTGTATTCATAGAAGTAAACTAACTAGTAAAGTAGGCTAATTCTATACTCTGTGACCAATAAAAACGTTCTGGTAAGCATTAAGATCGGACATTGTTTTTTTAATAGTGTTACTAACTGTATTACAGTGTACCCTGGAGTTCGCTATTCCTATTGTAGTTTT	1	0.994787	6	44	59	99	132	151	GTATTTATTAAATTTTTGCTTTTGTATTCATAGAAGTAAACTAACTAGTAAAGTAG	GTAAGCATTAAGATCGGACATTGTTTTTTTAATAGTGTTACTAACTGTATTACAG	GTATTTATTAAATTTTTGCTTTTGTATTCATAGAAGTAAACTAACTAGTAAAGTAGGCTAATTCTATACTCTGTGACCAATAAAAACGTTCTGGTAAGCATTAAGATCGGACATTGTTTTTTTAATAGTGTTACTAACTGTATTACAG	GTATTT	AACTAAC	TAG	GTAAGC	AGTGTTA	CAG	cerevisiae_8	pombe_10		0.136364
double intron	ATCCGCACCTCT	0	0	0	0	TACGTTAAACAATACGAGGCACTTACTCCGATCCGCACCTCTTTCTGGTATCCATTAAGATCGGACATTGTTTTTTTAATAGTGTTACTAACTGTATTACAGTGTACATTCTATACTCTATCACCAATAAAAACGTTCTGGTACGCATTAAGATCGGACATTGTTTTTTTAATAGTGTTACTAACTGTATTACAGTGTACCCTGGAGTTCGCTATTCCTATTGTAGTTTT	4	1	6	39	58	99	132	151	GTATCCATTAAGATCGGACATTGTTTTTTTAATAGTGTTACTAACTGTATTACAG	GTACGCATTAAGATCGGACATTGTTTTTTTAATAGTGTTACTAACTGTATTACAG	GTATCCATTAAGATCGGACATTGTTTTTTTAATAGTGTTACTAACTGTATTACAGTGTACATTCTATACTCTATCACCAATAAAAACGTTCTGGTACGCATTAAGATCGGACATTGTTTTTTTAATAGTGTTACTAACTGTATTACAG	GTATCC	AGTGTTA	CAG	GTACGC	AGTGTTA	CAG	pombe_10	pombe_10
double endogenous ss control	ATCCGTCTAGTG	0	0	0	0	TACGTTAAACAATACGAGGCACTTACTCCGATCCGTCTAGTGCATTAATTGTGACCCAACTGAGCCATATCAAACGCATCCGGTAATACTAACAAGAGAAATTGGTAGTGTAGGACTCTATTACCAAGGAATTATTGTGACAGGATATTTTCAACACAGTAACGTAGAATCATATCATAACACGAAACTTAAAGTGACACCCTGGAGTTCGCTATTCCTATTGTAGTTTT	4	1	6	24	65	92	129	151	ATTGTGACCCAACTGAGCCATATCAAACGCATCCGGTAATACTAACAAGAGAAATTGGTAGT	ATTGTGACAGGATATTTTCAACACAGTAACGTAGAATCATATCATAACACGAAACTTAAAGT	ATTGTGACCCAACTGAGCCATATCAAACGCATCCGGTAATACTAACAAGAGAAATTGGTAGTGTAGGACTCTATTACCAAGGAATTATTGTGACAGGATATTTTCAACACAGTAACGTAGAATCATATCATAACACGAAACTTAAAGT	ATTGTG	CATATCA	AGT	ATTGTG	CATATCA	AGT	ss_ctrl_cerevisiae_6	ss_ctrl_cerevisiae_4
double intron	ATCCTAATCCCC	0	0	0	0	TACGTTAAACAATACGAGGCACTTACTCCGATCCTAATCCCCCATTAGTAAGTACCCAACTGAGCTACTAACAACGCATCCGGTAATACTAACAAGAGAAATTGGTTAGGTAGGACTCTATAACCAATAAAAACTTAGTGTACGTACTAACAATCAACCAGACCATACTAACAGTGGTGACCCTATTTTTAATAGCACTCCCTGGAGTTCGCTATTCCTATTGTAGTTTT	1	0.527526	6	24	65	98	124	151	GTAAGTACCCAACTGAGCTACTAACAACGCATCCGGTAATACTAACAAGAGAAATTGGTTAG	GTACGTACTAACAATCAACCAGACCATACTAACAGTGGTGACCCTATTTTTAATAG	GTAAGTACCCAACTGAGCTACTAACAACGCATCCGGTAATACTAACAAGAGAAATTGGTTAGGTAGGACTCTATAACCAATAAAAACTTAGTGTACGTACTAACAATCAACCAGACCATACTAACAGTGGTGACCCTATTTTTAATAG	GTAAGT	TACTAAC	TAG	GTACGT	TACTAAC	TAG	cerevisiae_6	synthetic_1		0
double intron	ATCCTAGGTGGG	0.25	0	0	0	TACGTTAAACAATACGAGGCACTTACTCCGATCCTAGGTGGGTTCTGGTAAGCATTAAGATCGGACATTGTTTTTTTAATAGTGTTACTAACTGTATTACAGTGTACATTCTATACTCTACGACCAATAAAAACGGACTGTACTTTCAAAATTAGCGGGTACGTTTTTTTTTTTTTTTTTGCACTAACAAAACAGATAGCCCTGGAGTTCGCTATTCCTATTGTAGTTTT	1	0.75	6	39	58	117	135	151	GTAAGCATTAAGATCGGACATTGTTTTTTTAATAGTGTTACTAACTGTATTACAG	GTACGTTTTTTTTTTTTTTTTTGCACTAACAAAACAG	GTAAGCATTAAGATCGGACATTGTTTTTTTAATAGTGTTACTAACTGTATTACAGTGTACATTCTATACTCTACGACCAATAAAAACGGACTGTACTTTCAAAATTAGCGGGTACGTTTTTTTTTTTTTTTTTGCACTAACAAAACAG	GTAAGC	AGTGTTA	CAG	GTACGT	TTTTGCA	CAG	pombe_10	pombe_7
double endogenous ss control	ATCCTGCTGGAG	0	0	0	0	TACGTTAAACAATACGAGGCACTTACTCCGATCCTGCTGGAGTTCTGATTGTGATTTTGATCGGACATTGTTTTTTTAATCATATCACTAACTGTATTAAGTTGTACATTCTATACTCTATAACCAATAAAAACGGACTGTGACATATTGTGGCAATAGCATTTGCCCATTGAGCATATCACTAACCTTTTGAGTGCGTGCCTGGAGTTCGCTATTCCTATTGTAGTTTT	1	1	6	39	58	105	133	151	ATTGTGATTTTGATCGGACATTGTTTTTTTAATCATATCACTAACTGTATTAAGT	ATTGTGGCAATAGCATTTGCCCATTGAGCATATCACTAACCTTTTGAGT	ATTGTGATTTTGATCGGACATTGTTTTTTTAATCATATCACTAACTGTATTAAGTTGTACATTCTATACTCTATAACCAATAAAAACGGACTGTGACATATTGTGGCAATAGCATTTGCCCATTGAGCATATCACTAACCTTTTGAGT	ATTGTG	CATATCA	AGT	ATTGTG	CATATCA	AGT	ss_ctrl_pombe_10	ss_ctrl_pombe_1
double intron	ATCCTGGCCATT	0.00763359	0	0	0	TACGTTAAACAATACGAGGCACTTACTCCGATCCTGGCCATTCATTAGTAAGTACCCAATTGAGCTACTAACAACGCATCCGGTAATACTAACAAGAGAAATTGGTTAGGTAGGACTCTGTGACCAATAAAAACGGACTGTTTAAAGTACGAATTAAAATTTTAAACTAGTTTTGTTTTTCTAACTAATATCTAGGAAAACCTGGAGTTCGCTATTCCTATTGTAGTTTT	1	0.992366	6	24	65	105	132	151	GTAAGTACCCAATTGAGCTACTAACAACGCATCCGGTAATACTAACAAGAGAAATTGGTTAG	GTACGAATTAAAATTTTAAACTAGTTTTGTTTTTCTAACTAATATCTAG	GTAAGTACCCAATTGAGCTACTAACAACGCATCCGGTAATACTAACAAGAGAAATTGGTTAGGTAGGACTCTGTGACCAATAAAAACGGACTGTTTAAAGTACGAATTAAAATTTTAAACTAGTTTTGTTTTTCTAACTAATATCTAG	GTAAGT	TACTAAC	TAG	GTACGA	TGTTTTT	TAG	cerevisiae_6	pombe_3		0
double intron	ATCCTGTCTATC	0.303803	0.381942	0.00217304	0.312082	TACGTTAAACAATACGAGGCACTTACTCCGATCCTGTCTATCTTTGGGTAGGTAATACGAGAATCAAACTTAAATATATCCTATACTAACAATTTGTAGTTCATATTATTCTATACTCTAGGACCAGTGGCGGTAAGTATCCTATCATATTATTTGAGCTAGAACCGAATTAGTATACTAACATTTATAATACAGTACACCCTGGAGTTCGCTATTCCTATTGTAGTTTT	1	0	6	42	55	91	134	151	GTAGGTAATACGAGAATCAAACTTAAATATATCCTATACTAACAATTTGTAG	GTAAGTATCCTATCATATTATTTGAGCTAGAACCGAATTAGTATACTAACATTTATAATACAG	GTAGGTAATACGAGAATCAAACTTAAATATATCCTATACTAACAATTTGTAGTTCATATTATTCTATACTCTAGGACCAGTGGCGGTAAGTATCCTATCATATTATTTGAGCTAGAACCGAATTAGTATACTAACATTTATAATACAG	GTAGGT	TACTAAC	TAG	GTAAGT	TACTAAC	CAG	cerevisiae_1	cerevisiae_5		1	0.922189
double intron	ATCGACGAGCTA	0	0	0	0	TACGTTAAACAATACGAGGCACTTACTCCGATCGACGAGCTAGACCTGTCTGTGCTAAAGCATTTGCCCATTGAGTGCAATCCTAACCTTTTGTAGGCACGTTCATTATTCTATACTCTAGGACCAATAAAAACGGACGGTATCTACTAGTGTAAGCCTTACGAGTACTAACCAGCCTTCGGTAATTTTTAATAGTCCCCCCTGGAGTTCGCTATTCCTATTGTAGTTTT	4	1	6	34	52	98	124	151	GTCTGTGCTAAAGCATTTGCCCATTGAGTGCAATCCTAACCTTTTGTAG	GTATCTACTAGTGTAAGCCTTACGAGTACTAACCAGCCTTCGGTAATTTTTAATAG	GTCTGTGCTAAAGCATTTGCCCATTGAGTGCAATCCTAACCTTTTGTAGGCACGTTCATTATTCTATACTCTAGGACCAATAAAAACGGACGGTATCTACTAGTGTAAGCCTTACGAGTACTAACCAGCCTTCGGTAATTTTTAATAG	GTCTGT	TGCAATC	TAG	GTATCT	TACTAAC	TAG	pombe_1	synthetic_5
double intron	ATCGACTCACGT	0	0	0	0	TACGTTAAACAATACGAGGCACTTACTCCGATCGACTCACGTCCGTAGTATATCTTATTGTCTGCTCGCAAAGTACTAACGTGCGGTCAACCATTTTTAATAGAGCGCTTCTATACTCTGTGACCAATAAAAACGGACTGTGACGTGTCTGTGCTAAAGCATTTGCCCATTGAGTGCAATCCTAACCTTTTGTAGGCAAGCCTGGAGTTCGCTATTCCTATTGTAGTTTT	1	1	6	32	59	105	133	151	GTATATCTTATTGTCTGCTCGCAAAGTACTAACGTGCGGTCAACCATTTTTAATAG	GTCTGTGCTAAAGCATTTGCCCATTGAGTGCAATCCTAACCTTTTGTAG	GTATATCTTATTGTCTGCTCGCAAAGTACTAACGTGCGGTCAACCATTTTTAATAGAGCGCTTCTATACTCTGTGACCAATAAAAACGGACTGTGACGTGTCTGTGCTAAAGCATTTGCCCATTGAGTGCAATCCTAACCTTTTGTAG	GTATAT	TACTAAC	TAG	GTCTGT	TGCAATC	TAG	synthetic_3	pombe_1
double endogenous intron control	ATCGCCACGTCG	0	0	0	0	TACGTTAAACAATACGAGGCACTTACTCCGATCGCCACGTCGGCACAGTAAGTATAAAAAAGCCAATAGGAGTACCCTAATCAGAATTCTTGTTGACAATTAGTATACTTCTATACTCTGTGACCAATAAAAACAAGTTGTTTGTTCTAGTATTCGAAAGAATTTGGTTTATATTGGAACTAACGATAATTTTAGAGAACCCTGGAGTTCGCTATTCCTATTGTAGTTTT	1	1	6	41	59	98	136	151	GTAAGTATAAAAAAGCCAATAGGAGTACCCTAATCAGAATTCTTGTTGACAATTAG	GTTTGTTCTAGTATTCGAAAGAATTTGGTTTATATTGGAACTAACGATAATTTTAG	GTAAGTATAAAAAAGCCAATAGGAGTACCCTAATCAGAATTCTTGTTGACAATTAGTATACTTCTATACTCTGTGACCAATAAAAACAAGTTGTTTGTTCTAGTATTCGAAAGAATTTGGTTTATATTGGAACTAACGATAATTTTAG	GTAAGT	AGAATTC	TAG	GTTTGT	AACTAAC	TAG	intron_ctrl_pombe_9	intron_ctrl_cerevisiae_8
double intron	ATCGCCATCACG	0	0	0.21875	0	TACGTTAAACAATACGAGGCACTTACTCCGATCGCCATCACGTAAGGGTAGGTATTAAGAGTTTTTTACTTACTTTGACTAACATAAATTAGCTTGCTGTTTTCATTATTCTATACTCTAGGACCAATAAAAACGGACTTTGGGTGTGTAATAGGAGAATCAAACTTAAATATATCCTATACTAACAATTTGTAGTTCATCCTGGAGTTCGCTATTCCTATTGTAGTTTT	1	0.78125	6	30	48	102	138	151	GTAGGTATTAAGAGTTTTTTACTTACTTTGACTAACATAAATTAG	GTGTGTAATAGGAGAATCAAACTTAAATATATCCTATACTAACAATTTGTAG	GTAGGTATTAAGAGTTTTTTACTTACTTTGACTAACATAAATTAGCTTGCTGTTTTCATTATTCTATACTCTAGGACCAATAAAAACGGACTTTGGGTGTGTAATAGGAGAATCAAACTTAAATATATCCTATACTAACAATTTGTAG	GTAGGT	ACTTTGA	TAG	GTGTGT	TACTAAC	TAG	pombe_5	cerevisiae_1			1
double intron	ATCGCTCAGGCC	0.276471	0	0	0	TACGTTAAACAATACGAGGCACTTACTCCGATCGCTCAGGCCATAAAGTACGTTGTAATTCCAATAAGCAGATCCTGTTTTTTAAGCCGTCATACTAACCGCCTTTGAAGGGAATCTCTATCACCAATAAAAAGAAAGTATTTCTTAAAGCACACGAATTAGAGTTCTTTAAGTACTAACGATCAAAAGTAATAGTTTAACCTGGAGTTCGCTATTCCTATTGTAGTTTT	1	0.723529	6	51	66	96	132	151	GTACGTTGTAATTCCAATAAGCAGATCCTGTTTTTTAAGCCGTCATACTAACCGCCTTTGAAG	GTATTTCTTAAAGCACACGAATTAGAGTTCTTTAAGTACTAACGATCAAAAGTAATAG	GTACGTTGTAATTCCAATAAGCAGATCCTGTTTTTTAAGCCGTCATACTAACCGCCTTTGAAGGGAATCTCTATCACCAATAAAAAGAAAGTATTTCTTAAAGCACACGAATTAGAGTTCTTTAAGTACTAACGATCAAAAGTAATAG	GTACGT	TACTAAC	AAG	GTATTT	TACTAAC	TAG	cerevisiae_9	cerevisiae_3		0.798748	0.0111111
double endogenous intron control	ATCGTAAATAGG	0.227912	0	0	0	TACGTTAAACAATACGAGGCACTTACTCCGATCGTAAATAGGGAAAAGTAAGTATACTCTAAGCTGAAAAACCCTTAACCCGAATACTAACATTCGAATACGATAATAGGTGTAACTCTGTGACCAATAAAAACGGACTGTTGGCGGTATATATCAACTGCTCGAATAGCAAGAAGCAATCTCACTGCATACTAGGTTTTCCTGGAGTTCGCTATTCCTATTGTAGTTTT	1	0.772088	6	43	65	105	133	151	GTAAGTATACTCTAAGCTGAAAAACCCTTAACCCGAATACTAACATTCGAATACGATAATAG	GTATATATCAACTGCTCGAATAGCAAGAAGCAATCTCACTGCATACTAG	GTAAGTATACTCTAAGCTGAAAAACCCTTAACCCGAATACTAACATTCGAATACGATAATAGGTGTAACTCTGTGACCAATAAAAACGGACTGTTGGCGGTATATATCAACTGCTCGAATAGCAAGAAGCAATCTCACTGCATACTAG	GTAAGT	TACTAAC	TAG	GTATAT	TGCAATC	TAG	intron_ctrl_cerevisiae_4	intron_ctrl_pombe_1
double intron	ATCGTCTGAGCA	0	0	0	0	TACGTTAAACAATACGAGGCACTTACTCCGATCGTCTGAGCATACCCGTCTGTCCTAAGAATCCTAATATATTTACTAACTTCGCTCGACGTATTTTTAATAGTTCAATTCTATACTCTATCACCAATAAAAACGGACTGTTTAAAGTCTGAATTAAAATTTTAAACTAGTTTTGTTTTTCTAACTAATATCTAGGAAAACCTGGAGTTCGCTATTCCTATTGTAGTTTT	4	1	6	32	59	105	132	151	GTCTGTCCTAAGAATCCTAATATATTTACTAACTTCGCTCGACGTATTTTTAATAG	GTCTGAATTAAAATTTTAAACTAGTTTTGTTTTTCTAACTAATATCTAG	GTCTGTCCTAAGAATCCTAATATATTTACTAACTTCGCTCGACGTATTTTTAATAGTTCAATTCTATACTCTATCACCAATAAAAACGGACTGTTTAAAGTCTGAATTAAAATTTTAAACTAGTTTTGTTTTTCTAACTAATATCTAG	GTCTGT	TACTAAC	TAG	GTCTGA	TGTTTTT	TAG	synthetic_4	pombe_3
double intron	ATCTACACCGCA	0	0.491181	0.508819	0	TACGTTAAACAATACGAGGCACTTACTCCGATCTACACCGCAACTTTGTAAGTGAAAGTTTTTGAGTGTGAAACATCTAACTTTATTACAGATATTTTGTTTTCATTATTCTATACTCTACGACCAACGGCGGTAAGTATCCTATCATATTATCTGAGCTAGAACCGAATTAGTATACTAACATTTATAATACAGTACACCCTGGAGTTCGCTATTCCTATTGTAGTTTT	1	0	6	28	47	91	134	151	GTAAGTGAAAGTTTTTGAGTGTGAAACATCTAACTTTATTACAG	GTAAGTATCCTATCATATTATCTGAGCTAGAACCGAATTAGTATACTAACATTTATAATACAG	GTAAGTGAAAGTTTTTGAGTGTGAAACATCTAACTTTATTACAGATATTTTGTTTTCATTATTCTATACTCTACGACCAACGGCGGTAAGTATCCTATCATATTATCTGAGCTAGAACCGAATTAGTATACTAACATTTATAATACAG	GTAAGT	GAAACAT	CAG	GTAAGT	TACTAAC	CAG	pombe_2	cerevisiae_5			0.922189
double intron	ATCTCGCTCGAA	0	0	0	0	TACGTTAAACAATACGAGGCACTTACTCCGATCTCGCTCGAACGGAAGTAAGTTTTTGAATTATACCCCCACTTTTTTTTTGTTCGTGGTGACTAACTTGAATTAGGTTTATATACTCTTTGACCAATAAAAAGAAAGTGTGTCTTAAAGCACACGAATTAGAGTTCTTTAAGTACTAACGATCAAAAGTAATAGTTTAACCTGGAGTTCGCTATTCCTATTGTAGTTTT	4	1	6	49	62	96	132	151	GTAAGTTTTTGAATTATACCCCCACTTTTTTTTTGTTCGTGGTGACTAACTTGAATTAG	GTGTGTCTTAAAGCACACGAATTAGAGTTCTTTAAGTACTAACGATCAAAAGTAATAG	GTAAGTTTTTGAATTATACCCCCACTTTTTTTTTGTTCGTGGTGACTAACTTGAATTAGGTTTATATACTCTTTGACCAATAAAAAGAAAGTGTGTCTTAAAGCACACGAATTAGAGTTCTTTAAGTACTAACGATCAAAAGTAATAG	GTAAGT	GACTAAC	TAG	GTGTGT	TACTAAC	TAG	cerevisiae_7	cerevisiae_3		0	0.0111111
double endogenous intron control	ATCTCGTAGAAG	0	0	0	0	TACGTTAAACAATACGAGGCACTTACTCCGATCTCGTAGAAGGCACAGTAAGTATAAAAAAGCCAATAGGAGTACCCTAATCAGAATTCTTGTTGACAATTAGTATACTTCTATACTCTCTGACCAATAAAAACGGACTGTTATAAGTATAATTAGATTCAATCAAATTGAAAGGTTTTTATTATCACTCTTTAGTAAAACCTGGAGTTCGCTATTCCTATTGTAGTTTT	4	1	6	41	59	105	132	151	GTAAGTATAAAAAAGCCAATAGGAGTACCCTAATCAGAATTCTTGTTGACAATTAG	GTATAATTAGATTCAATCAAATTGAAAGGTTTTTATTATCACTCTTTAG	GTAAGTATAAAAAAGCCAATAGGAGTACCCTAATCAGAATTCTTGTTGACAATTAGTATACTTCTATACTCTCTGACCAATAAAAACGGACTGTTATAAGTATAATTAGATTCAATCAAATTGAAAGGTTTTTATTATCACTCTTTAG	GTAAGT	AGAATTC	TAG	GTATAA	TGTTTTT	TAG	intron_ctrl_pombe_9	intron_ctrl_pombe_3
double endogenous intron control	ATCTCTTCAACA	0	0	0	0	TACGTTAAACAATACGAGGCACTTACTCCGATCTCTTCAACAACCGTGTATAGGTGTGCCAGGTCAACATATAAAAAGAAACGTAGATCGTATACTAACGTATTGTATACAAATACTCTATCACCAATAAAAACGGACTGTTATAAGTTTGATTAGGTGCAATCAAATTGAAACGTTTTTATTATCACTCTTTAGTAAAACCTGGAGTTCGCTATTCCTATTGTAGTTTT	1	1	6	51	65	105	132	151	GTATAGGTGTGCCAGGTCAACATATAAAAAGAAACGTAGATCGTATACTAACGTATTGTATA	GTTTGATTAGGTGCAATCAAATTGAAACGTTTTTATTATCACTCTTTAG	GTATAGGTGTGCCAGGTCAACATATAAAAAGAAACGTAGATCGTATACTAACGTATTGTATACAAATACTCTATCACCAATAAAAACGGACTGTTATAAGTTTGATTAGGTGCAATCAAATTGAAACGTTTTTATTATCACTCTTTAG	GTATAG	TACTAAC	ATA	GTTTGA	TGTTTTT	TAG	intron_ctrl_cerevisiae_10	intron_ctrl_pombe_3
double endogenous ss control	ATCTGAAGGGGA	0	0	0	0	TACGTTAAACAATACGAGGCACTTACTCCGATCTGAAGGGGATTACTATTGTGTTAGGTTATAATTATATCATATCACTAACGTTATAGTCCATTGTTGTTTTCATTATTCTATACTCTATTACCAATAAAAACGTTCTGATTGTGATTTTGATCGGACATTGTTTTTTTAATCATATCACTAACTGTATTAAGTTGTACCCTGGAGTTCGCTATTCCTATTGTAGTTTT	1	1	6	29	46	99	132	151	ATTGTGTTAGGTTATAATTATATCATATCACTAACGTTATAGT	ATTGTGATTTTGATCGGACATTGTTTTTTTAATCATATCACTAACTGTATTAAGT	ATTGTGTTAGGTTATAATTATATCATATCACTAACGTTATAGTCCATTGTTGTTTTCATTATTCTATACTCTATTACCAATAAAAACGTTCTGATTGTGATTTTGATCGGACATTGTTTTTTTAATCATATCACTAACTGTATTAAGT	ATTGTG	CATATCA	AGT	ATTGTG	CATATCA	AGT	ss_ctrl_pombe_6	ss_ctrl_pombe_10
double intron	ATCTGGAGTCCA	0	0	0	0	TACGTTAAACAATACGAGGCACTTACTCCGATCTGGAGTCCAATAGAGTATATATTAAATTTTTGCTTTTGTATTCAAGGAAGTAAACTAACTAGTAAAGTAGGCTAATTCTATACTCTGTGACCAATAAAAACGGACTGTACTTTCTTACTGTATTTTTTAATTATAATTATATCCATTTACTAACGTTATCAGCCATTCCTGGAGTTCGCTATTCCTATTGTAGTTTT	4	1	6	44	59	111	134	151	GTATATATTAAATTTTTGCTTTTGTATTCAAGGAAGTAAACTAACTAGTAAAGTAG	GTATTTTTTAATTATAATTATATCCATTTACTAACGTTATCAG	GTATATATTAAATTTTTGCTTTTGTATTCAAGGAAGTAAACTAACTAGTAAAGTAGGCTAATTCTATACTCTGTGACCAATAAAAACGGACTGTACTTTCTTACTGTATTTTTTAATTATAATTATATCCATTTACTAACGTTATCAG	GTATAT	AACTAAC	TAG	GTATTT	CCATGTA	CAG	cerevisiae_8	pombe_6		0.136364
double endogenous ss control	ATCTTAGCGACC	0	0	0	0	TACGTTAAACAATACGAGGCACTTACTCCGATCTTAGCGACCACTTTATTGTGGAAAGTTTTTGAGTATCATATCACTAACTTTATTAAGTATATTTTGTTTTCATTATTCTATACTCTATCACCAATAAAAACGGACTTTGGATTGTGAATAGGAGAATCAAACTTAAATATATCCTACATATCAAATTTGAGTTTCATCCTGGAGTTCGCTATTCCTATTGTAGTTTT	1	1	6	28	47	102	138	151	ATTGTGGAAAGTTTTTGAGTATCATATCACTAACTTTATTAAGT	ATTGTGAATAGGAGAATCAAACTTAAATATATCCTACATATCAAATTTGAGT	ATTGTGGAAAGTTTTTGAGTATCATATCACTAACTTTATTAAGTATATTTTGTTTTCATTATTCTATACTCTATCACCAATAAAAACGGACTTTGGATTGTGAATAGGAGAATCAAACTTAAATATATCCTACATATCAAATTTGAGT	ATTGTG	CATATCA	AGT	ATTGTG	CATATCA	AGT	ss_ctrl_pombe_2	ss_ctrl_cerevisiae_1
double intron	ATTACAAAAGGC	0	0	0	0	TACGTTAAACAATACGAGGCACTTACTCCGATTACAAAAGGCGGACGGTTTGTACTAATATAAGCCTTACGAGTACTAACCAGCCTTCGGTAATTTTTAATAGTCCCCTTCTATACTCTCTGACCAATAAAAACCCGTAGTGTGTCTTAAGGTCTGCTCGCAAAGTACTAACGTGCGGTCAACCATTTTTAATAGAGCGCCCTGGAGTTCGCTATTCCTATTGTAGTTTT	1	1	6	32	59	98	124	151	GTTTGTACTAATATAAGCCTTACGAGTACTAACCAGCCTTCGGTAATTTTTAATAG	GTGTGTCTTAAGGTCTGCTCGCAAAGTACTAACGTGCGGTCAACCATTTTTAATAG	GTTTGTACTAATATAAGCCTTACGAGTACTAACCAGCCTTCGGTAATTTTTAATAGTCCCCTTCTATACTCTCTGACCAATAAAAACCCGTAGTGTGTCTTAAGGTCTGCTCGCAAAGTACTAACGTGCGGTCAACCATTTTTAATAG	GTTTGT	TACTAAC	TAG	GTGTGT	TACTAAC	TAG	synthetic_5	synthetic_3
double intron	ATTACAACACCA	0	0	0	0	TACGTTAAACAATACGAGGCACTTACTCCGATTACAACACCATATTCGTCTGTGGTAACATCGATCAAAATCTTACTAACTAGATTTGTTTAATTTTTAATAGAAGATTTCTATACTCTTTGACCAATAAAAACGGACGGTATATACTAATTTAAGCCTTACGAGTACTAACCAGCCTTCGGTAATTTTTAATAGTCCCCCCTGGAGTTCGCTATTCCTATTGTAGTTTT	4	1	6	32	59	98	124	151	GTCTGTGGTAACATCGATCAAAATCTTACTAACTAGATTTGTTTAATTTTTAATAG	GTATATACTAATTTAAGCCTTACGAGTACTAACCAGCCTTCGGTAATTTTTAATAG	GTCTGTGGTAACATCGATCAAAATCTTACTAACTAGATTTGTTTAATTTTTAATAGAAGATTTCTATACTCTTTGACCAATAAAAACGGACGGTATATACTAATTTAAGCCTTACGAGTACTAACCAGCCTTCGGTAATTTTTAATAG	GTCTGT	TACTAAC	TAG	GTATAT	TACTAAC	TAG	synthetic_2	synthetic_5
double endogenous ss control	ATTACTCCCTCG	0	0	0	0	TACGTTAAACAATACGAGGCACTTACTCCGATTACTCCCTCGGATCGATTGTGAAAATCAAGAAAATTGTAGTACATATCACTAACTTGAATTCGCAGTATTAAATTATTCTATACTCTTTGACCAATAAAAACGGACTGTACTCTAATATTGTGTATAAGTCAAGGGATTTACTTCATATCACTAACTATTAGTGTTGCCCTGGAGTTCGCTATTCCTATTGTAGTTTT	1	1	6	33	55	108	135	151	ATTGTGAAAATCAAGAAAATTGTAGTACATATCACTAACTTGAATTCGCAGT	ATTGTGTATAAGTCAAGGGATTTACTTCATATCACTAACTATTAGT	ATTGTGAAAATCAAGAAAATTGTAGTACATATCACTAACTTGAATTCGCAGTATTAAATTATTCTATACTCTTTGACCAATAAAAACGGACTGTACTCTAATATTGTGTATAAGTCAAGGGATTTACTTCATATCACTAACTATTAGT	ATTGTG	CATATCA	AGT	ATTGTG	CATATCA	AGT	ss_ctrl_pombe_4	ss_ctrl_pombe_8
double endogenous intron control	ATTAGCCTGACT	0	0.0270646	0	0	TACGTTAAACAATACGAGGCACTTACTCCGATTAGCCTGACTTTTGTGTTTGCCTATTGTTATTTTTTATAGTGTAACCTAGTGTTCTGAAACTGTGATCAGTTACCATTCTATACTCTGTGACCAATAAATTAAAGTAAGTCTTGCTTCTTTTACTTACCATTACGTGTAGCTTGTGCGACTAACGTTAAGTAGGTTTACCTGGAGTTCGCTATTCCTATTGTAGTTTT	1	0.972935	6	39	58	95	138	151	GTTTGCCTATTGTTATTTTTTATAGTGTAACCTAGTGTTCTGAAACTGTGATCAG	GTAAGTCTTGCTTCTTTTACTTACCATTACGTGTAGCTTGTGCGACTAACGTTAAGTAG	GTTTGCCTATTGTTATTTTTTATAGTGTAACCTAGTGTTCTGAAACTGTGATCAGTTACCATTCTATACTCTGTGACCAATAAATTAAAGTAAGTCTTGCTTCTTTTACTTACCATTACGTGTAGCTTGTGCGACTAACGTTAAGTAG	GTTTGC	AGTGTTA	CAG	GTAAGT	GACTAAC	TAG	intron_ctrl_pombe_10	intron_ctrl_cerevisiae_7
double intron	ATTAGGATAGCT	0	0.324263	0	0	TACGTTAAACAATACGAGGCACTTACTCCGATTAGGATAGCTGACATCTAGGTGCTAAAGCATTTGCCCATTGAGTGCAATCCTAACCTTTTGTAGGCGTGTTCATTATTCTATACTCTGTGACCAATCATTAGTAAGTACCCAAGTGAGCTACTAACAACGCATCCGGTAATACTAACAAGAGAAATTGGTTAGGTAGGCCTGGAGTTCGCTATTCCTATTGTAGTTTT	1	0.675737	6	34	52	92	110	151	CTAGGTGCTAAAGCATTTGCCCATTGAGTGCAATCCTAACCTTTTGTAG	GTAAGTACCCAAGTGAGCTACTAACAACGCATCCGGTAATACTAACAAGAGAAATTGGTTAG	CTAGGTGCTAAAGCATTTGCCCATTGAGTGCAATCCTAACCTTTTGTAGGCGTGTTCATTATTCTATACTCTGTGACCAATCATTAGTAAGTACCCAAGTGAGCTACTAACAACGCATCCGGTAATACTAACAAGAGAAATTGGTTAG	CTAGGT	TGCAATC	TAG	GTAAGT	TACTAAC	TAG	pombe_1	cerevisiae_6			0
double endogenous ss control	ATTATAGAGGCC	0	0	0	0	TACGTTAAACAATACGAGGCACTTACTCCGATTATAGAGGCCATAGAATTGTGATAGGATTTTTGCTTTTGTATTCTTGGAAGTACATATCATAGTAAAGAGTGCTAATTCTATACTCTATTACCAAATAAAATTGTGTGCTGTTCCAATAAGCAGATCAGGTTTTTTAAGCCGTCACATATCACGCCTTTGAGTGGAATCCTGGAGTTCGCTATTCCTATTGTAGTTTT	4	1	6	44	59	91	136	151	ATTGTGATAGGATTTTTGCTTTTGTATTCTTGGAAGTACATATCATAGTAAAGAGT	ATTGTGTGCTGTTCCAATAAGCAGATCAGGTTTTTTAAGCCGTCACATATCACGCCTTTGAGT	ATTGTGATAGGATTTTTGCTTTTGTATTCTTGGAAGTACATATCATAGTAAAGAGTGCTAATTCTATACTCTATTACCAAATAAAATTGTGTGCTGTTCCAATAAGCAGATCAGGTTTTTTAAGCCGTCACATATCACGCCTTTGAGT	ATTGTG	CATATCA	AGT	ATTGTG	CATATCA	AGT	ss_ctrl_cerevisiae_8	ss_ctrl_cerevisiae_9
double endogenous intron control	ATTCAACGTCAG	0	0	0	0	TACGTTAAACAATACGAGGCACTTACTCCGATTCAACGTCAGGTTTTGTACGTTCTAACGACATTTTTTGCAACTGTGTTCCAGAGATTTCTGTAGTTGTTTTCATTATTCTATACTCTACGACCAATAAAAACGGACTGTTATAAGTCTGATTAGGTGCAATCAAATTGAAACGTTTTTATTATCACTCTTTAGTAAAACCTGGAGTTCGCTATTCCTATTGTAGTTTT	1	1	6	24	40	105	132	151	GTACGTTCTAACGACATTTTTTGCAACTGTGTTCCAG	GTCTGATTAGGTGCAATCAAATTGAAACGTTTTTATTATCACTCTTTAG	GTACGTTCTAACGACATTTTTTGCAACTGTGTTCCAGAGATTTCTGTAGTTGTTTTCATTATTCTATACTCTACGACCAATAAAAACGGACTGTTATAAGTCTGATTAGGTGCAATCAAATTGAAACGTTTTTATTATCACTCTTTAG	GTACGT	TTTTGCA	CAG	GTCTGA	TGTTTTT	TAG	intron_ctrl_pombe_7	intron_ctrl_pombe_3
double endogenous ss control	ATTCAATTCCTC	0	0	0	0	TACGTTAAACAATACGAGGCACTTACTCCGATTCAATTCCTCATAAAATTGTGTGAAGTTCCAATAAGCAGATCATATTTTTTAAGCCGTCACATATCACGCCTTTGAGTGGAATCTCTAGGACCAATAAAAACATAACATTGTGTACCTGTTGGAGCATTAGAAAGACTTAGACATATCACTAACCAATTCAGTCAAAACCTGGAGTTCGCTATTCCTATTGTAGTTTT	4	1	6	51	66	98	133	151	ATTGTGTGAAGTTCCAATAAGCAGATCATATTTTTTAAGCCGTCACATATCACGCCTTTGAGT	ATTGTGTACCTGTTGGAGCATTAGAAAGACTTAGACATATCACTAACCAATTCAGT	ATTGTGTGAAGTTCCAATAAGCAGATCATATTTTTTAAGCCGTCACATATCACGCCTTTGAGTGGAATCTCTAGGACCAATAAAAACATAACATTGTGTACCTGTTGGAGCATTAGAAAGACTTAGACATATCACTAACCAATTCAGT	ATTGTG	CATATCA	AGT	ATTGTG	CATATCA	AGT	ss_ctrl_cerevisiae_9	ss_ctrl_pombe_9
double intron	ATTCACAACAAT	0.328416	0.347751	0	0.323833	TACGTTAAACAATACGAGGCACTTACTCCGATTCACAACAATTGGCGGTAAGTATCCTATCATATTATTTGAGCTAGAACCGAATTAGTATACTAACATTTATAATACAGTACACCTCTACGACCATTGAATTGTAAGTACAGGATATTTTCAACACAGTAACGTAGAATTACTAACTAACACGAAACTTAATAGGACACCCTGGAGTTCGCTATTCCTATTGTAGTTTT	1	0	6	49	66	92	129	151	GTAAGTATCCTATCATATTATTTGAGCTAGAACCGAATTAGTATACTAACATTTATAATACAG	GTAAGTACAGGATATTTTCAACACAGTAACGTAGAATTACTAACTAACACGAAACTTAATAG	GTAAGTATCCTATCATATTATTTGAGCTAGAACCGAATTAGTATACTAACATTTATAATACAGTACACCTCTACGACCATTGAATTGTAAGTACAGGATATTTTCAACACAGTAACGTAGAATTACTAACTAACACGAAACTTAATAG	GTAAGT	TACTAAC	CAG	GTAAGT	TACTAAC	TAG	cerevisiae_5	cerevisiae_4		0.922189	0.998
double endogenous intron control	ATTCACCACTGT	0	0	0	0	TACGTTAAACAATACGAGGCACTTACTCCGATTCACCACTGTTTAAAGTACGTCATTTTTTATACCTTACCCTTGTATATCCTAGTTCAGTTATAGTTGTTTTCATTATTCTATACTCTATAACCAATAAAAACGGACTGTACTTTCAAAATTGTTTTGTACGTTCTAACGACATTTTTTGCAAACGTGTTCCAGAGATTCCTGGAGTTCGCTATTCCTATTGTAGTTTT	1	1	6	29	46	117	135	151	GTACGTCATTTTTTATACCTTACCCTTGTATATCCTAGTTCAG	GTACGTTCTAACGACATTTTTTGCAAACGTGTTCCAG	GTACGTCATTTTTTATACCTTACCCTTGTATATCCTAGTTCAGTTATAGTTGTTTTCATTATTCTATACTCTATAACCAATAAAAACGGACTGTACTTTCAAAATTGTTTTGTACGTTCTAACGACATTTTTTGCAAACGTGTTCCAG	GTACGT	CCATGTA	CAG	GTACGT	TTTTGCA	CAG	intron_ctrl_pombe_6	intron_ctrl_pombe_7
double intron	ATTCACCGAGCT	0.142857	0	0.0452381	0	TACGTTAAACAATACGAGGCACTTACTCCGATTCACCGAGCTCGGAAGTAAGTTTTTGAATTTTGCCCCCACTTTTTTTTTGTTCAGGGTGACTAACAAGAATTAGGTTTATATACTCTGTGACCAATAAAAACCCGTAGTATCTCTTATTGTCTGCTCGCAAAGTACTAACGTGCGGTCAACCATTTTTAATAGAGCGCCCTGGAGTTCGCTATTCCTATTGTAGTTTT	1	0.811905	6	49	62	98	124	151	GTAAGTTTTTGAATTTTGCCCCCACTTTTTTTTTGTTCAGGGTGACTAACAAGAATTAG	GTATCTCTTATTGTCTGCTCGCAAAGTACTAACGTGCGGTCAACCATTTTTAATAG	GTAAGTTTTTGAATTTTGCCCCCACTTTTTTTTTGTTCAGGGTGACTAACAAGAATTAGGTTTATATACTCTGTGACCAATAAAAACCCGTAGTATCTCTTATTGTCTGCTCGCAAAGTACTAACGTGCGGTCAACCATTTTTAATAG	GTAAGT	GACTAAC	TAG	GTATCT	TACTAAC	TAG	cerevisiae_7	synthetic_3		0
double intron	ATTCCAAACTCG	0	0	0.893949	0	TACGTTAAACAATACGAGGCACTTACTCCGATTCCAAACTCGGACTTGTACGTGCTAAAGCATTTGCCCATTGAGTGCAATCCTAACCTTTTGTAGGCAAGTTCATTATTCTATACTCTCTGACCAATAAAAACGGACTGTACTTTCTTACTGTGTGTTTTAATTATAATTATATCCTTGTACTAACGTTATCAGCCATTCCTGGAGTTCGCTATTCCTATTGTAGTTTT	1	0.106051	6	34	52	111	134	151	GTACGTGCTAAAGCATTTGCCCATTGAGTGCAATCCTAACCTTTTGTAG	GTGTGTTTTAATTATAATTATATCCTTGTACTAACGTTATCAG	GTACGTGCTAAAGCATTTGCCCATTGAGTGCAATCCTAACCTTTTGTAGGCAAGTTCATTATTCTATACTCTCTGACCAATAAAAACGGACTGTACTTTCTTACTGTGTGTTTTAATTATAATTATATCCTTGTACTAACGTTATCAG	GTACGT	TGCAATC	TAG	GTGTGT	CCATGTA	CAG	pombe_1	pombe_6
double endogenous ss control	ATTCCGACTTAG	0	0	0	0	TACGTTAAACAATACGAGGCACTTACTCCGATTCCGACTTAGTTCTGATTGTGATTTTGATCGGACATTGTTTTTTTAATCATATCACTAACTGTATTAAGTTGTACATTCTATACTCTGTGACCAATAAAAACGTTCTGATTGTGATTTTGATCGGACATTGTTTTTTTAATCATATCACTAACTGTATTAAGTTGTACCCTGGAGTTCGCTATTCCTATTGTAGTTTT	1	1	6	39	58	99	132	151	ATTGTGATTTTGATCGGACATTGTTTTTTTAATCATATCACTAACTGTATTAAGT	ATTGTGATTTTGATCGGACATTGTTTTTTTAATCATATCACTAACTGTATTAAGT	ATTGTGATTTTGATCGGACATTGTTTTTTTAATCATATCACTAACTGTATTAAGTTGTACATTCTATACTCTGTGACCAATAAAAACGTTCTGATTGTGATTTTGATCGGACATTGTTTTTTTAATCATATCACTAACTGTATTAAGT	ATTGTG	CATATCA	AGT	ATTGTG	CATATCA	AGT	ss_ctrl_pombe_10	ss_ctrl_pombe_10
double intron	ATTCGACATCTA	0.964286	0	0	0	TACGTTAAACAATACGAGGCACTTACTCCGATTCGACATCTAATATTGTAGGTTTTAATTTCAAGGATAGCCTTTGAATCAATTTACTAACAATACTTCAGTTTATTATTCTATACTCTCTGACCAATAAAAACGGACGATCGGTAAGTAAAATCAAGAAAATTGTAGTATTGACCGCTAACTTGAATTCGCTAGATTAACCTGGAGTTCGCTATTCCTATTGTAGTTTT	4	0.0357143	6	43	57	102	129	151	GTAGGTTTTAATTTCAAGGATAGCCTTTGAATCAATTTACTAACAATACTTCAG	GTAAGTAAAATCAAGAAAATTGTAGTATTGACCGCTAACTTGAATTCGCTAG	GTAGGTTTTAATTTCAAGGATAGCCTTTGAATCAATTTACTAACAATACTTCAGTTTATTATTCTATACTCTCTGACCAATAAAAACGGACGATCGGTAAGTAAAATCAAGAAAATTGTAGTATTGACCGCTAACTTGAATTCGCTAG	GTAGGT	TACTAAC	CAG	GTAAGT	TTGACCG	TAG	cerevisiae_2	pombe_4
double endogenous ss control	ATTCGCAAATCC	0	0	0	0	TACGTTAAACAATACGAGGCACTTACTCCGATTCGCAAATCCATAAAATTGTGTGAGGTTCCAATAAGCAGATCCTGTTTTTTAAGCCGTCACATATCACGCCTTTGAGTGGAATCTCTACGACCAATAAAAACGGACTGTTTAAAATTGTGATCGAAATTTTAAACTAGTTTCATATCACTAACTAATATCAGTGAAAACCTGGAGTTCGCTATTCCTATTGTAGTTTT	4	1	6	51	66	105	132	151	ATTGTGTGAGGTTCCAATAAGCAGATCCTGTTTTTTAAGCCGTCACATATCACGCCTTTGAGT	ATTGTGATCGAAATTTTAAACTAGTTTCATATCACTAACTAATATCAGT	ATTGTGTGAGGTTCCAATAAGCAGATCCTGTTTTTTAAGCCGTCACATATCACGCCTTTGAGTGGAATCTCTACGACCAATAAAAACGGACTGTTTAAAATTGTGATCGAAATTTTAAACTAGTTTCATATCACTAACTAATATCAGT	ATTGTG	CATATCA	AGT	ATTGTG	CATATCA	AGT	ss_ctrl_cerevisiae_9	ss_ctrl_pombe_3
double endogenous ss control	ATTCTAGTCCTG	0	0	0	0	TACGTTAAACAATACGAGGCACTTACTCCGATTCTAGTCCTGTTAAAATTGTGATCGAAATTTTAAACTAGTTTCATATCACTAACTAATATCAGTGAAAATTCATTATTCTATACTCTGTGACCAATAAAAACATAACATTGTGTACCTGTTGGAGCATTAGAAAGACTTAGACATATCACTAACCAATTCAGTCAAAACCTGGAGTTCGCTATTCCTATTGTAGTTTT	1	1	6	33	52	98	133	151	ATTGTGATCGAAATTTTAAACTAGTTTCATATCACTAACTAATATCAGT	ATTGTGTACCTGTTGGAGCATTAGAAAGACTTAGACATATCACTAACCAATTCAGT	ATTGTGATCGAAATTTTAAACTAGTTTCATATCACTAACTAATATCAGTGAAAATTCATTATTCTATACTCTGTGACCAATAAAAACATAACATTGTGTACCTGTTGGAGCATTAGAAAGACTTAGACATATCACTAACCAATTCAGT	ATTGTG	CATATCA	AGT	ATTGTG	CATATCA	AGT	ss_ctrl_pombe_3	ss_ctrl_pombe_9
double endogenous ss control	ATTCTCCAAGAA	0	0	0	0	TACGTTAAACAATACGAGGCACTTACTCCGATTCTCCAAGAACTAATATTGTGTATATATCATCGGATTTACTTCATATCACTAACTATTAGTGAAGCGTTTTCATTATTCTATACTCTGTGACCAATAAAAACGGACTGTGACATATTGTGGCAATAGCATTTGCCCATTGAGCATATCACTAACCTTTTGAGTGCTTGCCTGGAGTTCGCTATTCCTATTGTAGTTTT	1	1	6	33	49	105	133	151	ATTGTGTATATATCATCGGATTTACTTCATATCACTAACTATTAGT	ATTGTGGCAATAGCATTTGCCCATTGAGCATATCACTAACCTTTTGAGT	ATTGTGTATATATCATCGGATTTACTTCATATCACTAACTATTAGTGAAGCGTTTTCATTATTCTATACTCTGTGACCAATAAAAACGGACTGTGACATATTGTGGCAATAGCATTTGCCCATTGAGCATATCACTAACCTTTTGAGT	ATTGTG	CATATCA	AGT	ATTGTG	CATATCA	AGT	ss_ctrl_pombe_8	ss_ctrl_pombe_1
double endogenous ss control	ATTCTCGAGCAT	0	0	0	0	TACGTTAAACAATACGAGGCACTTACTCCGATTCTCGAGCATTGGCGATTGTGATCCTATCATATTTTGTGAGCTAGAACCGAATTAGTACATATCAATTTATAATAAGTTACACCTCTAGGACCAATCAATTATTGTGACAGGATATTTTCAACACAGTAACGTAGAATCATATCATAACACGAAACTTAAAGTGACACCCTGGAGTTCGCTATTCCTATTGTAGTTTT	1	1	6	49	66	92	129	151	ATTGTGATCCTATCATATTTTGTGAGCTAGAACCGAATTAGTACATATCAATTTATAATAAGT	ATTGTGACAGGATATTTTCAACACAGTAACGTAGAATCATATCATAACACGAAACTTAAAGT	ATTGTGATCCTATCATATTTTGTGAGCTAGAACCGAATTAGTACATATCAATTTATAATAAGTTACACCTCTAGGACCAATCAATTATTGTGACAGGATATTTTCAACACAGTAACGTAGAATCATATCATAACACGAAACTTAAAGT	ATTGTG	CATATCA	AGT	ATTGTG	CATATCA	AGT	ss_ctrl_cerevisiae_5	ss_ctrl_cerevisiae_4
double endogenous ss control	ATTGACTGGTCT	0	0	0	0	TACGTTAAACAATACGAGGCACTTACTCCGATTGACTGGTCTTTCTGATTGTGATTTTGATCGGACATTGTTTTTTTAATCATATCACTAACTGTATTAAGTTGTACATTCTATACTCTAGGACCAATAAAAACGGATAATATTGTGTTTCATTTCAAGGATAGCCTTTGAATCAATTCATATCAAATACTTAGTTTTATCCTGGAGTTCGCTATTCCTATTGTAGTTTT	1	1	6	39	58	100	137	151	ATTGTGATTTTGATCGGACATTGTTTTTTTAATCATATCACTAACTGTATTAAGT	ATTGTGTTTCATTTCAAGGATAGCCTTTGAATCAATTCATATCAAATACTTAGT	ATTGTGATTTTGATCGGACATTGTTTTTTTAATCATATCACTAACTGTATTAAGTTGTACATTCTATACTCTAGGACCAATAAAAACGGATAATATTGTGTTTCATTTCAAGGATAGCCTTTGAATCAATTCATATCAAATACTTAGT	ATTGTG	CATATCA	AGT	ATTGTG	CATATCA	AGT	ss_ctrl_pombe_10	ss_ctrl_cerevisiae_2
double endogenous ss control	ATTGCAGCCTCA	0	0	0	0	TACGTTAAACAATACGAGGCACTTACTCCGATTGCAGCCTCAATAAAATTGTGTGGTGTTCCAATAAGCAGATCAGGTTTTTTAAGCCGTCACATATCACGCCTTTGAGTGGAATCTCTATCACCAATCGTATATTGTGTTAAGCATTTGAAAATACAAAGTGCAAACCGTATCTAAACATATCAAGCTGTAAGTGCCGACCTGGAGTTCGCTATTCCTATTGTAGTTTT	1	1	6	51	66	92	137	151	ATTGTGTGGTGTTCCAATAAGCAGATCAGGTTTTTTAAGCCGTCACATATCACGCCTTTGAGT	ATTGTGTTAAGCATTTGAAAATACAAAGTGCAAACCGTATCTAAACATATCAAGCTGTAAGT	ATTGTGTGGTGTTCCAATAAGCAGATCAGGTTTTTTAAGCCGTCACATATCACGCCTTTGAGTGGAATCTCTATCACCAATCGTATATTGTGTTAAGCATTTGAAAATACAAAGTGCAAACCGTATCTAAACATATCAAGCTGTAAGT	ATTGTG	CATATCA	AGT	ATTGTG	CATATCA	AGT	ss_ctrl_cerevisiae_9	ss_ctrl_cerevisiae_10
double intron	ATTGCCGCCTAC	0	0	0	0	TACGTTAAACAATACGAGGCACTTACTCCGATTGCCGCCTACATAACGTAGGTTTTAATTTCAAGGATAGCCTTTGAATCAATTTACTAACAATACTTCAGTTTATTATTCTATACTCTTTGACCAATAAAAACCCGTAGTATCTCTTATTGTCTGCTCGCAAAGTACTAACGTGCGGTCAACCATTTTTAATAGAGCGCCCTGGAGTTCGCTATTCCTATTGTAGTTTT	4	1	6	43	57	98	124	151	GTAGGTTTTAATTTCAAGGATAGCCTTTGAATCAATTTACTAACAATACTTCAG	GTATCTCTTATTGTCTGCTCGCAAAGTACTAACGTGCGGTCAACCATTTTTAATAG	GTAGGTTTTAATTTCAAGGATAGCCTTTGAATCAATTTACTAACAATACTTCAGTTTATTATTCTATACTCTTTGACCAATAAAAACCCGTAGTATCTCTTATTGTCTGCTCGCAAAGTACTAACGTGCGGTCAACCATTTTTAATAG	GTAGGT	TACTAAC	CAG	GTATCT	TACTAAC	TAG	cerevisiae_2	synthetic_3
double intron	ATTGCGACGAAG	0	0	0	0	TACGTTAAACAATACGAGGCACTTACTCCGATTGCGACGAAGTATTCGTATCTGGTAACATCGATCAAAATCTTACTAACTAGATTTGTTTAATTTTTAATAGAAGATTTCTATACTCTGTGACCAATAAAAACTTAGTGTAGGTACTAACAATCAACCAGACCATACTAACAGTGGTGACCCTATTTTTAATAGCACTCCCTGGAGTTCGCTATTCCTATTGTAGTTTT	1	1	6	32	59	98	124	151	GTATCTGGTAACATCGATCAAAATCTTACTAACTAGATTTGTTTAATTTTTAATAG	GTAGGTACTAACAATCAACCAGACCATACTAACAGTGGTGACCCTATTTTTAATAG	GTATCTGGTAACATCGATCAAAATCTTACTAACTAGATTTGTTTAATTTTTAATAGAAGATTTCTATACTCTGTGACCAATAAAAACTTAGTGTAGGTACTAACAATCAACCAGACCATACTAACAGTGGTGACCCTATTTTTAATAG	GTATCT	TACTAAC	TAG	GTAGGT	TACTAAC	TAG	synthetic_2	synthetic_1
double intron	ATTGCTCCATCT	0	0	0.36675	0	TACGTTAAACAATACGAGGCACTTACTCCGATTGCTCCATCTTAAGGGTGTGTATTAAGAGTTTTTTACTTACTTTGACTAACATAAATTAGCTTGCTGTTTTCATTATTCTATACTCTATTACCAATAAAAACCCGTAGTAAGTCTTAATATCTGCTCGCAAAGTACTAACGTGCGGTCAACCATTTTTAATAGAGCGCCCTGGAGTTCGCTATTCCTATTGTAGTTTT	1	0.63325	6	30	48	98	124	151	GTGTGTATTAAGAGTTTTTTACTTACTTTGACTAACATAAATTAG	GTAAGTCTTAATATCTGCTCGCAAAGTACTAACGTGCGGTCAACCATTTTTAATAG	GTGTGTATTAAGAGTTTTTTACTTACTTTGACTAACATAAATTAGCTTGCTGTTTTCATTATTCTATACTCTATTACCAATAAAAACCCGTAGTAAGTCTTAATATCTGCTCGCAAAGTACTAACGTGCGGTCAACCATTTTTAATAG	GTGTGT	ACTTTGA	TAG	GTAAGT	TACTAAC	TAG	pombe_5	synthetic_3
double endogenous intron control	ATTGCTGAAACT	0	0.516018	0	0.443936	TACGTTAAACAATACGAGGCACTTACTCCGATTGCTGAAACTAGTAAGTGTGTTTTTTTTAATTTTCATTTATTAATCACTTAATACTAACAGTTGGCCAGAACCTTATTCTATACTCTATCACCACTGAAAAGTAAGTATACTCTATCCTGAAAAACCCTTAACCCGAATACTAACATTCGAATACGATAATAGGTGTACCTGGAGTTCGCTATTCCTATTGTAGTTTT	4	0.0400458	6	43	57	92	129	151	GTGTGTTTTTTTTAATTTTCATTTATTAATCACTTAATACTAACAGTTGGCCAG	GTAAGTATACTCTATCCTGAAAAACCCTTAACCCGAATACTAACATTCGAATACGATAATAG	GTGTGTTTTTTTTAATTTTCATTTATTAATCACTTAATACTAACAGTTGGCCAGAACCTTATTCTATACTCTATCACCACTGAAAAGTAAGTATACTCTATCCTGAAAAACCCTTAACCCGAATACTAACATTCGAATACGATAATAG	GTGTGT	TACTAAC	CAG	GTAAGT	TACTAAC	TAG	intron_ctrl_cerevisiae_2	intron_ctrl_cerevisiae_4
double endogenous ss control	ATTGGCACTTAC	0	0	0	0	TACGTTAAACAATACGAGGCACTTACTCCGATTGGCACTTACATAAAATTGTGTGACGTTCCAATAAGCAGATCGTGTTTTTTAAGCCGTCACATATCACGCCTTTGAGTGGAATCTCTAGGACCAATAAAAACGGACTGTACTTTCAAAATTAGCGGATTGTGTTTTTTTTTTTTCATATCACTAACAAAAAGTATTGCCCTGGAGTTCGCTATTCCTATTGTAGTTTT	4	1	6	51	66	117	135	151	ATTGTGTGACGTTCCAATAAGCAGATCGTGTTTTTTAAGCCGTCACATATCACGCCTTTGAGT	ATTGTGTTTTTTTTTTTTCATATCACTAACAAAAAGT	ATTGTGTGACGTTCCAATAAGCAGATCGTGTTTTTTAAGCCGTCACATATCACGCCTTTGAGTGGAATCTCTAGGACCAATAAAAACGGACTGTACTTTCAAAATTAGCGGATTGTGTTTTTTTTTTTTCATATCACTAACAAAAAGT	ATTGTG	CATATCA	AGT	ATTGTG	CATATCA	AGT	ss_ctrl_cerevisiae_9	ss_ctrl_pombe_7
double intron	ATTGGCAGTCCT	0	0	0.0181818	0	TACGTTAAACAATACGAGGCACTTACTCCGATTGGCAGTCCTGATCGGTAAGTAAAATCAAGAAAATTGTAGTATTGACCGCTAACTTGAATTCGCTAGATTAAATTATTCTATACTCTAGGACCAATAAAAACGGACGGTAGGTACTAACGTAAGCCTTACGAGTACTAACCAGCCTTCGGTAATTTTTAATAGTCCCCCCTGGAGTTCGCTATTCCTATTGTAGTTTT	1	0.981818	6	33	55	98	124	151	GTAAGTAAAATCAAGAAAATTGTAGTATTGACCGCTAACTTGAATTCGCTAG	GTAGGTACTAACGTAAGCCTTACGAGTACTAACCAGCCTTCGGTAATTTTTAATAG	GTAAGTAAAATCAAGAAAATTGTAGTATTGACCGCTAACTTGAATTCGCTAGATTAAATTATTCTATACTCTAGGACCAATAAAAACGGACGGTAGGTACTAACGTAAGCCTTACGAGTACTAACCAGCCTTCGGTAATTTTTAATAG	GTAAGT	TTGACCG	TAG	GTAGGT	TACTAAC	TAG	pombe_4	synthetic_5
double endogenous ss control	ATTGTAACACGC	0	0	0	0	TACGTTAAACAATACGAGGCACTTACTCCGATTGTAACACGCCCGTAATTGTGCTTTCTGTCTGCTCGCAAAGCATATCAGTGCGGTCAACCATTTTTAAAGTAGCGCTTCTATACTCTACGACCAATAAAAACGGACTTTGGATTGTGAATATAAGAATCAAACTTAAATATATCCTACATATCAAATTTGAGTTTCATCCTGGAGTTCGCTATTCCTATTGTAGTTTT	1	1	6	32	59	102	138	151	ATTGTGCTTTCTGTCTGCTCGCAAAGCATATCAGTGCGGTCAACCATTTTTAAAGT	ATTGTGAATATAAGAATCAAACTTAAATATATCCTACATATCAAATTTGAGT	ATTGTGCTTTCTGTCTGCTCGCAAAGCATATCAGTGCGGTCAACCATTTTTAAAGTAGCGCTTCTATACTCTACGACCAATAAAAACGGACTTTGGATTGTGAATATAAGAATCAAACTTAAATATATCCTACATATCAAATTTGAGT	ATTGTG	CATATCA	AGT	ATTGTG	CATATCA	AGT	ss_ctrl_synthetic_3	ss_ctrl_cerevisiae_1
double intron	ATTGTAAGTCAG	0.428571	0.285714	0	0.285714	TACGTTAAACAATACGAGGCACTTACTCCGATTGTAAGTCAGTGGCGGTAAGTATCCTATCATATTTTGTGAGCTAGAACCGAATTAGTATACTAACATTTATAATACAGTACACCTCTAAGACCAATAAAAACGGACTTTGGGTATCTAATAAGAGAATCAAACTTAAATATATCCTATACTAACAATTTGTAGTTCATCCTGGAGTTCGCTATTCCTATTGTAGTTTT	1	0	6	49	66	102	138	151	GTAAGTATCCTATCATATTTTGTGAGCTAGAACCGAATTAGTATACTAACATTTATAATACAG	GTATCTAATAAGAGAATCAAACTTAAATATATCCTATACTAACAATTTGTAG	GTAAGTATCCTATCATATTTTGTGAGCTAGAACCGAATTAGTATACTAACATTTATAATACAGTACACCTCTAAGACCAATAAAAACGGACTTTGGGTATCTAATAAGAGAATCAAACTTAAATATATCCTATACTAACAATTTGTAG	GTAAGT	TACTAAC	CAG	GTATCT	TACTAAC	TAG	cerevisiae_5	cerevisiae_1		0.922189	1
double endogenous intron control	ATTGTGCGGTTC	0.425485	0	0	0	TACGTTAAACAATACGAGGCACTTACTCCGATTGTGCGGTTCAGATAGTAAGTTGCTACTCCTGTTGAGATAAAACTAGATTATTGTAAATACTAACAACTCAACCGCAGGTTTTCTCTACGACCAATAAAAACGGACTGTTGGCGGTATATATCAACTGCTCGAATAGCAAGTTGCAATCTCACTGCATACTAGGTTTTCCTGGAGTTCGCTATTCCTATTGTAGTTTT	1	0.574515	6	49	66	105	133	151	GTAAGTTGCTACTCCTGTTGAGATAAAACTAGATTATTGTAAATACTAACAACTCAACCGCAG	GTATATATCAACTGCTCGAATAGCAAGTTGCAATCTCACTGCATACTAG	GTAAGTTGCTACTCCTGTTGAGATAAAACTAGATTATTGTAAATACTAACAACTCAACCGCAGGTTTTCTCTACGACCAATAAAAACGGACTGTTGGCGGTATATATCAACTGCTCGAATAGCAAGTTGCAATCTCACTGCATACTAG	GTAAGT	TACTAAC	CAG	GTATAT	TGCAATC	TAG	intron_ctrl_cerevisiae_5	intron_ctrl_pombe_1
double intron	ATTGTTCATCAG	0	0	0.931971	0	TACGTTAAACAATACGAGGCACTTACTCCGATTGTTCATCAGACTTTGTAAGTGAAAGTTTTTGAGTAAGAAACATCTAACTTTATTACAGATATTTTGTTTTCATTATTCTATACTCTGTGACCAGTGGTGTGTATATTTAAGCATTTGAAAGTGCAAAGTGCAAACCGTATCTAAATACTAACAGCTGTAATAGCCGACCTGGAGTTCGCTATTCCTATTGTAGTTTT	1	0.0680289	6	28	47	92	137	151	GTAAGTGAAAGTTTTTGAGTAAGAAACATCTAACTTTATTACAG	GTATATTTAAGCATTTGAAAGTGCAAAGTGCAAACCGTATCTAAATACTAACAGCTGTAATA	GTAAGTGAAAGTTTTTGAGTAAGAAACATCTAACTTTATTACAGATATTTTGTTTTCATTATTCTATACTCTGTGACCAGTGGTGTGTATATTTAAGCATTTGAAAGTGCAAAGTGCAAACCGTATCTAAATACTAACAGCTGTAATA	GTAAGT	GAAACAT	CAG	GTATAT	TACTAAC	ATA	pombe_2	cerevisiae_10			0.104269
double intron	ATTTAACGAGGG	0	0	0.766378	0	TACGTTAAACAATACGAGGCACTTACTCCGATTTAACGAGGGCTAGTGTAAGTTATATATCATTGGATTTACTTCCTAAAGCTAACTATTTAGGAAGCGTTTTCATTATTCTATACTCTAAGACCAATAAAAACGGACGGTACGTACTATTGTAAGCCTTACGAGTACTAACCAGCCTTCGGTAATTTTTAATAGTCCCCCCTGGAGTTCGCTATTCCTATTGTAGTTTT	1	0.233622	6	33	49	98	124	151	GTAAGTTATATATCATTGGATTTACTTCCTAAAGCTAACTATTTAG	GTACGTACTATTGTAAGCCTTACGAGTACTAACCAGCCTTCGGTAATTTTTAATAG	GTAAGTTATATATCATTGGATTTACTTCCTAAAGCTAACTATTTAGGAAGCGTTTTCATTATTCTATACTCTAAGACCAATAAAAACGGACGGTACGTACTATTGTAAGCCTTACGAGTACTAACCAGCCTTCGGTAATTTTTAATAG	GTAAGT	CCTAATG	TAG	GTACGT	TACTAAC	TAG	pombe_8	synthetic_5
double intron	ATTTAAGTCCAA	0	0	0	0	TACGTTAAACAATACGAGGCACTTACTCCGATTTAAGTCCAAGATCGGTAAGTAAAATCAAGAAAATTGTAGTATTGACCGCTAACTTGAATTCGCTAGATTAAATTATTCTATACTCTCTGACCAATAAAAACGGACTGTTTAAAGTATAAATTAAAATTTTAAACTAGTTTTGTTTTTCTAACTAATATCTAGGAAAACCTGGAGTTCGCTATTCCTATTGTAGTTTT	1	1	6	33	55	105	132	151	GTAAGTAAAATCAAGAAAATTGTAGTATTGACCGCTAACTTGAATTCGCTAG	GTATAAATTAAAATTTTAAACTAGTTTTGTTTTTCTAACTAATATCTAG	GTAAGTAAAATCAAGAAAATTGTAGTATTGACCGCTAACTTGAATTCGCTAGATTAAATTATTCTATACTCTCTGACCAATAAAAACGGACTGTTTAAAGTATAAATTAAAATTTTAAACTAGTTTTGTTTTTCTAACTAATATCTAG	GTAAGT	TTGACCG	TAG	GTATAA	TGTTTTT	TAG	pombe_4	pombe_3
double endogenous intron control	ATTTACAGATCG	0	0	0	0	TACGTTAAACAATACGAGGCACTTACTCCGATTTACAGATCGAGGTCGTATATACTCAAGTAACATTTAGGCCTACTAACTTCAAAGACCCCACCAAAAGTAGCTTTATTCTATACTCTGTGACCAATAAATTAAAGTAAGTCTTGCTTCTTTTACTTACCATTGTGTGTAGCTTGTGCGACTAACGTTAAGTAGGTTTACCTGGAGTTCGCTATTCCTATTGTAGTTTT	1	1	6	32	59	95	138	151	GTATATACTCAAGTAACATTTAGGCCTACTAACTTCAAAGACCCCACCAAAAGTAG	GTAAGTCTTGCTTCTTTTACTTACCATTGTGTGTAGCTTGTGCGACTAACGTTAAGTAG	GTATATACTCAAGTAACATTTAGGCCTACTAACTTCAAAGACCCCACCAAAAGTAGCTTTATTCTATACTCTGTGACCAATAAATTAAAGTAAGTCTTGCTTCTTTTACTTACCATTGTGTGTAGCTTGTGCGACTAACGTTAAGTAG	GTATAT	TACTAAC	TAG	GTAAGT	GACTAAC	TAG	intron_ctrl_synthetic_1	intron_ctrl_cerevisiae_7
double endogenous ss control	ATTTCCTGAGAA	0	0	0	0	TACGTTAAACAATACGAGGCACTTACTCCGATTTCCTGAGAATTTGGATTGTGAATATCAGAATCAAACTTAAATATATCCTACATATCAAATTTGAGTTTCATATTATTCTATACTCTCTGACCAGTGGCGATTGTGATCCTATCATATTATTTGAGCTAGAACCGAATTAGTACATATCAATTTATAATAAGTTACACCCTGGAGTTCGCTATTCCTATTGTAGTTTT	4	1	6	42	55	91	134	151	ATTGTGAATATCAGAATCAAACTTAAATATATCCTACATATCAAATTTGAGT	ATTGTGATCCTATCATATTATTTGAGCTAGAACCGAATTAGTACATATCAATTTATAATAAGT	ATTGTGAATATCAGAATCAAACTTAAATATATCCTACATATCAAATTTGAGTTTCATATTATTCTATACTCTCTGACCAGTGGCGATTGTGATCCTATCATATTATTTGAGCTAGAACCGAATTAGTACATATCAATTTATAATAAGT	ATTGTG	CATATCA	AGT	ATTGTG	CATATCA	AGT	ss_ctrl_cerevisiae_1	ss_ctrl_cerevisiae_5
double endogenous intron control	ATTTCGATCTCC	0	0	1	0	TACGTTAAACAATACGAGGCACTTACTCCGATTTCGATCTCCAGTAAGTAGGTTTTTTTTAATTTTCATTTATTAATCACTTAATACTAACAGCTGGCCAGAACCTTATTCTATACTCTATAACCAATACCGTGTATAAGTGTGCCAGGTCAACATATAAAAAGAAACGTAGATCGTATACTAACGTATTGTATACAAATCCTGGAGTTCGCTATTCCTATTGTAGTTTT	1	0	6	43	57	92	137	151	GTAGGTTTTTTTTAATTTTCATTTATTAATCACTTAATACTAACAGCTGGCCAG	GTATAAGTGTGCCAGGTCAACATATAAAAAGAAACGTAGATCGTATACTAACGTATTGTATA	GTAGGTTTTTTTTAATTTTCATTTATTAATCACTTAATACTAACAGCTGGCCAGAACCTTATTCTATACTCTATAACCAATACCGTGTATAAGTGTGCCAGGTCAACATATAAAAAGAAACGTAGATCGTATACTAACGTATTGTATA	GTAGGT	TACTAAC	CAG	GTATAA	TACTAAC	ATA	intron_ctrl_cerevisiae_2	intron_ctrl_cerevisiae_10
double intron	ATTTGATCTGAC	0	0	0	0	TACGTTAAACAATACGAGGCACTTACTCCGATTTGATCTGACGACATTTATCTGCTAAAGCATTTGCCCATTGAGTGCAATCCTAACCTTTTGTAGGCTTGTTCATTATTCTATACTCTATAACCAATAAAAACGGATAATTTAGGTTTTAATTTCAAGGATAGCCTTTGAATCAATTTACTAACAATACTTCAGTTTATCCTGGAGTTCGCTATTCCTATTGTAGTTTT	1	1	6	34	52	100	137	151	TTATCTGCTAAAGCATTTGCCCATTGAGTGCAATCCTAACCTTTTGTAG	TTAGGTTTTAATTTCAAGGATAGCCTTTGAATCAATTTACTAACAATACTTCAG	TTATCTGCTAAAGCATTTGCCCATTGAGTGCAATCCTAACCTTTTGTAGGCTTGTTCATTATTCTATACTCTATAACCAATAAAAACGGATAATTTAGGTTTTAATTTCAAGGATAGCCTTTGAATCAATTTACTAACAATACTTCAG	TTATCT	TGCAATC	TAG	TTAGGT	TACTAAC	CAG	pombe_1	cerevisiae_2
double endogenous ss control	ATTTGTGCTAAC	0	0	0	0	TACGTTAAACAATACGAGGCACTTACTCCGATTTGTGCTAACATAAAATTGTGTGCTGTTCCAATAAGCAGATCATATTTTTTAAGCCGTCACATATCACGCCTTTGAGTGGAATCTCTTTGACCAATAAAAAGAAAATTGTGCTGTCTGCACACGAATTAGAGTTCTTTAAGCATATCAGATCAAAAGTAAAGTTTTAACCTGGAGTTCGCTATTCCTATTGTAGTTTT	4	1	6	51	66	96	132	151	ATTGTGTGCTGTTCCAATAAGCAGATCATATTTTTTAAGCCGTCACATATCACGCCTTTGAGT	ATTGTGCTGTCTGCACACGAATTAGAGTTCTTTAAGCATATCAGATCAAAAGTAAAGT	ATTGTGTGCTGTTCCAATAAGCAGATCATATTTTTTAAGCCGTCACATATCACGCCTTTGAGTGGAATCTCTTTGACCAATAAAAAGAAAATTGTGCTGTCTGCACACGAATTAGAGTTCTTTAAGCATATCAGATCAAAAGTAAAGT	ATTGTG	CATATCA	AGT	ATTGTG	CATATCA	AGT	ss_ctrl_cerevisiae_9	ss_ctrl_cerevisiae_3
double endogenous ss control	ATTTTAGTAGCG	0	0	0	0	TACGTTAAACAATACGAGGCACTTACTCCGATTTTAGTAGCGACTTTATTGTGGAAAGTTTTTGAGTATCATATCACTAACTTTATTAAGTATATTTTGTTTTCATTATTCTATACTCTATCACCAATAAAAACGTTCTGATTGTGATTTTGATCGGACATTGTTTTTTTAATCATATCACTAACTGTATTAAGTTGTACCCTGGAGTTCGCTATTCCTATTGTAGTTTT	1	1	6	28	47	99	132	151	ATTGTGGAAAGTTTTTGAGTATCATATCACTAACTTTATTAAGT	ATTGTGATTTTGATCGGACATTGTTTTTTTAATCATATCACTAACTGTATTAAGT	ATTGTGGAAAGTTTTTGAGTATCATATCACTAACTTTATTAAGTATATTTTGTTTTCATTATTCTATACTCTATCACCAATAAAAACGTTCTGATTGTGATTTTGATCGGACATTGTTTTTTTAATCATATCACTAACTGTATTAAGT	ATTGTG	CATATCA	AGT	ATTGTG	CATATCA	AGT	ss_ctrl_pombe_2	ss_ctrl_pombe_10
double endogenous ss control	ATTTTCAGCTGA	0	0	0	0	TACGTTAAACAATACGAGGCACTTACTCCGATTTTCAGCTGAATAATATTGTGTTTCATTTCAAGGATAGCCTTTGAATCAATTCATATCAAATACTTAGTTTTATTATTCTATACTCTCTGACCAACGGCGATTGTGATCCTATCATATTACGTGAGCTAGAACCGAATTAGTACATATCAATTTATAATAAGTTACACCCTGGAGTTCGCTATTCCTATTGTAGTTTT	4	1	6	43	57	91	134	151	ATTGTGTTTCATTTCAAGGATAGCCTTTGAATCAATTCATATCAAATACTTAGT	ATTGTGATCCTATCATATTACGTGAGCTAGAACCGAATTAGTACATATCAATTTATAATAAGT	ATTGTGTTTCATTTCAAGGATAGCCTTTGAATCAATTCATATCAAATACTTAGTTTTATTATTCTATACTCTCTGACCAACGGCGATTGTGATCCTATCATATTACGTGAGCTAGAACCGAATTAGTACATATCAATTTATAATAAGT	ATTGTG	CATATCA	AGT	ATTGTG	CATATCA	AGT	ss_ctrl_cerevisiae_2	ss_ctrl_cerevisiae_5
double endogenous intron control	ATTTTGACCCTA					TACGTTAAACAATACGAGGCACTTACTCCGATTTTGACCCTATACATATACGTAAAATAAAATTAAACTTTTATTGTTTCCAATACTAACAGTTTCTAGGGGATATTATTCTATACTCTATCACCAATAAAAACGGACTACAAGTCTGTAAAATAAAATTAAACTTTTATTGTTTCCAATACTAACAGTTTCTAGGGGATCCTGGAGTTCGCTATTCCTATTGTAGTTTT	4		6	42	55	102	138	151	ATACGTAAAATAAAATTAAACTTTTATTGTTTCCAATACTAACAGTTTCTAG	GTCTGTAAAATAAAATTAAACTTTTATTGTTTCCAATACTAACAGTTTCTAG	ATACGTAAAATAAAATTAAACTTTTATTGTTTCCAATACTAACAGTTTCTAGGGGATATTATTCTATACTCTATCACCAATAAAAACGGACTACAAGTCTGTAAAATAAAATTAAACTTTTATTGTTTCCAATACTAACAGTTTCTAG	ATACGT	TACTAAC	TAG	GTCTGT	TACTAAC	TAG	intron_ctrl_cerevisiae_1	intron_ctrl_cerevisiae_1
double endogenous intron control	CAAAAACCGCGA	0	0	0	0	TACGTTAAACAATACGAGGCACTTACTCCGCAAAAACCGCGAGCTACGTAAGTACTCGACACAAATACTAACAGGAGTAGTAAAATACGGATATATTGGAGGAGCCTAGACACTACTCTATCACCAATCCTACGTAAGTACTCGACACAAATACTAACAGGAGTAGTAAAATACGGATATATTGGAAGAGCCTAGACACTCCTGGAGTTCGCTATTCCTATTGTAGTTTT	1	1	6	24	65	92	110	151	GTAAGTACTCGACACAAATACTAACAGGAGTAGTAAAATACGGATATATTGGAGGAGCCTAG	GTAAGTACTCGACACAAATACTAACAGGAGTAGTAAAATACGGATATATTGGAAGAGCCTAG	GTAAGTACTCGACACAAATACTAACAGGAGTAGTAAAATACGGATATATTGGAGGAGCCTAGACACTACTCTATCACCAATCCTACGTAAGTACTCGACACAAATACTAACAGGAGTAGTAAAATACGGATATATTGGAAGAGCCTAG	GTAAGT	TACTAAC	TAG	GTAAGT	TACTAAC	TAG	intron_ctrl_cerevisiae_6	intron_ctrl_cerevisiae_6
double endogenous ss control	CAAAAACGTTAG	0	0	0	0	TACGTTAAACAATACGAGGCACTTACTCCGCAAAAACGTTAGGACATATTGTGGCAATAGCATTTGCCCATTGAGCATATCACTAACCTTTTGAGTGCTTGTTCATTATTCTATACTCTATAACCATTGAATTATTGTGACAGGATATTTTCAACACAGTAACGTAGAATCATATCATAACACGAAACTTAAAGTGACACCCTGGAGTTCGCTATTCCTATTGTAGTTTT	4	1	6	34	52	92	129	151	ATTGTGGCAATAGCATTTGCCCATTGAGCATATCACTAACCTTTTGAGT	ATTGTGACAGGATATTTTCAACACAGTAACGTAGAATCATATCATAACACGAAACTTAAAGT	ATTGTGGCAATAGCATTTGCCCATTGAGCATATCACTAACCTTTTGAGTGCTTGTTCATTATTCTATACTCTATAACCATTGAATTATTGTGACAGGATATTTTCAACACAGTAACGTAGAATCATATCATAACACGAAACTTAAAGT	ATTGTG	CATATCA	AGT	ATTGTG	CATATCA	AGT	ss_ctrl_pombe_1	ss_ctrl_cerevisiae_4
double endogenous intron control	CAAAAAGCTGTG	0.0235102	0	0.0082642	0	TACGTTAAACAATACGAGGCACTTACTCCGCAAAAAGCTGTGTTAAAGTAAGTCTTGCTTCTTTTACTTACCATTATCTGTAGCTTGTGCGACTAACGTTAAGTAGGTTTATATACTCTAAGACCAATAAAAACGGACTGTACTGTAAGGTAAGTTAGTTCGGTCTCAGATATTCACCTATTGTTTCTCTAATAGTTATACCTGGAGTTCGCTATTCCTATTGTAGTTTT	4	0.968226	6	49	62	108	135	151	GTAAGTCTTGCTTCTTTTACTTACCATTATCTGTAGCTTGTGCGACTAACGTTAAGTAG	GTAAGTTAGTTCGGTCTCAGATATTCACCTATTGTTTCTCTAATAG	GTAAGTCTTGCTTCTTTTACTTACCATTATCTGTAGCTTGTGCGACTAACGTTAAGTAGGTTTATATACTCTAAGACCAATAAAAACGGACTGTACTGTAAGGTAAGTTAGTTCGGTCTCAGATATTCACCTATTGTTTCTCTAATAG	GTAAGT	GACTAAC	TAG	GTAAGT	CCTAATG	TAG	intron_ctrl_cerevisiae_7	intron_ctrl_pombe_8
double intron	CAAAACGGAGAG	0.824325	0	0	0	TACGTTAAACAATACGAGGCACTTACTCCGCAAAACGGAGAGATAAAGTAGGTTGTAATTCCAATAAGCAGATCATATTTTTTAAGCCGTCATACTAACCGCCTTTGAAGGGAATCTCTCTGACCAATAAAAACATAACGTAAGTTACCTGTTGGAGCATTAGAAAGACTTAGAAGAATTCCTAACCAATTCTAGCAAAACCTGGAGTTCGCTATTCCTATTGTAGTTTT	4	0.175675	6	51	66	98	133	151	GTAGGTTGTAATTCCAATAAGCAGATCATATTTTTTAAGCCGTCATACTAACCGCCTTTGAAG	GTAAGTTACCTGTTGGAGCATTAGAAAGACTTAGAAGAATTCCTAACCAATTCTAG	GTAGGTTGTAATTCCAATAAGCAGATCATATTTTTTAAGCCGTCATACTAACCGCCTTTGAAGGGAATCTCTCTGACCAATAAAAACATAACGTAAGTTACCTGTTGGAGCATTAGAAAGACTTAGAAGAATTCCTAACCAATTCTAG	GTAGGT	TACTAAC	AAG	GTAAGT	AGAATTC	TAG	cerevisiae_9	pombe_9		0.798748
double intron	CAAAACTCCCAA	0	0	0	0	TACGTTAAACAATACGAGGCACTTACTCCGCAAAACTCCCAAACTTTGTAAGTGAAAGTTTTTGAGTAGGAAACATCTAACTTTATTACAGATATTTTGTTTTCATTATTCTATACTCTATAACCAAATAAAGTTTGTTGTAATTCCAATAAGCAGATCGTGTTTTTTAAGCCGTCATACTAACCGCCTTTGAAGGGAATCCTGGAGTTCGCTATTCCTATTGTAGTTTT	1	0.0364036	6	28	47	91	136	151	GTAAGTGAAAGTTTTTGAGTAGGAAACATCTAACTTTATTACAG	GTTTGTTGTAATTCCAATAAGCAGATCGTGTTTTTTAAGCCGTCATACTAACCGCCTTTGAAG	GTAAGTGAAAGTTTTTGAGTAGGAAACATCTAACTTTATTACAGATATTTTGTTTTCATTATTCTATACTCTATAACCAAATAAAGTTTGTTGTAATTCCAATAAGCAGATCGTGTTTTTTAAGCCGTCATACTAACCGCCTTTGAAG	GTAAGT	GAAACAT	CAG	GTTTGT	TACTAAC	AAG	pombe_2	cerevisiae_9			0.798748
double intron	CAAAACTGACCG	0	0	0	0	TACGTTAAACAATACGAGGCACTTACTCCGCAAAACTGACCGTTACTGTACGTTTTAATTATAATTATATCCTTGTACTAACGTTATCAGCCATTGTTGTTTTCATTATTCTATACTCTCTGACCAATAAAAACGGACTGTACTCTAAAGTAAGTTATATATCGTGGGATTTACTTCCTACTGCTAACTATTTAGGAAGCCCTGGAGTTCGCTATTCCTATTGTAGTTTT	1	1	6	29	46	108	135	151	GTACGTTTTAATTATAATTATATCCTTGTACTAACGTTATCAG	GTAAGTTATATATCGTGGGATTTACTTCCTACTGCTAACTATTTAG	GTACGTTTTAATTATAATTATATCCTTGTACTAACGTTATCAGCCATTGTTGTTTTCATTATTCTATACTCTCTGACCAATAAAAACGGACTGTACTCTAAAGTAAGTTATATATCGTGGGATTTACTTCCTACTGCTAACTATTTAG	GTACGT	CCATGTA	CAG	GTAAGT	CCTAATG	TAG	pombe_6	pombe_8
double endogenous ss control	CAAAAGCTTCCT	0	0	0	0	TACGTTAAACAATACGAGGCACTTACTCCGCAAAAGCTTCCTTATTCATTGTGGGCGCCATCGATCAAAATCTCATATCATAGATTTGTTTAATTTTTAAAGTAAGATTTCTATACTCTTTGACCAATAAAAACGGACTGTACTCTAATATTGTGTATAAGTCAGGGGATTTACTTCATATCACTAACTATTAGTGGTGCCCTGGAGTTCGCTATTCCTATTGTAGTTTT	4	1	6	32	59	108	135	151	ATTGTGGGCGCCATCGATCAAAATCTCATATCATAGATTTGTTTAATTTTTAAAGT	ATTGTGTATAAGTCAGGGGATTTACTTCATATCACTAACTATTAGT	ATTGTGGGCGCCATCGATCAAAATCTCATATCATAGATTTGTTTAATTTTTAAAGTAAGATTTCTATACTCTTTGACCAATAAAAACGGACTGTACTCTAATATTGTGTATAAGTCAGGGGATTTACTTCATATCACTAACTATTAGT	ATTGTG	CATATCA	AGT	ATTGTG	CATATCA	AGT	ss_ctrl_synthetic_2	ss_ctrl_pombe_8
double endogenous intron control	CAAAAGGACAAG	0	0.797348	0	0	TACGTTAAACAATACGAGGCACTTACTCCGCAAAAGGACAAGCTTACGTATATTGTTAAGGGCAGCTCCTCGCTACTAACACTCTCGCGCTGAGAATCGTTAGAATTTTTCTATACTCTCTGACCAATTAAAAGTAAGTATACTCTATAATTAAAAACCCTTAACCCGAATACTAACATTCGAATACGATAATAGGTGTACCTGGAGTTCGCTATTCCTATTGTAGTTTT	4	0.202652	6	32	59	92	129	151	GTATATTGTTAAGGGCAGCTCCTCGCTACTAACACTCTCGCGCTGAGAATCGTTAG	GTAAGTATACTCTATAATTAAAAACCCTTAACCCGAATACTAACATTCGAATACGATAATAG	GTATATTGTTAAGGGCAGCTCCTCGCTACTAACACTCTCGCGCTGAGAATCGTTAGAATTTTTCTATACTCTCTGACCAATTAAAAGTAAGTATACTCTATAATTAAAAACCCTTAACCCGAATACTAACATTCGAATACGATAATAG	GTATAT	TACTAAC	TAG	GTAAGT	TACTAAC	TAG	intron_ctrl_synthetic_3	intron_ctrl_cerevisiae_4
double endogenous ss control	CAAAAGTCCAGC	0	0	0	0	TACGTTAAACAATACGAGGCACTTACTCCGCAAAAGTCCAGCGATCGATTGTGAAAATCAAGAAAATTGTAGTACATATCACTAACTTGAATTCGCAGTATTAAATTATTCTATACTCTATAACCAATAAAAACGGACTGTACTTTACTTTATTGTGGAAAGTTTTTGAGTATCATATCACTAACTTTATTAAGTATATTCCTGGAGTTCGCTATTCCTATTGTAGTTTT	1	1	6	33	55	110	132	151	ATTGTGAAAATCAAGAAAATTGTAGTACATATCACTAACTTGAATTCGCAGT	ATTGTGGAAAGTTTTTGAGTATCATATCACTAACTTTATTAAGT	ATTGTGAAAATCAAGAAAATTGTAGTACATATCACTAACTTGAATTCGCAGTATTAAATTATTCTATACTCTATAACCAATAAAAACGGACTGTACTTTACTTTATTGTGGAAAGTTTTTGAGTATCATATCACTAACTTTATTAAGT	ATTGTG	CATATCA	AGT	ATTGTG	CATATCA	AGT	ss_ctrl_pombe_4	ss_ctrl_pombe_2
double intron	CAAAAGTCGAAG	0	0	0	0	TACGTTAAACAATACGAGGCACTTACTCCGCAAAAGTCGAAGTTAAAGTACGAATTAAAATTTTAAACTAGTTTTGTTTTTCTAACTAATATCTAGGAAAATTCATTATTCTATACTCTAAGACCAATAAAAACGGACTGTACTTTAAGGGTAAGTATTAAGAGTTTTTTACTTACTTTGACTAACATAAATTAGCTTGCCCTGGAGTTCGCTATTCCTATTGTAGTTTT	1	1	6	33	52	109	133	151	GTACGAATTAAAATTTTAAACTAGTTTTGTTTTTCTAACTAATATCTAG	GTAAGTATTAAGAGTTTTTTACTTACTTTGACTAACATAAATTAG	GTACGAATTAAAATTTTAAACTAGTTTTGTTTTTCTAACTAATATCTAGGAAAATTCATTATTCTATACTCTAAGACCAATAAAAACGGACTGTACTTTAAGGGTAAGTATTAAGAGTTTTTTACTTACTTTGACTAACATAAATTAG	GTACGA	TGTTTTT	TAG	GTAAGT	ACTTTGA	TAG	pombe_3	pombe_5
double endogenous ss control	CAAACAACCCTT	0	0	0	0	TACGTTAAACAATACGAGGCACTTACTCCGCAAACAACCCTTAGAAAATTGTGCTGTCTGCACACGAATTAGAGTTCTTTAAGCATATCAGATCAAAAGTAAAGTTTTAACTATACTCTGTGACCAATAAAAACGTTCTGATTGTGATTTTGATCGGACATTGTTTTTTTAATCATATCACTAACTGTATTAAGTTGTACCCTGGAGTTCGCTATTCCTATTGTAGTTTT	4	1	6	42	61	99	132	151	ATTGTGCTGTCTGCACACGAATTAGAGTTCTTTAAGCATATCAGATCAAAAGTAAAGT	ATTGTGATTTTGATCGGACATTGTTTTTTTAATCATATCACTAACTGTATTAAGT	ATTGTGCTGTCTGCACACGAATTAGAGTTCTTTAAGCATATCAGATCAAAAGTAAAGTTTTAACTATACTCTGTGACCAATAAAAACGTTCTGATTGTGATTTTGATCGGACATTGTTTTTTTAATCATATCACTAACTGTATTAAGT	ATTGTG	CATATCA	AGT	ATTGTG	CATATCA	AGT	ss_ctrl_cerevisiae_3	ss_ctrl_pombe_10
double endogenous intron control	CAAACACACTTC	0	0	0	0	TACGTTAAACAATACGAGGCACTTACTCCGCAAACACACTTCTGGCGGTACGTATCAACTGCTCGAATAGCCTGTTGCAATCTCACTGCATACTAGGTTTTTTCATTATTCTATACTCTAGGACCAATAAAAACGTTTGTGTTTGCCTATTGTTATTTTTTATAGTGTAACCTAGTGTTATCAAACTGTGATCAGTTACCCCTGGAGTTCGCTATTCCTATTGTAGTTTT	4	1	6	34	52	99	132	151	GTACGTATCAACTGCTCGAATAGCCTGTTGCAATCTCACTGCATACTAG	GTTTGCCTATTGTTATTTTTTATAGTGTAACCTAGTGTTATCAAACTGTGATCAG	GTACGTATCAACTGCTCGAATAGCCTGTTGCAATCTCACTGCATACTAGGTTTTTTCATTATTCTATACTCTAGGACCAATAAAAACGTTTGTGTTTGCCTATTGTTATTTTTTATAGTGTAACCTAGTGTTATCAAACTGTGATCAG	GTACGT	TGCAATC	TAG	GTTTGC	AGTGTTA	CAG	intron_ctrl_pombe_1	intron_ctrl_pombe_10
double endogenous ss control	CAAACATCCGTG					TACGTTAAACAATACGAGGCACTTACTCCGCAAACATCCGTGTTACTATTGTGTTCTGTTATAATTATATCATATCACTAACGTTATAGTCCATTGTTGTTTTCATTATTCTATACTCTATTACCAATAAAAACGGACTGTACTTTACTTTATTGTGGAAAGTTTTTGAGTATCATATCACTAACTTTATTAAGTATATTCCTGGAGTTCGCTATTCCTATTGTAGTTTT	1		6	29	46	110	132	151	ATTGTGTTCTGTTATAATTATATCATATCACTAACGTTATAGT	ATTGTGGAAAGTTTTTGAGTATCATATCACTAACTTTATTAAGT	ATTGTGTTCTGTTATAATTATATCATATCACTAACGTTATAGTCCATTGTTGTTTTCATTATTCTATACTCTATTACCAATAAAAACGGACTGTACTTTACTTTATTGTGGAAAGTTTTTGAGTATCATATCACTAACTTTATTAAGT	ATTGTG	CATATCA	AGT	ATTGTG	CATATCA	AGT	ss_ctrl_pombe_6	ss_ctrl_pombe_2
double intron	CAAACGTATATA	0	0.516541	0	0	TACGTTAAACAATACGAGGCACTTACTCCGCAAACGTATATAATAAAGTATCTTGTAATTCCAATAAGCAGATCATCTTTTTTAAGCCGTCATACTAACCGCCTTTGAAGGGAATCTCTAGGACCAATTAATTGTAAGTACAGGATATTTTCAACACAGTAACGTAGAATTACTAACTAACACGAAACTTAATAGGACACCCTGGAGTTCGCTATTCCTATTGTAGTTTT	1	0.483459	6	51	66	92	129	151	GTATCTTGTAATTCCAATAAGCAGATCATCTTTTTTAAGCCGTCATACTAACCGCCTTTGAAG	GTAAGTACAGGATATTTTCAACACAGTAACGTAGAATTACTAACTAACACGAAACTTAATAG	GTATCTTGTAATTCCAATAAGCAGATCATCTTTTTTAAGCCGTCATACTAACCGCCTTTGAAGGGAATCTCTAGGACCAATTAATTGTAAGTACAGGATATTTTCAACACAGTAACGTAGAATTACTAACTAACACGAAACTTAATAG	GTATCT	TACTAAC	AAG	GTAAGT	TACTAAC	TAG	cerevisiae_9	cerevisiae_4		0.798748	0.998
double endogenous ss control	CAAACGTGGGTA	0	0	0	0	TACGTTAAACAATACGAGGCACTTACTCCGCAAACGTGGGTAATAAAATTGTGTGATATTCCAATAAGCAGATCCTGTTTTTTAAGCCGTCACATATCACGCCTTTGAGTGGAATCTCTATTACCAATAAAAAGAAAATTGTGCTGTCTGCACACGAATTAGAGTTCTTTAAGCATATCAGATCAAAAGTAAAGTTTTAACCTGGAGTTCGCTATTCCTATTGTAGTTTT	4	1	6	51	66	96	132	151	ATTGTGTGATATTCCAATAAGCAGATCCTGTTTTTTAAGCCGTCACATATCACGCCTTTGAGT	ATTGTGCTGTCTGCACACGAATTAGAGTTCTTTAAGCATATCAGATCAAAAGTAAAGT	ATTGTGTGATATTCCAATAAGCAGATCCTGTTTTTTAAGCCGTCACATATCACGCCTTTGAGTGGAATCTCTATTACCAATAAAAAGAAAATTGTGCTGTCTGCACACGAATTAGAGTTCTTTAAGCATATCAGATCAAAAGTAAAGT	ATTGTG	CATATCA	AGT	ATTGTG	CATATCA	AGT	ss_ctrl_cerevisiae_9	ss_ctrl_cerevisiae_3
double endogenous ss control	CAAACTAGCTCA	0	0	0	0	TACGTTAAACAATACGAGGCACTTACTCCGCAAACTAGCTCATACCCATTGTGCCGGTGAATCCTAATATATTCATATCATTCGCTCGACGTATTTTTAAAGTTTCAATTCTATACTCTGTGACCAATAAAAAGAAAATTGTGCTGTCTGCACACGAATTAGAGTTCTTTAAGCATATCAGATCAAAAGTAAAGTTTTAACCTGGAGTTCGCTATTCCTATTGTAGTTTT	1	1	6	32	59	96	132	151	ATTGTGCCGGTGAATCCTAATATATTCATATCATTCGCTCGACGTATTTTTAAAGT	ATTGTGCTGTCTGCACACGAATTAGAGTTCTTTAAGCATATCAGATCAAAAGTAAAGT	ATTGTGCCGGTGAATCCTAATATATTCATATCATTCGCTCGACGTATTTTTAAAGTTTCAATTCTATACTCTGTGACCAATAAAAAGAAAATTGTGCTGTCTGCACACGAATTAGAGTTCTTTAAGCATATCAGATCAAAAGTAAAGT	ATTGTG	CATATCA	AGT	ATTGTG	CATATCA	AGT	ss_ctrl_synthetic_4	ss_ctrl_cerevisiae_3
double endogenous intron control	CAAACTAGGCCG	0	0.5	0	0	TACGTTAAACAATACGAGGCACTTACTCCGCAAACTAGGCCGAAGTTGTGTGTTCTAGTATTCGAAAGAATTTGGTTTATATTGGAACTAACGATAATTTTAGAGAACTTCTATACTCTATAACCAATAAAAACGGACTACTTGTAAGTAAAATAAAATTAAACTTTTATTGTTTCCAATACTAACAGTTTCTAGGGGATCCTGGAGTTCGCTATTCCTATTGTAGTTTT	1	0.5	6	44	59	102	138	151	GTGTGTTCTAGTATTCGAAAGAATTTGGTTTATATTGGAACTAACGATAATTTTAG	GTAAGTAAAATAAAATTAAACTTTTATTGTTTCCAATACTAACAGTTTCTAG	GTGTGTTCTAGTATTCGAAAGAATTTGGTTTATATTGGAACTAACGATAATTTTAGAGAACTTCTATACTCTATAACCAATAAAAACGGACTACTTGTAAGTAAAATAAAATTAAACTTTTATTGTTTCCAATACTAACAGTTTCTAG	GTGTGT	AACTAAC	TAG	GTAAGT	TACTAAC	TAG	intron_ctrl_cerevisiae_8	intron_ctrl_cerevisiae_1
double endogenous ss control	CAAACTCCACAT	0	0	0	0	TACGTTAAACAATACGAGGCACTTACTCCGCAAACTCCACATACTTTATTGTGGAAAGTTTTTGAGTATCATATCACTAACTTTATTAAGTATATTTTGTTTTCATTATTCTATACTCTACGACCAATAAACGGAAATTGTGTTTTGAATTAAGCCCCCACTTTTTTTTTGTTCATCGTCATATCACTGAATAGTGTTTACCTGGAGTTCGCTATTCCTATTGTAGTTTT	4	1	6	28	47	95	138	151	ATTGTGGAAAGTTTTTGAGTATCATATCACTAACTTTATTAAGT	ATTGTGTTTTGAATTAAGCCCCCACTTTTTTTTTGTTCATCGTCATATCACTGAATAGT	ATTGTGGAAAGTTTTTGAGTATCATATCACTAACTTTATTAAGTATATTTTGTTTTCATTATTCTATACTCTACGACCAATAAACGGAAATTGTGTTTTGAATTAAGCCCCCACTTTTTTTTTGTTCATCGTCATATCACTGAATAGT	ATTGTG	CATATCA	AGT	ATTGTG	CATATCA	AGT	ss_ctrl_pombe_2	ss_ctrl_cerevisiae_7
double intron	CAAACTTAGTGA	0	0	0	0	TACGTTAAACAATACGAGGCACTTACTCCGCAAACTTAGTGAGACATATATTTGCTAAAGCATTTGCCCATTGAGTGCAATCCTAACCTTTTGTAGGCAAGTTCATTATTCTATACTCTCTGACCAATAAAAACTTAGTGTCTGTACTAACAATCAACCAGACCATACTAACAGTGGTGACCCTATTTTTAATAGCACTCCCTGGAGTTCGCTATTCCTATTGTAGTTTT	4	1	6	34	52	98	124	151	ATATTTGCTAAAGCATTTGCCCATTGAGTGCAATCCTAACCTTTTGTAG	GTCTGTACTAACAATCAACCAGACCATACTAACAGTGGTGACCCTATTTTTAATAG	ATATTTGCTAAAGCATTTGCCCATTGAGTGCAATCCTAACCTTTTGTAGGCAAGTTCATTATTCTATACTCTCTGACCAATAAAAACTTAGTGTCTGTACTAACAATCAACCAGACCATACTAACAGTGGTGACCCTATTTTTAATAG	ATATTT	TGCAATC	TAG	GTCTGT	TACTAAC	TAG	pombe_1	synthetic_1
double endogenous ss control	CAAACTTATTCT	0	0	0	0	TACGTTAAACAATACGAGGCACTTACTCCGCAAACTTATTCTCGGAAATTGTGTTTTGAATTCTGCCCCCACTTTTTTTTTGTTCGTGGTCATATCAAGGAATAGTGTTTATATACTCTAGGACCAATAAAAACATAGAATTGTGATATTATTTTTGCTTTTGTATTCAAGGAAGTACATATCATAGTAAAGAGTGCTAACCTGGAGTTCGCTATTCCTATTGTAGTTTT	1	1	6	49	62	98	136	151	ATTGTGTTTTGAATTCTGCCCCCACTTTTTTTTTGTTCGTGGTCATATCAAGGAATAGT	ATTGTGATATTATTTTTGCTTTTGTATTCAAGGAAGTACATATCATAGTAAAGAGT	ATTGTGTTTTGAATTCTGCCCCCACTTTTTTTTTGTTCGTGGTCATATCAAGGAATAGTGTTTATATACTCTAGGACCAATAAAAACATAGAATTGTGATATTATTTTTGCTTTTGTATTCAAGGAAGTACATATCATAGTAAAGAGT	ATTGTG	CATATCA	AGT	ATTGTG	CATATCA	AGT	ss_ctrl_cerevisiae_7	ss_ctrl_cerevisiae_8
double intron	CAAACTTTACCT	0	0	0.285714	0	TACGTTAAACAATACGAGGCACTTACTCCGCAAACTTTACCTGATCGGTAAGTAAAATCAAGAAAATTGTAGTATTGACCGCTAACTTGAATTCGCTAGATTAAATTATTCTATACTCTATAACCAATAAAAACGGACTGTACTTTACTTTGTAAGTGAAAGTTTTTGAGTATCAAACATCTAACTTTATTACAGATATTCCTGGAGTTCGCTATTCCTATTGTAGTTTT	1	0.714286	6	33	55	110	132	151	GTAAGTAAAATCAAGAAAATTGTAGTATTGACCGCTAACTTGAATTCGCTAG	GTAAGTGAAAGTTTTTGAGTATCAAACATCTAACTTTATTACAG	GTAAGTAAAATCAAGAAAATTGTAGTATTGACCGCTAACTTGAATTCGCTAGATTAAATTATTCTATACTCTATAACCAATAAAAACGGACTGTACTTTACTTTGTAAGTGAAAGTTTTTGAGTATCAAACATCTAACTTTATTACAG	GTAAGT	TTGACCG	TAG	GTAAGT	GAAACAT	CAG	pombe_4	pombe_2
double endogenous ss control	CAAAGCAGCAGT	0	0	0	0	TACGTTAAACAATACGAGGCACTTACTCCGCAAAGCAGCAGTGAATTATTGTGACAGGATATTTTCAACACAGTAACGTAGAATCATATCATAACACGAAACTTAAAGTGACACACTCTAAGACCAAATAAAATTGTGTGATTTTCCAATAAGCAGATCAAGTTTTTTAAGCCGTCACATATCACGCCTTTGAGTGGAATCCTGGAGTTCGCTATTCCTATTGTAGTTTT	1	1	6	43	65	91	136	151	ATTGTGACAGGATATTTTCAACACAGTAACGTAGAATCATATCATAACACGAAACTTAAAGT	ATTGTGTGATTTTCCAATAAGCAGATCAAGTTTTTTAAGCCGTCACATATCACGCCTTTGAGT	ATTGTGACAGGATATTTTCAACACAGTAACGTAGAATCATATCATAACACGAAACTTAAAGTGACACACTCTAAGACCAAATAAAATTGTGTGATTTTCCAATAAGCAGATCAAGTTTTTTAAGCCGTCACATATCACGCCTTTGAGT	ATTGTG	CATATCA	AGT	ATTGTG	CATATCA	AGT	ss_ctrl_cerevisiae_4	ss_ctrl_cerevisiae_9
double intron	CAAAGCAGGACA	0.815825	0	0	0	TACGTTAAACAATACGAGGCACTTACTCCGCAAAGCAGGACAATAGAGTACGTATTAAATTTTTGCTTTTGTATTCATAGAAGTAAACTAACTAGTAAAGTAGGCTAATTCTATACTCTACGACCAATAAAAACGGACTGTACTCTAATATAAGTTATTTGTCATCGGATTTACTTCCTAATCCTAACTATTTAGGCTGCCCTGGAGTTCGCTATTCCTATTGTAGTTTT	1	0.184175	6	44	59	108	135	151	GTACGTATTAAATTTTTGCTTTTGTATTCATAGAAGTAAACTAACTAGTAAAGTAG	ATAAGTTATTTGTCATCGGATTTACTTCCTAATCCTAACTATTTAG	GTACGTATTAAATTTTTGCTTTTGTATTCATAGAAGTAAACTAACTAGTAAAGTAGGCTAATTCTATACTCTACGACCAATAAAAACGGACTGTACTCTAATATAAGTTATTTGTCATCGGATTTACTTCCTAATCCTAACTATTTAG	GTACGT	AACTAAC	TAG	ATAAGT	CCTAATG	TAG	cerevisiae_8	pombe_8		0.136364
double intron	CAAAGCGACTCC	0	0	0	0	TACGTTAAACAATACGAGGCACTTACTCCGCAAAGCGACTCCTTACTGTTTGTTTTAATTATAATTATATCCATATACTAACGTTATCAGCCATTGTTGTTTTCATTATTCTATACTCTAAGACCAATAAAAACGGACTGTTTAAAGTAAGAATTAAAATTTTAAACTAGTTTTGTTTTTCTAACTAATATCTAGGAAAACCTGGAGTTCGCTATTCCTATTGTAGTTTT	1	1	6	29	46	105	132	151	GTTTGTTTTAATTATAATTATATCCATATACTAACGTTATCAG	GTAAGAATTAAAATTTTAAACTAGTTTTGTTTTTCTAACTAATATCTAG	GTTTGTTTTAATTATAATTATATCCATATACTAACGTTATCAGCCATTGTTGTTTTCATTATTCTATACTCTAAGACCAATAAAAACGGACTGTTTAAAGTAAGAATTAAAATTTTAAACTAGTTTTGTTTTTCTAACTAATATCTAG	GTTTGT	CCATGTA	CAG	GTAAGA	TGTTTTT	TAG	pombe_6	pombe_3
double intron	CAAAGCTCCGCT	0	0	0	0	TACGTTAAACAATACGAGGCACTTACTCCGCAAAGCTCCGCTTATTCGTAGGTGGTAACATCGATCAAAATCTTACTAACTAGATTTGTTTAATTTTTAATAGAAGATTTCTATACTCTGTGACCAATAAAAACGGACTGTACTCTAATCTAAGTTATAAGTCTTGGGATTTACTTCCTAACGCTAACTATTTAGGGTGCCCTGGAGTTCGCTATTCCTATTGTAGTTTT	4	1	6	32	59	108	135	151	GTAGGTGGTAACATCGATCAAAATCTTACTAACTAGATTTGTTTAATTTTTAATAG	CTAAGTTATAAGTCTTGGGATTTACTTCCTAACGCTAACTATTTAG	GTAGGTGGTAACATCGATCAAAATCTTACTAACTAGATTTGTTTAATTTTTAATAGAAGATTTCTATACTCTGTGACCAATAAAAACGGACTGTACTCTAATCTAAGTTATAAGTCTTGGGATTTACTTCCTAACGCTAACTATTTAG	GTAGGT	TACTAAC	TAG	CTAAGT	CCTAATG	TAG	synthetic_2	pombe_8
double endogenous intron control	CAAAGCTGTACC	0	0	0	0	TACGTTAAACAATACGAGGCACTTACTCCGCAAAGCTGTACCTGTGTGTATTTAATTTACTATAATTCTAAACTTTGACTAGCGTAGTCTAGGTATTTGTTTTCATTATTCTATACTCTATTACCAAAGATAGTAAGTTGCTACTCCTGTTGAGATAAAACTAGATTATTGTAAATACTAACAACTCAACCGCAGGTTTTCCTGGAGTTCGCTATTCCTATTGTAGTTTT	1	1	6	30	48	91	134	151	GTATTTAATTTACTATAATTCTAAACTTTGACTAGCGTAGTCTAG	GTAAGTTGCTACTCCTGTTGAGATAAAACTAGATTATTGTAAATACTAACAACTCAACCGCAG	GTATTTAATTTACTATAATTCTAAACTTTGACTAGCGTAGTCTAGGTATTTGTTTTCATTATTCTATACTCTATTACCAAAGATAGTAAGTTGCTACTCCTGTTGAGATAAAACTAGATTATTGTAAATACTAACAACTCAACCGCAG	GTATTT	ACTTTGA	TAG	GTAAGT	TACTAAC	CAG	intron_ctrl_pombe_5	intron_ctrl_cerevisiae_5
double endogenous ss control	CAAAGTGAATAC					TACGTTAAACAATACGAGGCACTTACTCCGCAAAGTGAATACACTTTATTGTGGAAAGTTTTTGAGTATCATATCACTAACTTTATTAAGTATATTTTGTTTTCATTATTCTATACTCTTTGACCAATAAAAACGGACTGTTTAAAATTGTGATCGAAATTTTAAACTAGTTTCATATCACTAACTAATATCAGTGAAAACCTGGAGTTCGCTATTCCTATTGTAGTTTT	1		6	28	47	105	132	151	ATTGTGGAAAGTTTTTGAGTATCATATCACTAACTTTATTAAGT	ATTGTGATCGAAATTTTAAACTAGTTTCATATCACTAACTAATATCAGT	ATTGTGGAAAGTTTTTGAGTATCATATCACTAACTTTATTAAGTATATTTTGTTTTCATTATTCTATACTCTTTGACCAATAAAAACGGACTGTTTAAAATTGTGATCGAAATTTTAAACTAGTTTCATATCACTAACTAATATCAGT	ATTGTG	CATATCA	AGT	ATTGTG	CATATCA	AGT	ss_ctrl_pombe_2	ss_ctrl_pombe_3
double intron	CAAATACCAACC	1	0	0	0	TACGTTAAACAATACGAGGCACTTACTCCGCAAATACCAACCGAATTGTAAGTACAGGATATTTTCAACACAGTAACGTAGAATTACTAACTAACACGAAACTTAATAGGACACACTCTATCACCAATAAAAACGGACGATCGGTAAGTAAAATCAAGAAAATTGTAGTATTGACCGCTAACTTGAATTCGCTAGATTAACCTGGAGTTCGCTATTCCTATTGTAGTTTT	1	0	6	43	65	102	129	151	GTAAGTACAGGATATTTTCAACACAGTAACGTAGAATTACTAACTAACACGAAACTTAATAG	GTAAGTAAAATCAAGAAAATTGTAGTATTGACCGCTAACTTGAATTCGCTAG	GTAAGTACAGGATATTTTCAACACAGTAACGTAGAATTACTAACTAACACGAAACTTAATAGGACACACTCTATCACCAATAAAAACGGACGATCGGTAAGTAAAATCAAGAAAATTGTAGTATTGACCGCTAACTTGAATTCGCTAG	GTAAGT	TACTAAC	TAG	GTAAGT	TTGACCG	TAG	cerevisiae_4	pombe_4		0.998
double endogenous intron control	CAAATACCGGGC	1	0	0	0	TACGTTAAACAATACGAGGCACTTACTCCGCAAATACCGGGCAGATAGTAAGTTGCTACTCCTGTTGAGATAAAACTAGATTATTGTAAATACTAACAACTCAACCGCAGGTTTTCTCTACGACCAATAAAAACGGACTGTACTTTGTATCTGTGTAATTTACTATAATTCTAAACTTTGACTAGCGTAGTCTAGGTATTCCTGGAGTTCGCTATTCCTATTGTAGTTTT	4	0	6	49	66	109	133	151	GTAAGTTGCTACTCCTGTTGAGATAAAACTAGATTATTGTAAATACTAACAACTCAACCGCAG	CTGTGTAATTTACTATAATTCTAAACTTTGACTAGCGTAGTCTAG	GTAAGTTGCTACTCCTGTTGAGATAAAACTAGATTATTGTAAATACTAACAACTCAACCGCAGGTTTTCTCTACGACCAATAAAAACGGACTGTACTTTGTATCTGTGTAATTTACTATAATTCTAAACTTTGACTAGCGTAGTCTAG	GTAAGT	TACTAAC	CAG	CTGTGT	ACTTTGA	TAG	intron_ctrl_cerevisiae_5	intron_ctrl_pombe_5
double intron	CAAATAGATACT	0	0	0	0	TACGTTAAACAATACGAGGCACTTACTCCGCAAATAGATACTGACGTGTATTTGCTAAAGCATTTGCCCATTGAGTGCAATCCTAACCTTTTGTAGGCATATTCATTATTCTATACTCTATAACCAATAAAAAGAAAGTCTGTCTTACTGCACACGAATTAGAGTTCTTTAAGTACTAACGATCAAAAGTAATAGTTTAACCTGGAGTTCGCTATTCCTATTGTAGTTTT	1	1	6	34	52	96	132	151	GTATTTGCTAAAGCATTTGCCCATTGAGTGCAATCCTAACCTTTTGTAG	GTCTGTCTTACTGCACACGAATTAGAGTTCTTTAAGTACTAACGATCAAAAGTAATAG	GTATTTGCTAAAGCATTTGCCCATTGAGTGCAATCCTAACCTTTTGTAGGCATATTCATTATTCTATACTCTATAACCAATAAAAAGAAAGTCTGTCTTACTGCACACGAATTAGAGTTCTTTAAGTACTAACGATCAAAAGTAATAG	GTATTT	TGCAATC	TAG	GTCTGT	TACTAAC	TAG	pombe_1	cerevisiae_3			0.0111111
double intron	CAAATATTTGCG	0	0	0	0	TACGTTAAACAATACGAGGCACTTACTCCGCAAATATTTGCGATAGAGTATATATTAAATTTTTGCTTTTGTATTCAGGGAAGTAAACTAACTAGTAAAGTAGGCTAATTCTATACTCTATAACCAATAAAAACGGACTGTACTTTCTTACTGTACGTTTTAATTATAATTATATCCAAGTACTAACGTTATCAGCCATTCCTGGAGTTCGCTATTCCTATTGTAGTTTT	4	1	6	44	59	111	134	151	GTATATATTAAATTTTTGCTTTTGTATTCAGGGAAGTAAACTAACTAGTAAAGTAG	GTACGTTTTAATTATAATTATATCCAAGTACTAACGTTATCAG	GTATATATTAAATTTTTGCTTTTGTATTCAGGGAAGTAAACTAACTAGTAAAGTAGGCTAATTCTATACTCTATAACCAATAAAAACGGACTGTACTTTCTTACTGTACGTTTTAATTATAATTATATCCAAGTACTAACGTTATCAG	GTATAT	AACTAAC	TAG	GTACGT	CCATGTA	CAG	cerevisiae_8	pombe_6		0.136364
double endogenous intron control	CAAATCACCGGA	0	0	0	0	TACGTTAAACAATACGAGGCACTTACTCCGCAAATCACCGGAAAGTTGTACGTTCTAGTATTCGAAAGAATTTGGTTTATATTGGAACTAACGATAATTTTAGAGAACTTCTATACTCTATTACCAATACCGTGTATATTTGTGCCAGGTCAACATATAAAAAGAAACGTAGATCGTATACTAACGTATTGTATACAAATCCTGGAGTTCGCTATTCCTATTGTAGTTTT	1	1	6	44	59	92	137	151	GTACGTTCTAGTATTCGAAAGAATTTGGTTTATATTGGAACTAACGATAATTTTAG	GTATATTTGTGCCAGGTCAACATATAAAAAGAAACGTAGATCGTATACTAACGTATTGTATA	GTACGTTCTAGTATTCGAAAGAATTTGGTTTATATTGGAACTAACGATAATTTTAGAGAACTTCTATACTCTATTACCAATACCGTGTATATTTGTGCCAGGTCAACATATAAAAAGAAACGTAGATCGTATACTAACGTATTGTATA	GTACGT	AACTAAC	TAG	GTATAT	TACTAAC	ATA	intron_ctrl_cerevisiae_8	intron_ctrl_cerevisiae_10
double endogenous intron control	CAAATCGTACCT	0	0	0	0	TACGTTAAACAATACGAGGCACTTACTCCGCAAATCGTACCTTAATCGTAAGTCTAATAATAAATCATTCTGACTTGACCGAATACGGCAGGAAGATAGCTTGAATTATTCTATACTCTTTGACCAATAAAAACGGACTGTACTTTCAAAATTGTTTTGTACGTTCTAACGACATTTTTTGCAAAAGTGTTCCAGAGATTCCTGGAGTTCGCTATTCCTATTGTAGTTTT	4	1	6	33	55	117	135	151	GTAAGTCTAATAATAAATCATTCTGACTTGACCGAATACGGCAGGAAGATAG	GTACGTTCTAACGACATTTTTTGCAAAAGTGTTCCAG	GTAAGTCTAATAATAAATCATTCTGACTTGACCGAATACGGCAGGAAGATAGCTTGAATTATTCTATACTCTTTGACCAATAAAAACGGACTGTACTTTCAAAATTGTTTTGTACGTTCTAACGACATTTTTTGCAAAAGTGTTCCAG	GTAAGT	TTGACCG	TAG	GTACGT	TTTTGCA	CAG	intron_ctrl_pombe_4	intron_ctrl_pombe_7
double endogenous intron control	CAAATTACCAGG	0	0	0	0	TACGTTAAACAATACGAGGCACTTACTCCGCAAATTACCAGGTGGCGGTTTGTATCAACTGCTCGAATAGCTTGATCCAATCTCACTGCATACTAGGTTTTTTCATTATTCTATACTCTATTACCAATACCGTGTATTTGTGTGCCAGGTCAACATATAAAAAGAAACGTAGATCGTATACTAACGTATTGTATACAAATCCTGGAGTTCGCTATTCCTATTGTAGTTTT	1	1	6	34	52	92	137	151	GTTTGTATCAACTGCTCGAATAGCTTGATCCAATCTCACTGCATACTAG	GTATTTGTGTGCCAGGTCAACATATAAAAAGAAACGTAGATCGTATACTAACGTATTGTATA	GTTTGTATCAACTGCTCGAATAGCTTGATCCAATCTCACTGCATACTAGGTTTTTTCATTATTCTATACTCTATTACCAATACCGTGTATTTGTGTGCCAGGTCAACATATAAAAAGAAACGTAGATCGTATACTAACGTATTGTATA	GTTTGT	TGCAATC	TAG	GTATTT	TACTAAC	ATA	intron_ctrl_pombe_1	intron_ctrl_cerevisiae_10
double endogenous ss control	CAAATTTAGGAG	0	0	0	0	TACGTTAAACAATACGAGGCACTTACTCCGCAAATTTAGGAGTTCTGATTGTGATTTTGATCGGACATTGTTTTTTTAATCATATCACTAACTGTATTAAGTTGTACATTCTATACTCTTTGACCAATAAAAACGGACTTTGGATTGTGAATACGAGAATCAAACTTAAATATATCCTACATATCAAATTTGAGTTTCATCCTGGAGTTCGCTATTCCTATTGTAGTTTT	4	1	6	39	58	102	138	151	ATTGTGATTTTGATCGGACATTGTTTTTTTAATCATATCACTAACTGTATTAAGT	ATTGTGAATACGAGAATCAAACTTAAATATATCCTACATATCAAATTTGAGT	ATTGTGATTTTGATCGGACATTGTTTTTTTAATCATATCACTAACTGTATTAAGTTGTACATTCTATACTCTTTGACCAATAAAAACGGACTTTGGATTGTGAATACGAGAATCAAACTTAAATATATCCTACATATCAAATTTGAGT	ATTGTG	CATATCA	AGT	ATTGTG	CATATCA	AGT	ss_ctrl_pombe_10	ss_ctrl_cerevisiae_1
double endogenous intron control	CAAATTTGATCT	0	1	0	0	TACGTTAAACAATACGAGGCACTTACTCCGCAAATTTGATCTACGTCGTAAGTACTCAAGTAACATTTAGGCCTACTAACTTCAATAACCCCACCAAAAGTAGCTTTATTCTATACTCTCTGACCAGTGAAAAGTAAGTATACTCTATCAAGAAAAACCCTTAACCCGAATACTAACATTCGAATACGATAATAGGTGTACCTGGAGTTCGCTATTCCTATTGTAGTTTT	4	0	6	32	59	92	129	151	GTAAGTACTCAAGTAACATTTAGGCCTACTAACTTCAATAACCCCACCAAAAGTAG	GTAAGTATACTCTATCAAGAAAAACCCTTAACCCGAATACTAACATTCGAATACGATAATAG	GTAAGTACTCAAGTAACATTTAGGCCTACTAACTTCAATAACCCCACCAAAAGTAGCTTTATTCTATACTCTCTGACCAGTGAAAAGTAAGTATACTCTATCAAGAAAAACCCTTAACCCGAATACTAACATTCGAATACGATAATAG	GTAAGT	TACTAAC	TAG	GTAAGT	TACTAAC	TAG	intron_ctrl_synthetic_1	intron_ctrl_cerevisiae_4
double endogenous ss control	CAACAACCCAGA	0	0	0	0	TACGTTAAACAATACGAGGCACTTACTCCGCAACAACCCAGACTAATATTGTGTATCTGTCATTGGATTTACTTCATATCACTAACTATTAGTGATCCGTTTTCATTATTCTATACTCTATAACCAATAAAAACGGACTGTACTTTAAGGATTGTGATTATAAGTTTTTTACTTCATATCACTAACATAAATAGTCTTGCCCTGGAGTTCGCTATTCCTATTGTAGTTTT	4	1	6	33	49	109	133	151	ATTGTGTATCTGTCATTGGATTTACTTCATATCACTAACTATTAGT	ATTGTGATTATAAGTTTTTTACTTCATATCACTAACATAAATAGT	ATTGTGTATCTGTCATTGGATTTACTTCATATCACTAACTATTAGTGATCCGTTTTCATTATTCTATACTCTATAACCAATAAAAACGGACTGTACTTTAAGGATTGTGATTATAAGTTTTTTACTTCATATCACTAACATAAATAGT	ATTGTG	CATATCA	AGT	ATTGTG	CATATCA	AGT	ss_ctrl_pombe_8	ss_ctrl_pombe_5
double endogenous ss control	CAACAACGGTCA	0	0	0	0	TACGTTAAACAATACGAGGCACTTACTCCGCAACAACGGTCATACCCATTGTGCCGGTGAATCCTAATATATTCATATCATTCGCTCGACGTATTTTTAAAGTTTCAATTCTATACTCTATAACCAATAAAAACATAACATTGTGTACCTGTTGGAGCATTAGAAAGACTTAGACATATCACTAACCAATTCAGTCAAAACCTGGAGTTCGCTATTCCTATTGTAGTTTT	1	1	6	32	59	98	133	151	ATTGTGCCGGTGAATCCTAATATATTCATATCATTCGCTCGACGTATTTTTAAAGT	ATTGTGTACCTGTTGGAGCATTAGAAAGACTTAGACATATCACTAACCAATTCAGT	ATTGTGCCGGTGAATCCTAATATATTCATATCATTCGCTCGACGTATTTTTAAAGTTTCAATTCTATACTCTATAACCAATAAAAACATAACATTGTGTACCTGTTGGAGCATTAGAAAGACTTAGACATATCACTAACCAATTCAGT	ATTGTG	CATATCA	AGT	ATTGTG	CATATCA	AGT	ss_ctrl_synthetic_4	ss_ctrl_pombe_9
double endogenous ss control	CAACAAGAAGGA	0	0	0	0	TACGTTAAACAATACGAGGCACTTACTCCGCAACAAGAAGGATTAGTATTGTGACCAACAATCAACCAGACCACATATCAAGTGGTGACCCTATTTTTAAAGTCACTCTTCTATACTCTATTACCAAATAAAATTGTGTGAAGTTCCAATAAGCAGATCTTGTTTTTTAAGCCGTCACATATCACGCCTTTGAGTGGAATCCTGGAGTTCGCTATTCCTATTGTAGTTTT	4	1	6	32	59	91	136	151	ATTGTGACCAACAATCAACCAGACCACATATCAAGTGGTGACCCTATTTTTAAAGT	ATTGTGTGAAGTTCCAATAAGCAGATCTTGTTTTTTAAGCCGTCACATATCACGCCTTTGAGT	ATTGTGACCAACAATCAACCAGACCACATATCAAGTGGTGACCCTATTTTTAAAGTCACTCTTCTATACTCTATTACCAAATAAAATTGTGTGAAGTTCCAATAAGCAGATCTTGTTTTTTAAGCCGTCACATATCACGCCTTTGAGT	ATTGTG	CATATCA	AGT	ATTGTG	CATATCA	AGT	ss_ctrl_synthetic_1	ss_ctrl_cerevisiae_9
double endogenous ss control	CAACACACGCTT	0	0	0	0	TACGTTAAACAATACGAGGCACTTACTCCGCAACACACGCTTTTACTATTGTGTTCTGTTATAATTATATCATATCACTAACGTTATAGTCCATTGTTGTTTTCATTATTCTATACTCTATTACCAATAAAAAGAAAATTGTGCTGTCTGCACACGAATTAGAGTTCTTTAAGCATATCAGATCAAAAGTAAAGTTTTAACCTGGAGTTCGCTATTCCTATTGTAGTTTT	1	1	6	29	46	96	132	151	ATTGTGTTCTGTTATAATTATATCATATCACTAACGTTATAGT	ATTGTGCTGTCTGCACACGAATTAGAGTTCTTTAAGCATATCAGATCAAAAGTAAAGT	ATTGTGTTCTGTTATAATTATATCATATCACTAACGTTATAGTCCATTGTTGTTTTCATTATTCTATACTCTATTACCAATAAAAAGAAAATTGTGCTGTCTGCACACGAATTAGAGTTCTTTAAGCATATCAGATCAAAAGTAAAGT	ATTGTG	CATATCA	AGT	ATTGTG	CATATCA	AGT	ss_ctrl_pombe_6	ss_ctrl_cerevisiae_3
double endogenous intron control	CAACACTAGACT					TACGTTAAACAATACGAGGCACTTACTCCGCAACACTAGACTTATAAGTTTGATTAGATACAATCAAATTGAAAAGTTTTTATTATCACTCTTTAGTAAAATTCATTATTCTATACTCTAAGACCACTGCTACGTAAGTACTCGACACAAATACTAACAGGAGTAGTAAAATACGGATATATTGGATTAGCCTAGACACTCCTGGAGTTCGCTATTCCTATTGTAGTTTT	1		6	33	52	92	110	151	GTTTGATTAGATACAATCAAATTGAAAAGTTTTTATTATCACTCTTTAG	GTAAGTACTCGACACAAATACTAACAGGAGTAGTAAAATACGGATATATTGGATTAGCCTAG	GTTTGATTAGATACAATCAAATTGAAAAGTTTTTATTATCACTCTTTAGTAAAATTCATTATTCTATACTCTAAGACCACTGCTACGTAAGTACTCGACACAAATACTAACAGGAGTAGTAAAATACGGATATATTGGATTAGCCTAG	GTTTGA	TGTTTTT	TAG	GTAAGT	TACTAAC	TAG	intron_ctrl_pombe_3	intron_ctrl_cerevisiae_6
double endogenous ss control	CAACACTCCAAG	0	0	0	0	TACGTTAAACAATACGAGGCACTTACTCCGCAACACTCCAAGATAGAATTGTGATTTGATTTTTGCTTTTGTATTCCTGGAAGTACATATCATAGTAAAGAGTGCTAATTCTATACTCTAGGACCAATAAAAACGGACTGTACTTTACTTTATTGTGGAAAGTTTTTGAGTATCATATCACTAACTTTATTAAGTATATTCCTGGAGTTCGCTATTCCTATTGTAGTTTT	1	1	6	44	59	110	132	151	ATTGTGATTTGATTTTTGCTTTTGTATTCCTGGAAGTACATATCATAGTAAAGAGT	ATTGTGGAAAGTTTTTGAGTATCATATCACTAACTTTATTAAGT	ATTGTGATTTGATTTTTGCTTTTGTATTCCTGGAAGTACATATCATAGTAAAGAGTGCTAATTCTATACTCTAGGACCAATAAAAACGGACTGTACTTTACTTTATTGTGGAAAGTTTTTGAGTATCATATCACTAACTTTATTAAGT	ATTGTG	CATATCA	AGT	ATTGTG	CATATCA	AGT	ss_ctrl_cerevisiae_8	ss_ctrl_pombe_2
double endogenous intron control	CAACAGAGCTAG	0	0	0	0	TACGTTAAACAATACGAGGCACTTACTCCGCAACAGAGCTAGCCTATATATATATTAGGTTTAAACGCATATATACTAACTCGTCTATATAGTTCTATTTTAGAAGAATTCTATACTCTAAGACCAATAAAAACGGACTGTACTTTCAAAATTGTTTTGTACGTTCTAACGACATTTTTTGCAAATTTGTTCCAGAGATTCCTGGAGTTCGCTATTCCTATTGTAGTTTT	1	1	6	32	59	117	135	151	ATATATATTAGGTTTAAACGCATATATACTAACTCGTCTATATAGTTCTATTTTAG	GTACGTTCTAACGACATTTTTTGCAAATTTGTTCCAG	ATATATATTAGGTTTAAACGCATATATACTAACTCGTCTATATAGTTCTATTTTAGAAGAATTCTATACTCTAAGACCAATAAAAACGGACTGTACTTTCAAAATTGTTTTGTACGTTCTAACGACATTTTTTGCAAATTTGTTCCAG	ATATAT	TACTAAC	TAG	GTACGT	TTTTGCA	CAG	intron_ctrl_synthetic_2	intron_ctrl_pombe_7
double intron	CAACAGTCGGTT	0	0	0.00134048	0	TACGTTAAACAATACGAGGCACTTACTCCGCAACAGTCGGTTTTAAAGTTTGAATTAAAATTTTAAACTAGTTTTGTTTTTCTAACTAATATCTAGGAAAATTCATTATTCTATACTCTATTACCAATAAAAACGGACGATCGGTAAGTAAAATCAAGAAAATTGTAGTATTGACCGCTAACTTGAATTCGCTAGATTAACCTGGAGTTCGCTATTCCTATTGTAGTTTT	1	0.99866	6	33	52	102	129	151	GTTTGAATTAAAATTTTAAACTAGTTTTGTTTTTCTAACTAATATCTAG	GTAAGTAAAATCAAGAAAATTGTAGTATTGACCGCTAACTTGAATTCGCTAG	GTTTGAATTAAAATTTTAAACTAGTTTTGTTTTTCTAACTAATATCTAGGAAAATTCATTATTCTATACTCTATTACCAATAAAAACGGACGATCGGTAAGTAAAATCAAGAAAATTGTAGTATTGACCGCTAACTTGAATTCGCTAG	GTTTGA	TGTTTTT	TAG	GTAAGT	TTGACCG	TAG	pombe_3	pombe_4
double endogenous ss control	CAACATCCTCTT	0	0	0	0	TACGTTAAACAATACGAGGCACTTACTCCGCAACATCCTCTTATAACATTGTGTACCTGTTGGAGCATTAGAAAGACTTAGACATATCACTAACCAATTCAGTCAAAATTCTATACTCTATAACCAATAAAAACGGACTGTACTTTCAAAATTAGCGGATTGTGTTTTTTTTTTTTCATATCACTAACAAAAAGTATAGCCCTGGAGTTCGCTATTCCTATTGTAGTTTT	1	1	6	41	59	117	135	151	ATTGTGTACCTGTTGGAGCATTAGAAAGACTTAGACATATCACTAACCAATTCAGT	ATTGTGTTTTTTTTTTTTCATATCACTAACAAAAAGT	ATTGTGTACCTGTTGGAGCATTAGAAAGACTTAGACATATCACTAACCAATTCAGTCAAAATTCTATACTCTATAACCAATAAAAACGGACTGTACTTTCAAAATTAGCGGATTGTGTTTTTTTTTTTTCATATCACTAACAAAAAGT	ATTGTG	CATATCA	AGT	ATTGTG	CATATCA	AGT	ss_ctrl_pombe_9	ss_ctrl_pombe_7
double intron	CAACATTTTCAC	0	0	1	0	TACGTTAAACAATACGAGGCACTTACTCCGCAACATTTTCACACTTTGTAAGTGAAAGTTTTTGAGTATAAAACATCTAACTTTATTACAGATATTTTGTTTTCATTATTCTATACTCTATTACCAATAAAAACTACCCGTATCTCCTAAGAATCCTAATATATTTACTAACTTCGCTCGACGTATTTTTAATAGTTCAACCTGGAGTTCGCTATTCCTATTGTAGTTTT	1	0	6	28	47	98	124	151	GTAAGTGAAAGTTTTTGAGTATAAAACATCTAACTTTATTACAG	GTATCTCCTAAGAATCCTAATATATTTACTAACTTCGCTCGACGTATTTTTAATAG	GTAAGTGAAAGTTTTTGAGTATAAAACATCTAACTTTATTACAGATATTTTGTTTTCATTATTCTATACTCTATTACCAATAAAAACTACCCGTATCTCCTAAGAATCCTAATATATTTACTAACTTCGCTCGACGTATTTTTAATAG	GTAAGT	GAAACAT	CAG	GTATCT	TACTAAC	TAG	pombe_2	synthetic_4
double endogenous ss control	CAACCAGCAACC	0	0	0	0	TACGTTAAACAATACGAGGCACTTACTCCGCAACCAGCAACCGGACGATTGTGACAGGTGTAAGCCTTACGAGCATATCACAGCCTTCGGTAATTTTTAAAGTTCCCCTTCTATACTCTAAGACCAATCATTAATTGTGACCCAAAGGAGCCATATCAAACGCATCCGGTAATACTAACAAGAGAAATTGGTAGTGTAGGCCTGGAGTTCGCTATTCCTATTGTAGTTTT	1	1	6	32	59	92	110	151	ATTGTGACAGGTGTAAGCCTTACGAGCATATCACAGCCTTCGGTAATTTTTAAAGT	ATTGTGACCCAAAGGAGCCATATCAAACGCATCCGGTAATACTAACAAGAGAAATTGGTAGT	ATTGTGACAGGTGTAAGCCTTACGAGCATATCACAGCCTTCGGTAATTTTTAAAGTTCCCCTTCTATACTCTAAGACCAATCATTAATTGTGACCCAAAGGAGCCATATCAAACGCATCCGGTAATACTAACAAGAGAAATTGGTAGT	ATTGTG	CATATCA	AGT	ATTGTG	CATATCA	AGT	ss_ctrl_synthetic_5	ss_ctrl_cerevisiae_6
double endogenous ss control	CAACCATATTAT	0	0	0	0	TACGTTAAACAATACGAGGCACTTACTCCGCAACCATATTATTACCCATTGTGCCGGTGAATCCTAATATATTCATATCATTCGCTCGACGTATTTTTAAAGTTTCAATTCTATACTCTAGGACCAATTAATTATTGTGACAGGATATTTTCAACACAGTAACGTAGAATCATATCATAACACGAAACTTAAAGTGACACCCTGGAGTTCGCTATTCCTATTGTAGTTTT	1	1	6	32	59	92	129	151	ATTGTGCCGGTGAATCCTAATATATTCATATCATTCGCTCGACGTATTTTTAAAGT	ATTGTGACAGGATATTTTCAACACAGTAACGTAGAATCATATCATAACACGAAACTTAAAGT	ATTGTGCCGGTGAATCCTAATATATTCATATCATTCGCTCGACGTATTTTTAAAGTTTCAATTCTATACTCTAGGACCAATTAATTATTGTGACAGGATATTTTCAACACAGTAACGTAGAATCATATCATAACACGAAACTTAAAGT	ATTGTG	CATATCA	AGT	ATTGTG	CATATCA	AGT	ss_ctrl_synthetic_4	ss_ctrl_cerevisiae_4
double endogenous intron control	CAACCATTTGCT	0	0.502891	0	0	TACGTTAAACAATACGAGGCACTTACTCCGCAACCATTTGCTGGAACGTCTGTAAATCAGGTTGTCTCTTGATCTTTAGCACGAGTCATTACTACTAACACTAGTAGAAGTGATACTCTGTGACCAATAAAACTAAAGTACGTGTGTTCTAGGATAAAAGAAAAACGTTCGGGTACTAACAATTATCTTACATAGACACTCCTGGAGTTCGCTATTCCTATTGTAGTTTT	1	0.497109	6	51	66	96	132	151	GTCTGTAAATCAGGTTGTCTCTTGATCTTTAGCACGAGTCATTACTACTAACACTAGTAGAAG	GTACGTGTGTTCTAGGATAAAAGAAAAACGTTCGGGTACTAACAATTATCTTACATAG	GTCTGTAAATCAGGTTGTCTCTTGATCTTTAGCACGAGTCATTACTACTAACACTAGTAGAAGTGATACTCTGTGACCAATAAAACTAAAGTACGTGTGTTCTAGGATAAAAGAAAAACGTTCGGGTACTAACAATTATCTTACATAG	GTCTGT	TACTAAC	AAG	GTACGT	TACTAAC	TAG	intron_ctrl_cerevisiae_9	intron_ctrl_cerevisiae_3
double endogenous ss control	CAACCCCTAATT	0	0	0	0	TACGTTAAACAATACGAGGCACTTACTCCGCAACCCCTAATTCATTAATTGTGACCCAAAAGAGCCATATCAAACGCATCCGGTAATACTAACAAGAGAAATTGGTAGTGTAGGACTCTATTACCAATAAAAACATAACATTGTGTACCTGTTGGAGCATTAGAAAGACTTAGACATATCACTAACCAATTCAGTCAAAACCTGGAGTTCGCTATTCCTATTGTAGTTTT	1	1	6	24	65	98	133	151	ATTGTGACCCAAAAGAGCCATATCAAACGCATCCGGTAATACTAACAAGAGAAATTGGTAGT	ATTGTGTACCTGTTGGAGCATTAGAAAGACTTAGACATATCACTAACCAATTCAGT	ATTGTGACCCAAAAGAGCCATATCAAACGCATCCGGTAATACTAACAAGAGAAATTGGTAGTGTAGGACTCTATTACCAATAAAAACATAACATTGTGTACCTGTTGGAGCATTAGAAAGACTTAGACATATCACTAACCAATTCAGT	ATTGTG	CATATCA	AGT	ATTGTG	CATATCA	AGT	ss_ctrl_cerevisiae_6	ss_ctrl_pombe_9
double endogenous intron control	CAACCCTGTCAG	0.650888	0	0	0	TACGTTAAACAATACGAGGCACTTACTCCGCAACCCTGTCAGAGTAAGTCTGTTTTTTTTAATTTTCATTTATTAATCACTTAATACTAACAGTTGGCCAGAACCTTATTCTATACTCTACGACCAATAAAAACGGACTAATCGTAAGTCTAATAATAAATCATTGTGACTTGACCGAATATAGCAGGAAGATAGCTTGACCTGGAGTTCGCTATTCCTATTGTAGTTTT	1	0.349112	6	43	57	102	129	151	GTCTGTTTTTTTTAATTTTCATTTATTAATCACTTAATACTAACAGTTGGCCAG	GTAAGTCTAATAATAAATCATTGTGACTTGACCGAATATAGCAGGAAGATAG	GTCTGTTTTTTTTAATTTTCATTTATTAATCACTTAATACTAACAGTTGGCCAGAACCTTATTCTATACTCTACGACCAATAAAAACGGACTAATCGTAAGTCTAATAATAAATCATTGTGACTTGACCGAATATAGCAGGAAGATAG	GTCTGT	TACTAAC	CAG	GTAAGT	TTGACCG	TAG	intron_ctrl_cerevisiae_2	intron_ctrl_pombe_4
double intron	CAACCGACGGAA	0	0	0	0	TACGTTAAACAATACGAGGCACTTACTCCGCAACCGACGGAATAAGGGTTTGTATTAAGAGTTTTTTACTTACTTTGACTAACATAAATTAGCTTGCTGTTTTCATTATTCTATACTCTTTGACCAATAAAAACGGACTGTTTAAAGTAGGAATTAAAATTTTAAACTAGTTTTGTTTTTCTAACTAATATCTAGGAAAACCTGGAGTTCGCTATTCCTATTGTAGTTTT	1	1	6	30	48	105	132	151	GTTTGTATTAAGAGTTTTTTACTTACTTTGACTAACATAAATTAG	GTAGGAATTAAAATTTTAAACTAGTTTTGTTTTTCTAACTAATATCTAG	GTTTGTATTAAGAGTTTTTTACTTACTTTGACTAACATAAATTAGCTTGCTGTTTTCATTATTCTATACTCTTTGACCAATAAAAACGGACTGTTTAAAGTAGGAATTAAAATTTTAAACTAGTTTTGTTTTTCTAACTAATATCTAG	GTTTGT	ACTTTGA	TAG	GTAGGA	TGTTTTT	TAG	pombe_5	pombe_3
double endogenous intron control	CAACCGACGTGC	0	0	0	0	TACGTTAAACAATACGAGGCACTTACTCCGCAACCGACGTGCGCACAGTAAGTATAAAAAAGCCAATAGGAGTACCCTAATCAGAATTCTTGTTGACAATTAGTATACTTCTATACTCTATAACCAATAAAAACGGACTGTACTTTTGATCGTAAGTTTTAATCTTTTGATAGGAAACATTATTAAGTGTATCAGTAATCCCTGGAGTTCGCTATTCCTATTGTAGTTTT	4	1	6	41	59	110	132	151	GTAAGTATAAAAAAGCCAATAGGAGTACCCTAATCAGAATTCTTGTTGACAATTAG	GTAAGTTTTAATCTTTTGATAGGAAACATTATTAAGTGTATCAG	GTAAGTATAAAAAAGCCAATAGGAGTACCCTAATCAGAATTCTTGTTGACAATTAGTATACTTCTATACTCTATAACCAATAAAAACGGACTGTACTTTTGATCGTAAGTTTTAATCTTTTGATAGGAAACATTATTAAGTGTATCAG	GTAAGT	AGAATTC	TAG	GTAAGT	GAAACAT	CAG	intron_ctrl_pombe_9	intron_ctrl_pombe_2
double intron	CAACCGCCTGGA	0	0	0	0	TACGTTAAACAATACGAGGCACTTACTCCGCAACCGCCTGGACTAGTGTAAGTTATATCTCTTGGGATTTACTTCCTAAAGCTAACTATTTAGGGTGCGTTTTCATTATTCTATACTCTGTGACCAATAAAAACGGACTGTTTAAAGTATCAATTAAAATTTTAAACTAGTTTTGTTTTTCTAACTAATATCTAGGAAAACCTGGAGTTCGCTATTCCTATTGTAGTTTT	1	1	6	33	49	105	132	151	GTAAGTTATATCTCTTGGGATTTACTTCCTAAAGCTAACTATTTAG	GTATCAATTAAAATTTTAAACTAGTTTTGTTTTTCTAACTAATATCTAG	GTAAGTTATATCTCTTGGGATTTACTTCCTAAAGCTAACTATTTAGGGTGCGTTTTCATTATTCTATACTCTGTGACCAATAAAAACGGACTGTTTAAAGTATCAATTAAAATTTTAAACTAGTTTTGTTTTTCTAACTAATATCTAG	GTAAGT	CCTAATG	TAG	GTATCA	TGTTTTT	TAG	pombe_8	pombe_3
double endogenous intron control	CAACCGGGCTGA	0.031746	0.555556	0.0555556	0.031746	TACGTTAAACAATACGAGGCACTTACTCCGCAACCGGGCTGAGGAACGTATCTAAATCACGTTGTCTCTTGATCTTTAGCACGAGTCATTACTACTAACACTAGTAGAAGTGATACTCTTTGACCAATAAAAACGGAGTAAGTAAGTTTTTTTTAATTTTCATTTATTAATCACTTAATACTAACAGTTGGCCAGAACCTCCTGGAGTTCGCTATTCCTATTGTAGTTTT	4	0.325397	6	51	66	100	137	151	GTATCTAAATCACGTTGTCTCTTGATCTTTAGCACGAGTCATTACTACTAACACTAGTAGAAG	GTAAGTTTTTTTTAATTTTCATTTATTAATCACTTAATACTAACAGTTGGCCAG	GTATCTAAATCACGTTGTCTCTTGATCTTTAGCACGAGTCATTACTACTAACACTAGTAGAAGTGATACTCTTTGACCAATAAAAACGGAGTAAGTAAGTTTTTTTTAATTTTCATTTATTAATCACTTAATACTAACAGTTGGCCAG	GTATCT	TACTAAC	AAG	GTAAGT	TACTAAC	CAG	intron_ctrl_cerevisiae_9	intron_ctrl_cerevisiae_2
double endogenous ss control	CAACCGTAACAG	0	0	0	0	TACGTTAAACAATACGAGGCACTTACTCCGCAACCGTAACAGCATTAATTGTGACCCAAGTGAGCCATATCAAACGCATCCGGTAATACTAACAAGAGAAATTGGTAGTGTAGGACTCTATCACCAATAAACGGAAATTGTGTTTTGAATTACGCCCCCACTTTTTTTTTGTTCATAGTCATATCATTGAATAGTGTTTACCTGGAGTTCGCTATTCCTATTGTAGTTTT	1	1	6	24	65	95	138	151	ATTGTGACCCAAGTGAGCCATATCAAACGCATCCGGTAATACTAACAAGAGAAATTGGTAGT	ATTGTGTTTTGAATTACGCCCCCACTTTTTTTTTGTTCATAGTCATATCATTGAATAGT	ATTGTGACCCAAGTGAGCCATATCAAACGCATCCGGTAATACTAACAAGAGAAATTGGTAGTGTAGGACTCTATCACCAATAAACGGAAATTGTGTTTTGAATTACGCCCCCACTTTTTTTTTGTTCATAGTCATATCATTGAATAGT	ATTGTG	CATATCA	AGT	ATTGTG	CATATCA	AGT	ss_ctrl_cerevisiae_6	ss_ctrl_cerevisiae_7
double intron	CAACCGTCCAAC	0	0	0	0	TACGTTAAACAATACGAGGCACTTACTCCGCAACCGTCCAACACTTTGTAAGTGAAAGTTTTTGAGTATTAAACATCTAACTTTATTACAGATATTTTGTTTTCATTATTCTATACTCTCTGACCAATAAAAACGGACTGTGACAAGTAGGTGCTAAAGCATTTGCCCATTGAGTGCAATCCTAACCTTTTGTAGGCCTGCCTGGAGTTCGCTATTCCTATTGTAGTTTT	1	1	6	28	47	105	133	151	GTAAGTGAAAGTTTTTGAGTATTAAACATCTAACTTTATTACAG	GTAGGTGCTAAAGCATTTGCCCATTGAGTGCAATCCTAACCTTTTGTAG	GTAAGTGAAAGTTTTTGAGTATTAAACATCTAACTTTATTACAGATATTTTGTTTTCATTATTCTATACTCTCTGACCAATAAAAACGGACTGTGACAAGTAGGTGCTAAAGCATTTGCCCATTGAGTGCAATCCTAACCTTTTGTAG	GTAAGT	GAAACAT	CAG	GTAGGT	TGCAATC	TAG	pombe_2	pombe_1
double endogenous intron control	CAACCTAAGAGC	0	0	0.462963	0	TACGTTAAACAATACGAGGCACTTACTCCGCAACCTAAGAGCTTAAAGTAAGTCTTGCTTCTTTTACTTACCATTGTGTGTAGCTTGTGCGACTAACGTTAAGTAGGTTTATATACTCTCTGACCAATAAAACTAAAGTCTGTGTGTTCTAGGATAAAAGAAAAAAGTTCGGGTACTAACAATTATCTTACATAGACACTCCTGGAGTTCGCTATTCCTATTGTAGTTTT	1	0.537037	6	49	62	96	132	151	GTAAGTCTTGCTTCTTTTACTTACCATTGTGTGTAGCTTGTGCGACTAACGTTAAGTAG	GTCTGTGTGTTCTAGGATAAAAGAAAAAAGTTCGGGTACTAACAATTATCTTACATAG	GTAAGTCTTGCTTCTTTTACTTACCATTGTGTGTAGCTTGTGCGACTAACGTTAAGTAGGTTTATATACTCTCTGACCAATAAAACTAAAGTCTGTGTGTTCTAGGATAAAAGAAAAAAGTTCGGGTACTAACAATTATCTTACATAG	GTAAGT	GACTAAC	TAG	GTCTGT	TACTAAC	TAG	intron_ctrl_cerevisiae_7	intron_ctrl_cerevisiae_3
double intron	CAACCTGAGGCT	0	0	0	0	TACGTTAAACAATACGAGGCACTTACTCCGCAACCTGAGGCTTTAAAGTGTGAATTAAAATTTTAAACTAGTTTTGTTTTTCTAACTAATATCTAGGAAAATTCATTATTCTATACTCTATAACCAATAAAAACATAGAGTTTGTATTAAATTTTTGCTTTTGTATTCATAGAAGTAAACTAACTAGTAAAGTAGGCTAACCTGGAGTTCGCTATTCCTATTGTAGTTTT	1	1	6	33	52	98	136	151	GTGTGAATTAAAATTTTAAACTAGTTTTGTTTTTCTAACTAATATCTAG	GTTTGTATTAAATTTTTGCTTTTGTATTCATAGAAGTAAACTAACTAGTAAAGTAG	GTGTGAATTAAAATTTTAAACTAGTTTTGTTTTTCTAACTAATATCTAGGAAAATTCATTATTCTATACTCTATAACCAATAAAAACATAGAGTTTGTATTAAATTTTTGCTTTTGTATTCATAGAAGTAAACTAACTAGTAAAGTAG	GTGTGA	TGTTTTT	TAG	GTTTGT	AACTAAC	TAG	pombe_3	cerevisiae_8			0.136364
double endogenous intron control	CAACGAGCGCAC	0	0.291667	0	0	TACGTTAAACAATACGAGGCACTTACTCCGCAACGAGCGCACGCTACGTAAGTACTCGACACAAATACTAACAGGAGTAGTAAAATACGGATATATTGGGTGAGCCTAGACACTACTCTACGACCAATAAATTAAAGTAAGTCTTGCTTCTTTTACTTACCATTATTTGTAGCTTGTGCGACTAACGTTAAGTAGGTTTACCTGGAGTTCGCTATTCCTATTGTAGTTTT	1	0.708333	6	24	65	95	138	151	GTAAGTACTCGACACAAATACTAACAGGAGTAGTAAAATACGGATATATTGGGTGAGCCTAG	GTAAGTCTTGCTTCTTTTACTTACCATTATTTGTAGCTTGTGCGACTAACGTTAAGTAG	GTAAGTACTCGACACAAATACTAACAGGAGTAGTAAAATACGGATATATTGGGTGAGCCTAGACACTACTCTACGACCAATAAATTAAAGTAAGTCTTGCTTCTTTTACTTACCATTATTTGTAGCTTGTGCGACTAACGTTAAGTAG	GTAAGT	TACTAAC	TAG	GTAAGT	GACTAAC	TAG	intron_ctrl_cerevisiae_6	intron_ctrl_cerevisiae_7
double intron	CAACGAGGTATC	0	0	0.982659	0	TACGTTAAACAATACGAGGCACTTACTCCGCAACGAGGTATCCTAACGTAAGTTATATATCTTGGGATTTACTTCCTACTGCTAACTATTTAGGACGCGTTTTCATTATTCTATACTCTACGACCAAATAAAGTATTTTGTAATTCCAATAAGCAGATCTTGTTTTTTAAGCCGTCATACTAACCGCCTTTGAAGGGAATCCTGGAGTTCGCTATTCCTATTGTAGTTTT	1	0.017341	6	33	49	91	136	151	GTAAGTTATATATCTTGGGATTTACTTCCTACTGCTAACTATTTAG	GTATTTTGTAATTCCAATAAGCAGATCTTGTTTTTTAAGCCGTCATACTAACCGCCTTTGAAG	GTAAGTTATATATCTTGGGATTTACTTCCTACTGCTAACTATTTAGGACGCGTTTTCATTATTCTATACTCTACGACCAAATAAAGTATTTTGTAATTCCAATAAGCAGATCTTGTTTTTTAAGCCGTCATACTAACCGCCTTTGAAG	GTAAGT	CCTAATG	TAG	GTATTT	TACTAAC	AAG	pombe_8	cerevisiae_9			0.798748
double endogenous ss control	CAACGATTATCA	0	0	0	0	TACGTTAAACAATACGAGGCACTTACTCCGCAACGATTATCAATAAAATTGTGTGACGTTCCAATAAGCAGATCCTGTTTTTTAAGCCGTCACATATCACGCCTTTGAGTGGAATCTCTGTGACCAATAAACGGAAATTGTGTTTTGAATTGTGCCCCCACTTTTTTTTTGTTCATAGTCATATCAATAAATAGTGTTTACCTGGAGTTCGCTATTCCTATTGTAGTTTT	1	1	6	51	66	95	138	151	ATTGTGTGACGTTCCAATAAGCAGATCCTGTTTTTTAAGCCGTCACATATCACGCCTTTGAGT	ATTGTGTTTTGAATTGTGCCCCCACTTTTTTTTTGTTCATAGTCATATCAATAAATAGT	ATTGTGTGACGTTCCAATAAGCAGATCCTGTTTTTTAAGCCGTCACATATCACGCCTTTGAGTGGAATCTCTGTGACCAATAAACGGAAATTGTGTTTTGAATTGTGCCCCCACTTTTTTTTTGTTCATAGTCATATCAATAAATAGT	ATTGTG	CATATCA	AGT	ATTGTG	CATATCA	AGT	ss_ctrl_cerevisiae_9	ss_ctrl_cerevisiae_7
double intron	CAACGCCCGGTT	0	0	0.0027881	0	TACGTTAAACAATACGAGGCACTTACTCCGCAACGCCCGGTTTTCTGGTAGGCATTAAGATCGGACATTGTTTTTTTAATAGTGTTACTAACTGTATTACAGTGTACATTCTATACTCTGTGACCAATAAAAACGTTCTGGTATACATTAAGATCGGACATTGTTTTTTTAATAGTGTTACTAACTGTATTACAGTGTACCCTGGAGTTCGCTATTCCTATTGTAGTTTT	4	0.997212	6	39	58	99	132	151	GTAGGCATTAAGATCGGACATTGTTTTTTTAATAGTGTTACTAACTGTATTACAG	GTATACATTAAGATCGGACATTGTTTTTTTAATAGTGTTACTAACTGTATTACAG	GTAGGCATTAAGATCGGACATTGTTTTTTTAATAGTGTTACTAACTGTATTACAGTGTACATTCTATACTCTGTGACCAATAAAAACGTTCTGGTATACATTAAGATCGGACATTGTTTTTTTAATAGTGTTACTAACTGTATTACAG	GTAGGC	AGTGTTA	CAG	GTATAC	AGTGTTA	CAG	pombe_10	pombe_10
double endogenous ss control	CAACGCGAATAT	0	0	0	0	TACGTTAAACAATACGAGGCACTTACTCCGCAACGCGAATATATAGAATTGTGATCTGATTTTTGCTTTTGTATTCATTGAAGTACATATCATAGTAAAGAGTGCTAATTCTATACTCTATAACCAATAAAAACATAGAATTGTGATAAGATTTTTGCTTTTGTATTCATTGAAGTACATATCATAGTAAAGAGTGCTAACCTGGAGTTCGCTATTCCTATTGTAGTTTT	1	1	6	44	59	98	136	151	ATTGTGATCTGATTTTTGCTTTTGTATTCATTGAAGTACATATCATAGTAAAGAGT	ATTGTGATAAGATTTTTGCTTTTGTATTCATTGAAGTACATATCATAGTAAAGAGT	ATTGTGATCTGATTTTTGCTTTTGTATTCATTGAAGTACATATCATAGTAAAGAGTGCTAATTCTATACTCTATAACCAATAAAAACATAGAATTGTGATAAGATTTTTGCTTTTGTATTCATTGAAGTACATATCATAGTAAAGAGT	ATTGTG	CATATCA	AGT	ATTGTG	CATATCA	AGT	ss_ctrl_cerevisiae_8	ss_ctrl_cerevisiae_8
double intron	CAACGCTACAGC	0	0.0125938	0.611926	0	TACGTTAAACAATACGAGGCACTTACTCCGCAACGCTACAGCGATCGGTAAGTAAAATCAAGAAAATTGTAGTATTGACCGCTAACTTGAATTCGCTAGATTAAATTATTCTATACTCTACGACCAGTGGTATCTATATTTAAGCATTTGAAAGTGCAAAGTGCAAACCGTATCTAAATACTAACAGCTGTAATAGCCGACCTGGAGTTCGCTATTCCTATTGTAGTTTT	1	0.37548	6	33	55	92	137	151	GTAAGTAAAATCAAGAAAATTGTAGTATTGACCGCTAACTTGAATTCGCTAG	CTATATTTAAGCATTTGAAAGTGCAAAGTGCAAACCGTATCTAAATACTAACAGCTGTAATA	GTAAGTAAAATCAAGAAAATTGTAGTATTGACCGCTAACTTGAATTCGCTAGATTAAATTATTCTATACTCTACGACCAGTGGTATCTATATTTAAGCATTTGAAAGTGCAAAGTGCAAACCGTATCTAAATACTAACAGCTGTAATA	GTAAGT	TTGACCG	TAG	CTATAT	TACTAAC	ATA	pombe_4	cerevisiae_10
double intron	CAACGTCAATAA	0	0	0.959963	0	TACGTTAAACAATACGAGGCACTTACTCCGCAACGTCAATAAGATCGGTAAGTAAAATCAAGAAAATTGTAGTATTGACCGCTAACTTGAATTCGCTAGATTAAATTATTCTATACTCTTTGACCAATCATTAGTAAGTACCCAAACGAGCTACTAACAACGCATCCGGTAATACTAACAAGAGAAATTGGTTAGGTAGGCCTGGAGTTCGCTATTCCTATTGTAGTTTT	1	0.0400372	6	33	55	92	110	151	GTAAGTAAAATCAAGAAAATTGTAGTATTGACCGCTAACTTGAATTCGCTAG	GTAAGTACCCAAACGAGCTACTAACAACGCATCCGGTAATACTAACAAGAGAAATTGGTTAG	GTAAGTAAAATCAAGAAAATTGTAGTATTGACCGCTAACTTGAATTCGCTAGATTAAATTATTCTATACTCTTTGACCAATCATTAGTAAGTACCCAAACGAGCTACTAACAACGCATCCGGTAATACTAACAAGAGAAATTGGTTAG	GTAAGT	TTGACCG	TAG	GTAAGT	TACTAAC	TAG	pombe_4	cerevisiae_6			0
double endogenous intron control	CAACTATCGTAG	0.625518	0	0	0	TACGTTAAACAATACGAGGCACTTACTCCGCAACTATCGTAGAGATAGTAAGTTGCTACTCCTGTTGAGATAAAACTAGATTATTGTAAATACTAACAACTCAACCGCAGGTTTTCTCTATAACCAATAAAAACGCACAGTAAGTATAAAAAAGCCAATAGGAGTACCCTAATCAGAATTCTTGTTGACAATTAGTATACCCTGGAGTTCGCTATTCCTATTGTAGTTTT	1	0.374482	6	49	66	98	133	151	GTAAGTTGCTACTCCTGTTGAGATAAAACTAGATTATTGTAAATACTAACAACTCAACCGCAG	GTAAGTATAAAAAAGCCAATAGGAGTACCCTAATCAGAATTCTTGTTGACAATTAG	GTAAGTTGCTACTCCTGTTGAGATAAAACTAGATTATTGTAAATACTAACAACTCAACCGCAGGTTTTCTCTATAACCAATAAAAACGCACAGTAAGTATAAAAAAGCCAATAGGAGTACCCTAATCAGAATTCTTGTTGACAATTAG	GTAAGT	TACTAAC	CAG	GTAAGT	AGAATTC	TAG	intron_ctrl_cerevisiae_5	intron_ctrl_pombe_9
double endogenous ss control	CAACTCCGTGCT	0	0	0	0	TACGTTAAACAATACGAGGCACTTACTCCGCAACTCCGTGCTATAGAATTGTGATATCATTTTTGCTTTTGTATTCATCGAAGTACATATCATAGTAAAGAGTGCTAATTCTATACTCTATTACCAATAAAAACGGACTGTGACATATTGTGGCAATAGCATTTGCCCATTGAGCATATCACTAACCTTTTGAGTGCAAGCCTGGAGTTCGCTATTCCTATTGTAGTTTT	1	1	6	44	59	105	133	151	ATTGTGATATCATTTTTGCTTTTGTATTCATCGAAGTACATATCATAGTAAAGAGT	ATTGTGGCAATAGCATTTGCCCATTGAGCATATCACTAACCTTTTGAGT	ATTGTGATATCATTTTTGCTTTTGTATTCATCGAAGTACATATCATAGTAAAGAGTGCTAATTCTATACTCTATTACCAATAAAAACGGACTGTGACATATTGTGGCAATAGCATTTGCCCATTGAGCATATCACTAACCTTTTGAGT	ATTGTG	CATATCA	AGT	ATTGTG	CATATCA	AGT	ss_ctrl_cerevisiae_8	ss_ctrl_pombe_1
[truncated: 1,521 more rows]
